# Supplementary material for: An ultra-conserved poison exon in the Tra2b gene encoding a splicing activator is essential for male fertility and meiotic cell division
Source: EMBO J. 2025 Jan 2;44(3):877–902. doi: 10.1038/s44318-024-00344-6 (PMC11791180; doi:10.1038/s44318-024-00344-6)
Supplement: Supplementary file 9 — Source data Fig. 1 [file 44318_2024_344_MOESM9_ESM.zip]

Archive with 18 entries (17 files):
- Figure 1/
- __MACOSX/._Figure 1
- Figure 1/Thumbs.db
- __MACOSX/Figure 1/._Thumbs.db
- Figure 1/Fig 1D original image.tif
- __MACOSX/Figure 1/._Fig 1D original image.tif
- Figure 1/Figure 1H  original image.tif
- __MACOSX/Figure 1/._Figure 1H  original image.tif
- Figure 1/Figure 1I  original image.tif
- __MACOSX/Figure 1/._Figure 1I  original image.tif
- Figure 1/README for fig 1.txt
- __MACOSX/Figure 1/._README for fig 1.txt
- Figure 1/Figure 1C PSI values for heatmap.xlsx
- __MACOSX/Figure 1/._Figure 1C PSI values for heatmap.xlsx
- Figure 1/Figure 1G original image.tif
- __MACOSX/Figure 1/._Figure 1G original image.tif
- Figure 1/Figure 1E 1F 1J quantitative data.xlsx
- __MACOSX/Figure 1/._Figure 1E 1F 1J quantitative data.xlsx
