# Supplementary material for: An ultra-conserved poison exon in the Tra2b gene encoding a splicing activator is essential for male fertility and meiotic cell division
Source: EMBO J. 2025 Jan 2;44(3):877–902. doi: 10.1038/s44318-024-00344-6 (PMC11791180; doi:10.1038/s44318-024-00344-6)
Supplement: Supplementary file 9 — Source data Fig. 1 [file 44318_2024_344_MOESM9_ESM.zip › Figure 1/README for fig 1.txt]

Description of original data for EMBOJ-2024-119640 


Part C
Percentage Splicing Inclusion (PSI) values for SR gene poison exons in different mouse tissues.


Part D
Original picture of mouse testes from different genotype mice.

Part E, F, J
Data used to create plots

Parts G, H, I
Original images used to make figure panels
