# Supplementary material for: An ultra-conserved poison exon in the Tra2b gene encoding a splicing activator is essential for male fertility and meiotic cell division
Source: EMBO J. 2025 Jan 2;44(3):877–902. doi: 10.1038/s44318-024-00344-6 (PMC11791180; doi:10.1038/s44318-024-00344-6)
Supplement: Supplementary file 9 — Source data Fig. 1 [file 44318_2024_344_MOESM9_ESM.zip › Figure 1/Figure 1C PSI values for heatmap.xlsx]

## Sheet:  mean PSI all replicates
	Tra2b	Tra2a	Srsf3	Srsf4	Srsf5	Srsf6	Srsf7	Srsf9	Srsf10	Srsf11
lung	0.320066	5.26253	13.3969	14.0733	0	0.784708	3.79583	0	7.64367	5.25407
kidney	0	2.94781	6.88696	13.1331	0	0	0	0.259086	0.894569	5.74416
heart	0	1.32428	5.30871	13.045	0	0	0.529509	24.7767	5.1818	5.53054
liver	0	4.67389	4.84972	18.9639	0	1.98363	0	1.45876	0.801944	5.6382
spleen	0	5.0965	6.70608	11.3643	0	0	2.28779	0	11.0593	3.65648
gut	0	3.87659	4.23518	5.13089	0	0	0.631068	0	0	0.924131
muscle	11.2528	12.3275	4.16341	9.56188	0	3.14022	0.819377	42.1609	5.893	3.04974
thymus	0	6.64318	12.4345	10.9142	0	0	1.14055	0	3.33111	1.79126
uterus	0	6.54276	18.0307	8.90097	0	0	10.1189	0	4.47562	4.42704
ovary	0	2.78607	8.89922	9.84543	0	0	1.0134	0.397323	2.94195	4.54954
brain	0.279879	0.720072	4.58118	11.7655	0	0	0.476673	54.142	4.88619	6.91768
testis	20.0185	19.3493	8.28109	54.9346	0	0	7.16753	16.0519	30.5393	26.3873

## Sheet: individual PSI values
	Tra2a									Tra2b									Srsf3									Srsf4									Srsf5									Srsf6
	male1	male2	female1	female2	female3	male3				male1	male2	female1	female2	female3	male3				male1	male2	female1	female2	female3	male3				male1	male2	female1	female2	female3	male3				male1	male2	female1	female2	female3	male3				male1	male2	female1	female2
lung	4.43425	7.90473	2.40964	1.67746	9.88655				lung	0	1.60033	0	0	0				lung	10.3129	12.5595	16.9865	12.7122	14.4132				lung	0	11.6418	9.80926	17.2131	31.7025				lung	0	0	0	0	0				lung	0	3.92354	0	0
kidney	0	2.29817	1.56372	2.27273	8.60441				kidney	0	0	0	0	0				kidney	6.39425	6.46379	6.3233	5.70782	9.54563				kidney	15.1944	8.09249	12.7119	12.8906	16.7763				kidney	0	0	0	0	0				kidney	0	0	0	0
heart	0	0	0	0	6.62139				heart	0	0	0	0	0				heart	5.00263	5.4522	5.22523	7.18365	3.67985				heart	11.4286	11.3636	10.8843	8.24742	23.301				heart	0	0	0	0	0				heart	0	0	0	0
liver	2.41935	5.29532	4.71125	5.25547	5.68807				liver	0	0	0	0	0				liver	2.64414	4.03315	4.51587	10.0793	2.97619				liver	12.2449	15.9091	13.4328	18.705	34.5277				liver	0	0	0	0	0				liver	0	3.28461	4.02106	2.61248
spleen	1.64519	4.47218	2.85375	3.92638	12.585				spleen	0	0	0	0	0				spleen	7.06863	3.02295	6.87379	2.68545	13.8796				spleen	11.6223	0	12.8834	0	32.316				spleen	0	0	0	0	0				spleen	0	0	0	0
gut	0	0	9.95718	0	9.42578				gut	0	0	0	0	0				gut	0	2.75	3.09474	6.81606	8.51509				gut	0	0	0	0	25.6545				gut	0	0	0	0	0				gut	0	0	0	0
muscle	5.30303	6.7052	13.6106	2.80456	33.2143				muscle	13.712	13.1043	5.84133	4.84362	18.7629				muscle	3.01868	3.20755	2.52443	9.05433	3.01205				muscle	0	0	0	12.4352	35.3742				muscle	0	0	0	0	0				muscle	3.48076	5.70257	3.05015	3.46763
thymus	5.17086	3.62823	5.19704	3.95257	15.2672				thymus	0	0	0	0	0				thymus	8.55761	14.7667	11.0342	8.51118	19.3027				thymus	4.77612	8.09061	7.03422	5.1948	29.4751				thymus	0	0	0	0	0				thymus	0	0	0	0
uterus			0	2.29634	17.3319				uterus			0	0	0				uterus			11.978	10.8329	31.2812				uterus			0	4.56853	22.1344				uterus			0	0	0				uterus			0	0
ovary			0	0	8.35821				ovary			0	0	0				ovary			10.7036	6.30794	9.6861				ovary			15.2968	0	14.2395				ovary			0	0	0				ovary			0	0
brain	0	0	0	0	3.60036				brain	1.39939	0	0	0	0				brain	5.16634	1.97403	6.81365	5.31374	3.63815				brain	12.178	6.90789	13.8461	9.36639	16.5289				brain	0	0	0	0	0				brain	0	0	0	0
testis	5.25404	5.49127				47.3027			testis	16.5887	12.4925				30.9741			testis	4.90569	5.67002				14.2676			testis	51.6624	53.9349				59.2066			testis	0	0				0			testis	0	0
[truncated: 26 more columns]
