# Supplementary material for: An ultra-conserved poison exon in the Tra2b gene encoding a splicing activator is essential for male fertility and meiotic cell division
Source: EMBO J. 2025 Jan 2;44(3):877–902. doi: 10.1038/s44318-024-00344-6 (PMC11791180; doi:10.1038/s44318-024-00344-6)
Supplement: Supplementary file 9 — Source data Fig. 1 [file 44318_2024_344_MOESM9_ESM.zip › Figure 1/Figure 1E 1F 1J quantitative data.xlsx]

## Sheet: Fig 1E testis body weight
Tra2b-cPEko					Tra2b-PEhet					wild type
age (weeks)	body weight (g)	testis weight (g)	(testis/body)*100		age (weeks)	body weight (g)	testis weight (g)	(testis/body)*100		age(weeks)	body weight (g)	testis weight (g)	(testis/body)*100
25	25.86	0.0274	0.105955		25	30.17	0.1088	0.360623		19	26.11	0.1085	0.41555
		0.0255	0.098608				0.1052	0.348691				0.1034	0.396017
19	25.74	0.0273	0.106061		25	27.47	0.1211	0.440845		18	33.78	0.1188	0.351687
		0.0257	0.099845				0.1213	0.441573				0.116	0.343398
9	25.22	0.04	0.158604		19	29.2	0.114	0.390411		9	22.306	0.0923	0.41379
		0.043	0.1705				0.1162	0.397945				0.0915	0.410204
					9	25.06	0.081	0.323224		9	21.129	0.0768	0.363481
					9	23.37	0.103	0.440736				0.0906	0.428795
							0.117	0.500642
					9	21.86	0.104	0.475755
							0.098	0.448307

## Sheet: Fig 1F litter sizes
litter size
wild type	Tra2b-cPEko				wild type 1		Tra2b-cPEko 1
8	0				mated age11 weeks		mated age 11 weeks
12					8		0
9					12
2					9
7					2		Tra2b-cPEko 2
11							mated age 10 weeks
							0
					wild type 2
					mated age 10 weeks
					7		Tra2b-cPEko 3
					11		mated age 7 weeks
							0

## Sheet: Fig 1J sperm counts
sperm counts						mouse age when culled (weeks)
Tra2b-cPEko	Tra2b-PEhet	wild type				Tra2b-cPEko	Tra2b-Pehet	wild type
333333	10666667	11777778				25	25	19
444444	10333333	7333333				19	25	25
	7777778	10444444					19	19
		6666667						18
		10444444						18
