# Supplementary material for: An ultra-conserved poison exon in the Tra2b gene encoding a splicing activator is essential for male fertility and meiotic cell division
Source: EMBO J. 2025 Jan 2;44(3):877–902. doi: 10.1038/s44318-024-00344-6 (PMC11791180; doi:10.1038/s44318-024-00344-6)
Supplement: Supplementary file 10 — Source data Fig. 2 [file 44318_2024_344_MOESM10_ESM.zip]

Archive with 18 entries (15 files):
- Figure 2/
- __MACOSX/._Figure 2
- Figure 2/Thumbs.db
- __MACOSX/Figure 2/._Thumbs.db
- Figure 2/Fig 2A/
- __MACOSX/Figure 2/._Fig 2A
- Figure 2/Readme for Figure 2.txt
- __MACOSX/Figure 2/._Readme for Figure 2.txt
- Figure 2/Fig 2B and 2C/
- __MACOSX/Figure 2/._Fig 2B and 2C
- Figure 2/Fig 2A/adultWT_tiles_20x.tif
- __MACOSX/Figure 2/Fig 2A/._adultWT_tiles_20x.tif
- Figure 2/Fig 2B and 2C/Collated_Data_V6_WT_Adult individual tubule values.xlsx
- __MACOSX/Figure 2/Fig 2B and 2C/._Collated_Data_V6_WT_Adult individual tubule values.xlsx
- Figure 2/Fig 2B and 2C/data for graphs.xlsx
- __MACOSX/Figure 2/Fig 2B and 2C/._data for graphs.xlsx
- Figure 2/Fig 2B and 2C/RGB_Image_Plus_Cell_Overlay_With_Numbers.png
- __MACOSX/Figure 2/Fig 2B and 2C/._RGB_Image_Plus_Cell_Overlay_With_Numbers.png
