# Supplementary material for: An ultra-conserved poison exon in the Tra2b gene encoding a splicing activator is essential for male fertility and meiotic cell division
Source: EMBO J. 2025 Jan 2;44(3):877–902. doi: 10.1038/s44318-024-00344-6 (PMC11791180; doi:10.1038/s44318-024-00344-6)
Supplement: Supplementary file 10 — Source data Fig. 2 [file 44318_2024_344_MOESM10_ESM.zip › Figure 2/Readme for Figure 2.txt]

Description of original electrophoretograms for EMBOJ-2024-119640 
Part A
Original tiled image Part A
Micrograph of entire wild type mouse testis section under 20X magnification, stained for Tra2beta and gamma H2AX. The individual stage9/10 tubule was 
cropped from this image for the figure panel A

Part B and C
Quantitation of fluorescence values in stage 9/10 tubule for gammaH2AX and Tra2beta expression. RGB image plus cell overlay shows the numbers of the individual cell types 
that were identified using our macro, and then quantified. Collated data shows data for individual cell types identified by our macro, and the data plotted is shown
in data for graphs.

 
