# Supplementary material for: An ultra-conserved poison exon in the Tra2b gene encoding a splicing activator is essential for male fertility and meiotic cell division
Source: EMBO J. 2025 Jan 2;44(3):877–902. doi: 10.1038/s44318-024-00344-6 (PMC11791180; doi:10.1038/s44318-024-00344-6)
Supplement: Supplementary file 10 — Source data Fig. 2 [file 44318_2024_344_MOESM10_ESM.zip › Figure 2/Fig 2B and 2C/Collated_Data_V6_WT_Adult individual tubule values.xlsx]

## Sheet: README
collated data shows overall data for each channel (channel 1 DAPI, channel 2 gamma H2AX, channel 3 Tra2beta) for each cell within the tubule that was identified and quantified.
Channel 2 and Channel 3 show the data for H2AX and Tra2beta respectively
Annotated cells shows the data for the cells that were identified by our macro and quantified. Cells are labelled L=Leptotene, P=pachytene, A= type A spermatogonia so not plotted ?=unidentified cells so not plotted

## Sheet: Collated_Data_V6_WT_Adult
	Label	Area	Mean	StdDev	Mode	Min	Max	X	Y	Perim.	BX	BY	Width	Height	Major	Minor	Angle	Circ.	Feret	Median	%Area	FeretX	FeretY	FeretAngle	MinFeret	AR	Round	Solidity	Channel	Cell_Number	Image_Name
1	adultWT_tiles_20x.tif:0001-0020	41.915	1438.77	178.418	1340	1095	1962	174.736	6.726	25.104	170.603	3.225	8.708	6.773	9.101	5.864	149.243	0.836	9.68	1417	100	529	15	150.018	6.492	1.552	0.644	0.939	Channel 1	0	adultWT_tiles_20x.tif
2	adultWT_tiles_20x.tif:0002-0021	32.346	1727.72	255.563	1611	1113	2207	163.451	6.774	21.077	160.283	3.548	6.45	6.45	7.016	5.87	139.251	0.915	7.361	1708	100	501	11	118.811	6.058	1.195	0.837	0.94	Channel 1	1	adultWT_tiles_20x.tif
3	adultWT_tiles_20x.tif:0003-0031	50.027	1429.46	144.271	1296	1185	1948	196.167	9.986	27.306	191.243	6.45	9.675	7.095	9.66	6.594	164.734	0.843	10.101	1425	100	593	25	163.301	7.02	1.465	0.683	0.928	Channel 1	2	adultWT_tiles_20x.tif
4	adultWT_tiles_20x.tif:0004-0035	35.466	1507.59	294.684	1282	998	2147	187.71	11.209	21.989	184.47	7.74	6.45	7.095	7.755	5.823	120.918	0.922	8.14	1459	100	574	25	123.69	6.157	1.332	0.751	0.945	Channel 1	3	adultWT_tiles_20x.tif
5	adultWT_tiles_20x.tif:0005-0045	29.226	1411.22	300.894	935	893	2071	132.293	14.467	19.598	129.323	11.288	5.805	6.45	6.631	5.612	119.966	0.956	7.073	1371	100	406	35	114.228	5.805	1.182	0.846	0.951	Channel 1	4	adultWT_tiles_20x.tif
6	adultWT_tiles_20x.tif:0006-0049	46.075	1541.83	174.571	1472	1188	1946	208.918	15.999	26.394	205.11	11.61	7.74	8.385	8.455	6.938	113.994	0.831	8.856	1529	100	636	43	146.889	7.037	1.219	0.821	0.917	Channel 1	5	adultWT_tiles_20x.tif
7	adultWT_tiles_20x.tif:0007-0055	57.411	1542.67	314.077	1400	923	2314	122.626	17.755	28.061	118.68	13.223	7.74	9.03	9.246	7.906	86.184	0.916	9.529	1463	100	374	68	66.038	7.74	1.17	0.855	0.954	Channel 1	6	adultWT_tiles_20x.tif
8	adultWT_tiles_20x.tif:0008-0059	74.781	1407.1	145.328	1391	1005	1828	163.035	18.913	32.277	158.67	13.868	9.03	10.32	10.51	9.059	106.9	0.902	11.097	1396	100	496	44	125.538	9.03	1.16	0.862	0.957	Channel 1	7	adultWT_tiles_20x.tif
9	adultWT_tiles_20x.tif:0009-0057	36.714	1439.84	270.739	1224	1067	2196	191.964	18.78	22.256	188.663	15.158	7.095	6.773	7.381	6.333	143.632	0.931	7.8	1360	100	586	51	150.255	6.613	1.165	0.858	0.951	Channel 1	8	adultWT_tiles_20x.tif
10	adultWT_tiles_20x.tif:0010-0066	72.804	1549.94	200.618	1428	1115	2080	113.159	21.559	35.281	107.715	15.803	10.32	11.288	12.409	7.47	45.383	0.735	13.352	1541	100	335	83	52.853	8.509	1.661	0.602	0.92	Channel 1	9	adultWT_tiles_20x.tif
11	adultWT_tiles_20x.tif:0011-0062	53.043	1428.43	219.678	1247	1028	1991	202.232	20.173	27.117	198.015	15.803	8.385	8.385	8.273	8.164	95.736	0.906	8.808	1410	100	621	74	66.251	8.365	1.013	0.987	0.944	Channel 1	10	adultWT_tiles_20x.tif
12	adultWT_tiles_20x.tif:0012-0069	22.673	1260.21	135.13	1362	944	1492	134.542	22.27	18.23	132.225	19.35	5.16	6.128	6.618	4.362	57.793	0.857	7.08	1272	100	411	79	59.931	4.759	1.517	0.659	0.934	Channel 1	11	adultWT_tiles_20x.tif
13	adultWT_tiles_20x.tif:0013-0072	31.93	1445.18	129.811	1328	1136	1785	209.68	23.416	21.266	206.4	20.318	6.45	6.128	6.641	6.122	155.28	0.887	7.312	1420	100	642	64	138.576	6.128	1.085	0.922	0.927	Channel 1	12	adultWT_tiles_20x.tif
14	adultWT_tiles_20x.tif:0014-0078	60.532	1516.74	220.426	1330	1104	2144	101.155	25.172	29.052	96.75	20.64	8.708	9.03	9.105	8.464	103.433	0.901	9.402	1462	100	307	65	120.964	8.412	1.076	0.93	0.946	Channel 1	13	adultWT_tiles_20x.tif
15	adultWT_tiles_20x.tif:0015-0081	71.452	1424.57	154.54	1453	1116	1937	174.183	26.371	31.222	169.313	21.285	9.998	9.675	9.802	9.281	143.38	0.921	10.122	1422	100	526	76	157.521	9.35	1.056	0.947	0.953	Channel 1	14	adultWT_tiles_20x.tif
16	adultWT_tiles_20x.tif:0016-0081	64.796	1570.34	353.171	1145	984	2604	236.435	26.326	29.586	231.878	21.608	9.353	9.03	9.519	8.667	144.572	0.93	9.961	1470	100	726	68	119.055	8.894	1.098	0.911	0.95	Channel 1	15	adultWT_tiles_20x.tif
17	adultWT_tiles_20x.tif:0017-0085	93.086	1397.64	224.83	1514	862	1833	124.58	27.607	36.225	119.003	22.253	10.965	10.643	11.163	10.617	34.345	0.891	11.998	1423	100	376	101	53.746	10.643	1.051	0.951	0.946	Channel 1	16	adultWT_tiles_20x.tif
18	adultWT_tiles_20x.tif:0018-0083	59.7	1515.69	326.029	1238	1025	2461	92.573	26.928	28.518	88.043	22.575	8.708	8.385	9.049	8.4	141.246	0.922	9.75	1409	100	275	76	145.784	8.385	1.077	0.928	0.961	Channel 1	17	adultWT_tiles_20x.tif
19	adultWT_tiles_20x.tif:0019-0083	51.483	1328.96	136.448	1236	1007	1648	41.351	27.169	26.583	37.41	22.898	8.063	8.063	8.298	7.899	119.66	0.916	8.773	1303	100	121	73	126.027	8.032	1.05	0.952	0.946	Channel 1	18	adultWT_tiles_20x.tif
20	adultWT_tiles_20x.tif:0020-0088	58.244	1439.17	303.201	1241	989	2270	49.061	28.502	30.264	45.15	23.543	7.74	9.675	9.815	7.556	101.063	0.799	10.465	1365	100	142	74	123.69	7.74	1.299	0.77	0.908	Channel 1	19	adultWT_tiles_20x.tif
21	adultWT_tiles_20x.tif:0021-0089	67.084	1406.52	245.243	1181	906	2128	62.655	28.558	31.176	58.373	23.865	9.03	9.675	10.27	8.317	65.771	0.867	10.579	1373	100	183	100	37.569	8.504	1.235	0.81	0.935	Channel 1	20	adultWT_tiles_20x.tif
22	adultWT_tiles_20x.tif:0022-0086	43.579	1339.01	135.877	1276	997	1679	82.47	27.261	26.315	78.368	23.865	8.063	7.74	8.598	6.453	149.633	0.791	9.419	1328	100	246	75	128.047	6.833	1.332	0.751	0.898	Channel 1	21	adultWT_tiles_20x.tif
23	adultWT_tiles_20x.tif:0023-0097	89.965	1296.63	127.352	1195	1020	1751	152.377	31.401	35.17	147.06	25.8	10.643	11.288	11.038	10.377	104.821	0.914	11.361	1282	100	470	80	96.52	10.606	1.064	0.94	0.956	Channel 1	22	adultWT_tiles_20x.tif
24	adultWT_tiles_20x.tif:0024-0093	63.028	1350.65	340.598	1220	816	2162	227.177	30.134	29.397	222.203	25.8	9.998	8.385	9.881	8.122	164.094	0.916	10.183	1250	100	689	91	169.046	8.365	1.217	0.822	0.954	Channel 1	23	adultWT_tiles_20x.tif
25	adultWT_tiles_20x.tif:0025-0096	58.244	1400.33	176.378	1441	934	1810	70.581	30.72	29.964	66.435	26.445	8.385	9.353	9.36	7.923	52.978	0.815	10.018	1422	100	212	110	56.821	8.221	1.181	0.847	0.916	Channel 1	24	adultWT_tiles_20x.tif
26	adultWT_tiles_20x.tif:0026-0101	93.086	1366.74	175.185	1193	986	1869	188.208	32.52	35.926	182.858	26.768	10.32	11.61	11.505	10.302	92.541	0.906	11.77	1377	100	582	83	99.462	10.32	1.117	0.895	0.956	Channel 1	25	adultWT_tiles_20x.tif
27	adultWT_tiles_20x.tif:0027-0097	42.227	1305.72	123.006	1265	1022	1682	26.563	31.217	24.569	23.22	27.09	6.45	8.385	8.816	6.098	69.026	0.879	9.036	1305	100	75	108	55.176	6.323	1.446	0.692	0.951	Channel 1	26	adultWT_tiles_20x.tif
28	adultWT_tiles_20x.tif:0028-0099	39.73	1237.69	144.377	1263	907	1563	204.068	31.875	23.169	200.595	28.38	7.095	7.418	7.62	6.639	124.29	0.93	7.965	1229	100	627	88	111.371	6.841	1.148	0.871	0.944	Channel 1	27	adultWT_tiles_20x.tif
29	adultWT_tiles_20x.tif:0029-0105	62.092	1529.35	126.515	1553	1261	1913	11.588	33.998	29.775	7.418	29.025	8.385	9.998	9.991	7.913	70.286	0.88	10.044	1515	100	34	90	95.528	7.876	1.263	0.792	0.948	Channel 1	28	adultWT_tiles_20x.tif
30	adultWT_tiles_20x.tif:0030-0111	110.039	1338.64	181.71	1294	872	1892	112.345	35.758	40.519	106.748	29.67	11.61	12.255	12.586	11.132	98.838	0.842	13.332	1326	100	337	94	122.152	11.498	1.131	0.884	0.941	Channel 1	29	adultWT_tiles_20x.tif
31	adultWT_tiles_20x.tif:0031-0110	98.494	1357.7	154.268	1310	1053	1872	99.781	35.509	37.105	93.848	29.993	11.61	11.288	11.959	10.486	143.517	0.899	12.348	1341	100	294	98	139.236	10.643	1.14	0.877	0.95	Channel 1	30	adultWT_tiles_20x.tif
32	adultWT_tiles_20x.tif:0032-0107	64.068	1313.99	247.849	1267	878	2089	80.905	34.503	30.876	75.788	30.315	10.32	8.708	9.894	8.245	152.465	0.845	10.841	1273	100	235	99	157.249	8.708	1.2	0.833	0.938	Channel 1	31	adultWT_tiles_20x.tif
33	adultWT_tiles_20x.tif:0033-0107	51.067	1146.08	103.162	1148	933	1457	161.906	34.711	26.661	158.025	30.315	7.74	8.708	8.807	7.383	70.98	0.903	9.286	1144	100	497	121	69.677	7.74	1.193	0.838	0.945	Channel 1	32	adultWT_tiles_20x.tif
34	adultWT_tiles_20x.tif:0034-0130	113.991	1336.29	277.771	994	725	2092	225.129	42.042	40.975	219.3	35.798	11.933	12.255	12.431	11.676	77.652	0.853	13.096	1325	100	684	145	52.001	11.855	1.065	0.939	0.947	Channel 1	33	adultWT_tiles_20x.tif
35	adultWT_tiles_20x.tif:0035-0131	98.598	1464.63	201.539	1312	886	1902	33.545	42.338	37.105	27.735	36.765	11.61	11.288	11.526	10.892	32.501	0.9	11.937	1464	100	91	144	38.418	11.174	1.058	0.945	0.956	Channel 1	34	adultWT_tiles_20x.tif
36	adultWT_tiles_20x.tif:0036-0129	45.867	1319.39	77.424	1358	1121	1535	126.31	41.641	24.836	122.873	37.41	6.773	8.385	8.371	6.976	83.661	0.934	8.539	1320	100	389	142	79.114	6.773	1.2	0.833	0.956	Channel 1	35	adultWT_tiles_20x.tif
37	adultWT_tiles_20x.tif:0037-0130	63.652	1449.69	346.531	1276	982	2410	19.458	42.429	31.599	14.19	37.733	10.32	8.708	10.831	7.483	158.937	0.801	11.022	1348	100	44	126	159.444	8.261	1.447	0.691	0.903	Channel 1	36	adultWT_tiles_20x.tif
38	adultWT_tiles_20x.tif:0038-0132	64.068	1299.62	113.104	1234	1053	1652	93.933	42.78	30.075	89.655	38.055	8.708	9.353	10.543	7.737	132.229	0.89	11.232	1298	100	281	119	129.174	8.21	1.363	0.734	0.959	Channel 1	37	adultWT_tiles_20x.tif
39	adultWT_tiles_20x.tif:0039-0129	29.33	1078.4	109.6	1057	886	1378	73.071	41.568	22.224	69.983	38.378	6.45	6.773	6.618	5.642	71.927	0.746	7.247	1069	100	218	137	32.276	6.359	1.173	0.853	0.851	Channel 1	38	adultWT_tiles_20x.tif
40	adultWT_tiles_20x.tif:0040-0135	71.036	1271.04	100.069	1230	997	1600	166.783	43.74	31.176	162.218	39.023	9.353	9.353	9.659	9.364	44.365	0.918	10.325	1282	100	508	149	51.34	9.353	1.031	0.97	0.957	Channel 1	39	adultWT_tiles_20x.tif
41	adultWT_tiles_20x.tif:0041-0135	81.645	1236.63	97.617	1368	987	1471	209.142	43.949	36.571	203.498	39.023	12.9	9.03	12.59	8.257	164.593	0.767	13.595	1239	100	632	129	157.694	9.03	1.525	0.656	0.922	Channel 1	40	adultWT_tiles_20x.tif
42	adultWT_tiles_20x.tif:0042-0132	35.154	1534.71	221.518	1241	1068	1967	255.943	42.576	22.178	252.195	39.345	7.095	6.45	7.118	6.288	30.429	0.898	7.611	1519	100	784	138	36.384	6.45	1.132	0.883	0.936	Channel 1	41	adultWT_tiles_20x.tif
43	adultWT_tiles_20x.tif:0043-0136	40.354	1515.47	186.884	1534	1075	1933	140.659	44.032	23.39	137.063	40.313	6.773	7.095	7.349	6.991	67.126	0.927	7.965	1528	100	429	146	58.241	6.773	1.051	0.951	0.962	Channel 1	42	adultWT_tiles_20x.tif
44	adultWT_tiles_20x.tif:0044-0135	33.074	1226.22	117.655	1170	922	1554	82.267	43.695	22.445	78.045	40.958	8.385	5.16	8.392	5.018	176.08	0.825	8.539	1231	100	242	135	169.114	5.16	1.673	0.598	0.919	Channel 1	43	adultWT_tiles_20x.tif
45	adultWT_tiles_20x.tif:0045-0149	110.143	1247.57	121.606	1226	901	1716	56.754	48.228	39.496	50.633	41.925	11.933	12.255	12.334	11.37	125.319	0.887	12.803	1252	100	167	132	130.914	11.663	1.085	0.922	0.958	Channel 1	44	adultWT_tiles_20x.tif
46	adultWT_tiles_20x.tif:0046-0152	98.078	1289.89	203.168	1379	788	1724	43.856	49.022	36.727	37.733	43.538	11.933	10.965	11.654	10.716	175.335	0.914	12.144	1315	100	117	154	10.713	10.961	1.088	0.919	0.959	Channel 1	45	adultWT_tiles_20x.tif
47	adultWT_tiles_20x.tif:0047-0147	50.131	1167.78	103.272	1085	891	1465	177.657	47.814	27.039	173.183	43.538	8.385	8.063	8.256	7.731	20.474	0.862	8.92	1165	100	539	156	40.601	8.063	1.068	0.936	0.941	Channel 1	46	adultWT_tiles_20x.tif
48	adultWT_tiles_20x.tif:0048-0151	77.381	1512	203.801	1449	1052	2094	192.019	49.109	32.277	187.05	44.183	9.998	9.353	10.341	9.528	20.785	0.933	10.913	1500	100	581	162	34.16	9.353	1.085	0.921	0.966	Channel 1	47	adultWT_tiles_20x.tif
49	adultWT_tiles_20x.tif:0049-0160	41.186	1326.68	125.191	1238	1027	1678	88.861	51.973	27.039	84.818	47.408	7.095	8.708	8.525	6.151	96.216	0.708	9.402	1333	100	270	147	112.166	6.767	1.386	0.721	0.858	Channel 1	48	adultWT_tiles_20x.tif
50	adultWT_tiles_20x.tif:0050-0162	36.194	1560.54	224.462	1726	1057	2098	13.819	52.172	25.104	10.643	47.73	5.805	9.353	9.374	4.916	78.553	0.722	9.621	1596	100	42	177	76.43	5.223	1.907	0.524	0.893	Channel 1	49	adultWT_tiles_20x.tif
51	adultWT_tiles_20x.tif:0051-0162	55.019	1493.4	233.691	1489	1025	2046	259.141	52.503	27.384	254.775	48.053	8.385	8.708	8.699	8.053	57.752	0.922	8.966	1488	100	793	172	37.694	8.21	1.08	0.926	0.951	Channel 1	50	adultWT_tiles_20x.tif
52	adultWT_tiles_20x.tif:0052-0165	31.722	1232.31	63.77	1226	1060	1401	103.726	53.1	20.966	100.62	49.665	6.128	7.095	7.41	5.45	117.176	0.907	7.55	1236	100	317	154	109.983	5.625	1.36	0.736	0.937	Channel 1	51	adultWT_tiles_20x.tif
53	adultWT_tiles_20x.tif:0053-0167	26.522	1303.79	161.803	1240	1017	1830	19.015	54.039	19.142	16.125	50.955	5.805	6.128	6.742	5.009	51.348	0.91	7.08	1262	100	53	177	59.931	5.245	1.346	0.743	0.938	Channel 1	52	adultWT_tiles_20x.tif
54	adultWT_tiles_20x.tif:0054-0173	58.868	1497.49	187.54	1379	1077	2085	70.461	55.622	28.439	66.435	51.6	8.385	8.385	8.825	8.493	29.61	0.915	9.589	1478	100	209	184	42.274	8.385	1.039	0.962	0.96	Channel 1	53	adultWT_tiles_20x.tif
55	adultWT_tiles_20x.tif:0055-0175	48.779	1127.29	110.323	1097	917	1598	236.932	56.888	26.472	232.845	52.245	7.74	8.708	9.69	6.41	55.344	0.875	9.872	1107	100	724	187	51.633	6.722	1.512	0.661	0.947	Channel 1	54	adultWT_tiles_20x.tif
56	adultWT_tiles_20x.tif:0056-0178	55.123	1550.77	145.868	1377	1267	2065	81.99	57.617	28.029	78.045	52.89	8.063	9.353	10.298	6.815	124.126	0.882	10.564	1525	100	247	164	121.264	7.156	1.511	0.662	0.952	Channel 1	55	adultWT_tiles_20x.tif
57	adultWT_tiles_20x.tif:0057-0181	62.716	1275.06	145.544	1157	984	1715	221.448	58.065	32.512	215.43	53.858	10.965	9.353	12.425	6.427	146.011	0.746	12.709	1262	100	668	171	144.293	6.986	1.933	0.517	0.907	Channel 1	56	adultWT_tiles_20x.tif
58	adultWT_tiles_20x.tif:0058-0189	34.842	1271.98	220.404	1260	728	1612	95.356	60.972	22.289	92.558	57.083	5.483	7.74	7.946	5.583	103.282	0.881	8.385	1343	100	292	177	112.62	5.483	1.423	0.703	0.954	Channel 1	57	adultWT_tiles_20x.tif
59	adultWT_tiles_20x.tif:0059-0190	41.29	1502.99	335.351	1253	1042	2409	9.456	61.271	24.27	5.805	57.405	7.095	8.063	7.986	6.583	113.482	0.881	8.14	1399	100	22	180	123.69	6.798	1.213	0.824	0.931	Channel 1	58	adultWT_tiles_20x.tif
60	adultWT_tiles_20x.tif:0060-0192	58.14	1420.4	289.916	1304	883	2140	267.59	62.328	29.163	263.16	58.05	9.03	8.063	9.132	8.106	16.616	0.859	9.75	1378	100	817	203	34.216	8.063	1.127	0.888	0.939	Channel 1	59	adultWT_tiles_20x.tif
61	adultWT_tiles_20x.tif:0061-0195	66.772	1272.29	75.819	1255	1084	1482	208.923	63.065	30.453	204.465	58.373	9.03	9.03	9.5	8.949	124.406	0.905	10.385	1270	100	638	182	126.158	9.03	1.062	0.942	0.953	Channel 1	60	adultWT_tiles_20x.tif
62	adultWT_tiles_20x.tif:0062-0202	64.38	1236.82	115.785	1371	990	1523	64.691	65.607	30.844	59.34	60.63	10.32	9.353	10.382	7.895	146.209	0.85	11.022	1221	100	184	201	159.444	8.318	1.315	0.76	0.942	Channel 1	61	adultWT_tiles_20x.tif
63	adultWT_tiles_20x.tif:0063-0201	30.786	957.943	87.933	863	783	1203	245.384	64.654	21.155	241.875	61.598	6.773	6.45	7.534	5.203	140.994	0.864	7.8	953	100	750	195	150.255	5.635	1.448	0.691	0.905	Channel 1	62	adultWT_tiles_20x.tif
64	adultWT_tiles_20x.tif:0064-0213	69.58	1335.25	263.732	1125	946	2009	259.558	68.779	31.254	255.098	63.855	9.03	9.998	9.959	8.896	88.835	0.895	10.29	1246	100	797	200	122.196	9.03	1.12	0.893	0.946	Channel 1	63	adultWT_tiles_20x.tif
65	adultWT_tiles_20x.tif:0065-0213	54.291	1325.2	111.258	1362	1014	1545	102.824	69.15	27.951	98.685	64.5	8.385	8.708	9.149	7.555	58.333	0.873	9.621	1343	100	307	225	39.56	7.788	1.211	0.826	0.943	Channel 1	64	adultWT_tiles_20x.tif
66	adultWT_tiles_20x.tif:0066-0217	70.724	1468.84	174.178	1378	1038	1996	199.119	70.097	31.899	194.145	65.468	10.32	9.03	10.163	8.861	5.221	0.873	10.4	1452	100	602	221	7.125	8.917	1.147	0.872	0.941	Channel 1	65	adultWT_tiles_20x.tif
67	adultWT_tiles_20x.tif:0067-0222	78.733	1328.11	222.417	981	909	1876	230.186	71.557	32.811	224.783	66.758	10.32	9.675	10.406	9.633	21.686	0.919	10.836	1343	100	700	231	36.529	9.675	1.08	0.926	0.96	Channel 1	66	adultWT_tiles_20x.tif
68	adultWT_tiles_20x.tif:0068-0218	36.194	1438.28	151.782	1376	1128	1809	3.429	70.167	22.256	0	67.08	7.418	6.45	7.606	6.059	29.369	0.918	7.873	1423	100	2	226	34.992	6.385	1.255	0.797	0.947	Channel 1	67	adultWT_tiles_20x.tif
69	adultWT_tiles_20x.tif:0069-0222	49.299	1402.87	239.482	1281	884	2085	14.275	71.383	26.472	10.32	67.403	8.063	8.385	8.241	7.617	142.749	0.884	8.684	1376	100	38	209	105.068	7.9	1.082	0.924	0.934	Channel 1	68	adultWT_tiles_20x.tif
70	adultWT_tiles_20x.tif:0070-0220	22.361	1403.39	187.046	1275	909	1747	41.414	71.069	17.852	38.7	68.37	5.805	5.483	6.384	4.46	41.315	0.882	6.649	1409	100	121	228	39.094	4.709	1.431	0.699	0.921	Channel 1	69	adultWT_tiles_20x.tif
71	adultWT_tiles_20x.tif:0071-0218	21.633	1051.32	125.899	1099	841	1349	212.317	70.469	18.073	208.98	68.37	6.773	3.87	7.023	3.922	173.37	0.832	7.073	1054	100	649	214	155.772	3.87	1.791	0.559	0.945	Channel 1	70	adultWT_tiles_20x.tif
72	adultWT_tiles_20x.tif:0072-0231	63.028	1297.55	154.302	1241	934	1758	76.679	74.551	30.075	72.24	70.305	9.353	8.708	9.644	8.321	18.492	0.876	9.935	1291	100	225	241	35.754	8.369	1.159	0.863	0.949	Channel 1	71	adultWT_tiles_20x.tif
73	adultWT_tiles_20x.tif:0073-0243	106.294	1352.07	160.746	1217	940	1761	220.531	78.553	38.395	215.108	72.24	10.965	12.578	12.568	10.768	88.941	0.906	12.984	1365	100	678	224	104.381	10.965	1.167	0.857	0.962	Channel 1	72	adultWT_tiles_20x.tif
74	adultWT_tiles_20x.tif:0074-0234	33.386	1204.08	132.585	1029	930	1470	249.95	75.736	21.077	246.713	72.563	6.773	6.128	6.728	6.318	4.927	0.944	7.211	1203	100	765	240	26.565	6.128	1.065	0.939	0.948	Channel 1	73	adultWT_tiles_20x.tif
75	adultWT_tiles_20x.tif:0075-0238	41.186	1391.02	212.222	1200	980	2060	8.301	76.888	23.657	5.16	72.885	6.128	8.063	8.27	6.341	80.122	0.925	8.52	1353	100	21	251	60.524	6.128	1.304	0.767	0.96	Channel 1	74	adultWT_tiles_20x.tif
76	adultWT_tiles_20x.tif:0076-0248	57.411	1433.85	231.201	1561	1053	1925	267.714	79.885	28.14	264.128	75.143	7.418	9.675	9.65	7.575	85.466	0.911	9.808	1423	100	828	263	80.538	7.418	1.274	0.785	0.957	Channel 1	75	adultWT_tiles_20x.tif
77	adultWT_tiles_20x.tif:0077-0247	27.666	1159.94	137.471	986	910	1538	233.035	79.742	20.354	229.298	77.4	7.418	4.838	7.531	4.677	176.535	0.839	7.591	1155	100	711	245	167.735	4.781	1.61	0.621	0.924	Channel 1	76	adultWT_tiles_20x.tif
78	adultWT_tiles_20x.tif:0078-0256	87.157	1294.84	340.734	886	715	1929	243.794	82.724	107.64	238.328	77.4	10.965	10.643	11.012	10.077	143.483	0.095	35	1325	100	741	247	143.13	31.82	1.093	0.915	0.955	Channel 1	77	adultWT_tiles_20x.tif
79	adultWT_tiles_20x.tif:0079-0255	26.21	1433.36	187.702	1276	1144	1915	167.473	82.396	19.331	163.83	79.98	7.095	4.838	7.247	4.605	167.197	0.881	7.445	1391	100	508	253	162.35	4.807	1.574	0.635	0.937	Channel 1	78	adultWT_tiles_20x.tif
80	adultWT_tiles_20x.tif:0080-0267	69.788	1326.69	121.192	1187	1028	1598	15.756	86.047	31.143	11.288	80.948	9.03	10.32	10.579	8.399	63.185	0.904	10.647	1321	100	40	281	54.866	8.365	1.259	0.794	0.957	Channel 1	79	adultWT_tiles_20x.tif
81	adultWT_tiles_20x.tif:0081-0270	30.162	1472.76	116.288	1340	1214	1735	180.072	87.286	21.611	177.053	83.85	6.773	6.45	7.428	5.17	138.17	0.812	8.011	1465	100	550	261	139.899	5.531	1.437	0.696	0.915	Channel 1	80	adultWT_tiles_20x.tif
82	adultWT_tiles_20x.tif:0082-0272	47.115	1660.84	270.41	1846	1140	2275	276.676	87.771	25.325	272.835	84.173	7.74	7.095	8.134	7.375	20.971	0.923	8.713	1641	100	848	282	38.991	7.095	1.103	0.907	0.961	Channel 1	81	adultWT_tiles_20x.tif
83	adultWT_tiles_20x.tif:0083-0276	26.522	1081.89	73.783	1018	908	1316	260.97	88.979	19.22	257.678	86.108	6.45	5.805	7.01	4.817	146.729	0.902	7.211	1076	100	799	271	153.435	5.031	1.455	0.687	0.927	Channel 1	82	adultWT_tiles_20x.tif
84	adultWT_tiles_20x.tif:0084-0285	83.205	1403.45	184.381	1351	1032	1876	24.283	91.753	34.479	19.35	86.43	9.353	10.965	11.55	9.173	113.14	0.88	12.191	1385	100	63	271	127.476	9.353	1.259	0.794	0.955	Channel 1	83	adultWT_tiles_20x.tif
85	adultWT_tiles_20x.tif:0085-0285	37.13	1332.23	146.207	1108	1018	1637	269.208	91.884	22.823	266.063	88.365	6.773	7.095	7.162	6.601	136.967	0.896	7.767	1344	100	827	275	138.366	6.773	1.085	0.922	0.944	Channel 1	84	adultWT_tiles_20x.tif
86	adultWT_tiles_20x.tif:0086-0284	24.545	1610.94	194.79	1558	1293	2198	36.007	91.848	18.797	33.218	88.688	5.483	5.805	5.789	5.398	63.973	0.873	6.361	1566	100	104	292	59.534	5.483	1.072	0.932	0.933	Channel 1	85	adultWT_tiles_20x.tif
87	adultWT_tiles_20x.tif:0087-0298	38.17	1466.45	191.907	1214	1156	2010	185.15	96.239	22.713	181.89	92.558	6.773	7.418	7.516	6.466	68.662	0.93	7.8	1415	100	568	309	60.255	6.727	1.162	0.86	0.942	Channel 1	86	adultWT_tiles_20x.tif
88	adultWT_tiles_20x.tif:0088-0299	33.282	1509.45	193.085	1452	1173	1993	174.32	96.194	21.423	170.603	93.203	7.095	6.45	7.383	5.739	151.752	0.911	7.666	1452	100	529	294	157.751	5.961	1.286	0.777	0.933	Channel 1	87	adultWT_tiles_20x.tif
89	adultWT_tiles_20x.tif:0089-0301	41.29	1868.73	332.407	1623	1222	2542	280.442	97.204	23.892	277.028	93.203	7.418	7.74	7.48	7.028	66.056	0.909	8.088	1866	100	864	313	66.501	7.245	1.064	0.94	0.941	Channel 1	88	adultWT_tiles_20x.tif
90	adultWT_tiles_20x.tif:0090-0304	72.388	1255	110.704	1245	991	1495	229.395	98.193	31.977	223.815	93.848	10.965	8.708	11.297	8.158	159.874	0.89	11.538	1273	100	695	297	153.435	8.363	1.385	0.722	0.954	Channel 1	89	adultWT_tiles_20x.tif
91	adultWT_tiles_20x.tif:0091-0314	129.384	1171.96	213.647	1062	728	1822	263.571	100.91	43.145	257.033	94.815	13.545	13.223	13.036	12.637	41.273	0.873	13.789	1142	100	797	313	10.784	12.776	1.032	0.969	0.958	Channel 1	90	adultWT_tiles_20x.tif
92	adultWT_tiles_20x.tif:0092-0315	60.532	1505.43	147.266	1451	1122	2109	30.005	101.708	29.964	25.155	97.395	9.675	8.708	9.336	8.255	175.425	0.847	9.867	1495	100	78	321	11.31	8.185	1.131	0.884	0.931	Channel 1	91	adultWT_tiles_20x.tif
93	adultWT_tiles_20x.tif:0093-0312	29.434	1276.99	209.051	1150	968	1828	221.411	100.686	20.243	218.333	97.395	6.128	6.45	7.243	5.174	126.437	0.903	7.522	1224	100	681	302	120.964	5.456	1.4	0.714	0.937	Channel 1	92	adultWT_tiles_20x.tif
94	adultWT_tiles_20x.tif:0094-0317	43.059	1336.44	261.847	1024	873	2088	21.47	102.067	24.947	18.705	97.718	5.805	9.03	9.219	5.947	86.195	0.869	9.235	1289	100	63	331	77.905	5.805	1.55	0.645	0.955	Channel 1	93	adultWT_tiles_20x.tif
95	adultWT_tiles_20x.tif:0095-0326	68.852	1240.62	92.606	1151	952	1514	242.566	105.457	33.157	238.005	99.33	8.708	11.933	12.911	6.79	63.209	0.787	13.132	1235	100	744	345	65.323	7.099	1.901	0.526	0.94	Channel 1	94	adultWT_tiles_20x.tif
96	adultWT_tiles_20x.tif:0096-0324	67.812	1314.76	160.798	1279	929	1766	180.768	104.821	33.756	174.473	101.265	13.223	6.773	13.478	6.406	172.966	0.748	13.363	1309	100	541	321	171.674	6.643	2.104	0.475	0.939	Channel 1	95	adultWT_tiles_20x.tif
97	adultWT_tiles_20x.tif:0097-0330	28.082	1579.86	183.873	1444	1301	2107	36.18	106.71	21.879	33.218	102.878	6.45	7.095	6.116	5.846	117.959	0.737	7.425	1524	100	108	319	124.38	6.157	1.046	0.956	0.863	Channel 1	96	adultWT_tiles_20x.tif
98	adultWT_tiles_20x.tif:0098-0329	34.53	1478.3	160.169	1447	1023	1816	46.894	106.253	21.8	43.215	103.2	7.418	6.128	7.622	5.768	16.279	0.913	7.666	1512	100	135	335	22.249	5.892	1.322	0.757	0.939	Channel 1	97	adultWT_tiles_20x.tif
99	adultWT_tiles_20x.tif:0099-0334	39.002	1506.39	186.731	1606	1051	1873	277.804	107.486	24.726	274.448	103.2	6.45	9.03	8.766	5.665	106.438	0.802	9.235	1525	100	860	320	102.095	6.223	1.547	0.646	0.898	Channel 1	98	adultWT_tiles_20x.tif
100	adultWT_tiles_20x.tif:0100-0349	44.099	1288.86	129.116	1387	994	1524	15.363	112.455	25.449	11.61	108.038	7.095	9.03	9.099	6.171	114.556	0.856	9.402	1322	100	42	336	112.166	6.411	1.474	0.678	0.932	Channel 1	99	adultWT_tiles_20x.tif
101	adultWT_tiles_20x.tif:0101-0350	74.156	1259.39	137.934	1316	931	1622	263.883	112.74	32.733	258.645	108.36	10.32	9.353	11.17	8.453	146.518	0.87	11.739	1273	100	803	339	142.815	8.669	1.321	0.757	0.953	Channel 1	100	adultWT_tiles_20x.tif
102	adultWT_tiles_20x.tif:0102-0359	27.874	1434.36	185.328	1514	1080	1777	211.897	116.159	23.136	207.69	112.553	8.385	6.773	9.881	3.592	143.566	0.654	9.845	1428	100	644	351	148.392	3.936	2.751	0.363	0.887	Channel 1	101	adultWT_tiles_20x.tif
103	adultWT_tiles_20x.tif:0103-0358	21.425	1139.43	58.035	1093	989	1285	248.71	115.319	17.129	246.39	112.553	4.838	5.805	5.94	4.592	67.009	0.918	6.353	1143	100	767	367	66.038	4.838	1.293	0.773	0.936	Channel 1	102	adultWT_tiles_20x.tif
104	adultWT_tiles_20x.tif:0104-0360	27.77	1474.97	131.664	1263	1178	1810	174.444	116.333	19.676	171.248	113.198	6.45	6.128	6.871	5.146	134.41	0.901	7.211	1468	100	531	356	153.435	5.365	1.335	0.749	0.93	Channel 1	103	adultWT_tiles_20x.tif
105	adultWT_tiles_20x.tif:0105-0365	44.203	1187.14	82.596	1194	966	1375	238.03	117.864	24.459	234.135	114.165	7.74	7.418	7.78	7.234	160.338	0.929	8.14	1194	100	728	358	146.31	7.418	1.076	0.93	0.948	Channel 1	104	adultWT_tiles_20x.tif
106	adultWT_tiles_20x.tif:0106-0378	62.612	1528.14	259.569	1411	1108	2464	20.76	121.919	30.342	16.448	117.068	8.385	9.675	9.582	8.32	99.311	0.855	10.29	1485	100	56	366	122.196	8.385	1.152	0.868	0.935	Channel 1	105	adultWT_tiles_20x.tif
107	adultWT_tiles_20x.tif:0107-0373	27.354	1211.95	76.603	1173	1012	1424	32.827	120.502	19.331	29.993	117.39	5.805	6.128	6.318	5.513	129.861	0.92	6.711	1220	100	96	365	125.218	5.805	1.146	0.873	0.934	Channel 1	106	adultWT_tiles_20x.tif
108	adultWT_tiles_20x.tif:0108-0385	80.189	1304.01	139.697	1218	1004	1612	265.479	123.415	38.095	259.613	118.035	10.965	12.255	11.384	8.969	128.639	0.694	12.594	1292	100	817	366	103.325	9.926	1.269	0.788	0.841	Channel 1	107	adultWT_tiles_20x.tif
109	adultWT_tiles_20x.tif:0109-0377	31.41	1472.15	169.249	1354	1139	2254	171.378	121.496	21.155	168.345	118.358	6.773	6.45	6.577	6.081	12.788	0.882	7.361	1448	100	523	383	28.811	6.385	1.082	0.925	0.924	Channel 1	108	adultWT_tiles_20x.tif
110	adultWT_tiles_20x.tif:0110-0384	43.787	1553.67	131.55	1506	1086	1817	209.081	123.488	27.352	204.465	119.325	8.708	9.03	10.416	5.353	134.275	0.736	10.325	1559	100	637	371	128.66	5.858	1.946	0.514	0.881	Channel 1	109	adultWT_tiles_20x.tif
111	adultWT_tiles_20x.tif:0111-0389	60.532	1398.42	108.421	1437	1118	1686	49.178	125.394	30.042	44.505	120.615	9.03	9.675	10.156	7.588	125.27	0.843	10.385	1406	100	139	378	143.842	8.144	1.338	0.747	0.926	Channel 1	110	adultWT_tiles_20x.tif
112	adultWT_tiles_20x.tif:0112-0393	35.05	1288.7	109.475	1361	1048	1536	205.463	127.005	24.426	201.885	122.873	7.74	8.063	9.489	4.703	133.452	0.738	9.75	1296	100	630	381	124.216	5.017	2.018	0.496	0.913	Channel 1	111	adultWT_tiles_20x.tif
113	adultWT_tiles_20x.tif:0113-0394	28.29	1310.73	188.007	1354	868	1657	216.172	127.248	20.243	213.173	123.84	5.805	6.773	6.989	5.154	111.485	0.868	7.161	1336	100	665	385	125.838	5.303	1.356	0.737	0.924	Channel 1	112	adultWT_tiles_20x.tif
114	adultWT_tiles_20x.tif:0114-0405	66.356	1585.16	307.074	1461	1133	2563	29.203	130.552	31.176	24.833	125.775	8.385	9.998	10.16	8.315	94.575	0.858	10.564	1498	100	81	392	121.264	8.385	1.222	0.818	0.938	Channel 1	113	adultWT_tiles_20x.tif
115	adultWT_tiles_20x.tif:0115-0402	27.77	1624.65	204.099	1470	1172	2065	21.751	129.712	19.865	18.383	126.743	6.45	6.128	7.253	4.875	140.195	0.884	7.354	1594	100	60	394	127.875	5.161	1.488	0.672	0.919	Channel 1	114	adultWT_tiles_20x.tif
116	adultWT_tiles_20x.tif:0116-0413	67.188	1454.68	141.685	1525	981	1850	224.918	133.054	30.954	220.59	127.71	8.385	10.965	11.15	7.672	112.828	0.881	11.439	1480	100	692	396	111.501	8.05	1.453	0.688	0.951	Channel 1	115	adultWT_tiles_20x.tif
117	adultWT_tiles_20x.tif:0117-0418	107.854	1337.96	152.853	1355	931	1754	248.702	134.81	38.662	242.52	128.678	11.61	12.255	12.046	11.4	97.655	0.907	12.758	1355	100	768	399	106.144	11.61	1.057	0.946	0.964	Channel 1	116	adultWT_tiles_20x.tif
118	adultWT_tiles_20x.tif:0118-0419	67.812	1322.01	172.768	1275	972	1777	51.578	134.974	31.678	46.763	130.29	9.998	9.998	9.572	9.02	174.817	0.849	10.127	1296	100	156	435	80.838	9.432	1.061	0.942	0.929	Channel 1	117	adultWT_tiles_20x.tif
119	adultWT_tiles_20x.tif:0119-0419	35.466	1622.02	215.888	1900	1013	2062	281.664	135.34	22.178	278.64	131.58	6.128	7.418	7.511	6.012	106.278	0.906	7.8	1624	100	868	409	119.745	6.128	1.249	0.8	0.941	Channel 1	118	adultWT_tiles_20x.tif
120	adultWT_tiles_20x.tif:0120-0425	90.381	1333.08	135.277	1311	1052	1648	39.369	137.216	35.88	34.508	131.903	10.32	10.643	11.226	10.251	125.578	0.882	12.348	1321	100	109	410	139.236	10.248	1.095	0.913	0.959	Channel 1	119	adultWT_tiles_20x.tif
121	adultWT_tiles_20x.tif:0121-0434	99.222	1236.5	144.176	1138	895	1748	236.318	139.821	38.174	230.265	134.16	11.933	11.933	13.056	9.676	135.093	0.856	13.422	1215	100	719	418	125.218	9.806	1.349	0.741	0.948	Channel 1	120	adultWT_tiles_20x.tif
122	adultWT_tiles_20x.tif:0122-0430	54.187	1534.81	207.283	1364	1149	2252	27.821	138.979	29.052	23.22	134.483	9.353	8.385	10.236	6.74	153.009	0.807	10.325	1504	100	78	417	128.66	6.941	1.519	0.659	0.912	Channel 1	121	adultWT_tiles_20x.tif
123	adultWT_tiles_20x.tif:0123-0426	35.362	1276.49	152.26	1217	982	1615	169.399	137.433	22.445	165.443	134.483	7.74	6.128	7.741	5.816	1.298	0.882	8.063	1254	100	513	430	16.26	6.128	1.331	0.751	0.935	Channel 1	122	adultWT_tiles_20x.tif
124	adultWT_tiles_20x.tif:0124-0437	81.333	1397.63	191.858	1457	1000	1818	268.36	140.688	34.179	263.483	135.45	9.998	10.965	10.614	9.757	90.81	0.875	11.439	1388	100	824	420	111.501	9.994	1.088	0.919	0.95	Channel 1	123	adultWT_tiles_20x.tif
125	adultWT_tiles_20x.tif:0125-0432	26.418	1261.01	130.522	1163	891	1461	220.11	139.594	20.4	216.72	136.418	7.095	6.128	8.264	4.07	142.081	0.798	8.41	1288	100	672	425	147.529	4.333	2.03	0.493	0.922	Channel 1	124	adultWT_tiles_20x.tif
126	adultWT_tiles_20x.tif:0126-0443	149.249	1429.44	158.039	1358	1028	1980	59.993	142.886	47.282	50.955	136.74	16.77	12.255	16.472	11.537	174.46	0.839	17.286	1430	100	158	437	165.964	12.255	1.428	0.7	0.963	Channel 1	125	adultWT_tiles_20x.tif
127	adultWT_tiles_20x.tif:0127-0450	42.747	1701.04	328.938	1552	1108	2524	281.743	145.509	24.27	277.995	141.255	7.418	7.74	7.535	7.224	91.519	0.912	8.063	1650	100	873	438	106.26	7.418	1.043	0.959	0.945	Channel 1	126	adultWT_tiles_20x.tif
128	adultWT_tiles_20x.tif:0128-0464	110.247	1354.78	115.133	1362	1005	1735	85.946	149.634	40.519	79.98	143.19	11.61	12.9	14.326	9.799	122.868	0.844	14.839	1352	100	251	447	132.357	10.143	1.462	0.684	0.954	Channel 1	127	adultWT_tiles_20x.tif
129	adultWT_tiles_20x.tif:0129-0459	51.379	1561.18	202.412	1468	1176	2228	38.129	148.019	27.273	33.218	144.158	9.353	8.063	9.03	7.244	157.595	0.868	9.49	1535	100	103	456	170.218	7.424	1.247	0.802	0.934	Channel 1	128	adultWT_tiles_20x.tif
130	adultWT_tiles_20x.tif:0130-0466	87.261	1331	176.641	1155	921	1737	224.8	150.306	34.824	219.3	145.125	10.643	10.643	11.337	9.8	134.614	0.904	11.937	1339	100	682	455	141.582	10.034	1.157	0.864	0.958	Channel 1	129	adultWT_tiles_20x.tif
131	adultWT_tiles_20x.tif:0131-0469	118.463	1418.66	198.125	1322	997	2036	71.027	150.936	42.61	63.855	145.77	14.835	11.288	14.277	10.564	20.522	0.82	15.514	1377	100	199	473	20.695	11.288	1.351	0.74	0.944	Channel 1	130	adultWT_tiles_20x.tif
132	adultWT_tiles_20x.tif:0132-0474	52.835	1565.59	224.249	1608	1077	2144	45.216	153.18	27.729	40.958	148.35	8.385	9.353	8.842	7.608	118.29	0.863	9.702	1583	100	134	460	111.448	7.753	1.162	0.86	0.933	Channel 1	131	adultWT_tiles_20x.tif
133	adultWT_tiles_20x.tif:0133-0483	65.94	1566.23	183.836	1385	1283	2124	54.243	155.544	31.443	49.988	150.93	9.353	9.675	9.725	8.633	81.968	0.838	10.465	1508	100	159	470	123.69	9.274	1.127	0.888	0.908	Channel 1	132	adultWT_tiles_20x.tif
134	adultWT_tiles_20x.tif:0134-0482	43.891	1290.12	69.007	1252	1082	1481	276.716	155.293	24.27	272.835	151.575	7.418	7.74	7.826	7.14	138.538	0.936	8.241	1288	100	846	476	149.421	7.297	1.096	0.912	0.952	Channel 1	133	adultWT_tiles_20x.tif
135	adultWT_tiles_20x.tif:0135-0488	76.445	1253.9	96.426	1179	946	1479	244.053	157.407	34.857	239.295	152.22	9.675	10.643	10.656	9.134	110.215	0.791	11.686	1256	100	745	473	129.401	9.368	1.167	0.857	0.914	Channel 1	134	adultWT_tiles_20x.tif
136	adultWT_tiles_20x.tif:0136-0495	117.839	1404.39	165.104	1432	1083	1840	99.073	159.589	40.897	92.88	153.51	12.255	12.255	12.611	11.897	156.58	0.885	13.096	1382	100	290	484	142.001	12.255	1.06	0.943	0.953	Channel 1	135	adultWT_tiles_20x.tif
137	adultWT_tiles_20x.tif:0137-0488	25.898	1563.99	116.655	1450	1331	1832	152.208	157.392	19.865	149.318	154.155	5.805	6.773	6.879	4.793	114.583	0.825	7.161	1548	100	463	483	144.162	5.149	1.435	0.697	0.894	Channel 1	136	adultWT_tiles_20x.tif
138	adultWT_tiles_20x.tif:0138-0502	92.462	1501.26	249.445	1287	1055	2064	63.447	161.23	39.418	57.728	155.445	10.965	12.9	14.375	8.189	124.779	0.748	15.416	1472	100	183	484	127.349	9.375	1.755	0.57	0.928	Channel 1	137	adultWT_tiles_20x.tif
139	adultWT_tiles_20x.tif:0139-0490	23.401	1192.87	94.276	1057	991	1468	257.688	158.152	17.774	254.775	155.768	6.128	4.838	6.106	4.88	5.383	0.931	6.353	1187	100	790	494	23.962	4.838	1.251	0.799	0.939	Channel 1	138	adultWT_tiles_20x.tif
140	adultWT_tiles_20x.tif:0140-0502	75.821	1169.22	141.734	1135	852	1624	84.81	162.342	32.433	79.98	157.058	9.998	9.998	10.006	9.648	130.252	0.906	10.682	1155	100	255	488	118.887	9.75	1.037	0.964	0.957	Channel 1	139	adultWT_tiles_20x.tif
141	adultWT_tiles_20x.tif:0141-0512	69.268	1469.22	199.499	1572	1112	2278	74.809	165.028	31.143	69.983	160.283	9.675	9.675	10.055	8.771	138.045	0.897	10.29	1436	100	219	502	147.804	9.122	1.146	0.872	0.938	Channel 1	140	adultWT_tiles_20x.tif
142	adultWT_tiles_20x.tif:0142-0517	67.916	1469.73	301.535	1634	986	2525	277.342	166.656	30.954	273.158	161.573	8.708	10.643	10.362	8.345	89.022	0.891	10.817	1417	100	856	534	79.695	8.604	1.242	0.805	0.951	Channel 1	141	adultWT_tiles_20x.tif
143	adultWT_tiles_20x.tif:0143-0517	70.828	1263.97	175.108	1332	831	1640	109.751	166.841	31.788	105.135	161.895	9.675	9.998	10.321	8.738	131.88	0.881	10.735	1267	100	330	503	122.735	9.213	1.181	0.847	0.951	Channel 1	142	adultWT_tiles_20x.tif
144	adultWT_tiles_20x.tif:0144-0526	114.823	1285.98	200.748	1188	814	1916	240.971	169.766	41.399	234.135	163.508	12.9	12.255	12.349	11.839	128.221	0.842	13.281	1274	100	737	508	119.055	11.682	1.043	0.959	0.944	Channel 1	143	adultWT_tiles_20x.tif
145	adultWT_tiles_20x.tif:0145-0522	54.187	1346.2	201.311	1241	824	1802	262.38	168.457	28.374	258.323	163.83	8.708	9.353	9.833	7.017	58.239	0.846	9.845	1362	100	805	535	58.392	7.286	1.401	0.714	0.909	Channel 1	144	adultWT_tiles_20x.tif
146	adultWT_tiles_20x.tif:0146-0526	74.052	1480.23	162.17	1282	1170	1879	95.331	169.828	31.899	90.623	164.798	9.353	9.998	10.11	9.326	110.811	0.915	10.735	1467	100	287	512	122.735	9.353	1.084	0.922	0.958	Channel 1	145	adultWT_tiles_20x.tif
147	adultWT_tiles_20x.tif:0147-0522	26.938	1552.51	110.468	1433	1329	1815	161.456	168.566	19.976	158.993	164.798	4.838	7.418	7.341	4.672	95.302	0.848	7.48	1550	100	500	534	82.569	4.719	1.571	0.637	0.928	Channel 1	146	adultWT_tiles_20x.tif
148	adultWT_tiles_20x.tif:0148-0533	59.18	1473.87	267.35	1256	1016	2291	83.543	172.125	28.439	79.335	167.7	8.385	8.385	8.766	8.596	114.453	0.919	9.419	1404	100	251	522	128.047	8.385	1.02	0.981	0.962	Channel 1	147	adultWT_tiles_20x.tif
149	adultWT_tiles_20x.tif:0149-0541	121.895	1347.64	151.321	1366	972	1749	133.689	174.44	43.145	127.388	167.7	12.578	13.545	14.268	10.878	123.408	0.823	14.708	1349	100	401	521	127.875	11.25	1.312	0.762	0.941	Channel 1	148	adultWT_tiles_20x.tif
150	adultWT_tiles_20x.tif:0150-0533	62.716	1223.63	99.262	1182	1004	1515	192.802	171.915	29.241	188.34	167.7	9.353	8.385	9.63	8.292	155.989	0.922	10.096	1214	100	584	526	153.435	8.385	1.161	0.861	0.956	Channel 1	149	adultWT_tiles_20x.tif
151	adultWT_tiles_20x.tif:0151-0533	51.379	1485.03	285.414	1240	1010	2213	269.313	171.787	26.85	264.773	168.023	8.708	7.74	8.774	7.456	23.231	0.896	9.167	1421	100	824	541	39.289	7.72	1.177	0.85	0.942	Channel 1	150	adultWT_tiles_20x.tif
152	adultWT_tiles_20x.tif:0152-0537	71.14	1464.9	203.403	1375	969	1948	214.106	173.142	31.599	208.98	168.345	9.998	9.675	10.161	8.914	147.082	0.895	10.42	1449	100	659	522	111.801	9.021	1.14	0.877	0.948	Channel 1	151	adultWT_tiles_20x.tif
153	adultWT_tiles_20x.tif:0153-0543	58.868	1375.31	227.058	1031	973	1834	154.925	175.142	28.518	150.93	170.603	8.063	9.03	9.224	8.126	89.612	0.91	9.485	1395	100	471	555	54.689	8.063	1.135	0.881	0.954	Channel 1	152	adultWT_tiles_20x.tif
154	adultWT_tiles_20x.tif:0154-0540	43.995	1293.69	104.917	1253	1059	1558	171.665	174.7	27.918	166.088	170.603	10.32	7.418	10.316	5.43	29.149	0.709	10.97	1293	100	515	549	24.305	6.221	1.9	0.526	0.884	Channel 1	153	adultWT_tiles_20x.tif
155	adultWT_tiles_20x.tif:0155-0546	52.731	1259.14	122.453	1192	1000	1590	104.388	176.12	27.762	99.653	172.538	9.353	7.418	9.499	7.068	165.925	0.86	9.621	1252	100	309	542	166.43	7.418	1.344	0.744	0.929	Channel 1	154	adultWT_tiles_20x.tif
156	adultWT_tiles_20x.tif:0156-0552	104.11	1309.79	169.609	1107	977	1732	226.831	178.145	39.04	220.268	172.86	13.545	10.32	13.495	9.823	173.772	0.858	13.789	1309	100	683	550	169.216	10.241	1.374	0.728	0.955	Channel 1	155	adultWT_tiles_20x.tif
157	adultWT_tiles_20x.tif:0157-0549	30.162	1244.98	89.053	1318	1060	1457	125.064	177.159	24.081	120.938	173.505	8.063	7.095	9.403	4.084	142.935	0.654	9.485	1259	100	376	539	144.689	5.017	2.303	0.434	0.833	Channel 1	156	adultWT_tiles_20x.tif
158	adultWT_tiles_20x.tif:0158-0552	49.923	1544.63	319.79	1273	1086	4095	90.381	178.184	25.938	86.43	174.15	7.74	8.063	8.116	7.832	117.95	0.933	8.808	1507	100	274	540	113.749	7.74	1.036	0.965	0.947	Channel 1	157	adultWT_tiles_20x.tif
159	adultWT_tiles_20x.tif:0159-0551	34.738	1352.47	173.556	1377	1026	1759	144.256	177.936	22.256	140.933	174.15	6.45	7.418	8.209	5.388	123.878	0.881	8.52	1324	100	441	540	119.476	5.769	1.524	0.656	0.942	Channel 1	158	adultWT_tiles_20x.tif
160	adultWT_tiles_20x.tif:0160-0554	60.948	1317.14	119.253	1286	1058	1619	186.087	178.933	29.052	181.89	174.15	8.385	9.353	10.003	7.757	120.483	0.907	10.198	1312	100	568	542	124.695	7.955	1.29	0.775	0.954	Channel 1	159	adultWT_tiles_20x.tif
161	adultWT_tiles_20x.tif:0161-0566	133.336	1357.04	183.419	1491	990	1816	116.468	181.923	46.48	111.263	174.795	11.61	15.48	15.071	11.265	73.541	0.776	16.586	1362	100	349	590	63.435	11.61	1.338	0.747	0.939	Channel 1	160	adultWT_tiles_20x.tif
162	adultWT_tiles_20x.tif:0162-0560	71.14	1535.34	273.558	1511	972	2280	266.848	180.575	32.544	262.515	175.44	9.353	10.32	9.965	9.09	101.338	0.844	10.647	1488	100	817	574	54.866	9.21	1.096	0.912	0.936	Channel 1	161	adultWT_tiles_20x.tif
163	adultWT_tiles_20x.tif:0163-0566	54.395	1554.45	235.045	1645	1211	4095	99.065	182.329	28.218	94.815	178.343	8.385	8.385	8.849	7.826	139.614	0.858	9.485	1528	100	295	557	144.689	8.21	1.131	0.884	0.93	Channel 1	162	adultWT_tiles_20x.tif
164	adultWT_tiles_20x.tif:0164-0573	74.885	1432.6	198.851	1309	927	2001	162.589	185.237	33.078	158.025	179.31	9.353	10.965	10.991	8.675	122.208	0.86	11.985	1430	100	499	556	113.806	9.35	1.267	0.789	0.942	Channel 1	163	adultWT_tiles_20x.tif
165	adultWT_tiles_20x.tif:0165-0572	78.005	1415.69	171.955	1387	1091	1945	257.504	184.932	33.157	252.195	179.633	10.643	9.998	10.45	9.504	24.544	0.892	11.251	1396	100	783	583	27.3	9.66	1.099	0.91	0.951	Channel 1	164	adultWT_tiles_20x.tif
166	adultWT_tiles_20x.tif:0166-0576	82.477	1356.02	119.962	1330	1052	1659	139.753	185.813	33.802	134.483	180.6	10.643	10.32	10.601	9.906	149.858	0.907	10.913	1339	100	424	562	124.16	10.04	1.07	0.934	0.953	Channel 1	165	adultWT_tiles_20x.tif
167	adultWT_tiles_20x.tif:0167-0574	64.276	1348.03	152.786	1220	963	1724	218.289	185.253	30.075	213.818	180.6	8.708	9.353	10.328	7.924	121.615	0.893	10.778	1341	100	667	561	128.928	8.056	1.303	0.767	0.954	Channel 1	166	adultWT_tiles_20x.tif
168	adultWT_tiles_20x.tif:0168-0574	57.203	1454.23	132.768	1363	1090	1823	202.366	185.063	28.863	197.693	180.923	9.353	8.385	10.434	6.981	143.465	0.863	10.913	1455	100	613	564	145.84	7.356	1.495	0.669	0.948	Channel 1	167	adultWT_tiles_20x.tif
169	adultWT_tiles_20x.tif:0169-0582	62.82	1441.99	235.309	1313	1040	2043	248.23	187.603	31.977	243.488	182.858	9.675	9.675	9.963	8.028	118.463	0.772	10.385	1447	100	758	571	143.842	8.85	1.241	0.806	0.872	Channel 1	168	adultWT_tiles_20x.tif
170	adultWT_tiles_20x.tif:0170-0579	29.018	1489.76	158.521	1266	1171	1830	211.136	186.684	20.054	208.013	183.503	6.128	6.45	7.089	5.212	130.92	0.907	7.425	1480	100	647	570	124.38	5.473	1.36	0.735	0.938	Channel 1	169	adultWT_tiles_20x.tif
171	adultWT_tiles_20x.tif:0171-0587	60.74	1591.98	183.944	1489	1247	2143	123.636	189.383	29.397	119.003	184.793	9.353	9.03	9.241	8.369	1.538	0.883	9.824	1563	100	369	581	156.801	8.745	1.104	0.906	0.938	Channel 1	170	adultWT_tiles_20x.tif
172	adultWT_tiles_20x.tif:0172-0589	60.844	1403.95	213.608	1228	988	1952	239.655	189.97	29.508	234.458	186.083	10.32	7.74	10.657	7.269	163.317	0.878	10.841	1353	100	728	583	157.249	7.442	1.466	0.682	0.952	Channel 1	171	adultWT_tiles_20x.tif
173	adultWT_tiles_20x.tif:0173-0605	44.099	1642.45	274.198	1307	1181	2369	174.415	195.075	24.726	170.603	191.243	7.74	7.74	7.849	7.153	132.177	0.906	8.159	1605	100	536	593	108.435	7.5	1.097	0.911	0.938	Channel 1	172	adultWT_tiles_20x.tif
174	adultWT_tiles_20x.tif:0174-0606	47.947	1526.47	275.487	1381	912	2146	228.502	195.532	25.827	224.783	191.243	7.418	8.708	8.441	7.233	80.784	0.903	8.761	1522	100	708	620	83.66	7.274	1.167	0.857	0.942	Channel 1	173	adultWT_tiles_20x.tif
175	adultWT_tiles_20x.tif:0175-0601	20.905	1296.23	61.468	1204	1117	1444	217.892	193.939	18.419	215.108	191.565	6.45	4.838	5.935	4.485	178.227	0.774	6.649	1297	100	667	597	165.964	4.838	1.323	0.756	0.882	Channel 1	174	adultWT_tiles_20x.tif
176	adultWT_tiles_20x.tif:0176-0609	48.779	1586.8	261.179	1378	1160	2366	149.108	196.601	29.775	145.125	192.21	9.675	8.385	8.741	7.105	136.467	0.691	9.723	1512	100	450	607	174.289	7.703	1.23	0.813	0.86	Channel 1	175	adultWT_tiles_20x.tif
177	adultWT_tiles_20x.tif:0177-0609	42.747	1680.27	307.017	1347	1155	2459	206.959	196.435	24.348	203.175	192.533	7.418	8.063	8.116	6.706	127.631	0.906	8.366	1604	100	636	598	117.553	6.841	1.21	0.826	0.937	Channel 1	176	adultWT_tiles_20x.tif
178	adultWT_tiles_20x.tif:0178-0611	43.475	1574.54	283.035	1358	1137	2520	183.417	197.363	24.191	179.633	193.5	7.418	7.418	7.639	7.246	140.058	0.934	8.063	1544	100	563	601	126.87	7.418	1.054	0.949	0.951	Channel 1	177	adultWT_tiles_20x.tif
179	adultWT_tiles_20x.tif:0179-0620	33.282	1617.22	176.305	1346	1265	1989	163.36	199.784	23.436	159.638	196.403	6.773	7.418	7.557	5.607	109.836	0.761	7.8	1614	100	498	610	119.745	6.188	1.348	0.742	0.856	Channel 1	178	adultWT_tiles_20x.tif
180	adultWT_tiles_20x.tif:0180-0619	21.529	1311.06	156.151	1191	1127	1709	157.245	199.617	19.787	153.51	197.37	7.418	4.838	8.115	3.378	154.932	0.691	8.366	1242	100	476	612	152.447	3.706	2.402	0.416	0.9	Channel 1	179	adultWT_tiles_20x.tif
181	adultWT_tiles_20x.tif:0001-0020	41.915	1778.13	407.229	1269	1074	3255	174.736	6.726	25.104	170.603	3.225	8.708	6.773	9.101	5.864	149.243	0.836	9.68	1710	100	529	15	150.018	6.492	1.552	0.644	0.939	Channel 2	0	adultWT_tiles_20x.tif
182	adultWT_tiles_20x.tif:0002-0021	32.346	2511.07	787.136	4095	1264	4095	163.451	6.774	21.077	160.283	3.548	6.45	6.45	7.016	5.87	139.251	0.915	7.361	2322	100	501	11	118.811	6.058	1.195	0.837	0.94	Channel 2	1	adultWT_tiles_20x.tif
183	adultWT_tiles_20x.tif:0003-0031	50.027	874.778	111.924	963	667	1108	196.167	9.986	27.306	191.243	6.45	9.675	7.095	9.66	6.594	164.734	0.843	10.101	868	100	593	25	163.301	7.02	1.465	0.683	0.928	Channel 2	2	adultWT_tiles_20x.tif
184	adultWT_tiles_20x.tif:0004-0035	35.466	1832.37	602.3	867	739	3061	187.71	11.209	21.989	184.47	7.74	6.45	7.095	7.755	5.823	120.918	0.922	8.14	1825	100	574	25	123.69	6.157	1.332	0.751	0.945	Channel 2	3	adultWT_tiles_20x.tif
185	adultWT_tiles_20x.tif:0005-0045	29.226	1693.57	632.554	1051	777	3179	132.293	14.467	19.598	129.323	11.288	5.805	6.45	6.631	5.612	119.966	0.956	7.073	1556	100	406	35	114.228	5.805	1.182	0.846	0.951	Channel 2	4	adultWT_tiles_20x.tif
186	adultWT_tiles_20x.tif:0006-0049	46.075	2013.34	735.744	2044	822	4095	208.918	15.999	26.394	205.11	11.61	7.74	8.385	8.455	6.938	113.994	0.831	8.856	1985	100	636	43	146.889	7.037	1.219	0.821	0.917	Channel 2	5	adultWT_tiles_20x.tif
187	adultWT_tiles_20x.tif:0007-0055	57.411	1878.7	692.585	1263	886	3859	122.626	17.755	28.061	118.68	13.223	7.74	9.03	9.246	7.906	86.184	0.916	9.529	1677	100	374	68	66.038	7.74	1.17	0.855	0.954	Channel 2	6	adultWT_tiles_20x.tif
188	adultWT_tiles_20x.tif:0008-0059	74.781	867.804	130.775	770	564	1298	163.035	18.913	32.277	158.67	13.868	9.03	10.32	10.51	9.059	106.9	0.902	11.097	848	100	496	44	125.538	9.03	1.16	0.862	0.957	Channel 2	7	adultWT_tiles_20x.tif
189	adultWT_tiles_20x.tif:0009-0057	36.714	1880.87	600.013	1303	943	3414	191.964	18.78	22.256	188.663	15.158	7.095	6.773	7.381	6.333	143.632	0.931	7.8	1784	100	586	51	150.255	6.613	1.165	0.858	0.951	Channel 2	8	adultWT_tiles_20x.tif
190	adultWT_tiles_20x.tif:0010-0066	72.804	2030.96	571.925	1642	1036	3486	113.159	21.559	35.281	107.715	15.803	10.32	11.288	12.409	7.47	45.383	0.735	13.352	2016	100	335	83	52.853	8.509	1.661	0.602	0.92	Channel 2	9	adultWT_tiles_20x.tif
191	adultWT_tiles_20x.tif:0011-0062	53.043	1979.03	719.518	1171	970	4095	202.232	20.173	27.117	198.015	15.803	8.385	8.385	8.273	8.164	95.736	0.906	8.808	1874	100	621	74	66.251	8.365	1.013	0.987	0.944	Channel 2	10	adultWT_tiles_20x.tif
192	adultWT_tiles_20x.tif:0012-0069	22.673	853.298	175.379	652	528	1213	134.542	22.27	18.23	132.225	19.35	5.16	6.128	6.618	4.362	57.793	0.857	7.08	841	100	411	79	59.931	4.759	1.517	0.659	0.934	Channel 2	11	adultWT_tiles_20x.tif
193	adultWT_tiles_20x.tif:0013-0072	31.93	1469.41	207.472	1454	1148	1931	209.68	23.416	21.266	206.4	20.318	6.45	6.128	6.641	6.122	155.28	0.887	7.312	1424	100	642	64	138.576	6.128	1.085	0.922	0.927	Channel 2	12	adultWT_tiles_20x.tif
194	adultWT_tiles_20x.tif:0014-0078	60.532	1928.65	711.122	1109	958	3690	101.155	25.172	29.052	96.75	20.64	8.708	9.03	9.105	8.464	103.433	0.901	9.402	1732	100	307	65	120.964	8.412	1.076	0.93	0.946	Channel 2	13	adultWT_tiles_20x.tif
195	adultWT_tiles_20x.tif:0015-0081	71.452	864.509	150.431	677	593	1284	174.183	26.371	31.222	169.313	21.285	9.998	9.675	9.802	9.281	143.38	0.921	10.122	853	100	526	76	157.521	9.35	1.056	0.947	0.953	Channel 2	14	adultWT_tiles_20x.tif
196	adultWT_tiles_20x.tif:0016-0081	64.796	2103.45	1022.61	4095	814	4095	236.435	26.326	29.586	231.878	21.608	9.353	9.03	9.519	8.667	144.572	0.93	9.961	1776	100	726	68	119.055	8.894	1.098	0.911	0.95	Channel 2	15	adultWT_tiles_20x.tif
197	adultWT_tiles_20x.tif:0017-0085	93.086	874.083	178.888	900	473	1475	124.58	27.607	36.225	119.003	22.253	10.965	10.643	11.163	10.617	34.345	0.891	11.998	879	100	376	101	53.746	10.643	1.051	0.951	0.946	Channel 2	16	adultWT_tiles_20x.tif
198	adultWT_tiles_20x.tif:0018-0083	59.7	2006.34	920.172	4095	857	4095	92.573	26.928	28.518	88.043	22.575	8.708	8.385	9.049	8.4	141.246	0.922	9.75	1738	100	275	76	145.784	8.385	1.077	0.928	0.961	Channel 2	17	adultWT_tiles_20x.tif
199	adultWT_tiles_20x.tif:0019-0083	51.483	1451.59	215.147	1554	929	1992	41.351	27.169	26.583	37.41	22.898	8.063	8.063	8.298	7.899	119.66	0.916	8.773	1442	100	121	73	126.027	8.032	1.05	0.952	0.946	Channel 2	18	adultWT_tiles_20x.tif
200	adultWT_tiles_20x.tif:0020-0088	58.244	1899.15	809.528	952	791	4027	49.061	28.502	30.264	45.15	23.543	7.74	9.675	9.815	7.556	101.063	0.799	10.465	1735	100	142	74	123.69	7.74	1.299	0.77	0.908	Channel 2	19	adultWT_tiles_20x.tif
201	adultWT_tiles_20x.tif:0021-0089	67.084	1950.7	804.856	4095	647	4095	62.655	28.558	31.176	58.373	23.865	9.03	9.675	10.27	8.317	65.771	0.867	10.579	1880	100	183	100	37.569	8.504	1.235	0.81	0.935	Channel 2	20	adultWT_tiles_20x.tif
202	adultWT_tiles_20x.tif:0022-0086	43.579	1677.94	391.48	1234	1008	2901	82.47	27.261	26.315	78.368	23.865	8.063	7.74	8.598	6.453	149.633	0.791	9.419	1683	100	246	75	128.047	6.833	1.332	0.751	0.898	Channel 2	21	adultWT_tiles_20x.tif
203	adultWT_tiles_20x.tif:0023-0097	89.965	758.528	149.632	704	535	1452	152.377	31.401	35.17	147.06	25.8	10.643	11.288	11.038	10.377	104.821	0.914	11.361	723	100	470	80	96.52	10.606	1.064	0.94	0.956	Channel 2	22	adultWT_tiles_20x.tif
204	adultWT_tiles_20x.tif:0024-0093	63.028	1881.24	891.123	1024	724	3983	227.177	30.134	29.397	222.203	25.8	9.998	8.385	9.881	8.122	164.094	0.916	10.183	1606	100	689	91	169.046	8.365	1.217	0.822	0.954	Channel 2	23	adultWT_tiles_20x.tif
205	adultWT_tiles_20x.tif:0025-0096	58.244	1937.63	675.477	1859	906	4095	70.581	30.72	29.964	66.435	26.445	8.385	9.353	9.36	7.923	52.978	0.815	10.018	1838	100	212	110	56.821	8.221	1.181	0.847	0.916	Channel 2	24	adultWT_tiles_20x.tif
206	adultWT_tiles_20x.tif:0026-0101	93.086	830.203	193.892	890	532	1628	188.208	32.52	35.926	182.858	26.768	10.32	11.61	11.505	10.302	92.541	0.906	11.77	808	100	582	83	99.462	10.32	1.117	0.895	0.956	Channel 2	25	adultWT_tiles_20x.tif
207	adultWT_tiles_20x.tif:0027-0097	42.227	776.729	71.896	715	611	1004	26.563	31.217	24.569	23.22	27.09	6.45	8.385	8.816	6.098	69.026	0.879	9.036	770	100	75	108	55.176	6.323	1.446	0.692	0.951	Channel 2	26	adultWT_tiles_20x.tif
208	adultWT_tiles_20x.tif:0028-0099	39.73	1571.38	470.738	1162	845	2954	204.068	31.875	23.169	200.595	28.38	7.095	7.418	7.62	6.639	124.29	0.93	7.965	1480	100	627	88	111.371	6.841	1.148	0.871	0.944	Channel 2	27	adultWT_tiles_20x.tif
209	adultWT_tiles_20x.tif:0029-0105	62.092	1974.62	452.765	1427	1174	3096	11.588	33.998	29.775	7.418	29.025	8.385	9.998	9.991	7.913	70.286	0.88	10.044	1995	100	34	90	95.528	7.876	1.263	0.792	0.948	Channel 2	28	adultWT_tiles_20x.tif
210	adultWT_tiles_20x.tif:0030-0111	110.039	814.515	146.44	742	499	1464	112.345	35.758	40.519	106.748	29.67	11.61	12.255	12.586	11.132	98.838	0.842	13.332	792	100	337	94	122.152	11.498	1.131	0.884	0.941	Channel 2	29	adultWT_tiles_20x.tif
211	adultWT_tiles_20x.tif:0031-0110	98.494	862.253	181.572	817	577	1733	99.781	35.509	37.105	93.848	29.993	11.61	11.288	11.959	10.486	143.517	0.899	12.348	820	100	294	98	139.236	10.643	1.14	0.877	0.95	Channel 2	30	adultWT_tiles_20x.tif
212	adultWT_tiles_20x.tif:0032-0107	64.068	1851.44	761.413	1119	676	3957	80.905	34.503	30.876	75.788	30.315	10.32	8.708	9.894	8.245	152.465	0.845	10.841	1768	100	235	99	157.249	8.708	1.2	0.833	0.938	Channel 2	31	adultWT_tiles_20x.tif
213	adultWT_tiles_20x.tif:0033-0107	51.067	626.299	73.439	619	468	842	161.906	34.711	26.661	158.025	30.315	7.74	8.708	8.807	7.383	70.98	0.903	9.286	628	100	497	121	69.677	7.74	1.193	0.838	0.945	Channel 2	32	adultWT_tiles_20x.tif
214	adultWT_tiles_20x.tif:0034-0130	113.991	805.468	254.865	565	416	1648	225.129	42.042	40.975	219.3	35.798	11.933	12.255	12.431	11.676	77.652	0.853	13.096	758	100	684	145	52.001	11.855	1.065	0.939	0.947	Channel 2	33	adultWT_tiles_20x.tif
215	adultWT_tiles_20x.tif:0035-0131	98.598	926.102	209.033	728	502	1721	33.545	42.338	37.105	27.735	36.765	11.61	11.288	11.526	10.892	32.501	0.9	11.937	876	100	91	144	38.418	11.174	1.058	0.945	0.956	Channel 2	34	adultWT_tiles_20x.tif
216	adultWT_tiles_20x.tif:0036-0129	45.867	751.422	61.956	741	581	925	126.31	41.641	24.836	122.873	37.41	6.773	8.385	8.371	6.976	83.661	0.934	8.539	753	100	389	142	79.114	6.773	1.2	0.833	0.956	Channel 2	35	adultWT_tiles_20x.tif
217	adultWT_tiles_20x.tif:0037-0130	63.652	2064.83	975.449	4095	703	4095	19.458	42.429	31.599	14.19	37.733	10.32	8.708	10.831	7.483	158.937	0.801	11.022	1830	100	44	126	159.444	8.261	1.447	0.691	0.903	Channel 2	36	adultWT_tiles_20x.tif
218	adultWT_tiles_20x.tif:0038-0132	64.068	758.643	91.384	723	594	1081	93.933	42.78	30.075	89.655	38.055	8.708	9.353	10.543	7.737	132.229	0.89	11.232	745	100	281	119	129.174	8.21	1.363	0.734	0.959	Channel 2	37	adultWT_tiles_20x.tif
219	adultWT_tiles_20x.tif:0039-0129	29.33	612.592	72.149	546	447	822	73.071	41.568	22.224	69.983	38.378	6.45	6.773	6.618	5.642	71.927	0.746	7.247	602	100	218	137	32.276	6.359	1.173	0.853	0.851	Channel 2	38	adultWT_tiles_20x.tif
220	adultWT_tiles_20x.tif:0040-0135	71.036	697.344	81.812	728	499	976	166.783	43.74	31.176	162.218	39.023	9.353	9.353	9.659	9.364	44.365	0.918	10.325	702	100	508	149	51.34	9.353	1.031	0.97	0.957	Channel 2	39	adultWT_tiles_20x.tif
221	adultWT_tiles_20x.tif:0041-0135	81.645	683.971	70.044	656	497	844	209.142	43.949	36.571	203.498	39.023	12.9	9.03	12.59	8.257	164.593	0.767	13.595	683	100	632	129	157.694	9.03	1.525	0.656	0.922	Channel 2	40	adultWT_tiles_20x.tif
222	adultWT_tiles_20x.tif:0042-0132	35.154	1558.4	474.984	1056	758	2709	255.943	42.576	22.178	252.195	39.345	7.095	6.45	7.118	6.288	30.429	0.898	7.611	1489	100	784	138	36.384	6.45	1.132	0.883	0.936	Channel 2	41	adultWT_tiles_20x.tif
223	adultWT_tiles_20x.tif:0043-0136	40.354	1168.49	209.169	1339	709	1615	140.659	44.032	23.39	137.063	40.313	6.773	7.095	7.349	6.991	67.126	0.927	7.965	1178	100	429	146	58.241	6.773	1.051	0.951	0.962	Channel 2	42	adultWT_tiles_20x.tif
224	adultWT_tiles_20x.tif:0044-0135	33.074	700.588	81.836	692	533	935	82.267	43.695	22.445	78.045	40.958	8.385	5.16	8.392	5.018	176.08	0.825	8.539	694	100	242	135	169.114	5.16	1.673	0.598	0.919	Channel 2	43	adultWT_tiles_20x.tif
225	adultWT_tiles_20x.tif:0045-0149	110.143	699.314	91.442	662	454	992	56.754	48.228	39.496	50.633	41.925	11.933	12.255	12.334	11.37	125.319	0.887	12.803	702	100	167	132	130.914	11.663	1.085	0.922	0.958	Channel 2	44	adultWT_tiles_20x.tif
226	adultWT_tiles_20x.tif:0046-0152	98.078	791.507	197.084	765	402	1505	43.856	49.022	36.727	37.733	43.538	11.933	10.965	11.654	10.716	175.335	0.914	12.144	792	100	117	154	10.713	10.961	1.088	0.919	0.959	Channel 2	45	adultWT_tiles_20x.tif
227	adultWT_tiles_20x.tif:0047-0147	50.131	626.004	77.906	657	451	837	177.657	47.814	27.039	173.183	43.538	8.385	8.063	8.256	7.731	20.474	0.862	8.92	623	100	539	156	40.601	8.063	1.068	0.936	0.941	Channel 2	46	adultWT_tiles_20x.tif
228	adultWT_tiles_20x.tif:0048-0151	77.381	895.921	182.395	775	588	1352	192.019	49.109	32.277	187.05	44.183	9.998	9.353	10.341	9.528	20.785	0.933	10.913	874	100	581	162	34.16	9.353	1.085	0.921	0.966	Channel 2	47	adultWT_tiles_20x.tif
229	adultWT_tiles_20x.tif:0049-0160	41.186	751.987	88.447	848	502	992	88.861	51.973	27.039	84.818	47.408	7.095	8.708	8.525	6.151	96.216	0.708	9.402	755	100	270	147	112.166	6.767	1.386	0.721	0.858	Channel 2	48	adultWT_tiles_20x.tif
230	adultWT_tiles_20x.tif:0050-0162	36.194	992.356	157.882	1052	608	1313	13.819	52.172	25.104	10.643	47.73	5.805	9.353	9.374	4.916	78.553	0.722	9.621	1006	100	42	177	76.43	5.223	1.907	0.524	0.893	Channel 2	49	adultWT_tiles_20x.tif
231	adultWT_tiles_20x.tif:0051-0162	55.019	1790.81	625.618	936	848	3368	259.141	52.503	27.384	254.775	48.053	8.385	8.708	8.699	8.053	57.752	0.922	8.966	1658	100	793	172	37.694	8.21	1.08	0.926	0.951	Channel 2	50	adultWT_tiles_20x.tif
232	adultWT_tiles_20x.tif:0052-0165	31.722	680.702	45.463	663	531	801	103.726	53.1	20.966	100.62	49.665	6.128	7.095	7.41	5.45	117.176	0.907	7.55	681	100	317	154	109.983	5.625	1.36	0.736	0.937	Channel 2	51	adultWT_tiles_20x.tif
233	adultWT_tiles_20x.tif:0053-0167	26.522	1726.01	495.271	1237	801	2853	19.015	54.039	19.142	16.125	50.955	5.805	6.128	6.742	5.009	51.348	0.91	7.08	1713	100	53	177	59.931	5.245	1.346	0.743	0.938	Channel 2	52	adultWT_tiles_20x.tif
234	adultWT_tiles_20x.tif:0054-0173	58.868	868.442	150.255	835	489	1296	70.461	55.622	28.439	66.435	51.6	8.385	8.385	8.825	8.493	29.61	0.915	9.589	856	100	209	184	42.274	8.385	1.039	0.962	0.96	Channel 2	53	adultWT_tiles_20x.tif
235	adultWT_tiles_20x.tif:0055-0175	48.779	696.217	114.22	679	478	976	236.932	56.888	26.472	232.845	52.245	7.74	8.708	9.69	6.41	55.344	0.875	9.872	679	100	724	187	51.633	6.722	1.512	0.661	0.947	Channel 2	54	adultWT_tiles_20x.tif
236	adultWT_tiles_20x.tif:0056-0178	55.123	904.923	115.776	795	636	1216	81.99	57.617	28.029	78.045	52.89	8.063	9.353	10.298	6.815	124.126	0.882	10.564	885	100	247	164	121.264	7.156	1.511	0.662	0.952	Channel 2	55	adultWT_tiles_20x.tif
237	adultWT_tiles_20x.tif:0057-0181	62.716	1009.85	310.354	638	529	1698	221.448	58.065	32.512	215.43	53.858	10.965	9.353	12.425	6.427	146.011	0.746	12.709	1003	100	668	171	144.293	6.986	1.933	0.517	0.907	Channel 2	56	adultWT_tiles_20x.tif
238	adultWT_tiles_20x.tif:0058-0189	34.842	717.215	143.975	792	351	972	95.356	60.972	22.289	92.558	57.083	5.483	7.74	7.946	5.583	103.282	0.881	8.385	757	100	292	177	112.62	5.483	1.423	0.703	0.954	Channel 2	57	adultWT_tiles_20x.tif
239	adultWT_tiles_20x.tif:0059-0190	41.29	2747.16	918.304	4095	1190	4095	9.456	61.271	24.27	5.805	57.405	7.095	8.063	7.986	6.583	113.482	0.881	8.14	2620	100	22	180	123.69	6.798	1.213	0.824	0.931	Channel 2	58	adultWT_tiles_20x.tif
240	adultWT_tiles_20x.tif:0060-0192	58.14	1813.1	694.027	1157	747	3936	267.59	62.328	29.163	263.16	58.05	9.03	8.063	9.132	8.106	16.616	0.859	9.75	1693	100	817	203	34.216	8.063	1.127	0.888	0.939	Channel 2	59	adultWT_tiles_20x.tif
241	adultWT_tiles_20x.tif:0061-0195	66.772	750.098	85.919	730	560	1129	208.923	63.065	30.453	204.465	58.373	9.03	9.03	9.5	8.949	124.406	0.905	10.385	741	100	638	182	126.158	9.03	1.062	0.942	0.953	Channel 2	60	adultWT_tiles_20x.tif
242	adultWT_tiles_20x.tif:0062-0202	64.38	699.336	91.363	618	524	948	64.691	65.607	30.844	59.34	60.63	10.32	9.353	10.382	7.895	146.209	0.85	11.022	681	100	184	201	159.444	8.318	1.315	0.76	0.942	Channel 2	61	adultWT_tiles_20x.tif
243	adultWT_tiles_20x.tif:0063-0201	30.786	507.662	58.525	459	393	663	245.384	64.654	21.155	241.875	61.598	6.773	6.45	7.534	5.203	140.994	0.864	7.8	502	100	750	195	150.255	5.635	1.448	0.691	0.905	Channel 2	62	adultWT_tiles_20x.tif
244	adultWT_tiles_20x.tif:0064-0213	69.58	1813.04	818.931	1260	673	4067	259.558	68.779	31.254	255.098	63.855	9.03	9.998	9.959	8.896	88.835	0.895	10.29	1522	100	797	200	122.196	9.03	1.12	0.893	0.946	Channel 2	63	adultWT_tiles_20x.tif
245	adultWT_tiles_20x.tif:0065-0213	54.291	741.232	83.9	716	514	928	102.824	69.15	27.951	98.685	64.5	8.385	8.708	9.149	7.555	58.333	0.873	9.621	753	100	307	225	39.56	7.788	1.211	0.826	0.943	Channel 2	64	adultWT_tiles_20x.tif
246	adultWT_tiles_20x.tif:0066-0217	70.724	823.988	127.77	771	531	1173	199.119	70.097	31.899	194.145	65.468	10.32	9.03	10.163	8.861	5.221	0.873	10.4	812	100	602	221	7.125	8.917	1.147	0.872	0.941	Channel 2	65	adultWT_tiles_20x.tif
247	adultWT_tiles_20x.tif:0067-0222	78.733	784.415	200.126	839	434	1743	230.186	71.557	32.811	224.783	66.758	10.32	9.675	10.406	9.633	21.686	0.919	10.836	780	100	700	231	36.529	9.675	1.08	0.926	0.96	Channel 2	66	adultWT_tiles_20x.tif
248	adultWT_tiles_20x.tif:0068-0218	36.194	2312.04	478.49	2162	1389	3697	3.429	70.167	22.256	0	67.08	7.418	6.45	7.606	6.059	29.369	0.918	7.873	2263	100	2	226	34.992	6.385	1.255	0.797	0.947	Channel 2	67	adultWT_tiles_20x.tif
249	adultWT_tiles_20x.tif:0069-0222	49.299	2622.89	798.582	4095	1102	4095	14.275	71.383	26.472	10.32	67.403	8.063	8.385	8.241	7.617	142.749	0.884	8.684	2644	100	38	209	105.068	7.9	1.082	0.924	0.934	Channel 2	68	adultWT_tiles_20x.tif
250	adultWT_tiles_20x.tif:0070-0220	22.361	1027.42	321.426	736	501	1693	41.414	71.069	17.852	38.7	68.37	5.805	5.483	6.384	4.46	41.315	0.882	6.649	956	100	121	228	39.094	4.709	1.431	0.699	0.921	Channel 2	69	adultWT_tiles_20x.tif
251	adultWT_tiles_20x.tif:0071-0218	21.633	853.865	337.987	486	441	1521	212.317	70.469	18.073	208.98	68.37	6.773	3.87	7.023	3.922	173.37	0.832	7.073	759	100	649	214	155.772	3.87	1.791	0.559	0.945	Channel 2	70	adultWT_tiles_20x.tif
252	adultWT_tiles_20x.tif:0072-0231	63.028	730.228	108.291	639	462	1021	76.679	74.551	30.075	72.24	70.305	9.353	8.708	9.644	8.321	18.492	0.876	9.935	724	100	225	241	35.754	8.369	1.159	0.863	0.949	Channel 2	71	adultWT_tiles_20x.tif
253	adultWT_tiles_20x.tif:0073-0243	106.294	818.908	155.864	824	476	1348	220.531	78.553	38.395	215.108	72.24	10.965	12.578	12.568	10.768	88.941	0.906	12.984	814	100	678	224	104.381	10.965	1.167	0.857	0.962	Channel 2	72	adultWT_tiles_20x.tif
254	adultWT_tiles_20x.tif:0074-0234	33.386	1047.86	304.335	694	592	1670	249.95	75.736	21.077	246.713	72.563	6.773	6.128	6.728	6.318	4.927	0.944	7.211	1043	100	765	240	26.565	6.128	1.065	0.939	0.948	Channel 2	73	adultWT_tiles_20x.tif
255	adultWT_tiles_20x.tif:0075-0238	41.186	2675.47	790.643	4095	1321	4095	8.301	76.888	23.657	5.16	72.885	6.128	8.063	8.27	6.341	80.122	0.925	8.52	2575	100	21	251	60.524	6.128	1.304	0.767	0.96	Channel 2	74	adultWT_tiles_20x.tif
256	adultWT_tiles_20x.tif:0076-0248	57.411	1781.91	707.875	1006	833	3463	267.714	79.885	28.14	264.128	75.143	7.418	9.675	9.65	7.575	85.466	0.911	9.808	1600	100	828	263	80.538	7.418	1.274	0.785	0.957	Channel 2	75	adultWT_tiles_20x.tif
257	adultWT_tiles_20x.tif:0077-0247	27.666	1101.38	380.519	651	499	1963	233.035	79.742	20.354	229.298	77.4	7.418	4.838	7.531	4.677	176.535	0.839	7.591	1025	100	711	245	167.735	4.781	1.61	0.621	0.924	Channel 2	76	adultWT_tiles_20x.tif
258	adultWT_tiles_20x.tif:0078-0256	87.157	795.041	287.193	897	350	1435	243.794	82.724	34.714	238.328	77.4	10.965	10.643	11.012	10.077	143.483	0.909	11.288	775	100	741	247	143.13	10.262	1.093	0.915	0.955	Channel 2	77	adultWT_tiles_20x.tif
259	adultWT_tiles_20x.tif:0079-0255	26.21	1096.44	427.788	703	642	2110	167.473	82.396	19.331	163.83	79.98	7.095	4.838	7.247	4.605	167.197	0.881	7.445	873	100	508	253	162.35	4.807	1.574	0.635	0.937	Channel 2	78	adultWT_tiles_20x.tif
260	adultWT_tiles_20x.tif:0080-0267	69.788	787.453	94.433	743	567	1042	15.756	86.047	31.143	11.288	80.948	9.03	10.32	10.579	8.399	63.185	0.904	10.647	783	100	40	281	54.866	8.365	1.259	0.794	0.957	Channel 2	79	adultWT_tiles_20x.tif
261	adultWT_tiles_20x.tif:0081-0270	30.162	1139.69	211.593	846	732	1662	180.072	87.286	21.611	177.053	83.85	6.773	6.45	7.428	5.17	138.17	0.812	8.011	1142	100	550	261	139.899	5.531	1.437	0.696	0.915	Channel 2	80	adultWT_tiles_20x.tif
262	adultWT_tiles_20x.tif:0082-0272	47.115	2103.82	719.475	1631	913	3788	276.676	87.771	25.325	272.835	84.173	7.74	7.095	8.134	7.375	20.971	0.923	8.713	2092	100	848	282	38.991	7.095	1.103	0.907	0.961	Channel 2	81	adultWT_tiles_20x.tif
263	adultWT_tiles_20x.tif:0083-0276	26.522	610.502	51.912	583	502	748	260.97	88.979	19.22	257.678	86.108	6.45	5.805	7.01	4.817	146.729	0.902	7.211	605	100	799	271	153.435	5.031	1.455	0.687	0.927	Channel 2	82	adultWT_tiles_20x.tif
264	adultWT_tiles_20x.tif:0084-0285	83.205	888.513	251.83	779	547	1868	24.283	91.753	34.479	19.35	86.43	9.353	10.965	11.55	9.173	113.14	0.88	12.191	808	100	63	271	127.476	9.353	1.259	0.794	0.955	Channel 2	83	adultWT_tiles_20x.tif
265	adultWT_tiles_20x.tif:0085-0285	37.13	1439.76	334.224	1531	800	2577	269.208	91.884	22.823	266.063	88.365	6.773	7.095	7.162	6.601	136.967	0.896	7.767	1396	100	827	275	138.366	6.773	1.085	0.922	0.944	Channel 2	84	adultWT_tiles_20x.tif
266	adultWT_tiles_20x.tif:0086-0284	24.545	1639.56	420.835	1362	928	2700	36.007	91.848	18.797	33.218	88.688	5.483	5.805	5.789	5.398	63.973	0.873	6.361	1587	100	104	292	59.534	5.483	1.072	0.932	0.933	Channel 2	85	adultWT_tiles_20x.tif
267	adultWT_tiles_20x.tif:0087-0298	38.17	1112.18	346.838	820	666	2069	185.15	96.239	22.713	181.89	92.558	6.773	7.418	7.516	6.466	68.662	0.93	7.8	968	100	568	309	60.255	6.727	1.162	0.86	0.942	Channel 2	86	adultWT_tiles_20x.tif
268	adultWT_tiles_20x.tif:0088-0299	33.282	1135.42	325.007	818	688	1874	174.32	96.194	21.423	170.603	93.203	7.095	6.45	7.383	5.739	151.752	0.911	7.666	1055	100	529	294	157.751	5.961	1.286	0.777	0.933	Channel 2	87	adultWT_tiles_20x.tif
269	adultWT_tiles_20x.tif:0089-0301	41.29	2524.31	914.102	4095	870	4095	280.442	97.204	23.892	277.028	93.203	7.418	7.74	7.48	7.028	66.056	0.909	8.088	2518	100	864	313	66.501	7.245	1.064	0.94	0.941	Channel 2	88	adultWT_tiles_20x.tif
270	adultWT_tiles_20x.tif:0090-0304	72.388	697.678	73.056	612	521	868	229.395	98.193	31.977	223.815	93.848	10.965	8.708	11.297	8.158	159.874	0.89	11.538	702	100	695	297	153.435	8.363	1.385	0.722	0.954	Channel 2	89	adultWT_tiles_20x.tif
271	adultWT_tiles_20x.tif:0091-0314	129.384	721.498	196.354	593	382	1516	263.571	100.91	43.145	257.033	94.815	13.545	13.223	13.036	12.637	41.273	0.873	13.789	693	100	797	313	10.784	12.776	1.032	0.969	0.958	Channel 2	90	adultWT_tiles_20x.tif
272	adultWT_tiles_20x.tif:0092-0315	60.532	1361.49	288.874	1159	731	2183	30.005	101.708	29.964	25.155	97.395	9.675	8.708	9.336	8.255	175.425	0.847	9.867	1353	100	78	321	11.31	8.185	1.131	0.884	0.931	Channel 2	91	adultWT_tiles_20x.tif
273	adultWT_tiles_20x.tif:0093-0312	29.434	1059.23	372.83	682	583	1935	221.411	100.686	20.243	218.333	97.395	6.128	6.45	7.243	5.174	126.437	0.903	7.522	978	100	681	302	120.964	5.456	1.4	0.714	0.937	Channel 2	92	adultWT_tiles_20x.tif
274	adultWT_tiles_20x.tif:0094-0317	43.059	1216.37	511.654	600	500	2544	21.47	102.067	24.947	18.705	97.718	5.805	9.03	9.219	5.947	86.195	0.869	9.235	1147	100	63	331	77.905	5.805	1.55	0.645	0.955	Channel 2	93	adultWT_tiles_20x.tif
275	adultWT_tiles_20x.tif:0095-0326	68.852	706.048	95.225	661	487	1001	242.566	105.457	33.157	238.005	99.33	8.708	11.933	12.911	6.79	63.209	0.787	13.132	685	100	744	345	65.323	7.099	1.901	0.526	0.94	Channel 2	94	adultWT_tiles_20x.tif
276	adultWT_tiles_20x.tif:0096-0324	67.812	1081.77	341.25	763	518	1933	180.768	104.821	33.756	174.473	101.265	13.223	6.773	13.478	6.406	172.966	0.748	13.363	1032	100	541	321	171.674	6.643	2.104	0.475	0.939	Channel 2	95	adultWT_tiles_20x.tif
277	adultWT_tiles_20x.tif:0097-0330	28.082	1388.95	412.878	1048	784	2415	36.18	106.71	21.879	33.218	102.878	6.45	7.095	6.116	5.846	117.959	0.737	7.425	1267	100	108	319	124.38	6.157	1.046	0.956	0.863	Channel 2	96	adultWT_tiles_20x.tif
278	adultWT_tiles_20x.tif:0098-0329	34.53	1338.45	303.949	1631	757	1942	46.894	106.253	21.8	43.215	103.2	7.418	6.128	7.622	5.768	16.279	0.913	7.666	1327	100	135	335	22.249	5.892	1.322	0.757	0.939	Channel 2	97	adultWT_tiles_20x.tif
279	adultWT_tiles_20x.tif:0099-0334	39.002	1764.81	427.539	2073	905	2799	277.804	107.486	24.726	274.448	103.2	6.45	9.03	8.766	5.665	106.438	0.802	9.235	1729	100	860	320	102.095	6.223	1.547	0.646	0.898	Channel 2	98	adultWT_tiles_20x.tif
280	adultWT_tiles_20x.tif:0100-0349	44.099	1751.09	433.404	1157	921	2655	15.363	112.455	25.449	11.61	108.038	7.095	9.03	9.099	6.171	114.556	0.856	9.402	1799	100	42	336	112.166	6.411	1.474	0.678	0.932	Channel 2	99	adultWT_tiles_20x.tif
281	adultWT_tiles_20x.tif:0101-0350	74.156	792.459	245.534	647	492	1827	263.883	112.74	32.733	258.645	108.36	10.32	9.353	11.17	8.453	146.518	0.87	11.739	727	100	803	339	142.815	8.669	1.321	0.757	0.953	Channel 2	100	adultWT_tiles_20x.tif
282	adultWT_tiles_20x.tif:0102-0359	27.874	1439.56	369.281	1048	715	2207	211.897	116.159	23.136	207.69	112.553	8.385	6.773	9.881	3.592	143.566	0.654	9.845	1364	100	644	351	148.392	3.936	2.751	0.363	0.887	Channel 2	101	adultWT_tiles_20x.tif
283	adultWT_tiles_20x.tif:0103-0358	21.425	628.165	45.314	628	540	741	248.71	115.319	17.129	246.39	112.553	4.838	5.805	5.94	4.592	67.009	0.918	6.353	628	100	767	367	66.038	4.838	1.293	0.773	0.936	Channel 2	102	adultWT_tiles_20x.tif
284	adultWT_tiles_20x.tif:0104-0360	27.77	1229.51	230.169	1089	716	1726	174.444	116.333	19.676	171.248	113.198	6.45	6.128	6.871	5.146	134.41	0.901	7.211	1246	100	531	356	153.435	5.365	1.335	0.749	0.93	Channel 2	103	adultWT_tiles_20x.tif
285	adultWT_tiles_20x.tif:0105-0365	44.203	727.951	131.121	583	471	1073	238.03	117.864	24.459	234.135	114.165	7.74	7.418	7.78	7.234	160.338	0.929	8.14	707	100	728	358	146.31	7.418	1.076	0.93	0.948	Channel 2	104	adultWT_tiles_20x.tif
286	adultWT_tiles_20x.tif:0106-0378	62.612	2172.46	883.357	4095	872	4095	20.76	121.919	30.342	16.448	117.068	8.385	9.675	9.582	8.32	99.311	0.855	10.29	2024	100	56	366	122.196	8.385	1.152	0.868	0.935	Channel 2	105	adultWT_tiles_20x.tif
287	adultWT_tiles_20x.tif:0107-0373	27.354	693.859	58.002	707	566	877	32.827	120.502	19.331	29.993	117.39	5.805	6.128	6.318	5.513	129.861	0.92	6.711	695	100	96	365	125.218	5.805	1.146	0.873	0.934	Channel 2	106	adultWT_tiles_20x.tif
288	adultWT_tiles_20x.tif:0108-0385	80.189	722.415	97.141	694	500	1103	265.479	123.415	38.095	259.613	118.035	10.965	12.255	11.384	8.969	128.639	0.694	12.594	711	100	817	366	103.325	9.926	1.269	0.788	0.841	Channel 2	107	adultWT_tiles_20x.tif
289	adultWT_tiles_20x.tif:0109-0377	31.41	1300.88	343.591	1289	743	2152	171.378	121.496	21.155	168.345	118.358	6.773	6.45	6.577	6.081	12.788	0.882	7.361	1285	100	523	383	28.811	6.385	1.082	0.925	0.924	Channel 2	108	adultWT_tiles_20x.tif
290	adultWT_tiles_20x.tif:0110-0384	43.787	923.929	98.528	943	578	1136	209.081	123.488	27.352	204.465	119.325	8.708	9.03	10.416	5.353	134.275	0.736	10.325	936	100	637	371	128.66	5.858	1.946	0.514	0.881	Channel 2	109	adultWT_tiles_20x.tif
291	adultWT_tiles_20x.tif:0111-0389	60.532	1197.84	224.772	1173	670	1673	49.178	125.394	30.042	44.505	120.615	9.03	9.675	10.156	7.588	125.27	0.843	10.385	1195	100	139	378	143.842	8.144	1.338	0.747	0.926	Channel 2	110	adultWT_tiles_20x.tif
292	adultWT_tiles_20x.tif:0112-0393	35.05	871.178	219.77	644	584	1588	205.463	127.005	24.426	201.885	122.873	7.74	8.063	9.489	4.703	133.452	0.738	9.75	809	100	630	381	124.216	5.017	2.018	0.496	0.913	Channel 2	111	adultWT_tiles_20x.tif
293	adultWT_tiles_20x.tif:0113-0394	28.29	906.699	182.82	977	481	1266	216.172	127.248	20.243	213.173	123.84	5.805	6.773	6.989	5.154	111.485	0.868	7.161	948	100	665	385	125.838	5.303	1.356	0.737	0.924	Channel 2	112	adultWT_tiles_20x.tif
294	adultWT_tiles_20x.tif:0114-0405	66.356	2244.75	1007.62	4095	914	4095	29.203	130.552	31.176	24.833	125.775	8.385	9.998	10.16	8.315	94.575	0.858	10.564	1885	100	81	392	121.264	8.385	1.222	0.818	0.938	Channel 2	113	adultWT_tiles_20x.tif
295	adultWT_tiles_20x.tif:0115-0402	27.77	1648.7	231.769	1521	1202	2348	21.751	129.712	19.865	18.383	126.743	6.45	6.128	7.253	4.875	140.195	0.884	7.354	1622	100	60	394	127.875	5.161	1.488	0.672	0.919	Channel 2	114	adultWT_tiles_20x.tif
296	adultWT_tiles_20x.tif:0116-0413	67.188	823.514	113.041	854	475	1101	224.918	133.054	30.954	220.59	127.71	8.385	10.965	11.15	7.672	112.828	0.881	11.439	842	100	692	396	111.501	8.05	1.453	0.688	0.951	Channel 2	115	adultWT_tiles_20x.tif
297	adultWT_tiles_20x.tif:0117-0418	107.854	736.25	111.798	706	464	1020	248.702	134.81	38.662	242.52	128.678	11.61	12.255	12.046	11.4	97.655	0.907	12.758	738	100	768	399	106.144	11.61	1.057	0.946	0.964	Channel 2	116	adultWT_tiles_20x.tif
298	adultWT_tiles_20x.tif:0118-0419	67.812	757.937	123.049	760	491	1125	51.578	134.974	31.678	46.763	130.29	9.998	9.998	9.572	9.02	174.817	0.849	10.127	742	100	156	435	80.838	9.432	1.061	0.942	0.929	Channel 2	117	adultWT_tiles_20x.tif
299	adultWT_tiles_20x.tif:0119-0419	35.466	2311.1	699.472	4095	821	4095	281.664	135.34	22.178	278.64	131.58	6.128	7.418	7.511	6.012	106.278	0.906	7.8	2257	100	868	409	119.745	6.128	1.249	0.8	0.941	Channel 2	118	adultWT_tiles_20x.tif
300	adultWT_tiles_20x.tif:0120-0425	90.381	773.108	97.728	781	569	1017	39.369	137.216	35.88	34.508	131.903	10.32	10.643	11.226	10.251	125.578	0.882	12.348	767	100	109	410	139.236	10.248	1.095	0.913	0.959	Channel 2	119	adultWT_tiles_20x.tif
301	adultWT_tiles_20x.tif:0121-0434	99.222	735.224	170.015	664	460	1439	236.318	139.821	38.174	230.265	134.16	11.933	11.933	13.056	9.676	135.093	0.856	13.422	696	100	719	418	125.218	9.806	1.349	0.741	0.948	Channel 2	120	adultWT_tiles_20x.tif
302	adultWT_tiles_20x.tif:0122-0430	54.187	2173.82	722.179	1525	1080	4059	27.821	138.979	29.052	23.22	134.483	9.353	8.385	10.236	6.74	153.009	0.807	10.325	2068	100	78	417	128.66	6.941	1.519	0.659	0.912	Channel 2	121	adultWT_tiles_20x.tif
303	adultWT_tiles_20x.tif:0123-0426	35.362	892.735	302.106	664	517	1573	169.399	137.433	22.445	165.443	134.483	7.74	6.128	7.741	5.816	1.298	0.882	8.063	786	100	513	430	16.26	6.128	1.331	0.751	0.935	Channel 2	122	adultWT_tiles_20x.tif
304	adultWT_tiles_20x.tif:0124-0437	81.333	826.465	199.354	837	495	1883	268.36	140.688	34.179	263.483	135.45	9.998	10.965	10.614	9.757	90.81	0.875	11.439	824	100	824	420	111.501	9.994	1.088	0.919	0.95	Channel 2	123	adultWT_tiles_20x.tif
305	adultWT_tiles_20x.tif:0125-0432	26.418	854.673	126.422	670	582	1124	220.11	139.594	20.4	216.72	136.418	7.095	6.128	8.264	4.07	142.081	0.798	8.41	867	100	672	425	147.529	4.333	2.03	0.493	0.922	Channel 2	124	adultWT_tiles_20x.tif
306	adultWT_tiles_20x.tif:0126-0443	149.249	871.554	172.955	808	550	1581	59.993	142.886	47.282	50.955	136.74	16.77	12.255	16.472	11.537	174.46	0.839	17.286	851	100	158	437	165.964	12.255	1.428	0.7	0.963	Channel 2	125	adultWT_tiles_20x.tif
307	adultWT_tiles_20x.tif:0127-0450	42.747	2652.6	856.078	4095	1236	4095	281.743	145.509	24.27	277.995	141.255	7.418	7.74	7.535	7.224	91.519	0.912	8.063	2627	100	873	438	106.26	7.418	1.043	0.959	0.945	Channel 2	126	adultWT_tiles_20x.tif
308	adultWT_tiles_20x.tif:0128-0464	110.247	968.312	264.95	817	556	1872	85.946	149.634	40.519	79.98	143.19	11.61	12.9	14.326	9.799	122.868	0.844	14.839	887	100	251	447	132.357	10.143	1.462	0.684	0.954	Channel 2	127	adultWT_tiles_20x.tif
309	adultWT_tiles_20x.tif:0129-0459	51.379	939.872	130.633	749	668	1298	38.129	148.019	27.273	33.218	144.158	9.353	8.063	9.03	7.244	157.595	0.868	9.49	952	100	103	456	170.218	7.424	1.247	0.802	0.934	Channel 2	128	adultWT_tiles_20x.tif
310	adultWT_tiles_20x.tif:0130-0466	87.261	820.223	214.424	832	462	1632	224.8	150.306	34.824	219.3	145.125	10.643	10.643	11.337	9.8	134.614	0.904	11.937	795	100	682	455	141.582	10.034	1.157	0.864	0.958	Channel 2	129	adultWT_tiles_20x.tif
311	adultWT_tiles_20x.tif:0131-0469	118.463	927.169	193.706	783	590	1617	71.027	150.936	42.61	63.855	145.77	14.835	11.288	14.277	10.564	20.522	0.82	15.514	876	100	199	473	20.695	11.288	1.351	0.74	0.944	Channel 2	130	adultWT_tiles_20x.tif
312	adultWT_tiles_20x.tif:0132-0474	52.835	2065.85	696.977	2095	970	4095	45.216	153.18	27.729	40.958	148.35	8.385	9.353	8.842	7.608	118.29	0.863	9.702	1993	100	134	460	111.448	7.753	1.162	0.86	0.933	Channel 2	131	adultWT_tiles_20x.tif
313	adultWT_tiles_20x.tif:0133-0483	65.94	1965.9	820.829	979	923	4068	54.243	155.544	31.443	49.988	150.93	9.353	9.675	9.725	8.633	81.968	0.838	10.465	1662	100	159	470	123.69	9.274	1.127	0.888	0.908	Channel 2	132	adultWT_tiles_20x.tif
314	adultWT_tiles_20x.tif:0134-0482	43.891	1578.36	342.599	1209	902	2400	276.716	155.293	24.27	272.835	151.575	7.418	7.74	7.826	7.14	138.538	0.936	8.241	1529	100	846	476	149.421	7.297	1.096	0.912	0.952	Channel 2	133	adultWT_tiles_20x.tif
315	adultWT_tiles_20x.tif:0135-0488	76.445	713.6	93.323	640	507	1104	244.053	157.407	34.857	239.295	152.22	9.675	10.643	10.656	9.134	110.215	0.791	11.686	708	100	745	473	129.401	9.368	1.167	0.857	0.914	Channel 2	134	adultWT_tiles_20x.tif
316	adultWT_tiles_20x.tif:0136-0495	117.839	878.003	168.514	768	609	1446	99.073	159.589	40.897	92.88	153.51	12.255	12.255	12.611	11.897	156.58	0.885	13.096	827	100	290	484	142.001	12.255	1.06	0.943	0.953	Channel 2	135	adultWT_tiles_20x.tif
317	adultWT_tiles_20x.tif:0137-0488	25.898	1547.41	350.817	1254	928	2190	152.208	157.392	19.865	149.318	154.155	5.805	6.773	6.879	4.793	114.583	0.825	7.161	1513	100	463	483	144.162	5.149	1.435	0.697	0.894	Channel 2	136	adultWT_tiles_20x.tif
318	adultWT_tiles_20x.tif:0138-0502	92.462	2009.44	878.821	4095	792	4095	63.447	161.23	39.418	57.728	155.445	10.965	12.9	14.375	8.189	124.779	0.748	15.416	1737	100	183	484	127.349	9.375	1.755	0.57	0.928	Channel 2	137	adultWT_tiles_20x.tif
319	adultWT_tiles_20x.tif:0139-0490	23.401	668.378	66.634	582	522	802	257.688	158.152	17.774	254.775	155.768	6.128	4.838	6.106	4.88	5.383	0.931	6.353	671	100	790	494	23.962	4.838	1.251	0.799	0.939	Channel 2	138	adultWT_tiles_20x.tif
320	adultWT_tiles_20x.tif:0140-0502	75.821	671.428	104.954	608	449	960	84.81	162.342	32.433	79.98	157.058	9.998	9.998	10.006	9.648	130.252	0.906	10.682	663	100	255	488	118.887	9.75	1.037	0.964	0.957	Channel 2	139	adultWT_tiles_20x.tif
321	adultWT_tiles_20x.tif:0141-0512	69.268	1991.05	767.037	1139	854	4095	74.809	165.028	31.143	69.983	160.283	9.675	9.675	10.055	8.771	138.045	0.897	10.29	1946	100	219	502	147.804	9.122	1.146	0.872	0.938	Channel 2	140	adultWT_tiles_20x.tif
322	adultWT_tiles_20x.tif:0142-0517	67.916	2295.55	1058.28	4095	778	4095	277.342	166.656	30.954	273.158	161.573	8.708	10.643	10.362	8.345	89.022	0.891	10.817	2183	100	856	534	79.695	8.604	1.242	0.805	0.951	Channel 2	141	adultWT_tiles_20x.tif
323	adultWT_tiles_20x.tif:0143-0517	70.828	777.474	214.009	726	412	1730	109.751	166.841	31.788	105.135	161.895	9.675	9.998	10.321	8.738	131.88	0.881	10.735	748	100	330	503	122.735	9.213	1.181	0.847	0.951	Channel 2	142	adultWT_tiles_20x.tif
324	adultWT_tiles_20x.tif:0144-0526	114.823	802.526	230.623	664	434	1917	240.971	169.766	41.399	234.135	163.508	12.9	12.255	12.349	11.839	128.221	0.842	13.281	777	100	737	508	119.055	11.682	1.043	0.959	0.944	Channel 2	143	adultWT_tiles_20x.tif
325	adultWT_tiles_20x.tif:0145-0522	54.187	1909.87	771.861	1085	818	3881	262.38	168.457	28.374	258.323	163.83	8.708	9.353	9.833	7.017	58.239	0.846	9.845	1773	100	805	535	58.392	7.286	1.401	0.714	0.909	Channel 2	144	adultWT_tiles_20x.tif
326	adultWT_tiles_20x.tif:0146-0526	74.052	876.414	120.005	762	635	1139	95.331	169.828	31.899	90.623	164.798	9.353	9.998	10.11	9.326	110.811	0.915	10.735	870	100	287	512	122.735	9.353	1.084	0.922	0.958	Channel 2	145	adultWT_tiles_20x.tif
327	adultWT_tiles_20x.tif:0147-0522	26.938	1492.53	398.195	1017	951	2208	161.456	168.566	19.976	158.993	164.798	4.838	7.418	7.341	4.672	95.302	0.848	7.48	1418	100	500	534	82.569	4.719	1.571	0.637	0.928	Channel 2	146	adultWT_tiles_20x.tif
328	adultWT_tiles_20x.tif:0148-0533	59.18	2078.1	876.567	4095	835	4095	83.543	172.125	28.439	79.335	167.7	8.385	8.385	8.766	8.596	114.453	0.919	9.419	1868	100	251	522	128.047	8.385	1.02	0.981	0.962	Channel 2	147	adultWT_tiles_20x.tif
329	adultWT_tiles_20x.tif:0149-0541	121.895	823.352	214.822	826	525	2033	133.689	174.44	43.145	127.388	167.7	12.578	13.545	14.268	10.878	123.408	0.823	14.708	780	100	401	521	127.875	11.25	1.312	0.762	0.941	Channel 2	148	adultWT_tiles_20x.tif
330	adultWT_tiles_20x.tif:0150-0533	62.716	662.262	67.731	653	508	871	192.802	171.915	29.241	188.34	167.7	9.353	8.385	9.63	8.292	155.989	0.922	10.096	655	100	584	526	153.435	8.385	1.161	0.861	0.956	Channel 2	149	adultWT_tiles_20x.tif
331	adultWT_tiles_20x.tif:0151-0533	51.379	1918.3	836.078	1046	755	3983	269.313	171.787	26.85	264.773	168.023	8.708	7.74	8.774	7.456	23.231	0.896	9.167	1683	100	824	541	39.289	7.72	1.177	0.85	0.942	Channel 2	150	adultWT_tiles_20x.tif
332	adultWT_tiles_20x.tif:0152-0537	71.14	887.548	211.891	1028	485	1710	214.106	173.142	31.599	208.98	168.345	9.998	9.675	10.161	8.914	147.082	0.895	10.42	857	100	659	522	111.801	9.021	1.14	0.877	0.948	Channel 2	151	adultWT_tiles_20x.tif
333	adultWT_tiles_20x.tif:0153-0543	58.868	828.892	226.177	632	484	1535	154.925	175.142	28.518	150.93	170.603	8.063	9.03	9.224	8.126	89.612	0.91	9.485	817	100	471	555	54.689	8.063	1.135	0.881	0.954	Channel 2	152	adultWT_tiles_20x.tif
334	adultWT_tiles_20x.tif:0154-0540	43.995	1281.49	335.303	842	695	2051	171.665	174.7	27.918	166.088	170.603	10.32	7.418	10.316	5.43	29.149	0.709	10.97	1252	100	515	549	24.305	6.221	1.9	0.526	0.884	Channel 2	153	adultWT_tiles_20x.tif
335	adultWT_tiles_20x.tif:0155-0546	52.731	780.606	217.943	644	510	1658	104.388	176.12	27.762	99.653	172.538	9.353	7.418	9.499	7.068	165.925	0.86	9.621	710	100	309	542	166.43	7.418	1.344	0.744	0.929	Channel 2	154	adultWT_tiles_20x.tif
336	adultWT_tiles_20x.tif:0156-0552	104.11	797.936	183.163	624	544	1352	226.831	178.145	39.04	220.268	172.86	13.545	10.32	13.495	9.823	173.772	0.858	13.789	767	100	683	550	169.216	10.241	1.374	0.728	0.955	Channel 2	155	adultWT_tiles_20x.tif
337	adultWT_tiles_20x.tif:0157-0549	30.162	705.431	69.675	753	563	840	125.064	177.159	24.081	120.938	173.505	8.063	7.095	9.403	4.084	142.935	0.654	9.485	721	100	376	539	144.689	5.017	2.303	0.434	0.833	Channel 2	156	adultWT_tiles_20x.tif
338	adultWT_tiles_20x.tif:0158-0552	49.923	2236.34	864.686	4095	894	4095	90.381	178.184	25.938	86.43	174.15	7.74	8.063	8.116	7.832	117.95	0.933	8.808	2092	100	274	540	113.749	7.74	1.036	0.965	0.947	Channel 2	157	adultWT_tiles_20x.tif
339	adultWT_tiles_20x.tif:0159-0551	34.738	1102.08	326.494	648	594	1843	144.256	177.936	22.256	140.933	174.15	6.45	7.418	8.209	5.388	123.878	0.881	8.52	1079	100	441	540	119.476	5.769	1.524	0.656	0.942	Channel 2	158	adultWT_tiles_20x.tif
340	adultWT_tiles_20x.tif:0160-0554	60.948	739.765	86.238	733	564	951	186.087	178.933	29.052	181.89	174.15	8.385	9.353	10.003	7.757	120.483	0.907	10.198	732	100	568	542	124.695	7.955	1.29	0.775	0.954	Channel 2	159	adultWT_tiles_20x.tif
341	adultWT_tiles_20x.tif:0161-0566	133.336	976.666	418.333	568	503	2448	116.468	181.923	46.48	111.263	174.795	11.61	15.48	15.071	11.265	73.541	0.776	16.586	838	100	349	590	63.435	11.61	1.338	0.747	0.939	Channel 2	160	adultWT_tiles_20x.tif
342	adultWT_tiles_20x.tif:0162-0560	71.14	2119.22	1012.07	4095	722	4095	266.848	180.575	32.544	262.515	175.44	9.353	10.32	9.965	9.09	101.338	0.844	10.647	1853	100	817	574	54.866	9.21	1.096	0.912	0.936	Channel 2	161	adultWT_tiles_20x.tif
343	adultWT_tiles_20x.tif:0163-0566	54.395	1984.94	625.498	1421	798	4095	99.065	182.329	28.218	94.815	178.343	8.385	8.385	8.849	7.826	139.614	0.858	9.485	1987	100	295	557	144.689	8.21	1.131	0.884	0.93	Channel 2	162	adultWT_tiles_20x.tif
344	adultWT_tiles_20x.tif:0164-0573	74.885	832.618	137.624	864	480	1194	162.589	185.237	33.078	158.025	179.31	9.353	10.965	10.991	8.675	122.208	0.86	11.985	837	100	499	556	113.806	9.35	1.267	0.789	0.942	Channel 2	163	adultWT_tiles_20x.tif
345	adultWT_tiles_20x.tif:0165-0572	78.005	1992.73	675.756	1278	1019	3608	257.504	184.932	33.157	252.195	179.633	10.643	9.998	10.45	9.504	24.544	0.892	11.251	1862	100	783	583	27.3	9.66	1.099	0.91	0.951	Channel 2	164	adultWT_tiles_20x.tif
346	adultWT_tiles_20x.tif:0166-0576	82.477	824.272	152.432	741	606	1344	139.753	185.813	33.802	134.483	180.6	10.643	10.32	10.601	9.906	149.858	0.907	10.913	765	100	424	562	124.16	10.04	1.07	0.934	0.953	Channel 2	165	adultWT_tiles_20x.tif
347	adultWT_tiles_20x.tif:0167-0574	64.276	807.275	151.018	637	543	1479	218.289	185.253	30.075	213.818	180.6	8.708	9.353	10.328	7.924	121.615	0.893	10.778	804	100	667	561	128.928	8.056	1.303	0.767	0.954	Channel 2	166	adultWT_tiles_20x.tif
348	adultWT_tiles_20x.tif:0168-0574	57.203	852.249	115.396	817	556	1153	202.366	185.063	28.863	197.693	180.923	9.353	8.385	10.434	6.981	143.465	0.863	10.913	852	100	613	564	145.84	7.356	1.495	0.669	0.948	Channel 2	167	adultWT_tiles_20x.tif
349	adultWT_tiles_20x.tif:0169-0582	62.82	2096.46	830.199	4095	853	4095	248.23	187.603	31.977	243.488	182.858	9.675	9.675	9.963	8.028	118.463	0.772	10.385	1960	100	758	571	143.842	8.85	1.241	0.806	0.872	Channel 2	168	adultWT_tiles_20x.tif
350	adultWT_tiles_20x.tif:0170-0579	29.018	1449.78	323.194	1177	842	2054	211.136	186.684	20.054	208.013	183.503	6.128	6.45	7.089	5.212	130.92	0.907	7.425	1421	100	647	570	124.38	5.473	1.36	0.735	0.938	Channel 2	169	adultWT_tiles_20x.tif
351	adultWT_tiles_20x.tif:0171-0587	60.74	2236.18	833.9	4095	868	4095	123.636	189.383	29.397	119.003	184.793	9.353	9.03	9.241	8.369	1.538	0.883	9.824	2176	100	369	581	156.801	8.745	1.104	0.906	0.938	Channel 2	170	adultWT_tiles_20x.tif
352	adultWT_tiles_20x.tif:0172-0589	60.844	2085.28	887.32	2002	867	4095	239.655	189.97	29.508	234.458	186.083	10.32	7.74	10.657	7.269	163.317	0.878	10.841	1842	100	728	583	157.249	7.442	1.466	0.682	0.952	Channel 2	171	adultWT_tiles_20x.tif
353	adultWT_tiles_20x.tif:0173-0605	44.099	2738.46	813.805	4095	1222	4095	174.415	195.075	24.726	170.603	191.243	7.74	7.74	7.849	7.153	132.177	0.906	8.159	2724	100	536	593	108.435	7.5	1.097	0.911	0.938	Channel 2	172	adultWT_tiles_20x.tif
354	adultWT_tiles_20x.tif:0174-0606	47.947	2645.83	1035.93	4095	859	4095	228.502	195.532	25.827	224.783	191.243	7.418	8.708	8.441	7.233	80.784	0.903	8.761	2476	100	708	620	83.66	7.274	1.167	0.857	0.942	Channel 2	173	adultWT_tiles_20x.tif
355	adultWT_tiles_20x.tif:0175-0601	20.905	728.756	43.893	744	628	827	217.892	193.939	18.419	215.108	191.565	6.45	4.838	5.935	4.485	178.227	0.774	6.649	725	100	667	597	165.964	4.838	1.323	0.756	0.882	Channel 2	174	adultWT_tiles_20x.tif
356	adultWT_tiles_20x.tif:0176-0609	48.779	2581.34	909.931	4095	1059	4095	149.108	196.601	29.775	145.125	192.21	9.675	8.385	8.741	7.105	136.467	0.691	9.723	2458	100	450	607	174.289	7.703	1.23	0.813	0.86	Channel 2	175	adultWT_tiles_20x.tif
357	adultWT_tiles_20x.tif:0177-0609	42.747	2679.3	956.714	4095	1032	4095	206.959	196.435	24.348	203.175	192.533	7.418	8.063	8.116	6.706	127.631	0.906	8.366	2507	100	636	598	117.553	6.841	1.21	0.826	0.937	Channel 2	176	adultWT_tiles_20x.tif
358	adultWT_tiles_20x.tif:0178-0611	43.475	2850.72	891.173	4095	1077	4095	183.417	197.363	24.191	179.633	193.5	7.418	7.418	7.639	7.246	140.058	0.934	8.063	2799	100	563	601	126.87	7.418	1.054	0.949	0.951	Channel 2	177	adultWT_tiles_20x.tif
359	adultWT_tiles_20x.tif:0179-0620	33.282	2424.41	605.182	1871	1234	3962	163.36	199.784	23.436	159.638	196.403	6.773	7.418	7.557	5.607	109.836	0.761	7.8	2356	100	498	610	119.745	6.188	1.348	0.742	0.856	Channel 2	178	adultWT_tiles_20x.tif
360	adultWT_tiles_20x.tif:0180-0619	21.529	1702.89	238.747	1683	1239	2518	157.245	199.617	19.787	153.51	197.37	7.418	4.838	8.115	3.378	154.932	0.691	8.366	1679	100	476	612	152.447	3.706	2.402	0.416	0.9	Channel 2	179	adultWT_tiles_20x.tif
361	adultWT_tiles_20x.tif:0001-0020	41.915	181.491	18.82	179	142	253	174.736	6.726	25.104	170.603	3.225	8.708	6.773	9.101	5.864	149.243	0.836	9.68	179	100	529	15	150.018	6.492	1.552	0.644	0.939	Channel 3	0	adultWT_tiles_20x.tif
362	adultWT_tiles_20x.tif:0002-0021	32.346	204.058	25.046	210	144	279	163.451	6.774	21.077	160.283	3.548	6.45	6.45	7.016	5.87	139.251	0.915	7.361	205	100	501	11	118.811	6.058	1.195	0.837	0.94	Channel 3	1	adultWT_tiles_20x.tif
363	adultWT_tiles_20x.tif:0003-0031	50.027	350.058	63.824	337	187	704	196.167	9.986	27.306	191.243	6.45	9.675	7.095	9.66	6.594	164.734	0.843	10.101	349	100	593	25	163.301	7.02	1.465	0.683	0.928	Channel 3	2	adultWT_tiles_20x.tif
364	adultWT_tiles_20x.tif:0004-0035	35.466	197.496	29.551	170	143	313	187.71	11.209	21.989	184.47	7.74	6.45	7.095	7.755	5.823	120.918	0.922	8.14	195	100	574	25	123.69	6.157	1.332	0.751	0.945	Channel 3	3	adultWT_tiles_20x.tif
365	adultWT_tiles_20x.tif:0005-0045	29.226	199.157	38.722	216	121	277	132.293	14.467	19.598	129.323	11.288	5.805	6.45	6.631	5.612	119.966	0.956	7.073	206	100	406	35	114.228	5.805	1.182	0.846	0.951	Channel 3	4	adultWT_tiles_20x.tif
366	adultWT_tiles_20x.tif:0006-0049	46.075	196.009	22.409	185	148	336	208.918	15.999	26.394	205.11	11.61	7.74	8.385	8.455	6.938	113.994	0.831	8.856	195	100	636	43	146.889	7.037	1.219	0.821	0.917	Channel 3	5	adultWT_tiles_20x.tif
367	adultWT_tiles_20x.tif:0007-0055	57.411	207.241	32.685	175	150	329	122.626	17.755	28.061	118.68	13.223	7.74	9.03	9.246	7.906	86.184	0.916	9.529	203	100	374	68	66.038	7.74	1.17	0.855	0.954	Channel 3	6	adultWT_tiles_20x.tif
368	adultWT_tiles_20x.tif:0008-0059	74.781	783.061	153.764	847	421	1193	163.035	18.913	32.277	158.67	13.868	9.03	10.32	10.51	9.059	106.9	0.902	11.097	795	100	496	44	125.538	9.03	1.16	0.862	0.957	Channel 3	7	adultWT_tiles_20x.tif
369	adultWT_tiles_20x.tif:0009-0057	36.714	192.513	26.85	177	145	262	191.964	18.78	22.256	188.663	15.158	7.095	6.773	7.381	6.333	143.632	0.931	7.8	190	100	586	51	150.255	6.613	1.165	0.858	0.951	Channel 3	8	adultWT_tiles_20x.tif
370	adultWT_tiles_20x.tif:0010-0066	72.804	203.549	24.511	200	149	284	113.159	21.559	35.281	107.715	15.803	10.32	11.288	12.409	7.47	45.383	0.735	13.352	204	100	335	83	52.853	8.509	1.661	0.602	0.92	Channel 3	9	adultWT_tiles_20x.tif
371	adultWT_tiles_20x.tif:0011-0062	53.043	181.635	27.901	144	130	254	202.232	20.173	27.117	198.015	15.803	8.385	8.385	8.273	8.164	95.736	0.906	8.808	180	100	621	74	66.251	8.365	1.013	0.987	0.944	Channel 3	10	adultWT_tiles_20x.tif
372	adultWT_tiles_20x.tif:0012-0069	22.673	267.725	94.242	240	132	599	134.542	22.27	18.23	132.225	19.35	5.16	6.128	6.618	4.362	57.793	0.857	7.08	246	100	411	79	59.931	4.759	1.517	0.659	0.934	Channel 3	11	adultWT_tiles_20x.tif
373	adultWT_tiles_20x.tif:0013-0072	31.93	174.007	15.044	168	143	241	209.68	23.416	21.266	206.4	20.318	6.45	6.128	6.641	6.122	155.28	0.887	7.312	172	100	642	64	138.576	6.128	1.085	0.922	0.927	Channel 3	12	adultWT_tiles_20x.tif
374	adultWT_tiles_20x.tif:0014-0078	60.532	200.885	23.121	183	152	303	101.155	25.172	29.052	96.75	20.64	8.708	9.03	9.105	8.464	103.433	0.901	9.402	197	100	307	65	120.964	8.412	1.076	0.93	0.946	Channel 3	13	adultWT_tiles_20x.tif
375	adultWT_tiles_20x.tif:0015-0081	71.452	796.023	235.505	695	320	1425	174.183	26.371	31.222	169.313	21.285	9.998	9.675	9.802	9.281	143.38	0.921	10.122	756	100	526	76	157.521	9.35	1.056	0.947	0.953	Channel 3	14	adultWT_tiles_20x.tif
376	adultWT_tiles_20x.tif:0016-0081	64.796	196.941	34.716	232	135	293	236.435	26.326	29.586	231.878	21.608	9.353	9.03	9.519	8.667	144.572	0.93	9.961	193	100	726	68	119.055	8.894	1.098	0.911	0.95	Channel 3	15	adultWT_tiles_20x.tif
377	adultWT_tiles_20x.tif:0017-0085	93.086	704.811	341.604	333	190	1502	124.58	27.607	36.225	119.003	22.253	10.965	10.643	11.163	10.617	34.345	0.891	11.998	686	100	376	101	53.746	10.643	1.051	0.951	0.946	Channel 3	16	adultWT_tiles_20x.tif
378	adultWT_tiles_20x.tif:0018-0083	59.7	198.291	37.419	156	136	306	92.573	26.928	28.518	88.043	22.575	8.708	8.385	9.049	8.4	141.246	0.922	9.75	191	100	275	76	145.784	8.385	1.077	0.928	0.961	Channel 3	17	adultWT_tiles_20x.tif
379	adultWT_tiles_20x.tif:0019-0083	51.483	176.865	19.156	169	134	305	41.351	27.169	26.583	37.41	22.898	8.063	8.063	8.298	7.899	119.66	0.916	8.773	175	100	121	73	126.027	8.032	1.05	0.952	0.946	Channel 3	18	adultWT_tiles_20x.tif
380	adultWT_tiles_20x.tif:0020-0088	58.244	201.129	32.692	175	142	297	49.061	28.502	30.264	45.15	23.543	7.74	9.675	9.815	7.556	101.063	0.799	10.465	195	100	142	74	123.69	7.74	1.299	0.77	0.908	Channel 3	19	adultWT_tiles_20x.tif
381	adultWT_tiles_20x.tif:0021-0089	67.084	187.361	29.664	157	133	267	62.655	28.558	31.176	58.373	23.865	9.03	9.675	10.27	8.317	65.771	0.867	10.579	189	100	183	100	37.569	8.504	1.235	0.81	0.935	Channel 3	20	adultWT_tiles_20x.tif
382	adultWT_tiles_20x.tif:0022-0086	43.579	187.434	25.639	186	127	303	82.47	27.261	26.315	78.368	23.865	8.063	7.74	8.598	6.453	149.633	0.791	9.419	185	100	246	75	128.047	6.833	1.332	0.751	0.898	Channel 3	21	adultWT_tiles_20x.tif
383	adultWT_tiles_20x.tif:0023-0097	89.965	673.951	197.509	766	262	1310	152.377	31.401	35.17	147.06	25.8	10.643	11.288	11.038	10.377	104.821	0.914	11.361	668	100	470	80	96.52	10.606	1.064	0.94	0.956	Channel 3	22	adultWT_tiles_20x.tif
384	adultWT_tiles_20x.tif:0024-0093	63.028	185.307	37.433	151	123	286	227.177	30.134	29.397	222.203	25.8	9.998	8.385	9.881	8.122	164.094	0.916	10.183	177	100	689	91	169.046	8.365	1.217	0.822	0.954	Channel 3	23	adultWT_tiles_20x.tif
385	adultWT_tiles_20x.tif:0025-0096	58.244	194.368	26.707	197	137	297	70.581	30.72	29.964	66.435	26.445	8.385	9.353	9.36	7.923	52.978	0.815	10.018	197	100	212	110	56.821	8.221	1.181	0.847	0.916	Channel 3	24	adultWT_tiles_20x.tif
386	adultWT_tiles_20x.tif:0026-0101	93.086	776.636	234.202	780	272	1298	188.208	32.52	35.926	182.858	26.768	10.32	11.61	11.505	10.302	92.541	0.906	11.77	780	100	582	83	99.462	10.32	1.117	0.895	0.956	Channel 3	25	adultWT_tiles_20x.tif
387	adultWT_tiles_20x.tif:0027-0097	42.227	337	75.197	395	168	502	26.563	31.217	24.569	23.22	27.09	6.45	8.385	8.816	6.098	69.026	0.879	9.036	336	100	75	108	55.176	6.323	1.446	0.692	0.951	Channel 3	26	adultWT_tiles_20x.tif
388	adultWT_tiles_20x.tif:0028-0099	39.73	175.524	25.302	152	134	275	204.068	31.875	23.169	200.595	28.38	7.095	7.418	7.62	6.639	124.29	0.93	7.965	170	100	627	88	111.371	6.841	1.148	0.871	0.944	Channel 3	27	adultWT_tiles_20x.tif
389	adultWT_tiles_20x.tif:0029-0105	62.092	235.414	77.792	201	142	513	11.588	33.998	29.775	7.418	29.025	8.385	9.998	9.991	7.913	70.286	0.88	10.044	204	100	34	90	95.528	7.876	1.263	0.792	0.948	Channel 3	28	adultWT_tiles_20x.tif
390	adultWT_tiles_20x.tif:0030-0111	110.039	669.178	276.743	822	192	1520	112.345	35.758	40.519	106.748	29.67	11.61	12.255	12.586	11.132	98.838	0.842	13.332	693	100	337	94	122.152	11.498	1.131	0.884	0.941	Channel 3	29	adultWT_tiles_20x.tif
391	adultWT_tiles_20x.tif:0031-0110	98.494	594.685	230.176	261	208	1230	99.781	35.509	37.105	93.848	29.993	11.61	11.288	11.959	10.486	143.517	0.899	12.348	605	100	294	98	139.236	10.643	1.14	0.877	0.95	Channel 3	30	adultWT_tiles_20x.tif
392	adultWT_tiles_20x.tif:0032-0107	64.068	180.878	25.981	181	130	317	80.905	34.503	30.876	75.788	30.315	10.32	8.708	9.894	8.245	152.465	0.845	10.841	181	100	235	99	157.249	8.708	1.2	0.833	0.938	Channel 3	31	adultWT_tiles_20x.tif
393	adultWT_tiles_20x.tif:0033-0107	51.067	468.9	105.351	323	249	776	161.906	34.711	26.661	158.025	30.315	7.74	8.708	8.807	7.383	70.98	0.903	9.286	459	100	497	121	69.677	7.74	1.193	0.838	0.945	Channel 3	32	adultWT_tiles_20x.tif
394	adultWT_tiles_20x.tif:0034-0130	113.991	679.495	354.187	212	166	1419	225.129	42.042	40.975	219.3	35.798	11.933	12.255	12.431	11.676	77.652	0.853	13.096	664	100	684	145	52.001	11.855	1.065	0.939	0.947	Channel 3	33	adultWT_tiles_20x.tif
395	adultWT_tiles_20x.tif:0035-0131	98.598	656.453	351.324	263	206	1935	33.545	42.338	37.105	27.735	36.765	11.61	11.288	11.526	10.892	32.501	0.9	11.937	643	100	91	144	38.418	11.174	1.058	0.945	0.956	Channel 3	34	adultWT_tiles_20x.tif
396	adultWT_tiles_20x.tif:0036-0129	45.867	504.964	100.997	586	296	822	126.31	41.641	24.836	122.873	37.41	6.773	8.385	8.371	6.976	83.661	0.934	8.539	493	100	389	142	79.114	6.773	1.2	0.833	0.956	Channel 3	35	adultWT_tiles_20x.tif
397	adultWT_tiles_20x.tif:0037-0130	63.652	206.778	50.449	176	133	425	19.458	42.429	31.599	14.19	37.733	10.32	8.708	10.831	7.483	158.937	0.801	11.022	195	100	44	126	159.444	8.261	1.447	0.691	0.903	Channel 3	36	adultWT_tiles_20x.tif
398	adultWT_tiles_20x.tif:0038-0132	64.068	508.839	153.42	482	203	944	93.933	42.78	30.075	89.655	38.055	8.708	9.353	10.543	7.737	132.229	0.89	11.232	514	100	281	119	129.174	8.21	1.363	0.734	0.959	Channel 3	37	adultWT_tiles_20x.tif
399	adultWT_tiles_20x.tif:0039-0129	29.33	338.035	55.745	329	229	575	73.071	41.568	22.224	69.983	38.378	6.45	6.773	6.618	5.642	71.927	0.746	7.247	333	100	218	137	32.276	6.359	1.173	0.853	0.851	Channel 3	38	adultWT_tiles_20x.tif
400	adultWT_tiles_20x.tif:0040-0135	71.036	678.526	178.445	713	271	1242	166.783	43.74	31.176	162.218	39.023	9.353	9.353	9.659	9.364	44.365	0.918	10.325	704	100	508	149	51.34	9.353	1.031	0.97	0.957	Channel 3	39	adultWT_tiles_20x.tif
401	adultWT_tiles_20x.tif:0041-0135	81.645	468.99	115.188	421	242	807	209.142	43.949	36.571	203.498	39.023	12.9	9.03	12.59	8.257	164.593	0.767	13.595	459	100	632	129	157.694	9.03	1.525	0.656	0.922	Channel 3	40	adultWT_tiles_20x.tif
402	adultWT_tiles_20x.tif:0042-0132	35.154	217.012	46.379	174	142	335	255.943	42.576	22.178	252.195	39.345	7.095	6.45	7.118	6.288	30.429	0.898	7.611	212	100	784	138	36.384	6.45	1.132	0.883	0.936	Channel 3	41	adultWT_tiles_20x.tif
403	adultWT_tiles_20x.tif:0043-0136	40.354	250.407	85.341	203	150	701	140.659	44.032	23.39	137.063	40.313	6.773	7.095	7.349	6.991	67.126	0.927	7.965	225	100	429	146	58.241	6.773	1.051	0.951	0.962	Channel 3	42	adultWT_tiles_20x.tif
404	adultWT_tiles_20x.tif:0044-0135	33.074	391.745	155.497	219	150	722	82.267	43.695	22.445	78.045	40.958	8.385	5.16	8.392	5.018	176.08	0.825	8.539	383	100	242	135	169.114	5.16	1.673	0.598	0.919	Channel 3	43	adultWT_tiles_20x.tif
405	adultWT_tiles_20x.tif:0045-0149	110.143	635.875	233.285	753	168	1115	56.754	48.228	39.496	50.633	41.925	11.933	12.255	12.334	11.37	125.319	0.887	12.803	675	100	167	132	130.914	11.663	1.085	0.922	0.958	Channel 3	44	adultWT_tiles_20x.tif
406	adultWT_tiles_20x.tif:0046-0152	98.078	628.696	247.115	265	206	1234	43.856	49.022	36.727	37.733	43.538	11.933	10.965	11.654	10.716	175.335	0.914	12.144	616	100	117	154	10.713	10.961	1.088	0.919	0.959	Channel 3	45	adultWT_tiles_20x.tif
407	adultWT_tiles_20x.tif:0047-0147	50.131	467.021	123.314	479	198	760	177.657	47.814	27.039	173.183	43.538	8.385	8.063	8.256	7.731	20.474	0.862	8.92	463	100	539	156	40.601	8.063	1.068	0.936	0.941	Channel 3	46	adultWT_tiles_20x.tif
408	adultWT_tiles_20x.tif:0048-0151	77.381	843.769	272.927	647	280	1471	192.019	49.109	32.277	187.05	44.183	9.998	9.353	10.341	9.528	20.785	0.933	10.913	856	100	581	162	34.16	9.353	1.085	0.921	0.966	Channel 3	47	adultWT_tiles_20x.tif
409	adultWT_tiles_20x.tif:0049-0160	41.186	626.409	155.862	482	296	1066	88.861	51.973	27.039	84.818	47.408	7.095	8.708	8.525	6.151	96.216	0.708	9.402	606	100	270	147	112.166	6.767	1.386	0.721	0.858	Channel 3	48	adultWT_tiles_20x.tif
410	adultWT_tiles_20x.tif:0050-0162	36.194	443.914	97.461	479	209	696	13.819	52.172	25.104	10.643	47.73	5.805	9.353	9.374	4.916	78.553	0.722	9.621	462	100	42	177	76.43	5.223	1.907	0.524	0.893	Channel 3	49	adultWT_tiles_20x.tif
411	adultWT_tiles_20x.tif:0051-0162	55.019	256.715	87.927	164	135	643	259.141	52.503	27.384	254.775	48.053	8.385	8.708	8.699	8.053	57.752	0.922	8.966	236	100	793	172	37.694	8.21	1.08	0.926	0.951	Channel 3	50	adultWT_tiles_20x.tif
412	adultWT_tiles_20x.tif:0052-0165	31.722	311.692	45.065	353	211	412	103.726	53.1	20.966	100.62	49.665	6.128	7.095	7.41	5.45	117.176	0.907	7.55	314	100	317	154	109.983	5.625	1.36	0.736	0.937	Channel 3	51	adultWT_tiles_20x.tif
413	adultWT_tiles_20x.tif:0053-0167	26.522	196.184	14.153	191	162	230	19.015	54.039	19.142	16.125	50.955	5.805	6.128	6.742	5.009	51.348	0.91	7.08	196	100	53	177	59.931	5.245	1.346	0.743	0.938	Channel 3	52	adultWT_tiles_20x.tif
414	adultWT_tiles_20x.tif:0054-0173	58.868	868.973	234.559	1048	310	1273	70.461	55.622	28.439	66.435	51.6	8.385	8.385	8.825	8.493	29.61	0.915	9.589	894	100	209	184	42.274	8.385	1.039	0.962	0.96	Channel 3	53	adultWT_tiles_20x.tif
415	adultWT_tiles_20x.tif:0055-0175	48.779	278.697	68.526	259	161	468	236.932	56.888	26.472	232.845	52.245	7.74	8.708	9.69	6.41	55.344	0.875	9.872	262	100	724	187	51.633	6.722	1.512	0.661	0.947	Channel 3	54	adultWT_tiles_20x.tif
416	adultWT_tiles_20x.tif:0056-0178	55.123	917.03	169.532	788	462	1318	81.99	57.617	28.029	78.045	52.89	8.063	9.353	10.298	6.815	124.126	0.882	10.564	928	100	247	164	121.264	7.156	1.511	0.662	0.952	Channel 3	55	adultWT_tiles_20x.tif
417	adultWT_tiles_20x.tif:0057-0181	62.716	424.816	178.202	286	184	1059	221.448	58.065	32.512	215.43	53.858	10.965	9.353	12.425	6.427	146.011	0.746	12.709	361	100	668	171	144.293	6.986	1.933	0.517	0.907	Channel 3	56	adultWT_tiles_20x.tif
418	adultWT_tiles_20x.tif:0058-0189	34.842	600.809	203.529	364	259	1068	95.356	60.972	22.289	92.558	57.083	5.483	7.74	7.946	5.583	103.282	0.881	8.385	578	100	292	177	112.62	5.483	1.423	0.703	0.954	Channel 3	57	adultWT_tiles_20x.tif
419	adultWT_tiles_20x.tif:0059-0190	41.29	214.159	51.321	189	144	630	9.456	61.271	24.27	5.805	57.405	7.095	8.063	7.986	6.583	113.482	0.881	8.14	201	100	22	180	123.69	6.798	1.213	0.824	0.931	Channel 3	58	adultWT_tiles_20x.tif
420	adultWT_tiles_20x.tif:0060-0192	58.14	197.451	32.198	225	136	274	267.59	62.328	29.163	263.16	58.05	9.03	8.063	9.132	8.106	16.616	0.859	9.75	202	100	817	203	34.216	8.063	1.127	0.888	0.939	Channel 3	59	adultWT_tiles_20x.tif
421	adultWT_tiles_20x.tif:0061-0195	66.772	439.41	146.622	280	211	810	208.923	63.065	30.453	204.465	58.373	9.03	9.03	9.5	8.949	124.406	0.905	10.385	409	100	638	182	126.158	9.03	1.062	0.942	0.953	Channel 3	60	adultWT_tiles_20x.tif
422	adultWT_tiles_20x.tif:0062-0202	64.38	618.742	191.159	433	291	1063	64.691	65.607	30.844	59.34	60.63	10.32	9.353	10.382	7.895	146.209	0.85	11.022	589	100	184	201	159.444	8.318	1.315	0.76	0.942	Channel 3	61	adultWT_tiles_20x.tif
423	adultWT_tiles_20x.tif:0063-0201	30.786	244.831	65.429	222	136	417	245.384	64.654	21.155	241.875	61.598	6.773	6.45	7.534	5.203	140.994	0.864	7.8	232	100	750	195	150.255	5.635	1.448	0.691	0.905	Channel 3	62	adultWT_tiles_20x.tif
424	adultWT_tiles_20x.tif:0064-0213	69.58	191.007	33.924	181	132	319	259.558	68.779	31.254	255.098	63.855	9.03	9.998	9.959	8.896	88.835	0.895	10.29	186	100	797	200	122.196	9.03	1.12	0.893	0.946	Channel 3	63	adultWT_tiles_20x.tif
425	adultWT_tiles_20x.tif:0065-0213	54.291	539.079	148.617	459	246	866	102.824	69.15	27.951	98.685	64.5	8.385	8.708	9.149	7.555	58.333	0.873	9.621	533	100	307	225	39.56	7.788	1.211	0.826	0.943	Channel 3	64	adultWT_tiles_20x.tif
426	adultWT_tiles_20x.tif:0066-0217	70.724	822.734	274.769	772	252	1421	199.119	70.097	31.899	194.145	65.468	10.32	9.03	10.163	8.861	5.221	0.873	10.4	861	100	602	221	7.125	8.917	1.147	0.872	0.941	Channel 3	65	adultWT_tiles_20x.tif
427	adultWT_tiles_20x.tif:0067-0222	78.733	696.231	282.066	480	219	1309	230.186	71.557	32.811	224.783	66.758	10.32	9.675	10.406	9.633	21.686	0.919	10.836	671	100	700	231	36.529	9.675	1.08	0.926	0.96	Channel 3	66	adultWT_tiles_20x.tif
428	adultWT_tiles_20x.tif:0068-0218	36.194	212.221	35.198	196	148	502	3.429	70.167	22.256	0	67.08	7.418	6.45	7.606	6.059	29.369	0.918	7.873	208	100	2	226	34.992	6.385	1.255	0.797	0.947	Channel 3	67	adultWT_tiles_20x.tif
429	adultWT_tiles_20x.tif:0069-0222	49.299	198.097	26.602	178	138	281	14.275	71.383	26.472	10.32	67.403	8.063	8.385	8.241	7.617	142.749	0.884	8.684	198	100	38	209	105.068	7.9	1.082	0.924	0.934	Channel 3	68	adultWT_tiles_20x.tif
430	adultWT_tiles_20x.tif:0070-0220	22.361	203.963	70.021	153	130	495	41.414	71.069	17.852	38.7	68.37	5.805	5.483	6.384	4.46	41.315	0.882	6.649	174	100	121	228	39.094	4.709	1.431	0.699	0.921	Channel 3	69	adultWT_tiles_20x.tif
431	adultWT_tiles_20x.tif:0071-0218	21.633	264.577	77.937	190	153	485	212.317	70.469	18.073	208.98	68.37	6.773	3.87	7.023	3.922	173.37	0.832	7.073	255	100	649	214	155.772	3.87	1.791	0.559	0.945	Channel 3	70	adultWT_tiles_20x.tif
432	adultWT_tiles_20x.tif:0072-0231	63.028	778.729	192.976	565	338	1204	76.679	74.551	30.075	72.24	70.305	9.353	8.708	9.644	8.321	18.492	0.876	9.935	795	100	225	241	35.754	8.369	1.159	0.863	0.949	Channel 3	71	adultWT_tiles_20x.tif
433	adultWT_tiles_20x.tif:0073-0243	106.294	669.625	240.834	834	172	1321	220.531	78.553	38.395	215.108	72.24	10.965	12.578	12.568	10.768	88.941	0.906	12.984	694	100	678	224	104.381	10.965	1.167	0.857	0.962	Channel 3	72	adultWT_tiles_20x.tif
434	adultWT_tiles_20x.tif:0074-0234	33.386	456.953	333.801	236	160	1932	249.95	75.736	21.077	246.713	72.563	6.773	6.128	6.728	6.318	4.927	0.944	7.211	313	100	765	240	26.565	6.128	1.065	0.939	0.948	Channel 3	73	adultWT_tiles_20x.tif
435	adultWT_tiles_20x.tif:0075-0238	41.186	207.51	30.484	208	143	367	8.301	76.888	23.657	5.16	72.885	6.128	8.063	8.27	6.341	80.122	0.925	8.52	205	100	21	251	60.524	6.128	1.304	0.767	0.96	Channel 3	74	adultWT_tiles_20x.tif
436	adultWT_tiles_20x.tif:0076-0248	57.411	195.81	30.219	200	135	325	267.714	79.885	28.14	264.128	75.143	7.418	9.675	9.65	7.575	85.466	0.911	9.808	195	100	828	263	80.538	7.418	1.274	0.785	0.957	Channel 3	75	adultWT_tiles_20x.tif
437	adultWT_tiles_20x.tif:0077-0247	27.666	352.831	177.617	205	167	985	233.035	79.742	20.354	229.298	77.4	7.418	4.838	7.531	4.677	176.535	0.839	7.591	287	100	711	245	167.735	4.781	1.61	0.621	0.924	Channel 3	76	adultWT_tiles_20x.tif
438	adultWT_tiles_20x.tif:0078-0256	87.157	851.191	450.044	191	162	1664	243.794	82.724	34.714	238.328	77.4	10.965	10.643	11.012	10.077	143.483	0.909	11.288	890	100	741	247	143.13	10.262	1.093	0.915	0.955	Channel 3	77	adultWT_tiles_20x.tif
439	adultWT_tiles_20x.tif:0079-0255	26.21	304.869	192.072	175	136	971	167.473	82.396	19.331	163.83	79.98	7.095	4.838	7.247	4.605	167.197	0.881	7.445	219	100	508	253	162.35	4.807	1.574	0.635	0.937	Channel 3	78	adultWT_tiles_20x.tif
440	adultWT_tiles_20x.tif:0080-0267	69.788	712.092	173.998	764	238	1109	15.756	86.047	31.143	11.288	80.948	9.03	10.32	10.579	8.399	63.185	0.904	10.647	736	100	40	281	54.866	8.365	1.259	0.794	0.957	Channel 3	79	adultWT_tiles_20x.tif
441	adultWT_tiles_20x.tif:0081-0270	30.162	302.334	143.416	189	161	995	180.072	87.286	21.611	177.053	83.85	6.773	6.45	7.428	5.17	138.17	0.812	8.011	257	100	550	261	139.899	5.531	1.437	0.696	0.915	Channel 3	80	adultWT_tiles_20x.tif
442	adultWT_tiles_20x.tif:0082-0272	47.115	216.492	33.652	229	144	307	276.676	87.771	25.325	272.835	84.173	7.74	7.095	8.134	7.375	20.971	0.923	8.713	220	100	848	282	38.991	7.095	1.103	0.907	0.961	Channel 3	81	adultWT_tiles_20x.tif
443	adultWT_tiles_20x.tif:0083-0276	26.522	286.478	58.503	355	168	388	260.97	88.979	19.22	257.678	86.108	6.45	5.805	7.01	4.817	146.729	0.902	7.211	296	100	799	271	153.435	5.031	1.455	0.687	0.927	Channel 3	82	adultWT_tiles_20x.tif
444	adultWT_tiles_20x.tif:0084-0285	83.205	567.508	229.446	546	174	1128	24.283	91.753	34.479	19.35	86.43	9.353	10.965	11.55	9.173	113.14	0.88	12.191	548	100	63	271	127.476	9.353	1.259	0.794	0.955	Channel 3	83	adultWT_tiles_20x.tif
445	adultWT_tiles_20x.tif:0085-0285	37.13	185.471	16.963	185	145	283	269.208	91.884	22.823	266.063	88.365	6.773	7.095	7.162	6.601	136.967	0.896	7.767	187	100	827	275	138.366	6.773	1.085	0.922	0.944	Channel 3	84	adultWT_tiles_20x.tif
446	adultWT_tiles_20x.tif:0086-0284	24.545	339.716	135.803	272	170	872	36.007	91.848	18.797	33.218	88.688	5.483	5.805	5.789	5.398	63.973	0.873	6.361	298	100	104	292	59.534	5.483	1.072	0.932	0.933	Channel 3	85	adultWT_tiles_20x.tif
447	adultWT_tiles_20x.tif:0087-0298	38.17	291.316	177.132	212	149	1041	185.15	96.239	22.713	181.89	92.558	6.773	7.418	7.516	6.466	68.662	0.93	7.8	215	100	568	309	60.255	6.727	1.162	0.86	0.942	Channel 3	86	adultWT_tiles_20x.tif
448	adultWT_tiles_20x.tif:0088-0299	33.282	361.231	251.037	196	169	1470	174.32	96.194	21.423	170.603	93.203	7.095	6.45	7.383	5.739	151.752	0.911	7.666	260	100	529	294	157.751	5.961	1.286	0.777	0.933	Channel 3	87	adultWT_tiles_20x.tif
449	adultWT_tiles_20x.tif:0089-0301	41.29	252.144	38.752	223	166	391	280.442	97.204	23.892	277.028	93.203	7.418	7.74	7.48	7.028	66.056	0.909	8.088	251	100	864	313	66.501	7.245	1.064	0.94	0.941	Channel 3	88	adultWT_tiles_20x.tif
450	adultWT_tiles_20x.tif:0090-0304	72.388	548.319	168.431	638	213	962	229.395	98.193	31.977	223.815	93.848	10.965	8.708	11.297	8.158	159.874	0.89	11.538	567	100	695	297	153.435	8.363	1.385	0.722	0.954	Channel 3	89	adultWT_tiles_20x.tif
451	adultWT_tiles_20x.tif:0091-0314	129.384	569.875	249.331	251	161	1131	263.571	100.91	43.145	257.033	94.815	13.545	13.223	13.036	12.637	41.273	0.873	13.789	564	100	797	313	10.784	12.776	1.032	0.969	0.958	Channel 3	90	adultWT_tiles_20x.tif
452	adultWT_tiles_20x.tif:0092-0315	60.532	328.002	148.878	209	165	985	30.005	101.708	29.964	25.155	97.395	9.675	8.708	9.336	8.255	175.425	0.847	9.867	281	100	78	321	11.31	8.185	1.131	0.884	0.931	Channel 3	91	adultWT_tiles_20x.tif
453	adultWT_tiles_20x.tif:0093-0312	29.434	325.113	157.538	186	160	836	221.411	100.686	20.243	218.333	97.395	6.128	6.45	7.243	5.174	126.437	0.903	7.522	260	100	681	302	120.964	5.456	1.4	0.714	0.937	Channel 3	92	adultWT_tiles_20x.tif
454	adultWT_tiles_20x.tif:0094-0317	43.059	445.285	312.878	217	157	1693	21.47	102.067	24.947	18.705	97.718	5.805	9.03	9.219	5.947	86.195	0.869	9.235	312	100	63	331	77.905	5.805	1.55	0.645	0.955	Channel 3	93	adultWT_tiles_20x.tif
455	adultWT_tiles_20x.tif:0095-0326	68.852	371.533	79.037	290	198	547	242.566	105.457	33.157	238.005	99.33	8.708	11.933	12.911	6.79	63.209	0.787	13.132	370	100	744	345	65.323	7.099	1.901	0.526	0.94	Channel 3	94	adultWT_tiles_20x.tif
456	adultWT_tiles_20x.tif:0096-0324	67.812	397.523	229.598	192	147	1008	180.768	104.821	33.756	174.473	101.265	13.223	6.773	13.478	6.406	172.966	0.748	13.363	308	100	541	321	171.674	6.643	2.104	0.475	0.939	Channel 3	95	adultWT_tiles_20x.tif
457	adultWT_tiles_20x.tif:0097-0330	28.082	431.837	276.951	218	161	1398	36.18	106.71	21.879	33.218	102.878	6.45	7.095	6.116	5.846	117.959	0.737	7.425	314	100	108	319	124.38	6.157	1.046	0.956	0.863	Channel 3	96	adultWT_tiles_20x.tif
458	adultWT_tiles_20x.tif:0098-0329	34.53	353.834	189.71	229	168	1224	46.894	106.253	21.8	43.215	103.2	7.418	6.128	7.622	5.768	16.279	0.913	7.666	292	100	135	335	22.249	5.892	1.322	0.757	0.939	Channel 3	97	adultWT_tiles_20x.tif
459	adultWT_tiles_20x.tif:0099-0334	39.002	189.283	17.273	191	153	243	277.804	107.486	24.726	274.448	103.2	6.45	9.03	8.766	5.665	106.438	0.802	9.235	188	100	860	320	102.095	6.223	1.547	0.646	0.898	Channel 3	98	adultWT_tiles_20x.tif
460	adultWT_tiles_20x.tif:0100-0349	44.099	202.91	34.028	191	152	468	15.363	112.455	25.449	11.61	108.038	7.095	9.03	9.099	6.171	114.556	0.856	9.402	198	100	42	336	112.166	6.411	1.474	0.678	0.932	Channel 3	99	adultWT_tiles_20x.tif
461	adultWT_tiles_20x.tif:0101-0350	74.156	466.863	137.954	318	191	761	263.883	112.74	32.733	258.645	108.36	10.32	9.353	11.17	8.453	146.518	0.87	11.739	477	100	803	339	142.815	8.669	1.321	0.757	0.953	Channel 3	100	adultWT_tiles_20x.tif
462	adultWT_tiles_20x.tif:0102-0359	27.874	835.731	273.066	783	366	1598	211.897	116.159	23.136	207.69	112.553	8.385	6.773	9.881	3.592	143.566	0.654	9.845	811	100	644	351	148.392	3.936	2.751	0.363	0.887	Channel 3	101	adultWT_tiles_20x.tif
463	adultWT_tiles_20x.tif:0103-0358	21.425	271.859	49.348	233	170	369	248.71	115.319	17.129	246.39	112.553	4.838	5.805	5.94	4.592	67.009	0.918	6.353	270	100	767	367	66.038	4.838	1.293	0.773	0.936	Channel 3	102	adultWT_tiles_20x.tif
464	adultWT_tiles_20x.tif:0104-0360	27.77	605.116	258.496	327	237	1180	174.444	116.333	19.676	171.248	113.198	6.45	6.128	6.871	5.146	134.41	0.901	7.211	530	100	531	356	153.435	5.365	1.335	0.749	0.93	Channel 3	103	adultWT_tiles_20x.tif
465	adultWT_tiles_20x.tif:0105-0365	44.203	329.106	70.36	329	186	484	238.03	117.864	24.459	234.135	114.165	7.74	7.418	7.78	7.234	160.338	0.929	8.14	331	100	728	358	146.31	7.418	1.076	0.93	0.948	Channel 3	104	adultWT_tiles_20x.tif
466	adultWT_tiles_20x.tif:0106-0378	62.612	207.568	32.352	190	149	321	20.76	121.919	30.342	16.448	117.068	8.385	9.675	9.582	8.32	99.311	0.855	10.29	200	100	56	366	122.196	8.385	1.152	0.868	0.935	Channel 3	105	adultWT_tiles_20x.tif
467	adultWT_tiles_20x.tif:0107-0373	27.354	312.84	61.051	338	175	419	32.827	120.502	19.331	29.993	117.39	5.805	6.128	6.318	5.513	129.861	0.92	6.711	324	100	96	365	125.218	5.805	1.146	0.873	0.934	Channel 3	106	adultWT_tiles_20x.tif
468	adultWT_tiles_20x.tif:0108-0385	80.189	622.15	207.662	616	220	1199	265.479	123.415	38.095	259.613	118.035	10.965	12.255	11.384	8.969	128.639	0.694	12.594	614	100	817	366	103.325	9.926	1.269	0.788	0.841	Channel 3	107	adultWT_tiles_20x.tif
469	adultWT_tiles_20x.tif:0109-0377	31.41	637.526	305.693	293	222	1495	171.378	121.496	21.155	168.345	118.358	6.773	6.45	6.577	6.081	12.788	0.882	7.361	564	100	523	383	28.811	6.385	1.082	0.925	0.924	Channel 3	108	adultWT_tiles_20x.tif
470	adultWT_tiles_20x.tif:0110-0384	43.787	1026.54	198.242	982	424	1378	209.081	123.488	27.352	204.465	119.325	8.708	9.03	10.416	5.353	134.275	0.736	10.325	1054	100	637	371	128.66	5.858	1.946	0.514	0.881	Channel 3	109	adultWT_tiles_20x.tif
471	adultWT_tiles_20x.tif:0111-0389	60.532	390.668	184.853	217	172	1203	49.178	125.394	30.042	44.505	120.615	9.03	9.675	10.156	7.588	125.27	0.843	10.385	330	100	139	378	143.842	8.144	1.338	0.747	0.926	Channel 3	110	adultWT_tiles_20x.tif
472	adultWT_tiles_20x.tif:0112-0393	35.05	607.976	181.202	643	241	995	205.463	127.005	24.426	201.885	122.873	7.74	8.063	9.489	4.703	133.452	0.738	9.75	583	100	630	381	124.216	5.017	2.018	0.496	0.913	Channel 3	111	adultWT_tiles_20x.tif
473	adultWT_tiles_20x.tif:0113-0394	28.29	691.426	273.849	330	185	1361	216.172	127.248	20.243	213.173	123.84	5.805	6.773	6.989	5.154	111.485	0.868	7.161	710	100	665	385	125.838	5.303	1.356	0.737	0.924	Channel 3	112	adultWT_tiles_20x.tif
474	adultWT_tiles_20x.tif:0114-0405	66.356	234.961	46.388	187	161	362	29.203	130.552	31.176	24.833	125.775	8.385	9.998	10.16	8.315	94.575	0.858	10.564	229	100	81	392	121.264	8.385	1.222	0.818	0.938	Channel 3	113	adultWT_tiles_20x.tif
475	adultWT_tiles_20x.tif:0115-0402	27.77	264.655	49.914	186	168	372	21.751	129.712	19.865	18.383	126.743	6.45	6.128	7.253	4.875	140.195	0.884	7.354	266	100	60	394	127.875	5.161	1.488	0.672	0.919	Channel 3	114	adultWT_tiles_20x.tif
476	adultWT_tiles_20x.tif:0116-0413	67.188	814.443	258.294	904	210	1319	224.918	133.054	30.954	220.59	127.71	8.385	10.965	11.15	7.672	112.828	0.881	11.439	881	100	692	396	111.501	8.05	1.453	0.688	0.951	Channel 3	115	adultWT_tiles_20x.tif
477	adultWT_tiles_20x.tif:0117-0418	107.854	742.417	229.452	534	250	1332	248.702	134.81	38.662	242.52	128.678	11.61	12.255	12.046	11.4	97.655	0.907	12.758	768	100	768	399	106.144	11.61	1.057	0.946	0.964	Channel 3	116	adultWT_tiles_20x.tif
478	adultWT_tiles_20x.tif:0118-0419	67.812	501.997	245.2	240	180	1169	51.578	134.974	31.678	46.763	130.29	9.998	9.998	9.572	9.02	174.817	0.849	10.127	441	100	156	435	80.838	9.432	1.061	0.942	0.929	Channel 3	117	adultWT_tiles_20x.tif
479	adultWT_tiles_20x.tif:0119-0419	35.466	211.61	25.131	232	147	278	281.664	135.34	22.178	278.64	131.58	6.128	7.418	7.511	6.012	106.278	0.906	7.8	216	100	868	409	119.745	6.128	1.249	0.8	0.941	Channel 3	118	adultWT_tiles_20x.tif
480	adultWT_tiles_20x.tif:0120-0425	90.381	553.113	217.037	361	205	1082	39.369	137.216	35.88	34.508	131.903	10.32	10.643	11.226	10.251	125.578	0.882	12.348	519	100	109	410	139.236	10.248	1.095	0.913	0.959	Channel 3	119	adultWT_tiles_20x.tif
481	adultWT_tiles_20x.tif:0121-0434	99.222	661.438	249.493	748	190	1387	236.318	139.821	38.174	230.265	134.16	11.933	11.933	13.056	9.676	135.093	0.856	13.422	668	100	719	418	125.218	9.806	1.349	0.741	0.948	Channel 3	120	adultWT_tiles_20x.tif
482	adultWT_tiles_20x.tif:0122-0430	54.187	214.044	29.811	191	148	322	27.821	138.979	29.052	23.22	134.483	9.353	8.385	10.236	6.74	153.009	0.807	10.325	212	100	78	417	128.66	6.941	1.519	0.659	0.912	Channel 3	121	adultWT_tiles_20x.tif
483	adultWT_tiles_20x.tif:0123-0426	35.362	417.544	282.21	176	138	1423	169.399	137.433	22.445	165.443	134.483	7.74	6.128	7.741	5.816	1.298	0.882	8.063	306	100	513	430	16.26	6.128	1.331	0.751	0.935	Channel 3	122	adultWT_tiles_20x.tif
484	adultWT_tiles_20x.tif:0124-0437	81.333	805.188	309.224	1025	249	1439	268.36	140.688	34.179	263.483	135.45	9.998	10.965	10.614	9.757	90.81	0.875	11.439	812	100	824	420	111.501	9.994	1.088	0.919	0.95	Channel 3	123	adultWT_tiles_20x.tif
485	adultWT_tiles_20x.tif:0125-0432	26.418	484.618	165.732	319	257	897	220.11	139.594	20.4	216.72	136.418	7.095	6.128	8.264	4.07	142.081	0.798	8.41	445	100	672	425	147.529	4.333	2.03	0.493	0.922	Channel 3	124	adultWT_tiles_20x.tif
486	adultWT_tiles_20x.tif:0126-0443	149.249	640.73	260.9	502	214	1239	59.993	142.886	47.282	50.955	136.74	16.77	12.255	16.472	11.537	174.46	0.839	17.286	612	100	158	437	165.964	12.255	1.428	0.7	0.963	Channel 3	125	adultWT_tiles_20x.tif
487	adultWT_tiles_20x.tif:0127-0450	42.747	215.718	36.096	224	137	320	281.743	145.509	24.27	277.995	141.255	7.418	7.74	7.535	7.224	91.519	0.912	8.063	222	100	873	438	106.26	7.418	1.043	0.959	0.945	Channel 3	126	adultWT_tiles_20x.tif
488	adultWT_tiles_20x.tif:0128-0464	110.247	522.867	200.415	464	203	1045	85.946	149.634	40.519	79.98	143.19	11.61	12.9	14.326	9.799	122.868	0.844	14.839	491	100	251	447	132.357	10.143	1.462	0.684	0.954	Channel 3	127	adultWT_tiles_20x.tif
489	adultWT_tiles_20x.tif:0129-0459	51.379	470.713	112.328	539	229	763	38.129	148.019	27.273	33.218	144.158	9.353	8.063	9.03	7.244	157.595	0.868	9.49	478	100	103	456	170.218	7.424	1.247	0.802	0.934	Channel 3	128	adultWT_tiles_20x.tif
490	adultWT_tiles_20x.tif:0130-0466	87.261	809.751	261.384	366	270	1520	224.8	150.306	34.824	219.3	145.125	10.643	10.643	11.337	9.8	134.614	0.904	11.937	813	100	682	455	141.582	10.034	1.157	0.864	0.958	Channel 3	129	adultWT_tiles_20x.tif
491	adultWT_tiles_20x.tif:0131-0469	118.463	611.235	335.552	257	209	1405	71.027	150.936	42.61	63.855	145.77	14.835	11.288	14.277	10.564	20.522	0.82	15.514	495	100	199	473	20.695	11.288	1.351	0.74	0.944	Channel 3	130	adultWT_tiles_20x.tif
492	adultWT_tiles_20x.tif:0132-0474	52.835	220.72	39.437	163	146	431	45.216	153.18	27.729	40.958	148.35	8.385	9.353	8.842	7.608	118.29	0.863	9.702	223	100	134	460	111.448	7.753	1.162	0.86	0.933	Channel 3	131	adultWT_tiles_20x.tif
493	adultWT_tiles_20x.tif:0133-0483	65.94	227.325	45.319	244	157	450	54.243	155.544	31.443	49.988	150.93	9.353	9.675	9.725	8.633	81.968	0.838	10.465	222	100	159	470	123.69	9.274	1.127	0.888	0.908	Channel 3	132	adultWT_tiles_20x.tif
494	adultWT_tiles_20x.tif:0134-0482	43.891	175.784	16.801	178	138	263	276.716	155.293	24.27	272.835	151.575	7.418	7.74	7.826	7.14	138.538	0.936	8.241	175	100	846	476	149.421	7.297	1.096	0.912	0.952	Channel 3	133	adultWT_tiles_20x.tif
495	adultWT_tiles_20x.tif:0135-0488	76.445	491.211	141.86	427	215	860	244.053	157.407	34.857	239.295	152.22	9.675	10.643	10.656	9.134	110.215	0.791	11.686	485	100	745	473	129.401	9.368	1.167	0.857	0.914	Channel 3	134	adultWT_tiles_20x.tif
496	adultWT_tiles_20x.tif:0136-0495	117.839	725.147	307.889	245	205	1465	99.073	159.589	40.897	92.88	153.51	12.255	12.255	12.611	11.897	156.58	0.885	13.096	754	100	290	484	142.001	12.255	1.06	0.943	0.953	Channel 3	135	adultWT_tiles_20x.tif
497	adultWT_tiles_20x.tif:0137-0488	25.898	690.719	236.33	1109	274	1231	152.208	157.392	19.865	149.318	154.155	5.805	6.773	6.879	4.793	114.583	0.825	7.161	695	100	463	483	144.162	5.149	1.435	0.697	0.894	Channel 3	136	adultWT_tiles_20x.tif
498	adultWT_tiles_20x.tif:0138-0502	92.462	212.834	34.594	181	146	373	63.447	161.23	39.418	57.728	155.445	10.965	12.9	14.375	8.189	124.779	0.748	15.416	207	100	183	484	127.349	9.375	1.755	0.57	0.928	Channel 3	137	adultWT_tiles_20x.tif
499	adultWT_tiles_20x.tif:0139-0490	23.401	266.458	65.151	211	172	445	257.688	158.152	17.774	254.775	155.768	6.128	4.838	6.106	4.88	5.383	0.931	6.353	248	100	790	494	23.962	4.838	1.251	0.799	0.939	Channel 3	138	adultWT_tiles_20x.tif
500	adultWT_tiles_20x.tif:0140-0502	75.821	390.554	147.636	269	161	838	84.81	162.342	32.433	79.98	157.058	9.998	9.998	10.006	9.648	130.252	0.906	10.682	361	100	255	488	118.887	9.75	1.037	0.964	0.957	Channel 3	139	adultWT_tiles_20x.tif
501	adultWT_tiles_20x.tif:0141-0512	69.268	214.994	38.927	192	154	379	74.809	165.028	31.143	69.983	160.283	9.675	9.675	10.055	8.771	138.045	0.897	10.29	208	100	219	502	147.804	9.122	1.146	0.872	0.938	Channel 3	140	adultWT_tiles_20x.tif
502	adultWT_tiles_20x.tif:0142-0517	67.916	230.577	47.52	193	133	602	277.342	166.656	30.954	273.158	161.573	8.708	10.643	10.362	8.345	89.022	0.891	10.817	227	100	856	534	79.695	8.604	1.242	0.805	0.951	Channel 3	141	adultWT_tiles_20x.tif
503	adultWT_tiles_20x.tif:0143-0517	70.828	455.893	190.726	292	201	923	109.751	166.841	31.788	105.135	161.895	9.675	9.998	10.321	8.738	131.88	0.881	10.735	404	100	330	503	122.735	9.213	1.181	0.847	0.951	Channel 3	142	adultWT_tiles_20x.tif
504	adultWT_tiles_20x.tif:0144-0526	114.823	567.206	290.693	218	168	1327	240.971	169.766	41.399	234.135	163.508	12.9	12.255	12.349	11.839	128.221	0.842	13.281	506	100	737	508	119.055	11.682	1.043	0.959	0.944	Channel 3	143	adultWT_tiles_20x.tif
505	adultWT_tiles_20x.tif:0145-0522	54.187	194.33	31.27	193	134	402	262.38	168.457	28.374	258.323	163.83	8.708	9.353	9.833	7.017	58.239	0.846	9.845	193	100	805	535	58.392	7.286	1.401	0.714	0.909	Channel 3	144	adultWT_tiles_20x.tif
506	adultWT_tiles_20x.tif:0146-0526	74.052	522.871	185.997	279	239	1025	95.331	169.828	31.899	90.623	164.798	9.353	9.998	10.11	9.326	110.811	0.915	10.735	511	100	287	512	122.735	9.353	1.084	0.922	0.958	Channel 3	145	adultWT_tiles_20x.tif
507	adultWT_tiles_20x.tif:0147-0522	26.938	556.205	213.16	402	267	1081	161.456	168.566	19.976	158.993	164.798	4.838	7.418	7.341	4.672	95.302	0.848	7.48	502	100	500	534	82.569	4.719	1.571	0.637	0.928	Channel 3	146	adultWT_tiles_20x.tif
508	adultWT_tiles_20x.tif:0148-0533	59.18	215.26	37.324	192	142	442	83.543	172.125	28.439	79.335	167.7	8.385	8.385	8.766	8.596	114.453	0.919	9.419	208	100	251	522	128.047	8.385	1.02	0.981	0.962	Channel 3	147	adultWT_tiles_20x.tif
509	adultWT_tiles_20x.tif:0149-0541	121.895	670.174	300.899	284	190	1433	133.689	174.44	43.145	127.388	167.7	12.578	13.545	14.268	10.878	123.408	0.823	14.708	695	100	401	521	127.875	11.25	1.312	0.762	0.941	Channel 3	148	adultWT_tiles_20x.tif
510	adultWT_tiles_20x.tif:0150-0533	62.716	555.678	170.004	466	234	1155	192.802	171.915	29.241	188.34	167.7	9.353	8.385	9.63	8.292	155.989	0.922	10.096	539	100	584	526	153.435	8.385	1.161	0.861	0.956	Channel 3	149	adultWT_tiles_20x.tif
511	adultWT_tiles_20x.tif:0151-0533	51.379	235.184	46.298	194	153	357	269.313	171.787	26.85	264.773	168.023	8.708	7.74	8.774	7.456	23.231	0.896	9.167	235	100	824	541	39.289	7.72	1.177	0.85	0.942	Channel 3	150	adultWT_tiles_20x.tif
512	adultWT_tiles_20x.tif:0152-0537	71.14	978.674	331.802	897	290	1734	214.106	173.142	31.599	208.98	168.345	9.998	9.675	10.161	8.914	147.082	0.895	10.42	961	100	659	522	111.801	9.021	1.14	0.877	0.948	Channel 3	151	adultWT_tiles_20x.tif
513	adultWT_tiles_20x.tif:0153-0543	58.868	939.166	240.898	1086	468	1436	154.925	175.142	28.518	150.93	170.603	8.063	9.03	9.224	8.126	89.612	0.91	9.485	967	100	471	555	54.689	8.063	1.135	0.881	0.954	Channel 3	152	adultWT_tiles_20x.tif
514	adultWT_tiles_20x.tif:0154-0540	43.995	521.435	220.91	314	209	1176	171.665	174.7	27.918	166.088	170.603	10.32	7.418	10.316	5.43	29.149	0.709	10.97	459	100	515	549	24.305	6.221	1.9	0.526	0.884	Channel 3	153	adultWT_tiles_20x.tif
515	adultWT_tiles_20x.tif:0155-0546	52.731	458.197	180.566	207	199	949	104.388	176.12	27.762	99.653	172.538	9.353	7.418	9.499	7.068	165.925	0.86	9.621	432	100	309	542	166.43	7.418	1.344	0.744	0.929	Channel 3	154	adultWT_tiles_20x.tif
516	adultWT_tiles_20x.tif:0156-0552	104.11	608.646	245.945	439	234	1439	226.831	178.145	39.04	220.268	172.86	13.545	10.32	13.495	9.823	173.772	0.858	13.789	546	100	683	550	169.216	10.241	1.374	0.728	0.955	Channel 3	155	adultWT_tiles_20x.tif
517	adultWT_tiles_20x.tif:0157-0549	30.162	407.528	74.913	371	231	584	125.064	177.159	24.081	120.938	173.505	8.063	7.095	9.403	4.084	142.935	0.654	9.485	409	100	376	539	144.689	5.017	2.303	0.434	0.833	Channel 3	156	adultWT_tiles_20x.tif
518	adultWT_tiles_20x.tif:0158-0552	49.923	249.515	354.269	207	163	4095	90.381	178.184	25.938	86.43	174.15	7.74	8.063	8.116	7.832	117.95	0.933	8.808	214	100	274	540	113.749	7.74	1.036	0.965	0.947	Channel 3	157	adultWT_tiles_20x.tif
519	adultWT_tiles_20x.tif:0159-0551	34.738	416.093	200.398	230	189	950	144.256	177.936	22.256	140.933	174.15	6.45	7.418	8.209	5.388	123.878	0.881	8.52	346	100	441	540	119.476	5.769	1.524	0.656	0.942	Channel 3	158	adultWT_tiles_20x.tif
520	adultWT_tiles_20x.tif:0160-0554	60.948	672.701	187.109	658	279	1105	186.087	178.933	29.052	181.89	174.15	8.385	9.353	10.003	7.757	120.483	0.907	10.198	692	100	568	542	124.695	7.955	1.29	0.775	0.954	Channel 3	159	adultWT_tiles_20x.tif
521	adultWT_tiles_20x.tif:0161-0566	133.336	559.516	289.201	229	179	1369	116.468	181.923	46.48	111.263	174.795	11.61	15.48	15.071	11.265	73.541	0.776	16.586	512	100	349	590	63.435	11.61	1.338	0.747	0.939	Channel 3	160	adultWT_tiles_20x.tif
522	adultWT_tiles_20x.tif:0162-0560	71.14	261.519	50.837	293	146	398	266.848	180.575	32.544	262.515	175.44	9.353	10.32	9.965	9.09	101.338	0.844	10.647	267	100	817	574	54.866	9.21	1.096	0.912	0.936	Channel 3	161	adultWT_tiles_20x.tif
523	adultWT_tiles_20x.tif:0163-0566	54.395	259.407	246.591	188	160	4095	99.065	182.329	28.218	94.815	178.343	8.385	8.385	8.849	7.826	139.614	0.858	9.485	230	100	295	557	144.689	8.21	1.131	0.884	0.93	Channel 3	162	adultWT_tiles_20x.tif
524	adultWT_tiles_20x.tif:0164-0573	74.885	927.653	284.86	940	282	1595	162.589	185.237	33.078	158.025	179.31	9.353	10.965	10.991	8.675	122.208	0.86	11.985	929	100	499	556	113.806	9.35	1.267	0.789	0.942	Channel 3	163	adultWT_tiles_20x.tif
525	adultWT_tiles_20x.tif:0165-0572	78.005	214.843	37.384	211	146	470	257.504	184.932	33.157	252.195	179.633	10.643	9.998	10.45	9.504	24.544	0.892	11.251	217	100	783	583	27.3	9.66	1.099	0.91	0.951	Channel 3	164	adultWT_tiles_20x.tif
526	adultWT_tiles_20x.tif:0166-0576	82.477	536.788	200.089	660	220	1100	139.753	185.813	33.802	134.483	180.6	10.643	10.32	10.601	9.906	149.858	0.907	10.913	522	100	424	562	124.16	10.04	1.07	0.934	0.953	Channel 3	165	adultWT_tiles_20x.tif
527	adultWT_tiles_20x.tif:0167-0574	64.276	619.617	244.999	306	258	1210	218.289	185.253	30.075	213.818	180.6	8.708	9.353	10.328	7.924	121.615	0.893	10.778	580	100	667	561	128.928	8.056	1.303	0.767	0.954	Channel 3	166	adultWT_tiles_20x.tif
528	adultWT_tiles_20x.tif:0168-0574	57.203	868.489	206.876	891	370	1345	202.366	185.063	28.863	197.693	180.923	9.353	8.385	10.434	6.981	143.465	0.863	10.913	891	100	613	564	145.84	7.356	1.495	0.669	0.948	Channel 3	167	adultWT_tiles_20x.tif
529	adultWT_tiles_20x.tif:0169-0582	62.82	195.134	34.988	154	130	319	248.23	187.603	31.977	243.488	182.858	9.675	9.675	9.963	8.028	118.463	0.772	10.385	190	100	758	571	143.842	8.85	1.241	0.806	0.872	Channel 3	168	adultWT_tiles_20x.tif
530	adultWT_tiles_20x.tif:0170-0579	29.018	617.731	256.349	396	228	1250	211.136	186.684	20.054	208.013	183.503	6.128	6.45	7.089	5.212	130.92	0.907	7.425	562	100	647	570	124.38	5.473	1.36	0.735	0.938	Channel 3	169	adultWT_tiles_20x.tif
531	adultWT_tiles_20x.tif:0171-0587	60.74	216.3	28.708	232	158	362	123.636	189.383	29.397	119.003	184.793	9.353	9.03	9.241	8.369	1.538	0.883	9.824	217	100	369	581	156.801	8.745	1.104	0.906	0.938	Channel 3	170	adultWT_tiles_20x.tif
532	adultWT_tiles_20x.tif:0172-0589	60.844	194.395	33.077	166	139	358	239.655	189.97	29.508	234.458	186.083	10.32	7.74	10.657	7.269	163.317	0.878	10.841	187	100	728	583	157.249	7.442	1.466	0.682	0.952	Channel 3	171	adultWT_tiles_20x.tif
533	adultWT_tiles_20x.tif:0173-0605	44.099	220.587	26.088	235	160	289	174.415	195.075	24.726	170.603	191.243	7.74	7.74	7.849	7.153	132.177	0.906	8.159	223	100	536	593	108.435	7.5	1.097	0.911	0.938	Channel 3	172	adultWT_tiles_20x.tif
534	adultWT_tiles_20x.tif:0174-0606	47.947	209.488	34.451	204	132	302	228.502	195.532	25.827	224.783	191.243	7.418	8.708	8.441	7.233	80.784	0.903	8.761	209	100	708	620	83.66	7.274	1.167	0.857	0.942	Channel 3	173	adultWT_tiles_20x.tif
535	adultWT_tiles_20x.tif:0175-0601	20.905	428.289	85.626	386	217	627	217.892	193.939	18.419	215.108	191.565	6.45	4.838	5.935	4.485	178.227	0.774	6.649	436	100	667	597	165.964	4.838	1.323	0.756	0.882	Channel 3	174	adultWT_tiles_20x.tif
536	adultWT_tiles_20x.tif:0176-0609	48.779	207.531	28.108	186	153	299	149.108	196.601	29.775	145.125	192.21	9.675	8.385	8.741	7.105	136.467	0.691	9.723	204	100	450	607	174.289	7.703	1.23	0.813	0.86	Channel 3	175	adultWT_tiles_20x.tif
537	adultWT_tiles_20x.tif:0177-0609	42.747	235.518	39.643	208	163	432	206.959	196.435	24.348	203.175	192.533	7.418	8.063	8.116	6.706	127.631	0.906	8.366	233	100	636	598	117.553	6.841	1.21	0.826	0.937	Channel 3	176	adultWT_tiles_20x.tif
538	adultWT_tiles_20x.tif:0178-0611	43.475	219.067	30.012	185	157	326	183.417	197.363	24.191	179.633	193.5	7.418	7.418	7.639	7.246	140.058	0.934	8.063	215	100	563	601	126.87	7.418	1.054	0.949	0.951	Channel 3	177	adultWT_tiles_20x.tif
539	adultWT_tiles_20x.tif:0179-0620	33.282	202.803	26.45	195	152	411	163.36	199.784	23.436	159.638	196.403	6.773	7.418	7.557	5.607	109.836	0.761	7.8	201	100	498	610	119.745	6.188	1.348	0.742	0.856	Channel 3	178	adultWT_tiles_20x.tif
540	adultWT_tiles_20x.tif:0180-0619	21.529	185.792	12.529	178	156	229	157.245	199.617	19.787	153.51	197.37	7.418	4.838	8.115	3.378	154.932	0.691	8.366	185	100	476	612	152.447	3.706	2.402	0.416	0.9	Channel 3	179	adultWT_tiles_20x.tif

## Sheet: channel 2
	Label	Area	Mean	StdDev	Mode	Min	Max	X	Y	Perim.	BX	BY	Width	Height	Major	Minor	Angle	Circ.	Feret	Median	%Area	FeretX	FeretY	FeretAngle	MinFeret	AR	Round	Solidity	Channel	Cell_Number	Image_Name
181	adultWT_tiles_20x.tif:0001-0020	41.915	1778.13	407.229	1269	1074	3255	174.736	6.726	25.104	170.603	3.225	8.708	6.773	9.101	5.864	149.243	0.836	9.68	1710	100	529	15	150.018	6.492	1.552	0.644	0.939	Channel 2	0	adultWT_tiles_20x.tif
182	adultWT_tiles_20x.tif:0002-0021	32.346	2511.07	787.136	4095	1264	4095	163.451	6.774	21.077	160.283	3.548	6.45	6.45	7.016	5.87	139.251	0.915	7.361	2322	100	501	11	118.811	6.058	1.195	0.837	0.94	Channel 2	1	adultWT_tiles_20x.tif
183	adultWT_tiles_20x.tif:0003-0031	50.027	874.778	111.924	963	667	1108	196.167	9.986	27.306	191.243	6.45	9.675	7.095	9.66	6.594	164.734	0.843	10.101	868	100	593	25	163.301	7.02	1.465	0.683	0.928	Channel 2	2	adultWT_tiles_20x.tif
184	adultWT_tiles_20x.tif:0004-0035	35.466	1832.37	602.3	867	739	3061	187.71	11.209	21.989	184.47	7.74	6.45	7.095	7.755	5.823	120.918	0.922	8.14	1825	100	574	25	123.69	6.157	1.332	0.751	0.945	Channel 2	3	adultWT_tiles_20x.tif
185	adultWT_tiles_20x.tif:0005-0045	29.226	1693.57	632.554	1051	777	3179	132.293	14.467	19.598	129.323	11.288	5.805	6.45	6.631	5.612	119.966	0.956	7.073	1556	100	406	35	114.228	5.805	1.182	0.846	0.951	Channel 2	4	adultWT_tiles_20x.tif
186	adultWT_tiles_20x.tif:0006-0049	46.075	2013.34	735.744	2044	822	4095	208.918	15.999	26.394	205.11	11.61	7.74	8.385	8.455	6.938	113.994	0.831	8.856	1985	100	636	43	146.889	7.037	1.219	0.821	0.917	Channel 2	5	adultWT_tiles_20x.tif
187	adultWT_tiles_20x.tif:0007-0055	57.411	1878.7	692.585	1263	886	3859	122.626	17.755	28.061	118.68	13.223	7.74	9.03	9.246	7.906	86.184	0.916	9.529	1677	100	374	68	66.038	7.74	1.17	0.855	0.954	Channel 2	6	adultWT_tiles_20x.tif
188	adultWT_tiles_20x.tif:0008-0059	74.781	867.804	130.775	770	564	1298	163.035	18.913	32.277	158.67	13.868	9.03	10.32	10.51	9.059	106.9	0.902	11.097	848	100	496	44	125.538	9.03	1.16	0.862	0.957	Channel 2	7	adultWT_tiles_20x.tif
189	adultWT_tiles_20x.tif:0009-0057	36.714	1880.87	600.013	1303	943	3414	191.964	18.78	22.256	188.663	15.158	7.095	6.773	7.381	6.333	143.632	0.931	7.8	1784	100	586	51	150.255	6.613	1.165	0.858	0.951	Channel 2	8	adultWT_tiles_20x.tif
190	adultWT_tiles_20x.tif:0010-0066	72.804	2030.96	571.925	1642	1036	3486	113.159	21.559	35.281	107.715	15.803	10.32	11.288	12.409	7.47	45.383	0.735	13.352	2016	100	335	83	52.853	8.509	1.661	0.602	0.92	Channel 2	9	adultWT_tiles_20x.tif
191	adultWT_tiles_20x.tif:0011-0062	53.043	1979.03	719.518	1171	970	4095	202.232	20.173	27.117	198.015	15.803	8.385	8.385	8.273	8.164	95.736	0.906	8.808	1874	100	621	74	66.251	8.365	1.013	0.987	0.944	Channel 2	10	adultWT_tiles_20x.tif
192	adultWT_tiles_20x.tif:0012-0069	22.673	853.298	175.379	652	528	1213	134.542	22.27	18.23	132.225	19.35	5.16	6.128	6.618	4.362	57.793	0.857	7.08	841	100	411	79	59.931	4.759	1.517	0.659	0.934	Channel 2	11	adultWT_tiles_20x.tif
193	adultWT_tiles_20x.tif:0013-0072	31.93	1469.41	207.472	1454	1148	1931	209.68	23.416	21.266	206.4	20.318	6.45	6.128	6.641	6.122	155.28	0.887	7.312	1424	100	642	64	138.576	6.128	1.085	0.922	0.927	Channel 2	12	adultWT_tiles_20x.tif
194	adultWT_tiles_20x.tif:0014-0078	60.532	1928.65	711.122	1109	958	3690	101.155	25.172	29.052	96.75	20.64	8.708	9.03	9.105	8.464	103.433	0.901	9.402	1732	100	307	65	120.964	8.412	1.076	0.93	0.946	Channel 2	13	adultWT_tiles_20x.tif
195	adultWT_tiles_20x.tif:0015-0081	71.452	864.509	150.431	677	593	1284	174.183	26.371	31.222	169.313	21.285	9.998	9.675	9.802	9.281	143.38	0.921	10.122	853	100	526	76	157.521	9.35	1.056	0.947	0.953	Channel 2	14	adultWT_tiles_20x.tif
196	adultWT_tiles_20x.tif:0016-0081	64.796	2103.45	1022.61	4095	814	4095	236.435	26.326	29.586	231.878	21.608	9.353	9.03	9.519	8.667	144.572	0.93	9.961	1776	100	726	68	119.055	8.894	1.098	0.911	0.95	Channel 2	15	adultWT_tiles_20x.tif
197	adultWT_tiles_20x.tif:0017-0085	93.086	874.083	178.888	900	473	1475	124.58	27.607	36.225	119.003	22.253	10.965	10.643	11.163	10.617	34.345	0.891	11.998	879	100	376	101	53.746	10.643	1.051	0.951	0.946	Channel 2	16	adultWT_tiles_20x.tif
198	adultWT_tiles_20x.tif:0018-0083	59.7	2006.34	920.172	4095	857	4095	92.573	26.928	28.518	88.043	22.575	8.708	8.385	9.049	8.4	141.246	0.922	9.75	1738	100	275	76	145.784	8.385	1.077	0.928	0.961	Channel 2	17	adultWT_tiles_20x.tif
199	adultWT_tiles_20x.tif:0019-0083	51.483	1451.59	215.147	1554	929	1992	41.351	27.169	26.583	37.41	22.898	8.063	8.063	8.298	7.899	119.66	0.916	8.773	1442	100	121	73	126.027	8.032	1.05	0.952	0.946	Channel 2	18	adultWT_tiles_20x.tif
200	adultWT_tiles_20x.tif:0020-0088	58.244	1899.15	809.528	952	791	4027	49.061	28.502	30.264	45.15	23.543	7.74	9.675	9.815	7.556	101.063	0.799	10.465	1735	100	142	74	123.69	7.74	1.299	0.77	0.908	Channel 2	19	adultWT_tiles_20x.tif
201	adultWT_tiles_20x.tif:0021-0089	67.084	1950.7	804.856	4095	647	4095	62.655	28.558	31.176	58.373	23.865	9.03	9.675	10.27	8.317	65.771	0.867	10.579	1880	100	183	100	37.569	8.504	1.235	0.81	0.935	Channel 2	20	adultWT_tiles_20x.tif
202	adultWT_tiles_20x.tif:0022-0086	43.579	1677.94	391.48	1234	1008	2901	82.47	27.261	26.315	78.368	23.865	8.063	7.74	8.598	6.453	149.633	0.791	9.419	1683	100	246	75	128.047	6.833	1.332	0.751	0.898	Channel 2	21	adultWT_tiles_20x.tif
203	adultWT_tiles_20x.tif:0023-0097	89.965	758.528	149.632	704	535	1452	152.377	31.401	35.17	147.06	25.8	10.643	11.288	11.038	10.377	104.821	0.914	11.361	723	100	470	80	96.52	10.606	1.064	0.94	0.956	Channel 2	22	adultWT_tiles_20x.tif
204	adultWT_tiles_20x.tif:0024-0093	63.028	1881.24	891.123	1024	724	3983	227.177	30.134	29.397	222.203	25.8	9.998	8.385	9.881	8.122	164.094	0.916	10.183	1606	100	689	91	169.046	8.365	1.217	0.822	0.954	Channel 2	23	adultWT_tiles_20x.tif
205	adultWT_tiles_20x.tif:0025-0096	58.244	1937.63	675.477	1859	906	4095	70.581	30.72	29.964	66.435	26.445	8.385	9.353	9.36	7.923	52.978	0.815	10.018	1838	100	212	110	56.821	8.221	1.181	0.847	0.916	Channel 2	24	adultWT_tiles_20x.tif
206	adultWT_tiles_20x.tif:0026-0101	93.086	830.203	193.892	890	532	1628	188.208	32.52	35.926	182.858	26.768	10.32	11.61	11.505	10.302	92.541	0.906	11.77	808	100	582	83	99.462	10.32	1.117	0.895	0.956	Channel 2	25	adultWT_tiles_20x.tif
207	adultWT_tiles_20x.tif:0027-0097	42.227	776.729	71.896	715	611	1004	26.563	31.217	24.569	23.22	27.09	6.45	8.385	8.816	6.098	69.026	0.879	9.036	770	100	75	108	55.176	6.323	1.446	0.692	0.951	Channel 2	26	adultWT_tiles_20x.tif
208	adultWT_tiles_20x.tif:0028-0099	39.73	1571.38	470.738	1162	845	2954	204.068	31.875	23.169	200.595	28.38	7.095	7.418	7.62	6.639	124.29	0.93	7.965	1480	100	627	88	111.371	6.841	1.148	0.871	0.944	Channel 2	27	adultWT_tiles_20x.tif
209	adultWT_tiles_20x.tif:0029-0105	62.092	1974.62	452.765	1427	1174	3096	11.588	33.998	29.775	7.418	29.025	8.385	9.998	9.991	7.913	70.286	0.88	10.044	1995	100	34	90	95.528	7.876	1.263	0.792	0.948	Channel 2	28	adultWT_tiles_20x.tif
210	adultWT_tiles_20x.tif:0030-0111	110.039	814.515	146.44	742	499	1464	112.345	35.758	40.519	106.748	29.67	11.61	12.255	12.586	11.132	98.838	0.842	13.332	792	100	337	94	122.152	11.498	1.131	0.884	0.941	Channel 2	29	adultWT_tiles_20x.tif
211	adultWT_tiles_20x.tif:0031-0110	98.494	862.253	181.572	817	577	1733	99.781	35.509	37.105	93.848	29.993	11.61	11.288	11.959	10.486	143.517	0.899	12.348	820	100	294	98	139.236	10.643	1.14	0.877	0.95	Channel 2	30	adultWT_tiles_20x.tif
212	adultWT_tiles_20x.tif:0032-0107	64.068	1851.44	761.413	1119	676	3957	80.905	34.503	30.876	75.788	30.315	10.32	8.708	9.894	8.245	152.465	0.845	10.841	1768	100	235	99	157.249	8.708	1.2	0.833	0.938	Channel 2	31	adultWT_tiles_20x.tif
213	adultWT_tiles_20x.tif:0033-0107	51.067	626.299	73.439	619	468	842	161.906	34.711	26.661	158.025	30.315	7.74	8.708	8.807	7.383	70.98	0.903	9.286	628	100	497	121	69.677	7.74	1.193	0.838	0.945	Channel 2	32	adultWT_tiles_20x.tif
214	adultWT_tiles_20x.tif:0034-0130	113.991	805.468	254.865	565	416	1648	225.129	42.042	40.975	219.3	35.798	11.933	12.255	12.431	11.676	77.652	0.853	13.096	758	100	684	145	52.001	11.855	1.065	0.939	0.947	Channel 2	33	adultWT_tiles_20x.tif
215	adultWT_tiles_20x.tif:0035-0131	98.598	926.102	209.033	728	502	1721	33.545	42.338	37.105	27.735	36.765	11.61	11.288	11.526	10.892	32.501	0.9	11.937	876	100	91	144	38.418	11.174	1.058	0.945	0.956	Channel 2	34	adultWT_tiles_20x.tif
216	adultWT_tiles_20x.tif:0036-0129	45.867	751.422	61.956	741	581	925	126.31	41.641	24.836	122.873	37.41	6.773	8.385	8.371	6.976	83.661	0.934	8.539	753	100	389	142	79.114	6.773	1.2	0.833	0.956	Channel 2	35	adultWT_tiles_20x.tif
217	adultWT_tiles_20x.tif:0037-0130	63.652	2064.83	975.449	4095	703	4095	19.458	42.429	31.599	14.19	37.733	10.32	8.708	10.831	7.483	158.937	0.801	11.022	1830	100	44	126	159.444	8.261	1.447	0.691	0.903	Channel 2	36	adultWT_tiles_20x.tif
218	adultWT_tiles_20x.tif:0038-0132	64.068	758.643	91.384	723	594	1081	93.933	42.78	30.075	89.655	38.055	8.708	9.353	10.543	7.737	132.229	0.89	11.232	745	100	281	119	129.174	8.21	1.363	0.734	0.959	Channel 2	37	adultWT_tiles_20x.tif
219	adultWT_tiles_20x.tif:0039-0129	29.33	612.592	72.149	546	447	822	73.071	41.568	22.224	69.983	38.378	6.45	6.773	6.618	5.642	71.927	0.746	7.247	602	100	218	137	32.276	6.359	1.173	0.853	0.851	Channel 2	38	adultWT_tiles_20x.tif
220	adultWT_tiles_20x.tif:0040-0135	71.036	697.344	81.812	728	499	976	166.783	43.74	31.176	162.218	39.023	9.353	9.353	9.659	9.364	44.365	0.918	10.325	702	100	508	149	51.34	9.353	1.031	0.97	0.957	Channel 2	39	adultWT_tiles_20x.tif
221	adultWT_tiles_20x.tif:0041-0135	81.645	683.971	70.044	656	497	844	209.142	43.949	36.571	203.498	39.023	12.9	9.03	12.59	8.257	164.593	0.767	13.595	683	100	632	129	157.694	9.03	1.525	0.656	0.922	Channel 2	40	adultWT_tiles_20x.tif
222	adultWT_tiles_20x.tif:0042-0132	35.154	1558.4	474.984	1056	758	2709	255.943	42.576	22.178	252.195	39.345	7.095	6.45	7.118	6.288	30.429	0.898	7.611	1489	100	784	138	36.384	6.45	1.132	0.883	0.936	Channel 2	41	adultWT_tiles_20x.tif
223	adultWT_tiles_20x.tif:0043-0136	40.354	1168.49	209.169	1339	709	1615	140.659	44.032	23.39	137.063	40.313	6.773	7.095	7.349	6.991	67.126	0.927	7.965	1178	100	429	146	58.241	6.773	1.051	0.951	0.962	Channel 2	42	adultWT_tiles_20x.tif
224	adultWT_tiles_20x.tif:0044-0135	33.074	700.588	81.836	692	533	935	82.267	43.695	22.445	78.045	40.958	8.385	5.16	8.392	5.018	176.08	0.825	8.539	694	100	242	135	169.114	5.16	1.673	0.598	0.919	Channel 2	43	adultWT_tiles_20x.tif
225	adultWT_tiles_20x.tif:0045-0149	110.143	699.314	91.442	662	454	992	56.754	48.228	39.496	50.633	41.925	11.933	12.255	12.334	11.37	125.319	0.887	12.803	702	100	167	132	130.914	11.663	1.085	0.922	0.958	Channel 2	44	adultWT_tiles_20x.tif
226	adultWT_tiles_20x.tif:0046-0152	98.078	791.507	197.084	765	402	1505	43.856	49.022	36.727	37.733	43.538	11.933	10.965	11.654	10.716	175.335	0.914	12.144	792	100	117	154	10.713	10.961	1.088	0.919	0.959	Channel 2	45	adultWT_tiles_20x.tif
227	adultWT_tiles_20x.tif:0047-0147	50.131	626.004	77.906	657	451	837	177.657	47.814	27.039	173.183	43.538	8.385	8.063	8.256	7.731	20.474	0.862	8.92	623	100	539	156	40.601	8.063	1.068	0.936	0.941	Channel 2	46	adultWT_tiles_20x.tif
228	adultWT_tiles_20x.tif:0048-0151	77.381	895.921	182.395	775	588	1352	192.019	49.109	32.277	187.05	44.183	9.998	9.353	10.341	9.528	20.785	0.933	10.913	874	100	581	162	34.16	9.353	1.085	0.921	0.966	Channel 2	47	adultWT_tiles_20x.tif
229	adultWT_tiles_20x.tif:0049-0160	41.186	751.987	88.447	848	502	992	88.861	51.973	27.039	84.818	47.408	7.095	8.708	8.525	6.151	96.216	0.708	9.402	755	100	270	147	112.166	6.767	1.386	0.721	0.858	Channel 2	48	adultWT_tiles_20x.tif
230	adultWT_tiles_20x.tif:0050-0162	36.194	992.356	157.882	1052	608	1313	13.819	52.172	25.104	10.643	47.73	5.805	9.353	9.374	4.916	78.553	0.722	9.621	1006	100	42	177	76.43	5.223	1.907	0.524	0.893	Channel 2	49	adultWT_tiles_20x.tif
231	adultWT_tiles_20x.tif:0051-0162	55.019	1790.81	625.618	936	848	3368	259.141	52.503	27.384	254.775	48.053	8.385	8.708	8.699	8.053	57.752	0.922	8.966	1658	100	793	172	37.694	8.21	1.08	0.926	0.951	Channel 2	50	adultWT_tiles_20x.tif
232	adultWT_tiles_20x.tif:0052-0165	31.722	680.702	45.463	663	531	801	103.726	53.1	20.966	100.62	49.665	6.128	7.095	7.41	5.45	117.176	0.907	7.55	681	100	317	154	109.983	5.625	1.36	0.736	0.937	Channel 2	51	adultWT_tiles_20x.tif
233	adultWT_tiles_20x.tif:0053-0167	26.522	1726.01	495.271	1237	801	2853	19.015	54.039	19.142	16.125	50.955	5.805	6.128	6.742	5.009	51.348	0.91	7.08	1713	100	53	177	59.931	5.245	1.346	0.743	0.938	Channel 2	52	adultWT_tiles_20x.tif
234	adultWT_tiles_20x.tif:0054-0173	58.868	868.442	150.255	835	489	1296	70.461	55.622	28.439	66.435	51.6	8.385	8.385	8.825	8.493	29.61	0.915	9.589	856	100	209	184	42.274	8.385	1.039	0.962	0.96	Channel 2	53	adultWT_tiles_20x.tif
235	adultWT_tiles_20x.tif:0055-0175	48.779	696.217	114.22	679	478	976	236.932	56.888	26.472	232.845	52.245	7.74	8.708	9.69	6.41	55.344	0.875	9.872	679	100	724	187	51.633	6.722	1.512	0.661	0.947	Channel 2	54	adultWT_tiles_20x.tif
236	adultWT_tiles_20x.tif:0056-0178	55.123	904.923	115.776	795	636	1216	81.99	57.617	28.029	78.045	52.89	8.063	9.353	10.298	6.815	124.126	0.882	10.564	885	100	247	164	121.264	7.156	1.511	0.662	0.952	Channel 2	55	adultWT_tiles_20x.tif
237	adultWT_tiles_20x.tif:0057-0181	62.716	1009.85	310.354	638	529	1698	221.448	58.065	32.512	215.43	53.858	10.965	9.353	12.425	6.427	146.011	0.746	12.709	1003	100	668	171	144.293	6.986	1.933	0.517	0.907	Channel 2	56	adultWT_tiles_20x.tif
238	adultWT_tiles_20x.tif:0058-0189	34.842	717.215	143.975	792	351	972	95.356	60.972	22.289	92.558	57.083	5.483	7.74	7.946	5.583	103.282	0.881	8.385	757	100	292	177	112.62	5.483	1.423	0.703	0.954	Channel 2	57	adultWT_tiles_20x.tif
239	adultWT_tiles_20x.tif:0059-0190	41.29	2747.16	918.304	4095	1190	4095	9.456	61.271	24.27	5.805	57.405	7.095	8.063	7.986	6.583	113.482	0.881	8.14	2620	100	22	180	123.69	6.798	1.213	0.824	0.931	Channel 2	58	adultWT_tiles_20x.tif
240	adultWT_tiles_20x.tif:0060-0192	58.14	1813.1	694.027	1157	747	3936	267.59	62.328	29.163	263.16	58.05	9.03	8.063	9.132	8.106	16.616	0.859	9.75	1693	100	817	203	34.216	8.063	1.127	0.888	0.939	Channel 2	59	adultWT_tiles_20x.tif
241	adultWT_tiles_20x.tif:0061-0195	66.772	750.098	85.919	730	560	1129	208.923	63.065	30.453	204.465	58.373	9.03	9.03	9.5	8.949	124.406	0.905	10.385	741	100	638	182	126.158	9.03	1.062	0.942	0.953	Channel 2	60	adultWT_tiles_20x.tif
242	adultWT_tiles_20x.tif:0062-0202	64.38	699.336	91.363	618	524	948	64.691	65.607	30.844	59.34	60.63	10.32	9.353	10.382	7.895	146.209	0.85	11.022	681	100	184	201	159.444	8.318	1.315	0.76	0.942	Channel 2	61	adultWT_tiles_20x.tif
243	adultWT_tiles_20x.tif:0063-0201	30.786	507.662	58.525	459	393	663	245.384	64.654	21.155	241.875	61.598	6.773	6.45	7.534	5.203	140.994	0.864	7.8	502	100	750	195	150.255	5.635	1.448	0.691	0.905	Channel 2	62	adultWT_tiles_20x.tif
244	adultWT_tiles_20x.tif:0064-0213	69.58	1813.04	818.931	1260	673	4067	259.558	68.779	31.254	255.098	63.855	9.03	9.998	9.959	8.896	88.835	0.895	10.29	1522	100	797	200	122.196	9.03	1.12	0.893	0.946	Channel 2	63	adultWT_tiles_20x.tif
245	adultWT_tiles_20x.tif:0065-0213	54.291	741.232	83.9	716	514	928	102.824	69.15	27.951	98.685	64.5	8.385	8.708	9.149	7.555	58.333	0.873	9.621	753	100	307	225	39.56	7.788	1.211	0.826	0.943	Channel 2	64	adultWT_tiles_20x.tif
246	adultWT_tiles_20x.tif:0066-0217	70.724	823.988	127.77	771	531	1173	199.119	70.097	31.899	194.145	65.468	10.32	9.03	10.163	8.861	5.221	0.873	10.4	812	100	602	221	7.125	8.917	1.147	0.872	0.941	Channel 2	65	adultWT_tiles_20x.tif
247	adultWT_tiles_20x.tif:0067-0222	78.733	784.415	200.126	839	434	1743	230.186	71.557	32.811	224.783	66.758	10.32	9.675	10.406	9.633	21.686	0.919	10.836	780	100	700	231	36.529	9.675	1.08	0.926	0.96	Channel 2	66	adultWT_tiles_20x.tif
248	adultWT_tiles_20x.tif:0068-0218	36.194	2312.04	478.49	2162	1389	3697	3.429	70.167	22.256	0	67.08	7.418	6.45	7.606	6.059	29.369	0.918	7.873	2263	100	2	226	34.992	6.385	1.255	0.797	0.947	Channel 2	67	adultWT_tiles_20x.tif
249	adultWT_tiles_20x.tif:0069-0222	49.299	2622.89	798.582	4095	1102	4095	14.275	71.383	26.472	10.32	67.403	8.063	8.385	8.241	7.617	142.749	0.884	8.684	2644	100	38	209	105.068	7.9	1.082	0.924	0.934	Channel 2	68	adultWT_tiles_20x.tif
250	adultWT_tiles_20x.tif:0070-0220	22.361	1027.42	321.426	736	501	1693	41.414	71.069	17.852	38.7	68.37	5.805	5.483	6.384	4.46	41.315	0.882	6.649	956	100	121	228	39.094	4.709	1.431	0.699	0.921	Channel 2	69	adultWT_tiles_20x.tif
251	adultWT_tiles_20x.tif:0071-0218	21.633	853.865	337.987	486	441	1521	212.317	70.469	18.073	208.98	68.37	6.773	3.87	7.023	3.922	173.37	0.832	7.073	759	100	649	214	155.772	3.87	1.791	0.559	0.945	Channel 2	70	adultWT_tiles_20x.tif
252	adultWT_tiles_20x.tif:0072-0231	63.028	730.228	108.291	639	462	1021	76.679	74.551	30.075	72.24	70.305	9.353	8.708	9.644	8.321	18.492	0.876	9.935	724	100	225	241	35.754	8.369	1.159	0.863	0.949	Channel 2	71	adultWT_tiles_20x.tif
253	adultWT_tiles_20x.tif:0073-0243	106.294	818.908	155.864	824	476	1348	220.531	78.553	38.395	215.108	72.24	10.965	12.578	12.568	10.768	88.941	0.906	12.984	814	100	678	224	104.381	10.965	1.167	0.857	0.962	Channel 2	72	adultWT_tiles_20x.tif
254	adultWT_tiles_20x.tif:0074-0234	33.386	1047.86	304.335	694	592	1670	249.95	75.736	21.077	246.713	72.563	6.773	6.128	6.728	6.318	4.927	0.944	7.211	1043	100	765	240	26.565	6.128	1.065	0.939	0.948	Channel 2	73	adultWT_tiles_20x.tif
255	adultWT_tiles_20x.tif:0075-0238	41.186	2675.47	790.643	4095	1321	4095	8.301	76.888	23.657	5.16	72.885	6.128	8.063	8.27	6.341	80.122	0.925	8.52	2575	100	21	251	60.524	6.128	1.304	0.767	0.96	Channel 2	74	adultWT_tiles_20x.tif
256	adultWT_tiles_20x.tif:0076-0248	57.411	1781.91	707.875	1006	833	3463	267.714	79.885	28.14	264.128	75.143	7.418	9.675	9.65	7.575	85.466	0.911	9.808	1600	100	828	263	80.538	7.418	1.274	0.785	0.957	Channel 2	75	adultWT_tiles_20x.tif
257	adultWT_tiles_20x.tif:0077-0247	27.666	1101.38	380.519	651	499	1963	233.035	79.742	20.354	229.298	77.4	7.418	4.838	7.531	4.677	176.535	0.839	7.591	1025	100	711	245	167.735	4.781	1.61	0.621	0.924	Channel 2	76	adultWT_tiles_20x.tif
258	adultWT_tiles_20x.tif:0078-0256	87.157	795.041	287.193	897	350	1435	243.794	82.724	34.714	238.328	77.4	10.965	10.643	11.012	10.077	143.483	0.909	11.288	775	100	741	247	143.13	10.262	1.093	0.915	0.955	Channel 2	77	adultWT_tiles_20x.tif
259	adultWT_tiles_20x.tif:0079-0255	26.21	1096.44	427.788	703	642	2110	167.473	82.396	19.331	163.83	79.98	7.095	4.838	7.247	4.605	167.197	0.881	7.445	873	100	508	253	162.35	4.807	1.574	0.635	0.937	Channel 2	78	adultWT_tiles_20x.tif
260	adultWT_tiles_20x.tif:0080-0267	69.788	787.453	94.433	743	567	1042	15.756	86.047	31.143	11.288	80.948	9.03	10.32	10.579	8.399	63.185	0.904	10.647	783	100	40	281	54.866	8.365	1.259	0.794	0.957	Channel 2	79	adultWT_tiles_20x.tif
261	adultWT_tiles_20x.tif:0081-0270	30.162	1139.69	211.593	846	732	1662	180.072	87.286	21.611	177.053	83.85	6.773	6.45	7.428	5.17	138.17	0.812	8.011	1142	100	550	261	139.899	5.531	1.437	0.696	0.915	Channel 2	80	adultWT_tiles_20x.tif
262	adultWT_tiles_20x.tif:0082-0272	47.115	2103.82	719.475	1631	913	3788	276.676	87.771	25.325	272.835	84.173	7.74	7.095	8.134	7.375	20.971	0.923	8.713	2092	100	848	282	38.991	7.095	1.103	0.907	0.961	Channel 2	81	adultWT_tiles_20x.tif
263	adultWT_tiles_20x.tif:0083-0276	26.522	610.502	51.912	583	502	748	260.97	88.979	19.22	257.678	86.108	6.45	5.805	7.01	4.817	146.729	0.902	7.211	605	100	799	271	153.435	5.031	1.455	0.687	0.927	Channel 2	82	adultWT_tiles_20x.tif
264	adultWT_tiles_20x.tif:0084-0285	83.205	888.513	251.83	779	547	1868	24.283	91.753	34.479	19.35	86.43	9.353	10.965	11.55	9.173	113.14	0.88	12.191	808	100	63	271	127.476	9.353	1.259	0.794	0.955	Channel 2	83	adultWT_tiles_20x.tif
265	adultWT_tiles_20x.tif:0085-0285	37.13	1439.76	334.224	1531	800	2577	269.208	91.884	22.823	266.063	88.365	6.773	7.095	7.162	6.601	136.967	0.896	7.767	1396	100	827	275	138.366	6.773	1.085	0.922	0.944	Channel 2	84	adultWT_tiles_20x.tif
266	adultWT_tiles_20x.tif:0086-0284	24.545	1639.56	420.835	1362	928	2700	36.007	91.848	18.797	33.218	88.688	5.483	5.805	5.789	5.398	63.973	0.873	6.361	1587	100	104	292	59.534	5.483	1.072	0.932	0.933	Channel 2	85	adultWT_tiles_20x.tif
267	adultWT_tiles_20x.tif:0087-0298	38.17	1112.18	346.838	820	666	2069	185.15	96.239	22.713	181.89	92.558	6.773	7.418	7.516	6.466	68.662	0.93	7.8	968	100	568	309	60.255	6.727	1.162	0.86	0.942	Channel 2	86	adultWT_tiles_20x.tif
268	adultWT_tiles_20x.tif:0088-0299	33.282	1135.42	325.007	818	688	1874	174.32	96.194	21.423	170.603	93.203	7.095	6.45	7.383	5.739	151.752	0.911	7.666	1055	100	529	294	157.751	5.961	1.286	0.777	0.933	Channel 2	87	adultWT_tiles_20x.tif
269	adultWT_tiles_20x.tif:0089-0301	41.29	2524.31	914.102	4095	870	4095	280.442	97.204	23.892	277.028	93.203	7.418	7.74	7.48	7.028	66.056	0.909	8.088	2518	100	864	313	66.501	7.245	1.064	0.94	0.941	Channel 2	88	adultWT_tiles_20x.tif
270	adultWT_tiles_20x.tif:0090-0304	72.388	697.678	73.056	612	521	868	229.395	98.193	31.977	223.815	93.848	10.965	8.708	11.297	8.158	159.874	0.89	11.538	702	100	695	297	153.435	8.363	1.385	0.722	0.954	Channel 2	89	adultWT_tiles_20x.tif
271	adultWT_tiles_20x.tif:0091-0314	129.384	721.498	196.354	593	382	1516	263.571	100.91	43.145	257.033	94.815	13.545	13.223	13.036	12.637	41.273	0.873	13.789	693	100	797	313	10.784	12.776	1.032	0.969	0.958	Channel 2	90	adultWT_tiles_20x.tif
272	adultWT_tiles_20x.tif:0092-0315	60.532	1361.49	288.874	1159	731	2183	30.005	101.708	29.964	25.155	97.395	9.675	8.708	9.336	8.255	175.425	0.847	9.867	1353	100	78	321	11.31	8.185	1.131	0.884	0.931	Channel 2	91	adultWT_tiles_20x.tif
273	adultWT_tiles_20x.tif:0093-0312	29.434	1059.23	372.83	682	583	1935	221.411	100.686	20.243	218.333	97.395	6.128	6.45	7.243	5.174	126.437	0.903	7.522	978	100	681	302	120.964	5.456	1.4	0.714	0.937	Channel 2	92	adultWT_tiles_20x.tif
274	adultWT_tiles_20x.tif:0094-0317	43.059	1216.37	511.654	600	500	2544	21.47	102.067	24.947	18.705	97.718	5.805	9.03	9.219	5.947	86.195	0.869	9.235	1147	100	63	331	77.905	5.805	1.55	0.645	0.955	Channel 2	93	adultWT_tiles_20x.tif
275	adultWT_tiles_20x.tif:0095-0326	68.852	706.048	95.225	661	487	1001	242.566	105.457	33.157	238.005	99.33	8.708	11.933	12.911	6.79	63.209	0.787	13.132	685	100	744	345	65.323	7.099	1.901	0.526	0.94	Channel 2	94	adultWT_tiles_20x.tif
276	adultWT_tiles_20x.tif:0096-0324	67.812	1081.77	341.25	763	518	1933	180.768	104.821	33.756	174.473	101.265	13.223	6.773	13.478	6.406	172.966	0.748	13.363	1032	100	541	321	171.674	6.643	2.104	0.475	0.939	Channel 2	95	adultWT_tiles_20x.tif
277	adultWT_tiles_20x.tif:0097-0330	28.082	1388.95	412.878	1048	784	2415	36.18	106.71	21.879	33.218	102.878	6.45	7.095	6.116	5.846	117.959	0.737	7.425	1267	100	108	319	124.38	6.157	1.046	0.956	0.863	Channel 2	96	adultWT_tiles_20x.tif
278	adultWT_tiles_20x.tif:0098-0329	34.53	1338.45	303.949	1631	757	1942	46.894	106.253	21.8	43.215	103.2	7.418	6.128	7.622	5.768	16.279	0.913	7.666	1327	100	135	335	22.249	5.892	1.322	0.757	0.939	Channel 2	97	adultWT_tiles_20x.tif
279	adultWT_tiles_20x.tif:0099-0334	39.002	1764.81	427.539	2073	905	2799	277.804	107.486	24.726	274.448	103.2	6.45	9.03	8.766	5.665	106.438	0.802	9.235	1729	100	860	320	102.095	6.223	1.547	0.646	0.898	Channel 2	98	adultWT_tiles_20x.tif
280	adultWT_tiles_20x.tif:0100-0349	44.099	1751.09	433.404	1157	921	2655	15.363	112.455	25.449	11.61	108.038	7.095	9.03	9.099	6.171	114.556	0.856	9.402	1799	100	42	336	112.166	6.411	1.474	0.678	0.932	Channel 2	99	adultWT_tiles_20x.tif
281	adultWT_tiles_20x.tif:0101-0350	74.156	792.459	245.534	647	492	1827	263.883	112.74	32.733	258.645	108.36	10.32	9.353	11.17	8.453	146.518	0.87	11.739	727	100	803	339	142.815	8.669	1.321	0.757	0.953	Channel 2	100	adultWT_tiles_20x.tif
282	adultWT_tiles_20x.tif:0102-0359	27.874	1439.56	369.281	1048	715	2207	211.897	116.159	23.136	207.69	112.553	8.385	6.773	9.881	3.592	143.566	0.654	9.845	1364	100	644	351	148.392	3.936	2.751	0.363	0.887	Channel 2	101	adultWT_tiles_20x.tif
283	adultWT_tiles_20x.tif:0103-0358	21.425	628.165	45.314	628	540	741	248.71	115.319	17.129	246.39	112.553	4.838	5.805	5.94	4.592	67.009	0.918	6.353	628	100	767	367	66.038	4.838	1.293	0.773	0.936	Channel 2	102	adultWT_tiles_20x.tif
284	adultWT_tiles_20x.tif:0104-0360	27.77	1229.51	230.169	1089	716	1726	174.444	116.333	19.676	171.248	113.198	6.45	6.128	6.871	5.146	134.41	0.901	7.211	1246	100	531	356	153.435	5.365	1.335	0.749	0.93	Channel 2	103	adultWT_tiles_20x.tif
285	adultWT_tiles_20x.tif:0105-0365	44.203	727.951	131.121	583	471	1073	238.03	117.864	24.459	234.135	114.165	7.74	7.418	7.78	7.234	160.338	0.929	8.14	707	100	728	358	146.31	7.418	1.076	0.93	0.948	Channel 2	104	adultWT_tiles_20x.tif
286	adultWT_tiles_20x.tif:0106-0378	62.612	2172.46	883.357	4095	872	4095	20.76	121.919	30.342	16.448	117.068	8.385	9.675	9.582	8.32	99.311	0.855	10.29	2024	100	56	366	122.196	8.385	1.152	0.868	0.935	Channel 2	105	adultWT_tiles_20x.tif
287	adultWT_tiles_20x.tif:0107-0373	27.354	693.859	58.002	707	566	877	32.827	120.502	19.331	29.993	117.39	5.805	6.128	6.318	5.513	129.861	0.92	6.711	695	100	96	365	125.218	5.805	1.146	0.873	0.934	Channel 2	106	adultWT_tiles_20x.tif
288	adultWT_tiles_20x.tif:0108-0385	80.189	722.415	97.141	694	500	1103	265.479	123.415	38.095	259.613	118.035	10.965	12.255	11.384	8.969	128.639	0.694	12.594	711	100	817	366	103.325	9.926	1.269	0.788	0.841	Channel 2	107	adultWT_tiles_20x.tif
289	adultWT_tiles_20x.tif:0109-0377	31.41	1300.88	343.591	1289	743	2152	171.378	121.496	21.155	168.345	118.358	6.773	6.45	6.577	6.081	12.788	0.882	7.361	1285	100	523	383	28.811	6.385	1.082	0.925	0.924	Channel 2	108	adultWT_tiles_20x.tif
290	adultWT_tiles_20x.tif:0110-0384	43.787	923.929	98.528	943	578	1136	209.081	123.488	27.352	204.465	119.325	8.708	9.03	10.416	5.353	134.275	0.736	10.325	936	100	637	371	128.66	5.858	1.946	0.514	0.881	Channel 2	109	adultWT_tiles_20x.tif
291	adultWT_tiles_20x.tif:0111-0389	60.532	1197.84	224.772	1173	670	1673	49.178	125.394	30.042	44.505	120.615	9.03	9.675	10.156	7.588	125.27	0.843	10.385	1195	100	139	378	143.842	8.144	1.338	0.747	0.926	Channel 2	110	adultWT_tiles_20x.tif
292	adultWT_tiles_20x.tif:0112-0393	35.05	871.178	219.77	644	584	1588	205.463	127.005	24.426	201.885	122.873	7.74	8.063	9.489	4.703	133.452	0.738	9.75	809	100	630	381	124.216	5.017	2.018	0.496	0.913	Channel 2	111	adultWT_tiles_20x.tif
293	adultWT_tiles_20x.tif:0113-0394	28.29	906.699	182.82	977	481	1266	216.172	127.248	20.243	213.173	123.84	5.805	6.773	6.989	5.154	111.485	0.868	7.161	948	100	665	385	125.838	5.303	1.356	0.737	0.924	Channel 2	112	adultWT_tiles_20x.tif
294	adultWT_tiles_20x.tif:0114-0405	66.356	2244.75	1007.62	4095	914	4095	29.203	130.552	31.176	24.833	125.775	8.385	9.998	10.16	8.315	94.575	0.858	10.564	1885	100	81	392	121.264	8.385	1.222	0.818	0.938	Channel 2	113	adultWT_tiles_20x.tif
295	adultWT_tiles_20x.tif:0115-0402	27.77	1648.7	231.769	1521	1202	2348	21.751	129.712	19.865	18.383	126.743	6.45	6.128	7.253	4.875	140.195	0.884	7.354	1622	100	60	394	127.875	5.161	1.488	0.672	0.919	Channel 2	114	adultWT_tiles_20x.tif
296	adultWT_tiles_20x.tif:0116-0413	67.188	823.514	113.041	854	475	1101	224.918	133.054	30.954	220.59	127.71	8.385	10.965	11.15	7.672	112.828	0.881	11.439	842	100	692	396	111.501	8.05	1.453	0.688	0.951	Channel 2	115	adultWT_tiles_20x.tif
297	adultWT_tiles_20x.tif:0117-0418	107.854	736.25	111.798	706	464	1020	248.702	134.81	38.662	242.52	128.678	11.61	12.255	12.046	11.4	97.655	0.907	12.758	738	100	768	399	106.144	11.61	1.057	0.946	0.964	Channel 2	116	adultWT_tiles_20x.tif
298	adultWT_tiles_20x.tif:0118-0419	67.812	757.937	123.049	760	491	1125	51.578	134.974	31.678	46.763	130.29	9.998	9.998	9.572	9.02	174.817	0.849	10.127	742	100	156	435	80.838	9.432	1.061	0.942	0.929	Channel 2	117	adultWT_tiles_20x.tif
299	adultWT_tiles_20x.tif:0119-0419	35.466	2311.1	699.472	4095	821	4095	281.664	135.34	22.178	278.64	131.58	6.128	7.418	7.511	6.012	106.278	0.906	7.8	2257	100	868	409	119.745	6.128	1.249	0.8	0.941	Channel 2	118	adultWT_tiles_20x.tif
300	adultWT_tiles_20x.tif:0120-0425	90.381	773.108	97.728	781	569	1017	39.369	137.216	35.88	34.508	131.903	10.32	10.643	11.226	10.251	125.578	0.882	12.348	767	100	109	410	139.236	10.248	1.095	0.913	0.959	Channel 2	119	adultWT_tiles_20x.tif
301	adultWT_tiles_20x.tif:0121-0434	99.222	735.224	170.015	664	460	1439	236.318	139.821	38.174	230.265	134.16	11.933	11.933	13.056	9.676	135.093	0.856	13.422	696	100	719	418	125.218	9.806	1.349	0.741	0.948	Channel 2	120	adultWT_tiles_20x.tif
302	adultWT_tiles_20x.tif:0122-0430	54.187	2173.82	722.179	1525	1080	4059	27.821	138.979	29.052	23.22	134.483	9.353	8.385	10.236	6.74	153.009	0.807	10.325	2068	100	78	417	128.66	6.941	1.519	0.659	0.912	Channel 2	121	adultWT_tiles_20x.tif
303	adultWT_tiles_20x.tif:0123-0426	35.362	892.735	302.106	664	517	1573	169.399	137.433	22.445	165.443	134.483	7.74	6.128	7.741	5.816	1.298	0.882	8.063	786	100	513	430	16.26	6.128	1.331	0.751	0.935	Channel 2	122	adultWT_tiles_20x.tif
304	adultWT_tiles_20x.tif:0124-0437	81.333	826.465	199.354	837	495	1883	268.36	140.688	34.179	263.483	135.45	9.998	10.965	10.614	9.757	90.81	0.875	11.439	824	100	824	420	111.501	9.994	1.088	0.919	0.95	Channel 2	123	adultWT_tiles_20x.tif
305	adultWT_tiles_20x.tif:0125-0432	26.418	854.673	126.422	670	582	1124	220.11	139.594	20.4	216.72	136.418	7.095	6.128	8.264	4.07	142.081	0.798	8.41	867	100	672	425	147.529	4.333	2.03	0.493	0.922	Channel 2	124	adultWT_tiles_20x.tif
306	adultWT_tiles_20x.tif:0126-0443	149.249	871.554	172.955	808	550	1581	59.993	142.886	47.282	50.955	136.74	16.77	12.255	16.472	11.537	174.46	0.839	17.286	851	100	158	437	165.964	12.255	1.428	0.7	0.963	Channel 2	125	adultWT_tiles_20x.tif
307	adultWT_tiles_20x.tif:0127-0450	42.747	2652.6	856.078	4095	1236	4095	281.743	145.509	24.27	277.995	141.255	7.418	7.74	7.535	7.224	91.519	0.912	8.063	2627	100	873	438	106.26	7.418	1.043	0.959	0.945	Channel 2	126	adultWT_tiles_20x.tif
308	adultWT_tiles_20x.tif:0128-0464	110.247	968.312	264.95	817	556	1872	85.946	149.634	40.519	79.98	143.19	11.61	12.9	14.326	9.799	122.868	0.844	14.839	887	100	251	447	132.357	10.143	1.462	0.684	0.954	Channel 2	127	adultWT_tiles_20x.tif
309	adultWT_tiles_20x.tif:0129-0459	51.379	939.872	130.633	749	668	1298	38.129	148.019	27.273	33.218	144.158	9.353	8.063	9.03	7.244	157.595	0.868	9.49	952	100	103	456	170.218	7.424	1.247	0.802	0.934	Channel 2	128	adultWT_tiles_20x.tif
310	adultWT_tiles_20x.tif:0130-0466	87.261	820.223	214.424	832	462	1632	224.8	150.306	34.824	219.3	145.125	10.643	10.643	11.337	9.8	134.614	0.904	11.937	795	100	682	455	141.582	10.034	1.157	0.864	0.958	Channel 2	129	adultWT_tiles_20x.tif
311	adultWT_tiles_20x.tif:0131-0469	118.463	927.169	193.706	783	590	1617	71.027	150.936	42.61	63.855	145.77	14.835	11.288	14.277	10.564	20.522	0.82	15.514	876	100	199	473	20.695	11.288	1.351	0.74	0.944	Channel 2	130	adultWT_tiles_20x.tif
312	adultWT_tiles_20x.tif:0132-0474	52.835	2065.85	696.977	2095	970	4095	45.216	153.18	27.729	40.958	148.35	8.385	9.353	8.842	7.608	118.29	0.863	9.702	1993	100	134	460	111.448	7.753	1.162	0.86	0.933	Channel 2	131	adultWT_tiles_20x.tif
313	adultWT_tiles_20x.tif:0133-0483	65.94	1965.9	820.829	979	923	4068	54.243	155.544	31.443	49.988	150.93	9.353	9.675	9.725	8.633	81.968	0.838	10.465	1662	100	159	470	123.69	9.274	1.127	0.888	0.908	Channel 2	132	adultWT_tiles_20x.tif
314	adultWT_tiles_20x.tif:0134-0482	43.891	1578.36	342.599	1209	902	2400	276.716	155.293	24.27	272.835	151.575	7.418	7.74	7.826	7.14	138.538	0.936	8.241	1529	100	846	476	149.421	7.297	1.096	0.912	0.952	Channel 2	133	adultWT_tiles_20x.tif
315	adultWT_tiles_20x.tif:0135-0488	76.445	713.6	93.323	640	507	1104	244.053	157.407	34.857	239.295	152.22	9.675	10.643	10.656	9.134	110.215	0.791	11.686	708	100	745	473	129.401	9.368	1.167	0.857	0.914	Channel 2	134	adultWT_tiles_20x.tif
316	adultWT_tiles_20x.tif:0136-0495	117.839	878.003	168.514	768	609	1446	99.073	159.589	40.897	92.88	153.51	12.255	12.255	12.611	11.897	156.58	0.885	13.096	827	100	290	484	142.001	12.255	1.06	0.943	0.953	Channel 2	135	adultWT_tiles_20x.tif
317	adultWT_tiles_20x.tif:0137-0488	25.898	1547.41	350.817	1254	928	2190	152.208	157.392	19.865	149.318	154.155	5.805	6.773	6.879	4.793	114.583	0.825	7.161	1513	100	463	483	144.162	5.149	1.435	0.697	0.894	Channel 2	136	adultWT_tiles_20x.tif
318	adultWT_tiles_20x.tif:0138-0502	92.462	2009.44	878.821	4095	792	4095	63.447	161.23	39.418	57.728	155.445	10.965	12.9	14.375	8.189	124.779	0.748	15.416	1737	100	183	484	127.349	9.375	1.755	0.57	0.928	Channel 2	137	adultWT_tiles_20x.tif
319	adultWT_tiles_20x.tif:0139-0490	23.401	668.378	66.634	582	522	802	257.688	158.152	17.774	254.775	155.768	6.128	4.838	6.106	4.88	5.383	0.931	6.353	671	100	790	494	23.962	4.838	1.251	0.799	0.939	Channel 2	138	adultWT_tiles_20x.tif
320	adultWT_tiles_20x.tif:0140-0502	75.821	671.428	104.954	608	449	960	84.81	162.342	32.433	79.98	157.058	9.998	9.998	10.006	9.648	130.252	0.906	10.682	663	100	255	488	118.887	9.75	1.037	0.964	0.957	Channel 2	139	adultWT_tiles_20x.tif
321	adultWT_tiles_20x.tif:0141-0512	69.268	1991.05	767.037	1139	854	4095	74.809	165.028	31.143	69.983	160.283	9.675	9.675	10.055	8.771	138.045	0.897	10.29	1946	100	219	502	147.804	9.122	1.146	0.872	0.938	Channel 2	140	adultWT_tiles_20x.tif
322	adultWT_tiles_20x.tif:0142-0517	67.916	2295.55	1058.28	4095	778	4095	277.342	166.656	30.954	273.158	161.573	8.708	10.643	10.362	8.345	89.022	0.891	10.817	2183	100	856	534	79.695	8.604	1.242	0.805	0.951	Channel 2	141	adultWT_tiles_20x.tif
323	adultWT_tiles_20x.tif:0143-0517	70.828	777.474	214.009	726	412	1730	109.751	166.841	31.788	105.135	161.895	9.675	9.998	10.321	8.738	131.88	0.881	10.735	748	100	330	503	122.735	9.213	1.181	0.847	0.951	Channel 2	142	adultWT_tiles_20x.tif
324	adultWT_tiles_20x.tif:0144-0526	114.823	802.526	230.623	664	434	1917	240.971	169.766	41.399	234.135	163.508	12.9	12.255	12.349	11.839	128.221	0.842	13.281	777	100	737	508	119.055	11.682	1.043	0.959	0.944	Channel 2	143	adultWT_tiles_20x.tif
325	adultWT_tiles_20x.tif:0145-0522	54.187	1909.87	771.861	1085	818	3881	262.38	168.457	28.374	258.323	163.83	8.708	9.353	9.833	7.017	58.239	0.846	9.845	1773	100	805	535	58.392	7.286	1.401	0.714	0.909	Channel 2	144	adultWT_tiles_20x.tif
326	adultWT_tiles_20x.tif:0146-0526	74.052	876.414	120.005	762	635	1139	95.331	169.828	31.899	90.623	164.798	9.353	9.998	10.11	9.326	110.811	0.915	10.735	870	100	287	512	122.735	9.353	1.084	0.922	0.958	Channel 2	145	adultWT_tiles_20x.tif
327	adultWT_tiles_20x.tif:0147-0522	26.938	1492.53	398.195	1017	951	2208	161.456	168.566	19.976	158.993	164.798	4.838	7.418	7.341	4.672	95.302	0.848	7.48	1418	100	500	534	82.569	4.719	1.571	0.637	0.928	Channel 2	146	adultWT_tiles_20x.tif
328	adultWT_tiles_20x.tif:0148-0533	59.18	2078.1	876.567	4095	835	4095	83.543	172.125	28.439	79.335	167.7	8.385	8.385	8.766	8.596	114.453	0.919	9.419	1868	100	251	522	128.047	8.385	1.02	0.981	0.962	Channel 2	147	adultWT_tiles_20x.tif
329	adultWT_tiles_20x.tif:0149-0541	121.895	823.352	214.822	826	525	2033	133.689	174.44	43.145	127.388	167.7	12.578	13.545	14.268	10.878	123.408	0.823	14.708	780	100	401	521	127.875	11.25	1.312	0.762	0.941	Channel 2	148	adultWT_tiles_20x.tif
330	adultWT_tiles_20x.tif:0150-0533	62.716	662.262	67.731	653	508	871	192.802	171.915	29.241	188.34	167.7	9.353	8.385	9.63	8.292	155.989	0.922	10.096	655	100	584	526	153.435	8.385	1.161	0.861	0.956	Channel 2	149	adultWT_tiles_20x.tif
331	adultWT_tiles_20x.tif:0151-0533	51.379	1918.3	836.078	1046	755	3983	269.313	171.787	26.85	264.773	168.023	8.708	7.74	8.774	7.456	23.231	0.896	9.167	1683	100	824	541	39.289	7.72	1.177	0.85	0.942	Channel 2	150	adultWT_tiles_20x.tif
332	adultWT_tiles_20x.tif:0152-0537	71.14	887.548	211.891	1028	485	1710	214.106	173.142	31.599	208.98	168.345	9.998	9.675	10.161	8.914	147.082	0.895	10.42	857	100	659	522	111.801	9.021	1.14	0.877	0.948	Channel 2	151	adultWT_tiles_20x.tif
333	adultWT_tiles_20x.tif:0153-0543	58.868	828.892	226.177	632	484	1535	154.925	175.142	28.518	150.93	170.603	8.063	9.03	9.224	8.126	89.612	0.91	9.485	817	100	471	555	54.689	8.063	1.135	0.881	0.954	Channel 2	152	adultWT_tiles_20x.tif
334	adultWT_tiles_20x.tif:0154-0540	43.995	1281.49	335.303	842	695	2051	171.665	174.7	27.918	166.088	170.603	10.32	7.418	10.316	5.43	29.149	0.709	10.97	1252	100	515	549	24.305	6.221	1.9	0.526	0.884	Channel 2	153	adultWT_tiles_20x.tif
335	adultWT_tiles_20x.tif:0155-0546	52.731	780.606	217.943	644	510	1658	104.388	176.12	27.762	99.653	172.538	9.353	7.418	9.499	7.068	165.925	0.86	9.621	710	100	309	542	166.43	7.418	1.344	0.744	0.929	Channel 2	154	adultWT_tiles_20x.tif
336	adultWT_tiles_20x.tif:0156-0552	104.11	797.936	183.163	624	544	1352	226.831	178.145	39.04	220.268	172.86	13.545	10.32	13.495	9.823	173.772	0.858	13.789	767	100	683	550	169.216	10.241	1.374	0.728	0.955	Channel 2	155	adultWT_tiles_20x.tif
337	adultWT_tiles_20x.tif:0157-0549	30.162	705.431	69.675	753	563	840	125.064	177.159	24.081	120.938	173.505	8.063	7.095	9.403	4.084	142.935	0.654	9.485	721	100	376	539	144.689	5.017	2.303	0.434	0.833	Channel 2	156	adultWT_tiles_20x.tif
338	adultWT_tiles_20x.tif:0158-0552	49.923	2236.34	864.686	4095	894	4095	90.381	178.184	25.938	86.43	174.15	7.74	8.063	8.116	7.832	117.95	0.933	8.808	2092	100	274	540	113.749	7.74	1.036	0.965	0.947	Channel 2	157	adultWT_tiles_20x.tif
339	adultWT_tiles_20x.tif:0159-0551	34.738	1102.08	326.494	648	594	1843	144.256	177.936	22.256	140.933	174.15	6.45	7.418	8.209	5.388	123.878	0.881	8.52	1079	100	441	540	119.476	5.769	1.524	0.656	0.942	Channel 2	158	adultWT_tiles_20x.tif
340	adultWT_tiles_20x.tif:0160-0554	60.948	739.765	86.238	733	564	951	186.087	178.933	29.052	181.89	174.15	8.385	9.353	10.003	7.757	120.483	0.907	10.198	732	100	568	542	124.695	7.955	1.29	0.775	0.954	Channel 2	159	adultWT_tiles_20x.tif
341	adultWT_tiles_20x.tif:0161-0566	133.336	976.666	418.333	568	503	2448	116.468	181.923	46.48	111.263	174.795	11.61	15.48	15.071	11.265	73.541	0.776	16.586	838	100	349	590	63.435	11.61	1.338	0.747	0.939	Channel 2	160	adultWT_tiles_20x.tif
342	adultWT_tiles_20x.tif:0162-0560	71.14	2119.22	1012.07	4095	722	4095	266.848	180.575	32.544	262.515	175.44	9.353	10.32	9.965	9.09	101.338	0.844	10.647	1853	100	817	574	54.866	9.21	1.096	0.912	0.936	Channel 2	161	adultWT_tiles_20x.tif
343	adultWT_tiles_20x.tif:0163-0566	54.395	1984.94	625.498	1421	798	4095	99.065	182.329	28.218	94.815	178.343	8.385	8.385	8.849	7.826	139.614	0.858	9.485	1987	100	295	557	144.689	8.21	1.131	0.884	0.93	Channel 2	162	adultWT_tiles_20x.tif
344	adultWT_tiles_20x.tif:0164-0573	74.885	832.618	137.624	864	480	1194	162.589	185.237	33.078	158.025	179.31	9.353	10.965	10.991	8.675	122.208	0.86	11.985	837	100	499	556	113.806	9.35	1.267	0.789	0.942	Channel 2	163	adultWT_tiles_20x.tif
345	adultWT_tiles_20x.tif:0165-0572	78.005	1992.73	675.756	1278	1019	3608	257.504	184.932	33.157	252.195	179.633	10.643	9.998	10.45	9.504	24.544	0.892	11.251	1862	100	783	583	27.3	9.66	1.099	0.91	0.951	Channel 2	164	adultWT_tiles_20x.tif
346	adultWT_tiles_20x.tif:0166-0576	82.477	824.272	152.432	741	606	1344	139.753	185.813	33.802	134.483	180.6	10.643	10.32	10.601	9.906	149.858	0.907	10.913	765	100	424	562	124.16	10.04	1.07	0.934	0.953	Channel 2	165	adultWT_tiles_20x.tif
354	adultWT_tiles_20x.tif:0174-0606	47.947	2645.83	1035.93	4095	859	4095	228.502	195.532	25.827	224.783	191.243	7.418	8.708	8.441	7.233	80.784	0.903	8.761	2476	100	708	620	83.66	7.274	1.167	0.857	0.942	Channel 2	166	adultWT_tiles_20x.tif
347	adultWT_tiles_20x.tif:0167-0574	64.276	807.275	151.018	637	543	1479	218.289	185.253	30.075	213.818	180.6	8.708	9.353	10.328	7.924	121.615	0.893	10.778	804	100	667	561	128.928	8.056	1.303	0.767	0.954	Channel 2	166	adultWT_tiles_20x.tif
348	adultWT_tiles_20x.tif:0168-0574	57.203	852.249	115.396	817	556	1153	202.366	185.063	28.863	197.693	180.923	9.353	8.385	10.434	6.981	143.465	0.863	10.913	852	100	613	564	145.84	7.356	1.495	0.669	0.948	Channel 2	167	adultWT_tiles_20x.tif
349	adultWT_tiles_20x.tif:0169-0582	62.82	2096.46	830.199	4095	853	4095	248.23	187.603	31.977	243.488	182.858	9.675	9.675	9.963	8.028	118.463	0.772	10.385	1960	100	758	571	143.842	8.85	1.241	0.806	0.872	Channel 2	168	adultWT_tiles_20x.tif
350	adultWT_tiles_20x.tif:0170-0579	29.018	1449.78	323.194	1177	842	2054	211.136	186.684	20.054	208.013	183.503	6.128	6.45	7.089	5.212	130.92	0.907	7.425	1421	100	647	570	124.38	5.473	1.36	0.735	0.938	Channel 2	169	adultWT_tiles_20x.tif
351	adultWT_tiles_20x.tif:0171-0587	60.74	2236.18	833.9	4095	868	4095	123.636	189.383	29.397	119.003	184.793	9.353	9.03	9.241	8.369	1.538	0.883	9.824	2176	100	369	581	156.801	8.745	1.104	0.906	0.938	Channel 2	170	adultWT_tiles_20x.tif
352	adultWT_tiles_20x.tif:0172-0589	60.844	2085.28	887.32	2002	867	4095	239.655	189.97	29.508	234.458	186.083	10.32	7.74	10.657	7.269	163.317	0.878	10.841	1842	100	728	583	157.249	7.442	1.466	0.682	0.952	Channel 2	171	adultWT_tiles_20x.tif
353	adultWT_tiles_20x.tif:0173-0605	44.099	2738.46	813.805	4095	1222	4095	174.415	195.075	24.726	170.603	191.243	7.74	7.74	7.849	7.153	132.177	0.906	8.159	2724	100	536	593	108.435	7.5	1.097	0.911	0.938	Channel 2	172	adultWT_tiles_20x.tif
357	adultWT_tiles_20x.tif:0177-0609	42.747	2679.3	956.714	4095	1032	4095	206.959	196.435	24.348	203.175	192.533	7.418	8.063	8.116	6.706	127.631	0.906	8.366	2507	100	636	598	117.553	6.841	1.21	0.826	0.937	Channel 2	173	adultWT_tiles_20x.tif
355	adultWT_tiles_20x.tif:0175-0601	20.905	728.756	43.893	744	628	827	217.892	193.939	18.419	215.108	191.565	6.45	4.838	5.935	4.485	178.227	0.774	6.649	725	100	667	597	165.964	4.838	1.323	0.756	0.882	Channel 2	174	adultWT_tiles_20x.tif
356	adultWT_tiles_20x.tif:0176-0609	48.779	2581.34	909.931	4095	1059	4095	149.108	196.601	29.775	145.125	192.21	9.675	8.385	8.741	7.105	136.467	0.691	9.723	2458	100	450	607	174.289	7.703	1.23	0.813	0.86	Channel 2	175	adultWT_tiles_20x.tif
358	adultWT_tiles_20x.tif:0178-0611	43.475	2850.72	891.173	4095	1077	4095	183.417	197.363	24.191	179.633	193.5	7.418	7.418	7.639	7.246	140.058	0.934	8.063	2799	100	563	601	126.87	7.418	1.054	0.949	0.951	Channel 2	177	adultWT_tiles_20x.tif
359	adultWT_tiles_20x.tif:0179-0620	33.282	2424.41	605.182	1871	1234	3962	163.36	199.784	23.436	159.638	196.403	6.773	7.418	7.557	5.607	109.836	0.761	7.8	2356	100	498	610	119.745	6.188	1.348	0.742	0.856	Channel 2	178	adultWT_tiles_20x.tif
360	adultWT_tiles_20x.tif:0180-0619	21.529	1702.89	238.747	1683	1239	2518	157.245	199.617	19.787	153.51	197.37	7.418	4.838	8.115	3.378	154.932	0.691	8.366	1679	100	476	612	152.447	3.706	2.402	0.416	0.9	Channel 2	179	adultWT_tiles_20x.tif

## Sheet: channel 3
	Label	Area	Mean	StdDev	Mode	Min	Max	X	Y	Perim.	BX	BY	Width	Height	Major	Minor	Angle	Circ.	Feret	Median	%Area	FeretX	FeretY	FeretAngle	MinFeret	AR	Round	Solidity	Channel	Cell_Number	Image_Name
361	adultWT_tiles_20x.tif:0001-0020	41.915	181.491	18.82	179	142	253	174.736	6.726	25.104	170.603	3.225	8.708	6.773	9.101	5.864	149.243	0.836	9.68	179	100	529	15	150.018	6.492	1.552	0.644	0.939	Channel 3	0	adultWT_tiles_20x.tif
362	adultWT_tiles_20x.tif:0002-0021	32.346	204.058	25.046	210	144	279	163.451	6.774	21.077	160.283	3.548	6.45	6.45	7.016	5.87	139.251	0.915	7.361	205	100	501	11	118.811	6.058	1.195	0.837	0.94	Channel 3	1	adultWT_tiles_20x.tif
363	adultWT_tiles_20x.tif:0003-0031	50.027	350.058	63.824	337	187	704	196.167	9.986	27.306	191.243	6.45	9.675	7.095	9.66	6.594	164.734	0.843	10.101	349	100	593	25	163.301	7.02	1.465	0.683	0.928	Channel 3	2	adultWT_tiles_20x.tif
364	adultWT_tiles_20x.tif:0004-0035	35.466	197.496	29.551	170	143	313	187.71	11.209	21.989	184.47	7.74	6.45	7.095	7.755	5.823	120.918	0.922	8.14	195	100	574	25	123.69	6.157	1.332	0.751	0.945	Channel 3	3	adultWT_tiles_20x.tif
365	adultWT_tiles_20x.tif:0005-0045	29.226	199.157	38.722	216	121	277	132.293	14.467	19.598	129.323	11.288	5.805	6.45	6.631	5.612	119.966	0.956	7.073	206	100	406	35	114.228	5.805	1.182	0.846	0.951	Channel 3	4	adultWT_tiles_20x.tif
366	adultWT_tiles_20x.tif:0006-0049	46.075	196.009	22.409	185	148	336	208.918	15.999	26.394	205.11	11.61	7.74	8.385	8.455	6.938	113.994	0.831	8.856	195	100	636	43	146.889	7.037	1.219	0.821	0.917	Channel 3	5	adultWT_tiles_20x.tif
367	adultWT_tiles_20x.tif:0007-0055	57.411	207.241	32.685	175	150	329	122.626	17.755	28.061	118.68	13.223	7.74	9.03	9.246	7.906	86.184	0.916	9.529	203	100	374	68	66.038	7.74	1.17	0.855	0.954	Channel 3	6	adultWT_tiles_20x.tif
368	adultWT_tiles_20x.tif:0008-0059	74.781	783.061	153.764	847	421	1193	163.035	18.913	32.277	158.67	13.868	9.03	10.32	10.51	9.059	106.9	0.902	11.097	795	100	496	44	125.538	9.03	1.16	0.862	0.957	Channel 3	7	adultWT_tiles_20x.tif
369	adultWT_tiles_20x.tif:0009-0057	36.714	192.513	26.85	177	145	262	191.964	18.78	22.256	188.663	15.158	7.095	6.773	7.381	6.333	143.632	0.931	7.8	190	100	586	51	150.255	6.613	1.165	0.858	0.951	Channel 3	8	adultWT_tiles_20x.tif
370	adultWT_tiles_20x.tif:0010-0066	72.804	203.549	24.511	200	149	284	113.159	21.559	35.281	107.715	15.803	10.32	11.288	12.409	7.47	45.383	0.735	13.352	204	100	335	83	52.853	8.509	1.661	0.602	0.92	Channel 3	9	adultWT_tiles_20x.tif
371	adultWT_tiles_20x.tif:0011-0062	53.043	181.635	27.901	144	130	254	202.232	20.173	27.117	198.015	15.803	8.385	8.385	8.273	8.164	95.736	0.906	8.808	180	100	621	74	66.251	8.365	1.013	0.987	0.944	Channel 3	10	adultWT_tiles_20x.tif
372	adultWT_tiles_20x.tif:0012-0069	22.673	267.725	94.242	240	132	599	134.542	22.27	18.23	132.225	19.35	5.16	6.128	6.618	4.362	57.793	0.857	7.08	246	100	411	79	59.931	4.759	1.517	0.659	0.934	Channel 3	11	adultWT_tiles_20x.tif
373	adultWT_tiles_20x.tif:0013-0072	31.93	174.007	15.044	168	143	241	209.68	23.416	21.266	206.4	20.318	6.45	6.128	6.641	6.122	155.28	0.887	7.312	172	100	642	64	138.576	6.128	1.085	0.922	0.927	Channel 3	12	adultWT_tiles_20x.tif
374	adultWT_tiles_20x.tif:0014-0078	60.532	200.885	23.121	183	152	303	101.155	25.172	29.052	96.75	20.64	8.708	9.03	9.105	8.464	103.433	0.901	9.402	197	100	307	65	120.964	8.412	1.076	0.93	0.946	Channel 3	13	adultWT_tiles_20x.tif
375	adultWT_tiles_20x.tif:0015-0081	71.452	796.023	235.505	695	320	1425	174.183	26.371	31.222	169.313	21.285	9.998	9.675	9.802	9.281	143.38	0.921	10.122	756	100	526	76	157.521	9.35	1.056	0.947	0.953	Channel 3	14	adultWT_tiles_20x.tif
376	adultWT_tiles_20x.tif:0016-0081	64.796	196.941	34.716	232	135	293	236.435	26.326	29.586	231.878	21.608	9.353	9.03	9.519	8.667	144.572	0.93	9.961	193	100	726	68	119.055	8.894	1.098	0.911	0.95	Channel 3	15	adultWT_tiles_20x.tif
377	adultWT_tiles_20x.tif:0017-0085	93.086	704.811	341.604	333	190	1502	124.58	27.607	36.225	119.003	22.253	10.965	10.643	11.163	10.617	34.345	0.891	11.998	686	100	376	101	53.746	10.643	1.051	0.951	0.946	Channel 3	16	adultWT_tiles_20x.tif
378	adultWT_tiles_20x.tif:0018-0083	59.7	198.291	37.419	156	136	306	92.573	26.928	28.518	88.043	22.575	8.708	8.385	9.049	8.4	141.246	0.922	9.75	191	100	275	76	145.784	8.385	1.077	0.928	0.961	Channel 3	17	adultWT_tiles_20x.tif
379	adultWT_tiles_20x.tif:0019-0083	51.483	176.865	19.156	169	134	305	41.351	27.169	26.583	37.41	22.898	8.063	8.063	8.298	7.899	119.66	0.916	8.773	175	100	121	73	126.027	8.032	1.05	0.952	0.946	Channel 3	18	adultWT_tiles_20x.tif
380	adultWT_tiles_20x.tif:0020-0088	58.244	201.129	32.692	175	142	297	49.061	28.502	30.264	45.15	23.543	7.74	9.675	9.815	7.556	101.063	0.799	10.465	195	100	142	74	123.69	7.74	1.299	0.77	0.908	Channel 3	19	adultWT_tiles_20x.tif
381	adultWT_tiles_20x.tif:0021-0089	67.084	187.361	29.664	157	133	267	62.655	28.558	31.176	58.373	23.865	9.03	9.675	10.27	8.317	65.771	0.867	10.579	189	100	183	100	37.569	8.504	1.235	0.81	0.935	Channel 3	20	adultWT_tiles_20x.tif
382	adultWT_tiles_20x.tif:0022-0086	43.579	187.434	25.639	186	127	303	82.47	27.261	26.315	78.368	23.865	8.063	7.74	8.598	6.453	149.633	0.791	9.419	185	100	246	75	128.047	6.833	1.332	0.751	0.898	Channel 3	21	adultWT_tiles_20x.tif
383	adultWT_tiles_20x.tif:0023-0097	89.965	673.951	197.509	766	262	1310	152.377	31.401	35.17	147.06	25.8	10.643	11.288	11.038	10.377	104.821	0.914	11.361	668	100	470	80	96.52	10.606	1.064	0.94	0.956	Channel 3	22	adultWT_tiles_20x.tif
384	adultWT_tiles_20x.tif:0024-0093	63.028	185.307	37.433	151	123	286	227.177	30.134	29.397	222.203	25.8	9.998	8.385	9.881	8.122	164.094	0.916	10.183	177	100	689	91	169.046	8.365	1.217	0.822	0.954	Channel 3	23	adultWT_tiles_20x.tif
385	adultWT_tiles_20x.tif:0025-0096	58.244	194.368	26.707	197	137	297	70.581	30.72	29.964	66.435	26.445	8.385	9.353	9.36	7.923	52.978	0.815	10.018	197	100	212	110	56.821	8.221	1.181	0.847	0.916	Channel 3	24	adultWT_tiles_20x.tif
386	adultWT_tiles_20x.tif:0026-0101	93.086	776.636	234.202	780	272	1298	188.208	32.52	35.926	182.858	26.768	10.32	11.61	11.505	10.302	92.541	0.906	11.77	780	100	582	83	99.462	10.32	1.117	0.895	0.956	Channel 3	25	adultWT_tiles_20x.tif
387	adultWT_tiles_20x.tif:0027-0097	42.227	337	75.197	395	168	502	26.563	31.217	24.569	23.22	27.09	6.45	8.385	8.816	6.098	69.026	0.879	9.036	336	100	75	108	55.176	6.323	1.446	0.692	0.951	Channel 3	26	adultWT_tiles_20x.tif
388	adultWT_tiles_20x.tif:0028-0099	39.73	175.524	25.302	152	134	275	204.068	31.875	23.169	200.595	28.38	7.095	7.418	7.62	6.639	124.29	0.93	7.965	170	100	627	88	111.371	6.841	1.148	0.871	0.944	Channel 3	27	adultWT_tiles_20x.tif
389	adultWT_tiles_20x.tif:0029-0105	62.092	235.414	77.792	201	142	513	11.588	33.998	29.775	7.418	29.025	8.385	9.998	9.991	7.913	70.286	0.88	10.044	204	100	34	90	95.528	7.876	1.263	0.792	0.948	Channel 3	28	adultWT_tiles_20x.tif
390	adultWT_tiles_20x.tif:0030-0111	110.039	669.178	276.743	822	192	1520	112.345	35.758	40.519	106.748	29.67	11.61	12.255	12.586	11.132	98.838	0.842	13.332	693	100	337	94	122.152	11.498	1.131	0.884	0.941	Channel 3	29	adultWT_tiles_20x.tif
391	adultWT_tiles_20x.tif:0031-0110	98.494	594.685	230.176	261	208	1230	99.781	35.509	37.105	93.848	29.993	11.61	11.288	11.959	10.486	143.517	0.899	12.348	605	100	294	98	139.236	10.643	1.14	0.877	0.95	Channel 3	30	adultWT_tiles_20x.tif
392	adultWT_tiles_20x.tif:0032-0107	64.068	180.878	25.981	181	130	317	80.905	34.503	30.876	75.788	30.315	10.32	8.708	9.894	8.245	152.465	0.845	10.841	181	100	235	99	157.249	8.708	1.2	0.833	0.938	Channel 3	31	adultWT_tiles_20x.tif
393	adultWT_tiles_20x.tif:0033-0107	51.067	468.9	105.351	323	249	776	161.906	34.711	26.661	158.025	30.315	7.74	8.708	8.807	7.383	70.98	0.903	9.286	459	100	497	121	69.677	7.74	1.193	0.838	0.945	Channel 3	32	adultWT_tiles_20x.tif
394	adultWT_tiles_20x.tif:0034-0130	113.991	679.495	354.187	212	166	1419	225.129	42.042	40.975	219.3	35.798	11.933	12.255	12.431	11.676	77.652	0.853	13.096	664	100	684	145	52.001	11.855	1.065	0.939	0.947	Channel 3	33	adultWT_tiles_20x.tif
395	adultWT_tiles_20x.tif:0035-0131	98.598	656.453	351.324	263	206	1935	33.545	42.338	37.105	27.735	36.765	11.61	11.288	11.526	10.892	32.501	0.9	11.937	643	100	91	144	38.418	11.174	1.058	0.945	0.956	Channel 3	34	adultWT_tiles_20x.tif
396	adultWT_tiles_20x.tif:0036-0129	45.867	504.964	100.997	586	296	822	126.31	41.641	24.836	122.873	37.41	6.773	8.385	8.371	6.976	83.661	0.934	8.539	493	100	389	142	79.114	6.773	1.2	0.833	0.956	Channel 3	35	adultWT_tiles_20x.tif
397	adultWT_tiles_20x.tif:0037-0130	63.652	206.778	50.449	176	133	425	19.458	42.429	31.599	14.19	37.733	10.32	8.708	10.831	7.483	158.937	0.801	11.022	195	100	44	126	159.444	8.261	1.447	0.691	0.903	Channel 3	36	adultWT_tiles_20x.tif
398	adultWT_tiles_20x.tif:0038-0132	64.068	508.839	153.42	482	203	944	93.933	42.78	30.075	89.655	38.055	8.708	9.353	10.543	7.737	132.229	0.89	11.232	514	100	281	119	129.174	8.21	1.363	0.734	0.959	Channel 3	37	adultWT_tiles_20x.tif
399	adultWT_tiles_20x.tif:0039-0129	29.33	338.035	55.745	329	229	575	73.071	41.568	22.224	69.983	38.378	6.45	6.773	6.618	5.642	71.927	0.746	7.247	333	100	218	137	32.276	6.359	1.173	0.853	0.851	Channel 3	38	adultWT_tiles_20x.tif
400	adultWT_tiles_20x.tif:0040-0135	71.036	678.526	178.445	713	271	1242	166.783	43.74	31.176	162.218	39.023	9.353	9.353	9.659	9.364	44.365	0.918	10.325	704	100	508	149	51.34	9.353	1.031	0.97	0.957	Channel 3	39	adultWT_tiles_20x.tif
401	adultWT_tiles_20x.tif:0041-0135	81.645	468.99	115.188	421	242	807	209.142	43.949	36.571	203.498	39.023	12.9	9.03	12.59	8.257	164.593	0.767	13.595	459	100	632	129	157.694	9.03	1.525	0.656	0.922	Channel 3	40	adultWT_tiles_20x.tif
402	adultWT_tiles_20x.tif:0042-0132	35.154	217.012	46.379	174	142	335	255.943	42.576	22.178	252.195	39.345	7.095	6.45	7.118	6.288	30.429	0.898	7.611	212	100	784	138	36.384	6.45	1.132	0.883	0.936	Channel 3	41	adultWT_tiles_20x.tif
403	adultWT_tiles_20x.tif:0043-0136	40.354	250.407	85.341	203	150	701	140.659	44.032	23.39	137.063	40.313	6.773	7.095	7.349	6.991	67.126	0.927	7.965	225	100	429	146	58.241	6.773	1.051	0.951	0.962	Channel 3	42	adultWT_tiles_20x.tif
404	adultWT_tiles_20x.tif:0044-0135	33.074	391.745	155.497	219	150	722	82.267	43.695	22.445	78.045	40.958	8.385	5.16	8.392	5.018	176.08	0.825	8.539	383	100	242	135	169.114	5.16	1.673	0.598	0.919	Channel 3	43	adultWT_tiles_20x.tif
405	adultWT_tiles_20x.tif:0045-0149	110.143	635.875	233.285	753	168	1115	56.754	48.228	39.496	50.633	41.925	11.933	12.255	12.334	11.37	125.319	0.887	12.803	675	100	167	132	130.914	11.663	1.085	0.922	0.958	Channel 3	44	adultWT_tiles_20x.tif
406	adultWT_tiles_20x.tif:0046-0152	98.078	628.696	247.115	265	206	1234	43.856	49.022	36.727	37.733	43.538	11.933	10.965	11.654	10.716	175.335	0.914	12.144	616	100	117	154	10.713	10.961	1.088	0.919	0.959	Channel 3	45	adultWT_tiles_20x.tif
407	adultWT_tiles_20x.tif:0047-0147	50.131	467.021	123.314	479	198	760	177.657	47.814	27.039	173.183	43.538	8.385	8.063	8.256	7.731	20.474	0.862	8.92	463	100	539	156	40.601	8.063	1.068	0.936	0.941	Channel 3	46	adultWT_tiles_20x.tif
408	adultWT_tiles_20x.tif:0048-0151	77.381	843.769	272.927	647	280	1471	192.019	49.109	32.277	187.05	44.183	9.998	9.353	10.341	9.528	20.785	0.933	10.913	856	100	581	162	34.16	9.353	1.085	0.921	0.966	Channel 3	47	adultWT_tiles_20x.tif
409	adultWT_tiles_20x.tif:0049-0160	41.186	626.409	155.862	482	296	1066	88.861	51.973	27.039	84.818	47.408	7.095	8.708	8.525	6.151	96.216	0.708	9.402	606	100	270	147	112.166	6.767	1.386	0.721	0.858	Channel 3	48	adultWT_tiles_20x.tif
410	adultWT_tiles_20x.tif:0050-0162	36.194	443.914	97.461	479	209	696	13.819	52.172	25.104	10.643	47.73	5.805	9.353	9.374	4.916	78.553	0.722	9.621	462	100	42	177	76.43	5.223	1.907	0.524	0.893	Channel 3	49	adultWT_tiles_20x.tif
411	adultWT_tiles_20x.tif:0051-0162	55.019	256.715	87.927	164	135	643	259.141	52.503	27.384	254.775	48.053	8.385	8.708	8.699	8.053	57.752	0.922	8.966	236	100	793	172	37.694	8.21	1.08	0.926	0.951	Channel 3	50	adultWT_tiles_20x.tif
412	adultWT_tiles_20x.tif:0052-0165	31.722	311.692	45.065	353	211	412	103.726	53.1	20.966	100.62	49.665	6.128	7.095	7.41	5.45	117.176	0.907	7.55	314	100	317	154	109.983	5.625	1.36	0.736	0.937	Channel 3	51	adultWT_tiles_20x.tif
413	adultWT_tiles_20x.tif:0053-0167	26.522	196.184	14.153	191	162	230	19.015	54.039	19.142	16.125	50.955	5.805	6.128	6.742	5.009	51.348	0.91	7.08	196	100	53	177	59.931	5.245	1.346	0.743	0.938	Channel 3	52	adultWT_tiles_20x.tif
414	adultWT_tiles_20x.tif:0054-0173	58.868	868.973	234.559	1048	310	1273	70.461	55.622	28.439	66.435	51.6	8.385	8.385	8.825	8.493	29.61	0.915	9.589	894	100	209	184	42.274	8.385	1.039	0.962	0.96	Channel 3	53	adultWT_tiles_20x.tif
415	adultWT_tiles_20x.tif:0055-0175	48.779	278.697	68.526	259	161	468	236.932	56.888	26.472	232.845	52.245	7.74	8.708	9.69	6.41	55.344	0.875	9.872	262	100	724	187	51.633	6.722	1.512	0.661	0.947	Channel 3	54	adultWT_tiles_20x.tif
416	adultWT_tiles_20x.tif:0056-0178	55.123	917.03	169.532	788	462	1318	81.99	57.617	28.029	78.045	52.89	8.063	9.353	10.298	6.815	124.126	0.882	10.564	928	100	247	164	121.264	7.156	1.511	0.662	0.952	Channel 3	55	adultWT_tiles_20x.tif
417	adultWT_tiles_20x.tif:0057-0181	62.716	424.816	178.202	286	184	1059	221.448	58.065	32.512	215.43	53.858	10.965	9.353	12.425	6.427	146.011	0.746	12.709	361	100	668	171	144.293	6.986	1.933	0.517	0.907	Channel 3	56	adultWT_tiles_20x.tif
418	adultWT_tiles_20x.tif:0058-0189	34.842	600.809	203.529	364	259	1068	95.356	60.972	22.289	92.558	57.083	5.483	7.74	7.946	5.583	103.282	0.881	8.385	578	100	292	177	112.62	5.483	1.423	0.703	0.954	Channel 3	57	adultWT_tiles_20x.tif
419	adultWT_tiles_20x.tif:0059-0190	41.29	214.159	51.321	189	144	630	9.456	61.271	24.27	5.805	57.405	7.095	8.063	7.986	6.583	113.482	0.881	8.14	201	100	22	180	123.69	6.798	1.213	0.824	0.931	Channel 3	58	adultWT_tiles_20x.tif
420	adultWT_tiles_20x.tif:0060-0192	58.14	197.451	32.198	225	136	274	267.59	62.328	29.163	263.16	58.05	9.03	8.063	9.132	8.106	16.616	0.859	9.75	202	100	817	203	34.216	8.063	1.127	0.888	0.939	Channel 3	59	adultWT_tiles_20x.tif
421	adultWT_tiles_20x.tif:0061-0195	66.772	439.41	146.622	280	211	810	208.923	63.065	30.453	204.465	58.373	9.03	9.03	9.5	8.949	124.406	0.905	10.385	409	100	638	182	126.158	9.03	1.062	0.942	0.953	Channel 3	60	adultWT_tiles_20x.tif
422	adultWT_tiles_20x.tif:0062-0202	64.38	618.742	191.159	433	291	1063	64.691	65.607	30.844	59.34	60.63	10.32	9.353	10.382	7.895	146.209	0.85	11.022	589	100	184	201	159.444	8.318	1.315	0.76	0.942	Channel 3	61	adultWT_tiles_20x.tif
423	adultWT_tiles_20x.tif:0063-0201	30.786	244.831	65.429	222	136	417	245.384	64.654	21.155	241.875	61.598	6.773	6.45	7.534	5.203	140.994	0.864	7.8	232	100	750	195	150.255	5.635	1.448	0.691	0.905	Channel 3	62	adultWT_tiles_20x.tif
424	adultWT_tiles_20x.tif:0064-0213	69.58	191.007	33.924	181	132	319	259.558	68.779	31.254	255.098	63.855	9.03	9.998	9.959	8.896	88.835	0.895	10.29	186	100	797	200	122.196	9.03	1.12	0.893	0.946	Channel 3	63	adultWT_tiles_20x.tif
425	adultWT_tiles_20x.tif:0065-0213	54.291	539.079	148.617	459	246	866	102.824	69.15	27.951	98.685	64.5	8.385	8.708	9.149	7.555	58.333	0.873	9.621	533	100	307	225	39.56	7.788	1.211	0.826	0.943	Channel 3	64	adultWT_tiles_20x.tif
426	adultWT_tiles_20x.tif:0066-0217	70.724	822.734	274.769	772	252	1421	199.119	70.097	31.899	194.145	65.468	10.32	9.03	10.163	8.861	5.221	0.873	10.4	861	100	602	221	7.125	8.917	1.147	0.872	0.941	Channel 3	65	adultWT_tiles_20x.tif
427	adultWT_tiles_20x.tif:0067-0222	78.733	696.231	282.066	480	219	1309	230.186	71.557	32.811	224.783	66.758	10.32	9.675	10.406	9.633	21.686	0.919	10.836	671	100	700	231	36.529	9.675	1.08	0.926	0.96	Channel 3	66	adultWT_tiles_20x.tif
428	adultWT_tiles_20x.tif:0068-0218	36.194	212.221	35.198	196	148	502	3.429	70.167	22.256	0	67.08	7.418	6.45	7.606	6.059	29.369	0.918	7.873	208	100	2	226	34.992	6.385	1.255	0.797	0.947	Channel 3	67	adultWT_tiles_20x.tif
429	adultWT_tiles_20x.tif:0069-0222	49.299	198.097	26.602	178	138	281	14.275	71.383	26.472	10.32	67.403	8.063	8.385	8.241	7.617	142.749	0.884	8.684	198	100	38	209	105.068	7.9	1.082	0.924	0.934	Channel 3	68	adultWT_tiles_20x.tif
430	adultWT_tiles_20x.tif:0070-0220	22.361	203.963	70.021	153	130	495	41.414	71.069	17.852	38.7	68.37	5.805	5.483	6.384	4.46	41.315	0.882	6.649	174	100	121	228	39.094	4.709	1.431	0.699	0.921	Channel 3	69	adultWT_tiles_20x.tif
431	adultWT_tiles_20x.tif:0071-0218	21.633	264.577	77.937	190	153	485	212.317	70.469	18.073	208.98	68.37	6.773	3.87	7.023	3.922	173.37	0.832	7.073	255	100	649	214	155.772	3.87	1.791	0.559	0.945	Channel 3	70	adultWT_tiles_20x.tif
432	adultWT_tiles_20x.tif:0072-0231	63.028	778.729	192.976	565	338	1204	76.679	74.551	30.075	72.24	70.305	9.353	8.708	9.644	8.321	18.492	0.876	9.935	795	100	225	241	35.754	8.369	1.159	0.863	0.949	Channel 3	71	adultWT_tiles_20x.tif
433	adultWT_tiles_20x.tif:0073-0243	106.294	669.625	240.834	834	172	1321	220.531	78.553	38.395	215.108	72.24	10.965	12.578	12.568	10.768	88.941	0.906	12.984	694	100	678	224	104.381	10.965	1.167	0.857	0.962	Channel 3	72	adultWT_tiles_20x.tif
434	adultWT_tiles_20x.tif:0074-0234	33.386	456.953	333.801	236	160	1932	249.95	75.736	21.077	246.713	72.563	6.773	6.128	6.728	6.318	4.927	0.944	7.211	313	100	765	240	26.565	6.128	1.065	0.939	0.948	Channel 3	73	adultWT_tiles_20x.tif
435	adultWT_tiles_20x.tif:0075-0238	41.186	207.51	30.484	208	143	367	8.301	76.888	23.657	5.16	72.885	6.128	8.063	8.27	6.341	80.122	0.925	8.52	205	100	21	251	60.524	6.128	1.304	0.767	0.96	Channel 3	74	adultWT_tiles_20x.tif
436	adultWT_tiles_20x.tif:0076-0248	57.411	195.81	30.219	200	135	325	267.714	79.885	28.14	264.128	75.143	7.418	9.675	9.65	7.575	85.466	0.911	9.808	195	100	828	263	80.538	7.418	1.274	0.785	0.957	Channel 3	75	adultWT_tiles_20x.tif
437	adultWT_tiles_20x.tif:0077-0247	27.666	352.831	177.617	205	167	985	233.035	79.742	20.354	229.298	77.4	7.418	4.838	7.531	4.677	176.535	0.839	7.591	287	100	711	245	167.735	4.781	1.61	0.621	0.924	Channel 3	76	adultWT_tiles_20x.tif
438	adultWT_tiles_20x.tif:0078-0256	87.157	851.191	450.044	191	162	1664	243.794	82.724	34.714	238.328	77.4	10.965	10.643	11.012	10.077	143.483	0.909	11.288	890	100	741	247	143.13	10.262	1.093	0.915	0.955	Channel 3	77	adultWT_tiles_20x.tif
439	adultWT_tiles_20x.tif:0079-0255	26.21	304.869	192.072	175	136	971	167.473	82.396	19.331	163.83	79.98	7.095	4.838	7.247	4.605	167.197	0.881	7.445	219	100	508	253	162.35	4.807	1.574	0.635	0.937	Channel 3	78	adultWT_tiles_20x.tif
440	adultWT_tiles_20x.tif:0080-0267	69.788	712.092	173.998	764	238	1109	15.756	86.047	31.143	11.288	80.948	9.03	10.32	10.579	8.399	63.185	0.904	10.647	736	100	40	281	54.866	8.365	1.259	0.794	0.957	Channel 3	79	adultWT_tiles_20x.tif
441	adultWT_tiles_20x.tif:0081-0270	30.162	302.334	143.416	189	161	995	180.072	87.286	21.611	177.053	83.85	6.773	6.45	7.428	5.17	138.17	0.812	8.011	257	100	550	261	139.899	5.531	1.437	0.696	0.915	Channel 3	80	adultWT_tiles_20x.tif
442	adultWT_tiles_20x.tif:0082-0272	47.115	216.492	33.652	229	144	307	276.676	87.771	25.325	272.835	84.173	7.74	7.095	8.134	7.375	20.971	0.923	8.713	220	100	848	282	38.991	7.095	1.103	0.907	0.961	Channel 3	81	adultWT_tiles_20x.tif
443	adultWT_tiles_20x.tif:0083-0276	26.522	286.478	58.503	355	168	388	260.97	88.979	19.22	257.678	86.108	6.45	5.805	7.01	4.817	146.729	0.902	7.211	296	100	799	271	153.435	5.031	1.455	0.687	0.927	Channel 3	82	adultWT_tiles_20x.tif
444	adultWT_tiles_20x.tif:0084-0285	83.205	567.508	229.446	546	174	1128	24.283	91.753	34.479	19.35	86.43	9.353	10.965	11.55	9.173	113.14	0.88	12.191	548	100	63	271	127.476	9.353	1.259	0.794	0.955	Channel 3	83	adultWT_tiles_20x.tif
445	adultWT_tiles_20x.tif:0085-0285	37.13	185.471	16.963	185	145	283	269.208	91.884	22.823	266.063	88.365	6.773	7.095	7.162	6.601	136.967	0.896	7.767	187	100	827	275	138.366	6.773	1.085	0.922	0.944	Channel 3	84	adultWT_tiles_20x.tif
446	adultWT_tiles_20x.tif:0086-0284	24.545	339.716	135.803	272	170	872	36.007	91.848	18.797	33.218	88.688	5.483	5.805	5.789	5.398	63.973	0.873	6.361	298	100	104	292	59.534	5.483	1.072	0.932	0.933	Channel 3	85	adultWT_tiles_20x.tif
447	adultWT_tiles_20x.tif:0087-0298	38.17	291.316	177.132	212	149	1041	185.15	96.239	22.713	181.89	92.558	6.773	7.418	7.516	6.466	68.662	0.93	7.8	215	100	568	309	60.255	6.727	1.162	0.86	0.942	Channel 3	86	adultWT_tiles_20x.tif
448	adultWT_tiles_20x.tif:0088-0299	33.282	361.231	251.037	196	169	1470	174.32	96.194	21.423	170.603	93.203	7.095	6.45	7.383	5.739	151.752	0.911	7.666	260	100	529	294	157.751	5.961	1.286	0.777	0.933	Channel 3	87	adultWT_tiles_20x.tif
449	adultWT_tiles_20x.tif:0089-0301	41.29	252.144	38.752	223	166	391	280.442	97.204	23.892	277.028	93.203	7.418	7.74	7.48	7.028	66.056	0.909	8.088	251	100	864	313	66.501	7.245	1.064	0.94	0.941	Channel 3	88	adultWT_tiles_20x.tif
450	adultWT_tiles_20x.tif:0090-0304	72.388	548.319	168.431	638	213	962	229.395	98.193	31.977	223.815	93.848	10.965	8.708	11.297	8.158	159.874	0.89	11.538	567	100	695	297	153.435	8.363	1.385	0.722	0.954	Channel 3	89	adultWT_tiles_20x.tif
451	adultWT_tiles_20x.tif:0091-0314	129.384	569.875	249.331	251	161	1131	263.571	100.91	43.145	257.033	94.815	13.545	13.223	13.036	12.637	41.273	0.873	13.789	564	100	797	313	10.784	12.776	1.032	0.969	0.958	Channel 3	90	adultWT_tiles_20x.tif
452	adultWT_tiles_20x.tif:0092-0315	60.532	328.002	148.878	209	165	985	30.005	101.708	29.964	25.155	97.395	9.675	8.708	9.336	8.255	175.425	0.847	9.867	281	100	78	321	11.31	8.185	1.131	0.884	0.931	Channel 3	91	adultWT_tiles_20x.tif
453	adultWT_tiles_20x.tif:0093-0312	29.434	325.113	157.538	186	160	836	221.411	100.686	20.243	218.333	97.395	6.128	6.45	7.243	5.174	126.437	0.903	7.522	260	100	681	302	120.964	5.456	1.4	0.714	0.937	Channel 3	92	adultWT_tiles_20x.tif
454	adultWT_tiles_20x.tif:0094-0317	43.059	445.285	312.878	217	157	1693	21.47	102.067	24.947	18.705	97.718	5.805	9.03	9.219	5.947	86.195	0.869	9.235	312	100	63	331	77.905	5.805	1.55	0.645	0.955	Channel 3	93	adultWT_tiles_20x.tif
455	adultWT_tiles_20x.tif:0095-0326	68.852	371.533	79.037	290	198	547	242.566	105.457	33.157	238.005	99.33	8.708	11.933	12.911	6.79	63.209	0.787	13.132	370	100	744	345	65.323	7.099	1.901	0.526	0.94	Channel 3	94	adultWT_tiles_20x.tif
456	adultWT_tiles_20x.tif:0096-0324	67.812	397.523	229.598	192	147	1008	180.768	104.821	33.756	174.473	101.265	13.223	6.773	13.478	6.406	172.966	0.748	13.363	308	100	541	321	171.674	6.643	2.104	0.475	0.939	Channel 3	95	adultWT_tiles_20x.tif
457	adultWT_tiles_20x.tif:0097-0330	28.082	431.837	276.951	218	161	1398	36.18	106.71	21.879	33.218	102.878	6.45	7.095	6.116	5.846	117.959	0.737	7.425	314	100	108	319	124.38	6.157	1.046	0.956	0.863	Channel 3	96	adultWT_tiles_20x.tif
458	adultWT_tiles_20x.tif:0098-0329	34.53	353.834	189.71	229	168	1224	46.894	106.253	21.8	43.215	103.2	7.418	6.128	7.622	5.768	16.279	0.913	7.666	292	100	135	335	22.249	5.892	1.322	0.757	0.939	Channel 3	97	adultWT_tiles_20x.tif
459	adultWT_tiles_20x.tif:0099-0334	39.002	189.283	17.273	191	153	243	277.804	107.486	24.726	274.448	103.2	6.45	9.03	8.766	5.665	106.438	0.802	9.235	188	100	860	320	102.095	6.223	1.547	0.646	0.898	Channel 3	98	adultWT_tiles_20x.tif
460	adultWT_tiles_20x.tif:0100-0349	44.099	202.91	34.028	191	152	468	15.363	112.455	25.449	11.61	108.038	7.095	9.03	9.099	6.171	114.556	0.856	9.402	198	100	42	336	112.166	6.411	1.474	0.678	0.932	Channel 3	99	adultWT_tiles_20x.tif
461	adultWT_tiles_20x.tif:0101-0350	74.156	466.863	137.954	318	191	761	263.883	112.74	32.733	258.645	108.36	10.32	9.353	11.17	8.453	146.518	0.87	11.739	477	100	803	339	142.815	8.669	1.321	0.757	0.953	Channel 3	100	adultWT_tiles_20x.tif
462	adultWT_tiles_20x.tif:0102-0359	27.874	835.731	273.066	783	366	1598	211.897	116.159	23.136	207.69	112.553	8.385	6.773	9.881	3.592	143.566	0.654	9.845	811	100	644	351	148.392	3.936	2.751	0.363	0.887	Channel 3	101	adultWT_tiles_20x.tif
463	adultWT_tiles_20x.tif:0103-0358	21.425	271.859	49.348	233	170	369	248.71	115.319	17.129	246.39	112.553	4.838	5.805	5.94	4.592	67.009	0.918	6.353	270	100	767	367	66.038	4.838	1.293	0.773	0.936	Channel 3	102	adultWT_tiles_20x.tif
464	adultWT_tiles_20x.tif:0104-0360	27.77	605.116	258.496	327	237	1180	174.444	116.333	19.676	171.248	113.198	6.45	6.128	6.871	5.146	134.41	0.901	7.211	530	100	531	356	153.435	5.365	1.335	0.749	0.93	Channel 3	103	adultWT_tiles_20x.tif
465	adultWT_tiles_20x.tif:0105-0365	44.203	329.106	70.36	329	186	484	238.03	117.864	24.459	234.135	114.165	7.74	7.418	7.78	7.234	160.338	0.929	8.14	331	100	728	358	146.31	7.418	1.076	0.93	0.948	Channel 3	104	adultWT_tiles_20x.tif
466	adultWT_tiles_20x.tif:0106-0378	62.612	207.568	32.352	190	149	321	20.76	121.919	30.342	16.448	117.068	8.385	9.675	9.582	8.32	99.311	0.855	10.29	200	100	56	366	122.196	8.385	1.152	0.868	0.935	Channel 3	105	adultWT_tiles_20x.tif
467	adultWT_tiles_20x.tif:0107-0373	27.354	312.84	61.051	338	175	419	32.827	120.502	19.331	29.993	117.39	5.805	6.128	6.318	5.513	129.861	0.92	6.711	324	100	96	365	125.218	5.805	1.146	0.873	0.934	Channel 3	106	adultWT_tiles_20x.tif
468	adultWT_tiles_20x.tif:0108-0385	80.189	622.15	207.662	616	220	1199	265.479	123.415	38.095	259.613	118.035	10.965	12.255	11.384	8.969	128.639	0.694	12.594	614	100	817	366	103.325	9.926	1.269	0.788	0.841	Channel 3	107	adultWT_tiles_20x.tif
469	adultWT_tiles_20x.tif:0109-0377	31.41	637.526	305.693	293	222	1495	171.378	121.496	21.155	168.345	118.358	6.773	6.45	6.577	6.081	12.788	0.882	7.361	564	100	523	383	28.811	6.385	1.082	0.925	0.924	Channel 3	108	adultWT_tiles_20x.tif
470	adultWT_tiles_20x.tif:0110-0384	43.787	1026.54	198.242	982	424	1378	209.081	123.488	27.352	204.465	119.325	8.708	9.03	10.416	5.353	134.275	0.736	10.325	1054	100	637	371	128.66	5.858	1.946	0.514	0.881	Channel 3	109	adultWT_tiles_20x.tif
471	adultWT_tiles_20x.tif:0111-0389	60.532	390.668	184.853	217	172	1203	49.178	125.394	30.042	44.505	120.615	9.03	9.675	10.156	7.588	125.27	0.843	10.385	330	100	139	378	143.842	8.144	1.338	0.747	0.926	Channel 3	110	adultWT_tiles_20x.tif
472	adultWT_tiles_20x.tif:0112-0393	35.05	607.976	181.202	643	241	995	205.463	127.005	24.426	201.885	122.873	7.74	8.063	9.489	4.703	133.452	0.738	9.75	583	100	630	381	124.216	5.017	2.018	0.496	0.913	Channel 3	111	adultWT_tiles_20x.tif
473	adultWT_tiles_20x.tif:0113-0394	28.29	691.426	273.849	330	185	1361	216.172	127.248	20.243	213.173	123.84	5.805	6.773	6.989	5.154	111.485	0.868	7.161	710	100	665	385	125.838	5.303	1.356	0.737	0.924	Channel 3	112	adultWT_tiles_20x.tif
474	adultWT_tiles_20x.tif:0114-0405	66.356	234.961	46.388	187	161	362	29.203	130.552	31.176	24.833	125.775	8.385	9.998	10.16	8.315	94.575	0.858	10.564	229	100	81	392	121.264	8.385	1.222	0.818	0.938	Channel 3	113	adultWT_tiles_20x.tif
475	adultWT_tiles_20x.tif:0115-0402	27.77	264.655	49.914	186	168	372	21.751	129.712	19.865	18.383	126.743	6.45	6.128	7.253	4.875	140.195	0.884	7.354	266	100	60	394	127.875	5.161	1.488	0.672	0.919	Channel 3	114	adultWT_tiles_20x.tif
476	adultWT_tiles_20x.tif:0116-0413	67.188	814.443	258.294	904	210	1319	224.918	133.054	30.954	220.59	127.71	8.385	10.965	11.15	7.672	112.828	0.881	11.439	881	100	692	396	111.501	8.05	1.453	0.688	0.951	Channel 3	115	adultWT_tiles_20x.tif
477	adultWT_tiles_20x.tif:0117-0418	107.854	742.417	229.452	534	250	1332	248.702	134.81	38.662	242.52	128.678	11.61	12.255	12.046	11.4	97.655	0.907	12.758	768	100	768	399	106.144	11.61	1.057	0.946	0.964	Channel 3	116	adultWT_tiles_20x.tif
478	adultWT_tiles_20x.tif:0118-0419	67.812	501.997	245.2	240	180	1169	51.578	134.974	31.678	46.763	130.29	9.998	9.998	9.572	9.02	174.817	0.849	10.127	441	100	156	435	80.838	9.432	1.061	0.942	0.929	Channel 3	117	adultWT_tiles_20x.tif
479	adultWT_tiles_20x.tif:0119-0419	35.466	211.61	25.131	232	147	278	281.664	135.34	22.178	278.64	131.58	6.128	7.418	7.511	6.012	106.278	0.906	7.8	216	100	868	409	119.745	6.128	1.249	0.8	0.941	Channel 3	118	adultWT_tiles_20x.tif
480	adultWT_tiles_20x.tif:0120-0425	90.381	553.113	217.037	361	205	1082	39.369	137.216	35.88	34.508	131.903	10.32	10.643	11.226	10.251	125.578	0.882	12.348	519	100	109	410	139.236	10.248	1.095	0.913	0.959	Channel 3	119	adultWT_tiles_20x.tif
481	adultWT_tiles_20x.tif:0121-0434	99.222	661.438	249.493	748	190	1387	236.318	139.821	38.174	230.265	134.16	11.933	11.933	13.056	9.676	135.093	0.856	13.422	668	100	719	418	125.218	9.806	1.349	0.741	0.948	Channel 3	120	adultWT_tiles_20x.tif
482	adultWT_tiles_20x.tif:0122-0430	54.187	214.044	29.811	191	148	322	27.821	138.979	29.052	23.22	134.483	9.353	8.385	10.236	6.74	153.009	0.807	10.325	212	100	78	417	128.66	6.941	1.519	0.659	0.912	Channel 3	121	adultWT_tiles_20x.tif
483	adultWT_tiles_20x.tif:0123-0426	35.362	417.544	282.21	176	138	1423	169.399	137.433	22.445	165.443	134.483	7.74	6.128	7.741	5.816	1.298	0.882	8.063	306	100	513	430	16.26	6.128	1.331	0.751	0.935	Channel 3	122	adultWT_tiles_20x.tif
484	adultWT_tiles_20x.tif:0124-0437	81.333	805.188	309.224	1025	249	1439	268.36	140.688	34.179	263.483	135.45	9.998	10.965	10.614	9.757	90.81	0.875	11.439	812	100	824	420	111.501	9.994	1.088	0.919	0.95	Channel 3	123	adultWT_tiles_20x.tif
485	adultWT_tiles_20x.tif:0125-0432	26.418	484.618	165.732	319	257	897	220.11	139.594	20.4	216.72	136.418	7.095	6.128	8.264	4.07	142.081	0.798	8.41	445	100	672	425	147.529	4.333	2.03	0.493	0.922	Channel 3	124	adultWT_tiles_20x.tif
486	adultWT_tiles_20x.tif:0126-0443	149.249	640.73	260.9	502	214	1239	59.993	142.886	47.282	50.955	136.74	16.77	12.255	16.472	11.537	174.46	0.839	17.286	612	100	158	437	165.964	12.255	1.428	0.7	0.963	Channel 3	125	adultWT_tiles_20x.tif
487	adultWT_tiles_20x.tif:0127-0450	42.747	215.718	36.096	224	137	320	281.743	145.509	24.27	277.995	141.255	7.418	7.74	7.535	7.224	91.519	0.912	8.063	222	100	873	438	106.26	7.418	1.043	0.959	0.945	Channel 3	126	adultWT_tiles_20x.tif
488	adultWT_tiles_20x.tif:0128-0464	110.247	522.867	200.415	464	203	1045	85.946	149.634	40.519	79.98	143.19	11.61	12.9	14.326	9.799	122.868	0.844	14.839	491	100	251	447	132.357	10.143	1.462	0.684	0.954	Channel 3	127	adultWT_tiles_20x.tif
489	adultWT_tiles_20x.tif:0129-0459	51.379	470.713	112.328	539	229	763	38.129	148.019	27.273	33.218	144.158	9.353	8.063	9.03	7.244	157.595	0.868	9.49	478	100	103	456	170.218	7.424	1.247	0.802	0.934	Channel 3	128	adultWT_tiles_20x.tif
490	adultWT_tiles_20x.tif:0130-0466	87.261	809.751	261.384	366	270	1520	224.8	150.306	34.824	219.3	145.125	10.643	10.643	11.337	9.8	134.614	0.904	11.937	813	100	682	455	141.582	10.034	1.157	0.864	0.958	Channel 3	129	adultWT_tiles_20x.tif
491	adultWT_tiles_20x.tif:0131-0469	118.463	611.235	335.552	257	209	1405	71.027	150.936	42.61	63.855	145.77	14.835	11.288	14.277	10.564	20.522	0.82	15.514	495	100	199	473	20.695	11.288	1.351	0.74	0.944	Channel 3	130	adultWT_tiles_20x.tif
492	adultWT_tiles_20x.tif:0132-0474	52.835	220.72	39.437	163	146	431	45.216	153.18	27.729	40.958	148.35	8.385	9.353	8.842	7.608	118.29	0.863	9.702	223	100	134	460	111.448	7.753	1.162	0.86	0.933	Channel 3	131	adultWT_tiles_20x.tif
493	adultWT_tiles_20x.tif:0133-0483	65.94	227.325	45.319	244	157	450	54.243	155.544	31.443	49.988	150.93	9.353	9.675	9.725	8.633	81.968	0.838	10.465	222	100	159	470	123.69	9.274	1.127	0.888	0.908	Channel 3	132	adultWT_tiles_20x.tif
494	adultWT_tiles_20x.tif:0134-0482	43.891	175.784	16.801	178	138	263	276.716	155.293	24.27	272.835	151.575	7.418	7.74	7.826	7.14	138.538	0.936	8.241	175	100	846	476	149.421	7.297	1.096	0.912	0.952	Channel 3	133	adultWT_tiles_20x.tif
495	adultWT_tiles_20x.tif:0135-0488	76.445	491.211	141.86	427	215	860	244.053	157.407	34.857	239.295	152.22	9.675	10.643	10.656	9.134	110.215	0.791	11.686	485	100	745	473	129.401	9.368	1.167	0.857	0.914	Channel 3	134	adultWT_tiles_20x.tif
496	adultWT_tiles_20x.tif:0136-0495	117.839	725.147	307.889	245	205	1465	99.073	159.589	40.897	92.88	153.51	12.255	12.255	12.611	11.897	156.58	0.885	13.096	754	100	290	484	142.001	12.255	1.06	0.943	0.953	Channel 3	135	adultWT_tiles_20x.tif
497	adultWT_tiles_20x.tif:0137-0488	25.898	690.719	236.33	1109	274	1231	152.208	157.392	19.865	149.318	154.155	5.805	6.773	6.879	4.793	114.583	0.825	7.161	695	100	463	483	144.162	5.149	1.435	0.697	0.894	Channel 3	136	adultWT_tiles_20x.tif
498	adultWT_tiles_20x.tif:0138-0502	92.462	212.834	34.594	181	146	373	63.447	161.23	39.418	57.728	155.445	10.965	12.9	14.375	8.189	124.779	0.748	15.416	207	100	183	484	127.349	9.375	1.755	0.57	0.928	Channel 3	137	adultWT_tiles_20x.tif
499	adultWT_tiles_20x.tif:0139-0490	23.401	266.458	65.151	211	172	445	257.688	158.152	17.774	254.775	155.768	6.128	4.838	6.106	4.88	5.383	0.931	6.353	248	100	790	494	23.962	4.838	1.251	0.799	0.939	Channel 3	138	adultWT_tiles_20x.tif
500	adultWT_tiles_20x.tif:0140-0502	75.821	390.554	147.636	269	161	838	84.81	162.342	32.433	79.98	157.058	9.998	9.998	10.006	9.648	130.252	0.906	10.682	361	100	255	488	118.887	9.75	1.037	0.964	0.957	Channel 3	139	adultWT_tiles_20x.tif
501	adultWT_tiles_20x.tif:0141-0512	69.268	214.994	38.927	192	154	379	74.809	165.028	31.143	69.983	160.283	9.675	9.675	10.055	8.771	138.045	0.897	10.29	208	100	219	502	147.804	9.122	1.146	0.872	0.938	Channel 3	140	adultWT_tiles_20x.tif
502	adultWT_tiles_20x.tif:0142-0517	67.916	230.577	47.52	193	133	602	277.342	166.656	30.954	273.158	161.573	8.708	10.643	10.362	8.345	89.022	0.891	10.817	227	100	856	534	79.695	8.604	1.242	0.805	0.951	Channel 3	141	adultWT_tiles_20x.tif
503	adultWT_tiles_20x.tif:0143-0517	70.828	455.893	190.726	292	201	923	109.751	166.841	31.788	105.135	161.895	9.675	9.998	10.321	8.738	131.88	0.881	10.735	404	100	330	503	122.735	9.213	1.181	0.847	0.951	Channel 3	142	adultWT_tiles_20x.tif
504	adultWT_tiles_20x.tif:0144-0526	114.823	567.206	290.693	218	168	1327	240.971	169.766	41.399	234.135	163.508	12.9	12.255	12.349	11.839	128.221	0.842	13.281	506	100	737	508	119.055	11.682	1.043	0.959	0.944	Channel 3	143	adultWT_tiles_20x.tif
505	adultWT_tiles_20x.tif:0145-0522	54.187	194.33	31.27	193	134	402	262.38	168.457	28.374	258.323	163.83	8.708	9.353	9.833	7.017	58.239	0.846	9.845	193	100	805	535	58.392	7.286	1.401	0.714	0.909	Channel 3	144	adultWT_tiles_20x.tif
506	adultWT_tiles_20x.tif:0146-0526	74.052	522.871	185.997	279	239	1025	95.331	169.828	31.899	90.623	164.798	9.353	9.998	10.11	9.326	110.811	0.915	10.735	511	100	287	512	122.735	9.353	1.084	0.922	0.958	Channel 3	145	adultWT_tiles_20x.tif
507	adultWT_tiles_20x.tif:0147-0522	26.938	556.205	213.16	402	267	1081	161.456	168.566	19.976	158.993	164.798	4.838	7.418	7.341	4.672	95.302	0.848	7.48	502	100	500	534	82.569	4.719	1.571	0.637	0.928	Channel 3	146	adultWT_tiles_20x.tif
508	adultWT_tiles_20x.tif:0148-0533	59.18	215.26	37.324	192	142	442	83.543	172.125	28.439	79.335	167.7	8.385	8.385	8.766	8.596	114.453	0.919	9.419	208	100	251	522	128.047	8.385	1.02	0.981	0.962	Channel 3	147	adultWT_tiles_20x.tif
509	adultWT_tiles_20x.tif:0149-0541	121.895	670.174	300.899	284	190	1433	133.689	174.44	43.145	127.388	167.7	12.578	13.545	14.268	10.878	123.408	0.823	14.708	695	100	401	521	127.875	11.25	1.312	0.762	0.941	Channel 3	148	adultWT_tiles_20x.tif
510	adultWT_tiles_20x.tif:0150-0533	62.716	555.678	170.004	466	234	1155	192.802	171.915	29.241	188.34	167.7	9.353	8.385	9.63	8.292	155.989	0.922	10.096	539	100	584	526	153.435	8.385	1.161	0.861	0.956	Channel 3	149	adultWT_tiles_20x.tif
511	adultWT_tiles_20x.tif:0151-0533	51.379	235.184	46.298	194	153	357	269.313	171.787	26.85	264.773	168.023	8.708	7.74	8.774	7.456	23.231	0.896	9.167	235	100	824	541	39.289	7.72	1.177	0.85	0.942	Channel 3	150	adultWT_tiles_20x.tif
512	adultWT_tiles_20x.tif:0152-0537	71.14	978.674	331.802	897	290	1734	214.106	173.142	31.599	208.98	168.345	9.998	9.675	10.161	8.914	147.082	0.895	10.42	961	100	659	522	111.801	9.021	1.14	0.877	0.948	Channel 3	151	adultWT_tiles_20x.tif
513	adultWT_tiles_20x.tif:0153-0543	58.868	939.166	240.898	1086	468	1436	154.925	175.142	28.518	150.93	170.603	8.063	9.03	9.224	8.126	89.612	0.91	9.485	967	100	471	555	54.689	8.063	1.135	0.881	0.954	Channel 3	152	adultWT_tiles_20x.tif
514	adultWT_tiles_20x.tif:0154-0540	43.995	521.435	220.91	314	209	1176	171.665	174.7	27.918	166.088	170.603	10.32	7.418	10.316	5.43	29.149	0.709	10.97	459	100	515	549	24.305	6.221	1.9	0.526	0.884	Channel 3	153	adultWT_tiles_20x.tif
515	adultWT_tiles_20x.tif:0155-0546	52.731	458.197	180.566	207	199	949	104.388	176.12	27.762	99.653	172.538	9.353	7.418	9.499	7.068	165.925	0.86	9.621	432	100	309	542	166.43	7.418	1.344	0.744	0.929	Channel 3	154	adultWT_tiles_20x.tif
516	adultWT_tiles_20x.tif:0156-0552	104.11	608.646	245.945	439	234	1439	226.831	178.145	39.04	220.268	172.86	13.545	10.32	13.495	9.823	173.772	0.858	13.789	546	100	683	550	169.216	10.241	1.374	0.728	0.955	Channel 3	155	adultWT_tiles_20x.tif
517	adultWT_tiles_20x.tif:0157-0549	30.162	407.528	74.913	371	231	584	125.064	177.159	24.081	120.938	173.505	8.063	7.095	9.403	4.084	142.935	0.654	9.485	409	100	376	539	144.689	5.017	2.303	0.434	0.833	Channel 3	156	adultWT_tiles_20x.tif
518	adultWT_tiles_20x.tif:0158-0552	49.923	249.515	354.269	207	163	4095	90.381	178.184	25.938	86.43	174.15	7.74	8.063	8.116	7.832	117.95	0.933	8.808	214	100	274	540	113.749	7.74	1.036	0.965	0.947	Channel 3	157	adultWT_tiles_20x.tif
519	adultWT_tiles_20x.tif:0159-0551	34.738	416.093	200.398	230	189	950	144.256	177.936	22.256	140.933	174.15	6.45	7.418	8.209	5.388	123.878	0.881	8.52	346	100	441	540	119.476	5.769	1.524	0.656	0.942	Channel 3	158	adultWT_tiles_20x.tif
520	adultWT_tiles_20x.tif:0160-0554	60.948	672.701	187.109	658	279	1105	186.087	178.933	29.052	181.89	174.15	8.385	9.353	10.003	7.757	120.483	0.907	10.198	692	100	568	542	124.695	7.955	1.29	0.775	0.954	Channel 3	159	adultWT_tiles_20x.tif
521	adultWT_tiles_20x.tif:0161-0566	133.336	559.516	289.201	229	179	1369	116.468	181.923	46.48	111.263	174.795	11.61	15.48	15.071	11.265	73.541	0.776	16.586	512	100	349	590	63.435	11.61	1.338	0.747	0.939	Channel 3	160	adultWT_tiles_20x.tif
522	adultWT_tiles_20x.tif:0162-0560	71.14	261.519	50.837	293	146	398	266.848	180.575	32.544	262.515	175.44	9.353	10.32	9.965	9.09	101.338	0.844	10.647	267	100	817	574	54.866	9.21	1.096	0.912	0.936	Channel 3	161	adultWT_tiles_20x.tif
523	adultWT_tiles_20x.tif:0163-0566	54.395	259.407	246.591	188	160	4095	99.065	182.329	28.218	94.815	178.343	8.385	8.385	8.849	7.826	139.614	0.858	9.485	230	100	295	557	144.689	8.21	1.131	0.884	0.93	Channel 3	162	adultWT_tiles_20x.tif
524	adultWT_tiles_20x.tif:0164-0573	74.885	927.653	284.86	940	282	1595	162.589	185.237	33.078	158.025	179.31	9.353	10.965	10.991	8.675	122.208	0.86	11.985	929	100	499	556	113.806	9.35	1.267	0.789	0.942	Channel 3	163	adultWT_tiles_20x.tif
525	adultWT_tiles_20x.tif:0165-0572	78.005	214.843	37.384	211	146	470	257.504	184.932	33.157	252.195	179.633	10.643	9.998	10.45	9.504	24.544	0.892	11.251	217	100	783	583	27.3	9.66	1.099	0.91	0.951	Channel 3	164	adultWT_tiles_20x.tif
526	adultWT_tiles_20x.tif:0166-0576	82.477	536.788	200.089	660	220	1100	139.753	185.813	33.802	134.483	180.6	10.643	10.32	10.601	9.906	149.858	0.907	10.913	522	100	424	562	124.16	10.04	1.07	0.934	0.953	Channel 3	165	adultWT_tiles_20x.tif
527	adultWT_tiles_20x.tif:0167-0574	64.276	619.617	244.999	306	258	1210	218.289	185.253	30.075	213.818	180.6	8.708	9.353	10.328	7.924	121.615	0.893	10.778	580	100	667	561	128.928	8.056	1.303	0.767	0.954	Channel 3	166	adultWT_tiles_20x.tif
528	adultWT_tiles_20x.tif:0168-0574	57.203	868.489	206.876	891	370	1345	202.366	185.063	28.863	197.693	180.923	9.353	8.385	10.434	6.981	143.465	0.863	10.913	891	100	613	564	145.84	7.356	1.495	0.669	0.948	Channel 3	167	adultWT_tiles_20x.tif
529	adultWT_tiles_20x.tif:0169-0582	62.82	195.134	34.988	154	130	319	248.23	187.603	31.977	243.488	182.858	9.675	9.675	9.963	8.028	118.463	0.772	10.385	190	100	758	571	143.842	8.85	1.241	0.806	0.872	Channel 3	168	adultWT_tiles_20x.tif
530	adultWT_tiles_20x.tif:0170-0579	29.018	617.731	256.349	396	228	1250	211.136	186.684	20.054	208.013	183.503	6.128	6.45	7.089	5.212	130.92	0.907	7.425	562	100	647	570	124.38	5.473	1.36	0.735	0.938	Channel 3	169	adultWT_tiles_20x.tif
531	adultWT_tiles_20x.tif:0171-0587	60.74	216.3	28.708	232	158	362	123.636	189.383	29.397	119.003	184.793	9.353	9.03	9.241	8.369	1.538	0.883	9.824	217	100	369	581	156.801	8.745	1.104	0.906	0.938	Channel 3	170	adultWT_tiles_20x.tif
532	adultWT_tiles_20x.tif:0172-0589	60.844	194.395	33.077	166	139	358	239.655	189.97	29.508	234.458	186.083	10.32	7.74	10.657	7.269	163.317	0.878	10.841	187	100	728	583	157.249	7.442	1.466	0.682	0.952	Channel 3	171	adultWT_tiles_20x.tif
533	adultWT_tiles_20x.tif:0173-0605	44.099	220.587	26.088	235	160	289	174.415	195.075	24.726	170.603	191.243	7.74	7.74	7.849	7.153	132.177	0.906	8.159	223	100	536	593	108.435	7.5	1.097	0.911	0.938	Channel 3	172	adultWT_tiles_20x.tif
534	adultWT_tiles_20x.tif:0174-0606	47.947	209.488	34.451	204	132	302	228.502	195.532	25.827	224.783	191.243	7.418	8.708	8.441	7.233	80.784	0.903	8.761	209	100	708	620	83.66	7.274	1.167	0.857	0.942	Channel 3	173	adultWT_tiles_20x.tif
535	adultWT_tiles_20x.tif:0175-0601	20.905	428.289	85.626	386	217	627	217.892	193.939	18.419	215.108	191.565	6.45	4.838	5.935	4.485	178.227	0.774	6.649	436	100	667	597	165.964	4.838	1.323	0.756	0.882	Channel 3	174	adultWT_tiles_20x.tif
536	adultWT_tiles_20x.tif:0176-0609	48.779	207.531	28.108	186	153	299	149.108	196.601	29.775	145.125	192.21	9.675	8.385	8.741	7.105	136.467	0.691	9.723	204	100	450	607	174.289	7.703	1.23	0.813	0.86	Channel 3	175	adultWT_tiles_20x.tif
537	adultWT_tiles_20x.tif:0177-0609	42.747	235.518	39.643	208	163	432	206.959	196.435	24.348	203.175	192.533	7.418	8.063	8.116	6.706	127.631	0.906	8.366	233	100	636	598	117.553	6.841	1.21	0.826	0.937	Channel 3	176	adultWT_tiles_20x.tif
538	adultWT_tiles_20x.tif:0178-0611	43.475	219.067	30.012	185	157	326	183.417	197.363	24.191	179.633	193.5	7.418	7.418	7.639	7.246	140.058	0.934	8.063	215	100	563	601	126.87	7.418	1.054	0.949	0.951	Channel 3	177	adultWT_tiles_20x.tif
539	adultWT_tiles_20x.tif:0179-0620	33.282	202.803	26.45	195	152	411	163.36	199.784	23.436	159.638	196.403	6.773	7.418	7.557	5.607	109.836	0.761	7.8	201	100	498	610	119.745	6.188	1.348	0.742	0.856	Channel 3	178	adultWT_tiles_20x.tif
540	adultWT_tiles_20x.tif:0180-0619	21.529	185.792	12.529	178	156	229	157.245	199.617	19.787	153.51	197.37	7.418	4.838	8.115	3.378	154.932	0.691	8.366	185	100	476	612	152.447	3.706	2.402	0.416	0.9	Channel 3	179	adultWT_tiles_20x.tif

## Sheet: annotated cells
cell number	gamma H2AX	TRA2B	Cell type
12	853.298	267.725	?
13	1469.41	174.007	?
39	612.592	338.035	?
43	1168.49	250.407	?
44	700.588	391.745	?
50	992.356	443.914	?
52	680.702	311.692	?
53	1726.01	196.184	?
55	696.217	278.697	?
57	1009.85	424.816	?
63	507.662	244.831	?
70	1027.42	203.963	?
71	853.865	264.577	?
74	1047.86	456.953	?
77	1101.38	352.831	?
79	1096.44	304.869	?
81	1139.69	302.334	?
83	610.502	286.478	?
86	1639.56	339.716	?
87	1112.18	291.316	?
88	1135.42	361.231	?
92	1361.49	328.002	?
93	1059.23	325.113	?
94	1216.37	445.285	?
95	706.048	371.533	?
97	1388.95	431.837	?
98	1338.45	353.834	?
102	1439.56	835.731	?
103	628.165	271.859	?
105	727.951	329.106	?
107	693.859	312.84	?
110	923.929	1026.54	?
111	1197.84	390.668	?
112	871.178	607.976	?
113	906.699	691.426	?
123	892.735	417.544	?
125	854.673	484.618	?
137	1547.41	690.719	?
139	668.378	266.458	?
147	1492.53	556.205	?
154	1281.49	521.435	?
157	705.431	407.528	?
159	1102.08	416.093	?
161	976.666	559.516	?
170	1449.78	617.731	?
175	728.756	428.289	?
3	874.778	350.058	A
27	776.729	337	A
129	939.872	470.713	A
1	1778.13	181.491	L
2	2511.07	204.058	L
4	1832.37	197.496	L
6	2013.34	196.009	L
7	1878.7	207.241	L
9	1880.87	192.513	L
10	2030.96	203.549	L
11	1979.03	181.635	L
14	1928.65	200.885	L
16	2103.45	196.941	L
18	2006.34	198.291	L
19	1451.59	176.865	L
20	1899.15	201.129	L
21	1950.7	187.361	L
22	1677.94	187.434	L
24	1881.24	185.307	L
25	1937.63	194.368	L
28	1571.38	175.524	L
29	1974.62	235.414	L
32	1851.44	180.878	L
37	2064.83	206.778	L
42	1558.4	217.012	L
51	1790.81	256.715	L
59	2747.16	214.159	L
60	1813.1	197.451	L
64	1813.04	191.007	L
68	2312.04	212.221	L
69	2622.89	198.097	L
75	2675.47	207.51	L
76	1781.91	195.81	L
82	2103.82	216.492	L
85	1439.76	185.471	L
89	2524.31	252.144	L
99	1764.81	189.283	L
100	1751.09	202.91	L
106	2172.46	207.568	L
114	2244.75	234.961	L
115	1648.7	264.655	L
119	2311.1	211.61	L
122	2173.82	214.044	L
127	2652.6	215.718	L
132	2065.85	220.72	L
133	1965.9	227.325	L
134	1578.36	175.784	L
138	2009.44	212.834	L
141	1991.05	214.994	L
142	2295.55	230.577	L
145	1909.87	194.33	L
148	2078.1	215.26	L
151	1918.3	235.184	L
158	2236.34	249.515	L
162	2119.22	261.519	L
163	1984.94	259.407	L
165	1992.73	214.843	L
169	2096.46	195.134	L
171	2236.18	216.3	L
172	2085.28	194.395	L
173	2738.46	220.587	L
174	2645.83	209.488	L
176	2581.34	207.531	L
177	2679.3	235.518	L
178	2850.72	219.067	L
179	2424.41	202.803	L
180	1702.89	185.792	L
8	867.804	783.061	P
15	864.509	796.023	P
17	874.083	704.811	P
23	758.528	673.951	P
26	830.203	776.636	P
30	814.515	669.178	P
31	862.253	594.685	P
33	626.299	468.9	P
34	805.468	679.495	P
35	926.102	656.453	P
36	751.422	504.964	P
38	758.643	508.839	P
40	697.344	678.526	P
45	699.314	635.875	P
46	791.507	628.696	P
47	626.004	467.021	P
48	895.921	843.769	P
49	751.987	626.409	P
54	868.442	868.973	P
56	904.923	917.03	P
58	717.215	600.809	P
61	750.098	439.41	P
62	699.336	618.742	P
65	741.232	539.079	P
66	823.988	822.734	P
67	784.415	696.231	P
72	730.228	778.729	P
73	818.908	669.625	P
78	795.041	851.191	P
80	787.453	712.092	P
84	888.513	567.508	P
90	697.678	548.319	P
91	721.498	569.875	P
101	792.459	466.863	P
108	722.415	622.15	P
116	823.514	814.443	P
117	736.25	742.417	P
118	757.937	501.997	P
120	773.108	553.113	P
121	735.224	661.438	P
124	826.465	805.188	P
126	871.554	640.73	P
128	968.312	522.867	P
130	820.223	809.751	P
131	927.169	611.235	P
135	713.6	491.211	P
136	878.003	725.147	P
140	671.428	390.554	P
143	777.474	455.893	P
144	802.526	567.206	P
146	876.414	522.871	P
149	823.352	670.174	P
150	662.262	555.678	P
152	887.548	978.674	P
153	828.892	939.166	P
155	780.606	458.197	P
156	797.936	608.646	P
160	739.765	672.701	P
164	832.618	927.653	P
166	824.272	536.788	P
167	807.275	619.617	P
168	852.249	868.489	P
5	1693.57	199.157	?
41	683.971	468.99	?
96	1081.77	397.523	?
104	1229.51	605.116	?
109	1300.88	637.526	?
