# Supplementary material for: An ultra-conserved poison exon in the Tra2b gene encoding a splicing activator is essential for male fertility and meiotic cell division
Source: EMBO J. 2025 Jan 2;44(3):877–902. doi: 10.1038/s44318-024-00344-6 (PMC11791180; doi:10.1038/s44318-024-00344-6)
Supplement: Supplementary file 10 — Source data Fig. 2 [file 44318_2024_344_MOESM10_ESM.zip › Figure 2/Fig 2B and 2C/data for graphs.xlsx]

## Sheet: readme
These excel files contain the original fluorescence values in AU that were used to plot Figure 2B and 2C of Dalgliesh et al.

## Sheet: Leptotene
Gamma H2AX	Tra2beta
1778.13	181.491
2511.07	204.058
1832.37	197.496
2013.34	196.009
1878.7	207.241
1880.87	192.513
2030.96	203.549
1979.03	181.635
1928.65	200.885
2103.45	196.941
2006.34	198.291
1451.59	176.865
1899.15	201.129
1950.7	187.361
1677.94	187.434
1881.24	185.307
1937.63	194.368
1571.38	175.524
1974.62	235.414
1851.44	180.878
2064.83	206.778
1558.4	217.012
1790.81	256.715
2747.16	214.159
1813.1	197.451
1813.04	191.007
2312.04	212.221
2622.89	198.097
2675.47	207.51
1781.91	195.81
2103.82	216.492
1439.76	185.471
2524.31	252.144
1764.81	189.283
1751.09	202.91
2172.46	207.568
2244.75	234.961
1648.7	264.655
2311.1	211.61
2173.82	214.044
2652.6	215.718
2065.85	220.72
1965.9	227.325
1578.36	175.784
2009.44	212.834
1991.05	214.994
2295.55	230.577
1909.87	194.33
2078.1	215.26
1918.3	235.184
2236.34	249.515
2119.22	261.519
1984.94	259.407
1992.73	214.843
2096.46	195.134
2236.18	216.3
2085.28	194.395
2738.46	220.587
2645.83	209.488
2581.34	207.531
2679.3	235.518
2850.72	219.067
2424.41	202.803
1702.89	185.792

## Sheet: Zygotene
Gamma H2AX	Tra2beta
867.804	783.061
864.509	796.023
874.083	704.811
758.528	673.951
830.203	776.636
814.515	669.178
862.253	594.685
626.299	468.9
805.468	679.495
926.102	656.453
751.422	504.964
758.643	508.839
697.344	678.526
699.314	635.875
791.507	628.696
626.004	467.021
895.921	843.769
751.987	626.409
868.442	868.973
904.923	917.03
717.215	600.809
750.098	439.41
699.336	618.742
741.232	539.079
823.988	822.734
784.415	696.231
730.228	778.729
818.908	669.625
795.041	851.191
787.453	712.092
888.513	567.508
697.678	548.319
721.498	569.875
792.459	466.863
722.415	622.15
823.514	814.443
736.25	742.417
757.937	501.997
773.108	553.113
735.224	661.438
826.465	805.188
871.554	640.73
968.312	522.867
820.223	809.751
927.169	611.235
713.6	491.211
878.003	725.147
671.428	390.554
777.474	455.893
802.526	567.206
876.414	522.871
823.352	670.174
662.262	555.678
887.548	978.674
828.892	939.166
780.606	458.197
797.936	608.646
739.765	672.701
832.618	927.653
824.272	536.788
807.275	619.617
852.249	868.489
