# Supplementary material for: An ultra-conserved poison exon in the Tra2b gene encoding a splicing activator is essential for male fertility and meiotic cell division
Source: EMBO J. 2025 Jan 2;44(3):877–902. doi: 10.1038/s44318-024-00344-6 (PMC11791180; doi:10.1038/s44318-024-00344-6)
Supplement: Supplementary file 11 — Source data Fig. 3 [file 44318_2024_344_MOESM11_ESM.zip]

Archive with 44 entries (37 files):
- Figure 3/
- __MACOSX/._Figure 3
- Figure 3/Dalgliesh_et_al_Figure_3_Source_Data.xlsx
- __MACOSX/Figure 3/._Dalgliesh_et_al_Figure_3_Source_Data.xlsx
- Figure 3/Fig 3C/
- __MACOSX/Figure 3/._Fig 3C
- Figure 3/Fig 3D/
- __MACOSX/Figure 3/._Fig 3D
- Figure 3/Readme for Figure 3.txt
- __MACOSX/Figure 3/._Readme for Figure 3.txt
- Figure 3/Fig 3B/
- __MACOSX/Figure 3/._Fig 3B
- Figure 3/Fig 3A/
- __MACOSX/Figure 3/._Fig 3A
- Figure 3/Fig 3C/Stats_Collated_V2.csv
- __MACOSX/Figure 3/Fig 3C/._Stats_Collated_V2.csv
- Figure 3/Fig 3C/p12_PE1_1_KO_tiles_20x.tif
- __MACOSX/Figure 3/Fig 3C/._p12_PE1_1_KO_tiles_20x.tif
- Figure 3/Fig 3C/p12_WT_tiles_20x.tif
- __MACOSX/Figure 3/Fig 3C/._p12_WT_tiles_20x.tif
- Figure 3/Fig 3C/p12_TF18_het_tiles_20x.tif
- __MACOSX/Figure 3/Fig 3C/._p12_TF18_het_tiles_20x.tif
- Figure 3/Fig 3C/Collated_Data_V6_P12(in).csv
- __MACOSX/Figure 3/Fig 3C/._Collated_Data_V6_P12(in).csv
- Figure 3/Fig 3C/p12_KO_tiles_20x.tif
- __MACOSX/Figure 3/Fig 3C/._p12_KO_tiles_20x.tif
- Figure 3/Fig 3C/p12_PE1_3_het_tiles_20x.tif
- __MACOSX/Figure 3/Fig 3C/._p12_PE1_3_het_tiles_20x.tif
- Figure 3/Fig 3C/p12_PE1_2_KO_tiles_20x.tif
- __MACOSX/Figure 3/Fig 3C/._p12_PE1_2_KO_tiles_20x.tif
- Figure 3/Fig 3D/Fig 3D/
- __MACOSX/Figure 3/Fig 3D/._Fig 3D
- Figure 3/Fig 3B/Fig 3B/
- __MACOSX/Figure 3/Fig 3B/._Fig 3B
- Figure 3/Fig 3A/Thumbs.db
- __MACOSX/Figure 3/Fig 3A/._Thumbs.db
- Figure 3/Fig 3A/Fig 3A Tra2b-cPEKO.tif
- __MACOSX/Figure 3/Fig 3A/._Fig 3A Tra2b-cPEKO.tif
- Figure 3/Fig 3A/Fig 3B wild type.tif
- __MACOSX/Figure 3/Fig 3A/._Fig 3B wild type.tif
- Figure 3/Fig 3D/Fig 3D/RT-qPCR data.xlsx
- __MACOSX/Figure 3/Fig 3D/Fig 3D/._RT-qPCR data.xlsx
- Figure 3/Fig 3B/Fig 3B/Differentially expressed genes P12 testes.tsv
- __MACOSX/Figure 3/Fig 3B/Fig 3B/._Differentially expressed genes P12 testes.tsv
