# Supplementary material for: An ultra-conserved poison exon in the Tra2b gene encoding a splicing activator is essential for male fertility and meiotic cell division
Source: EMBO J. 2025 Jan 2;44(3):877–902. doi: 10.1038/s44318-024-00344-6 (PMC11791180; doi:10.1038/s44318-024-00344-6)
Supplement: Supplementary file 11 — Source data Fig. 3 [file 44318_2024_344_MOESM11_ESM.zip › Figure 3/Dalgliesh_et_al_Figure_3_Source_Data.xlsx]

## Sheet: LEGEND
Figure 3 Source Data Output of DESeq2 analysis of differentially expressed genes between the wild type and Tra2b-PEKO P12 mouse testis transcriptomes.

## Sheet: sig_DEGs_T12_02_08_2022
	baseMean	log2FoldChange	lfcSE	stat	pvalue	padj
Tra2a	4445.42	-0.890173	0.0817557	-10.8882	1.31192e-27	2.41393e-23
G530011O06Rik	41.8079	3.60106	0.462964	7.77826	7.35309e-15	4.5099e-11
Tshb	164.231	1.35036	0.162941	8.28741	1.15744e-16	1.06485e-12
Gm20559	794.81	0.645182	0.0874585	7.377	1.61892e-13	7.44702e-10
Cfap47	409.824	0.73463	0.101187	7.26013	3.86715e-13	1.42311e-09
Gm36394	82.1563	1.43632	0.220175	6.52354	6.86691e-11	2.10585e-07
Gm52520	519.301	0.868044	0.134368	6.46018	1.0458e-10	2.474e-07
Kcnq1ot1	1278.5	0.384841	0.0596106	6.45592	1.07565e-10	2.474e-07
Magea14	386.503	0.758759	0.119205	6.36517	1.95078e-10	3.98825e-07
Gm41607	37.4094	1.66789	0.275836	6.04666	1.47875e-09	2.26742e-06
Orc2	3520.66	-0.277344	0.0444983	-6.23268	4.58533e-10	8.437e-07
Malat1	27465.5	0.519934	0.0842973	6.16786	6.92215e-10	1.15789e-06
LOC118568438	788.48	0.530836	0.0887323	5.98245	2.19811e-09	3.11118e-06
Scml1	1283.62	0.592238	0.100711	5.88055	4.08913e-09	5.37429e-06
Gm35266	230.844	0.677402	0.117364	5.7718	7.84301e-09	9.53161e-06
Sohlh1	1903.24	-0.347447	0.0602947	-5.76249	8.28836e-09	9.53161e-06
Gm32262	1970.6	0.423308	0.0737897	5.73669	9.65456e-09	1.04496e-05
Gm33869	222.093	0.782982	0.137423	5.6976	1.21504e-08	1.24204e-05
Ints8	4859.66	-0.349622	0.0620711	-5.6326	1.77518e-08	1.71912e-05
Tuba3b	11143.5	-0.381863	0.0686627	-5.56144	2.6756e-08	2.46155e-05
LOC108167518	1528.87	0.312871	0.0572276	5.46713	4.57374e-08	3.96694e-05
Lrrn4	233.642	0.82759	0.151554	5.46068	4.74308e-08	3.96694e-05
Arid4a	3423.83	0.301893	0.0575917	5.24195	1.58888e-07	0.00012711
Rab11fip1	2573.29	0.398303	0.0761115	5.23315	1.66643e-07	0.000127759
LOC118568763	171.057	0.80765	0.154787	5.2178	1.81063e-07	0.000133262
Pag1	1889.39	0.392191	0.0754246	5.19977	1.99531e-07	0.000141207
Plekha6	2402.38	0.373086	0.0719296	5.18682	2.13911e-07	0.000145776
Mapkapk3	801.01	0.393594	0.0762074	5.16477	2.40731e-07	0.000158194
Guf1	2262.66	-0.300533	0.0585867	-5.12971	2.90188e-07	0.000184119
Tra2b	8112.31	0.268884	0.0527391	5.09839	3.42556e-07	0.000210101
LOC118568781	767.45	0.477861	0.0940369	5.08164	3.74195e-07	0.000222103
Bcl2l2	8085.58	0.209507	0.0415259	5.0452	4.53036e-07	0.000260495
Mgp	2952.38	0.338304	0.0672166	5.03303	4.8278e-07	0.000269186
LOC115489417	881.046	0.735313	0.146272	5.02704	4.98113e-07	0.000269567
Gm39080	177.393	0.946388	0.188594	5.01814	5.21747e-07	0.00027429
Ptbp2	4027.23	-0.374414	0.0752432	-4.97605	6.48959e-07	0.00033169
Hivep1	3853.01	0.295544	0.060076	4.9195	8.67649e-07	0.00043148
Ppp2r2c	1005.63	0.560452	0.114403	4.89893	9.63589e-07	0.00046658
Gm32144	22.5632	1.89235	0.39978	4.73347	2.20718e-06	0.000846086
Gm5934	28.3308	1.46072	0.310278	4.70779	2.50415e-06	0.000940333
A630034I12Rik	2287.44	0.350454	0.0722987	4.84731	1.25148e-06	0.000568322
Krt7	39.0431	2.84569	0.607247	4.68621	2.78316e-06	0.00099377
Gm32223	258.988	0.609143	0.125697	4.84612	1.25898e-06	0.000568322
Grm7	104.81	1.15155	0.237914	4.84019	1.29714e-06	0.000568322
Gm31076	142.446	0.84615	0.174818	4.84017	1.29726e-06	0.000568322
Pla2r1	1108.38	0.340493	0.0706292	4.82085	1.42948e-06	0.000611686
Gm37292	378.025	0.438184	0.0914927	4.78929	1.67377e-06	0.000699938
Pcx	5344.2	-0.261192	0.0546098	-4.78288	1.72805e-06	0.000706579
Islr2	592.119	-0.484009	0.101292	-4.77837	1.7672e-06	0.000706879
Limch1	1038.32	0.428213	0.0903402	4.74	2.13716e-06	0.000836677
LOC118567497	93.8933	1.08227	0.230753	4.69015	2.73004e-06	0.00099377
Gm39859	284.649	0.451913	0.0964729	4.68435	2.80848e-06	0.00099377
LOC118568621	393.562	0.469593	0.100442	4.67528	2.93558e-06	0.00101915
Apobec3	1541.2	0.346751	0.0746695	4.64381	3.42037e-06	0.00116546
Optn	2110.6	0.305225	0.0659005	4.6316	3.62853e-06	0.0011961
Ephx1	1393.27	0.344643	0.074422	4.63093	3.64031e-06	0.0011961
Clec16a	3269.72	0.202357	0.044163	4.58206	4.60414e-06	0.00148625
Pacsin1	181.013	-0.584694	0.1279	-4.5715	4.84241e-06	0.00153621
LOC102631979	290.454	0.701489	0.153711	4.56368	5.02658e-06	0.00156761
Dnah12	365.393	0.602137	0.13212	4.55751	5.1763e-06	0.00157067
Gm36028	197.677	0.548253	0.120341	4.55585	5.21748e-06	0.00157067
Prdx4	5432.65	-0.318836	0.0700301	-4.55285	5.29249e-06	0.00157067
4930429F24Rik	76.5055	1.09105	0.239994	4.54613	5.46402e-06	0.00157367
Lig1	7240.89	-0.22199	0.0488345	-4.54576	5.47364e-06	0.00157367
LOC118568526	546.6	0.376826	0.0831066	4.53425	5.78085e-06	0.00161163
Tmem18	2095.59	-0.252671	0.0557205	-4.53462	5.77074e-06	0.00161163
LOC115486436	549.487	0.324034	0.0716464	4.52268	6.10616e-06	0.00167692
Nxf3	13342	0.449262	0.0999624	4.49431	6.97946e-06	0.00188856
LOC118567699	591.947	0.503925	0.112447	4.48145	7.41384e-06	0.00190703
Fyb2	1319.29	0.382753	0.085433	4.48016	7.45878e-06	0.00190703
Mttp	788.281	0.293416	0.0654939	4.48006	7.4623e-06	0.00190703
Adam22	471.212	-0.397711	0.0887187	-4.48284	7.36575e-06	0.00190703
Zfp950	1456.08	0.310422	0.0695518	4.46318	8.07523e-06	0.00201866
Eda	400.216	-0.389112	0.087205	-4.46203	8.11852e-06	0.00201866
Nxph3	262.715	0.733023	0.165064	4.44083	8.96132e-06	0.00219851
Rpl13a	20760.7	-0.192754	0.0434619	-4.43501	9.2068e-06	0.00222902
St8sia2	2119.96	0.488722	0.110289	4.43128	9.36746e-06	0.00223429
Crlf1	376.938	-0.445792	0.100655	-4.4289	9.47145e-06	0.00223429
Gtdc1	1339.95	-0.240768	0.0545175	-4.41634	1.00386e-05	0.00233811
Pde1c	252.283	-1.01214	0.230099	-4.3987	1.089e-05	0.00250469
Tfcp2	1750.23	-0.236016	0.0536992	-4.39516	1.10693e-05	0.00251452
Macf1	31703.6	0.215899	0.0492422	4.38444	1.16287e-05	0.00260937
Rgs20	29.3771	1.48797	0.356823	4.17004	3.04549e-05	0.00478948
Col7a1	945.956	0.367103	0.0840009	4.37023	1.24117e-05	0.0027515
Rrbp1	11242.8	0.191125	0.043795	4.36409	1.27655e-05	0.00279624
Slc2a12	892.469	0.30692	0.0704096	4.35907	1.30616e-05	0.00280993
Gm38482	127.881	0.64345	0.147652	4.35787	1.31334e-05	0.00280993
Gm43560	37.2019	1.17784	0.288049	4.08902	4.33207e-05	0.00617221
Dmrtc1b	111.788	0.908486	0.208867	4.34958	1.36397e-05	0.00285315
Rpl22	9276.52	-0.196462	0.0451691	-4.34949	1.36455e-05	0.00285315
Tmem131	8748.35	0.159779	0.0367836	4.34377	1.4006e-05	0.00289562
Mrps9	2361.24	-0.271214	0.0625432	-4.33642	1.44819e-05	0.00296075
Lrrk2	1334.96	0.430745	0.0994808	4.32993	1.49155e-05	0.00298309
AA467197	107.755	-0.826578	0.190815	-4.33184	1.4787e-05	0.00298309
Bod1l	10063.7	0.236292	0.0546108	4.32683	1.5127e-05	0.00299286
Gm46060	57.0135	1.07655	0.24951	4.31467	1.59845e-05	0.00312888
Ppp2cb	3763.14	-0.170486	0.0395829	-4.30706	1.65439e-05	0.00320429
8030431J09Rik	134.087	0.647874	0.150616	4.3015	1.69642e-05	0.00321796
Gm38785	34.7225	1.17513	0.293598	4.00251	6.26748e-05	0.00785394
4833439L19Rik	6704.16	-0.148542	0.0345285	-4.302	1.69265e-05	0.00321796
Ms4a4d	326.684	0.450951	0.105105	4.2905	1.78269e-05	0.00323963
Samd9l	532.027	0.341011	0.0794898	4.29	1.78676e-05	0.00323963
Wsb1	5449.44	-0.170765	0.0398159	-4.28887	1.79588e-05	0.00323963
Wdr77	6166.75	-0.199761	0.0465197	-4.29412	1.75386e-05	0.00323963
Rpa2	4415.39	-0.215105	0.0500607	-4.29689	1.73211e-05	0.00323963
Srl	1734.57	-0.251701	0.0587404	-4.28498	1.82758e-05	0.0032648
Tmem199	2347.95	-0.260179	0.0607884	-4.28007	1.86831e-05	0.00330547
Spaar	377.735	0.506171	0.118636	4.26659	1.98485e-05	0.00347822
Lgals3	69.5956	1.11694	0.26313	4.24483	2.18756e-05	0.00377421
Lgmn	8358.77	0.262061	0.0617865	4.24139	2.22139e-05	0.00377421
Fmod	2726.4	0.335066	0.0790261	4.23994	2.23581e-05	0.00377421
Tg	319.865	-0.416648	0.0981773	-4.24383	2.19734e-05	0.00377421
Ebf4	528.821	-0.31636	0.0751133	-4.21177	2.53382e-05	0.0042384
Utp14b	1041.37	0.30688	0.0729749	4.20528	2.60758e-05	0.00432005
AA386476	612.276	0.312284	0.0742937	4.20338	2.6296e-05	0.00432005
Gm33219	15.978	1.65728	0.423606	3.91232	9.1413e-05	0.00972253
Cnst	2876.2	0.273006	0.0651685	4.18924	2.79892e-05	0.00455754
Slfn5	724.095	0.419085	0.100448	4.17218	3.01701e-05	0.00478771
Ccnh	1766.36	-0.242545	0.0581353	-4.17208	3.01834e-05	0.00478771
Gm16973	544.991	-0.336167	0.0805291	-4.17449	2.98661e-05	0.00478771
Tada1	1160.06	-0.245597	0.0590332	-4.16032	3.178e-05	0.00491388
Gm41109	50.2592	-4.49452	1.07989	-4.16202	3.1544e-05	0.00491388
Xdh	443.608	0.43484	0.104646	4.15534	3.24801e-05	0.00498029
Lrp8	9988.54	0.358823	0.086524	4.14709	3.36728e-05	0.00512049
Chek1	1383.21	-0.288189	0.0698625	-4.12509	3.70583e-05	0.00558912
Cpeb1	2961.55	-0.430955	0.104576	-4.12099	3.77251e-05	0.00559792
Ctss	429.157	0.389264	0.0946101	4.1144	3.88184e-05	0.00568469
Thbs1	1775.44	0.314419	0.0764311	4.11375	3.89278e-05	0.00568469
Mei1	2076.59	-0.362049	0.0882455	-4.10275	4.08275e-05	0.00591517
Sdk1	3234.78	-0.35215	0.0860522	-4.09229	4.27141e-05	0.00614016
Gm51632	23.4855	1.36574	0.360695	3.78642	0.000152835	0.0141314
Ank2	907.269	0.461225	0.112838	4.08748	4.3608e-05	0.00617221
Gm38839	602.56	0.338297	0.0828681	4.08235	4.45828e-05	0.00626201
Mcf2	544.075	0.57603	0.141173	4.0803	4.49768e-05	0.00626949
Nup88	7026.38	-0.182161	0.0446706	-4.07786	4.54523e-05	0.00628814
Col24a1	344.908	0.435279	0.10687	4.07296	4.64204e-05	0.00637414
Mpeg1	2317.52	0.422654	0.104286	4.05282	5.06031e-05	0.00685289
Srgap1	506.427	0.398897	0.0984299	4.0526	5.06518e-05	0.00685289
Eif1b	3984.26	-0.200288	0.049454	-4.04998	5.12228e-05	0.00687956
Adap2	293.467	0.404969	0.100041	4.04802	5.16525e-05	0.006887
Avpr1a	299.873	0.488104	0.120825	4.03976	5.35065e-05	0.00708288
Gm32234	169.718	0.554143	0.137523	4.02946	5.59048e-05	0.00734748
Pde4b	1422.37	0.468725	0.116724	4.01566	5.92806e-05	0.00768143
LOC115488470	375.359	0.58253	0.145576	4.00156	6.2926e-05	0.00785394
Kalrn	1329.86	0.538141	0.134576	3.99878	6.36686e-05	0.00785394
4933401D09Rik	104.611	0.707366	0.176914	3.99836	6.37831e-05	0.00785394
Gm16576	360.762	0.408957	0.102304	3.99746	6.40267e-05	0.00785394
Prmt5	4298.6	-0.176841	0.0441303	-4.00726	6.1428e-05	0.00785394
Ube2e2	876.438	-0.288867	0.0723387	-3.99326	6.51717e-05	0.00794145
Syne1	3421.49	0.394685	0.0989585	3.98838	6.65252e-05	0.00800041
Adad2	1140.67	-0.560082	0.140389	-3.98951	6.6211e-05	0.00800041
Arhgef10	3637.78	0.232047	0.0583063	3.97978	6.89781e-05	0.00818837
Shisa2	626.445	-0.340426	0.085508	-3.98122	6.85635e-05	0.00818837
Xaf1	338.145	0.4396	0.110627	3.9737	7.07637e-05	0.00834649
Lhcgr	1283.16	0.458199	0.115392	3.97081	7.16291e-05	0.00839474
Peg10	10895.6	0.34213	0.0863368	3.96274	7.40955e-05	0.00862209
Sbsn	1073.27	0.248636	0.0627841	3.96018	7.48945e-05	0.00862209
Lrrc51	424.109	-0.471924	0.119175	-3.95992	7.49747e-05	0.00862209
Spats2	3665.33	-0.158607	0.0401635	-3.94903	7.84671e-05	0.00896767
Fyb	161.559	0.513767	0.130225	3.94522	7.97266e-05	0.00905536
Patl2	283.249	-0.536658	0.136115	-3.94268	8.05749e-05	0.00909557
Figla	107.413	-0.76763	0.195048	-3.9356	8.29882e-05	0.00931087
Syne2	34874.6	0.249802	0.0635586	3.93027	8.48504e-05	0.00943374
8430429K09Rik	331.172	0.359643	0.0915229	3.92954	8.51088e-05	0.00943374
Chdh	1103.95	0.361001	0.0920927	3.91998	8.85581e-05	0.00964183
Dlat	2263.55	-0.247527	0.063145	-3.91998	8.85555e-05	0.00964183
Aox3	74.5638	0.937158	0.239413	3.9144	9.06291e-05	0.00972253
Gm11971	58.0911	1.06568	0.272316	3.91338	9.10143e-05	0.00972253
Rbpms2	1768.56	-0.312681	0.0798498	-3.91587	9.00785e-05	0.00972253
Rad51b	224.831	-0.414331	0.105977	-3.90963	9.24359e-05	0.00977483
Timp2	15690.8	0.291799	0.0747319	3.90462	9.4375e-05	0.00989302
Cyp2d22	820.948	0.31287	0.0801697	3.9026	9.51665e-05	0.00989302
Angel1	2276.95	-0.278416	0.0713369	-3.90284	9.50722e-05	0.00989302
C330020E22Rik	238.24	0.525155	0.134743	3.89746	9.7207e-05	0.0100484
Gm14569	50142.8	0.231692	0.0596505	3.88416	0.000102684	0.0104965
Carns1	699.914	0.32091	0.0827836	3.8765	0.000105972	0.0107728
Slco2a1	299.154	0.839851	0.218058	3.8515	0.000117394	0.0117394
Prss41	230.61	-0.585019	0.151888	-3.85166	0.000117322	0.0117394
Fam178b	1075.41	-0.451032	0.117066	-3.85279	0.000116779	0.0117394
Pkd2l1	344.002	-0.365794	0.0950558	-3.84821	0.000118986	0.0118343
Cacna1d	2131.04	0.299996	0.0780285	3.84469	0.000120703	0.0119405
Card9	59.1179	0.848998	0.221683	3.82978	0.000128259	0.0125291
Etv3	2271.13	-0.192847	0.0503656	-3.82894	0.000128696	0.0125291
Gm46382	181.518	0.587421	0.153758	3.82042	0.000133227	0.012902
Ube2k	3514.44	-0.170863	0.0448654	-3.80835	0.000139897	0.013477
Sat2	1433.72	0.242371	0.0637559	3.80155	0.000143794	0.0137803
LOC108167553	524.577	0.28859	0.0759783	3.79832	0.000145681	0.0138888
Gfpt2	1320.59	0.331434	0.0872972	3.79661	0.000146687	0.0139126
Myom1	1103.19	0.253108	0.0667375	3.79258	0.000149088	0.0139709
Muc16	14.269	2.3914	0.672251	3.5573	0.000374693	0.0241907
Ccdc170	1246.46	0.231424	0.0610332	3.79177	0.00014958	0.0139709
LOC118567631	48.0575	0.990815	0.279309	3.54738	0.00038908	0.0249445
Strada	1943.08	-0.263451	0.0694773	-3.7919	0.000149501	0.0139709
Igf2bp3	1059.42	-0.230287	0.0607657	-3.78975	0.000150801	0.0140138
LOC118568610	95.2225	0.825337	0.218203	3.78243	0.000155306	0.0142813
Tnfrsf1b	257.102	0.554033	0.146519	3.78131	0.000156008	0.0142813
Gm16136	12.8289	3.07918	0.871874	3.53168	0.00041293	0.0256605
Rhobtb1	3109.86	0.182182	0.0482655	3.77457	0.000160283	0.0145282
Pafah1b3	1926.31	-0.238002	0.0630416	-3.77532	0.000159803	0.0145282
Rpa1	4559.7	-0.136779	0.0362661	-3.77155	0.000162237	0.0145617
LOC118568062	132.925	0.714486	0.189685	3.7667	0.000165419	0.0147753
Wasf3	2326.96	0.236351	0.0630727	3.74729	0.000178759	0.0158624
Rps21	6428.6	-0.220141	0.0587591	-3.74651	0.000179314	0.0158624
Gm29941	175.382	-0.662964	0.177042	-3.74467	0.000180634	0.0159027
Gm33047	135.024	0.510542	0.136473	3.74099	0.000183297	0.0160569
Ifnlr1	187.847	0.483253	0.129217	3.73985	0.000184131	0.0160569
Myo5c	67.1554	0.848444	0.227108	3.73587	0.00018707	0.0162363
Gm38805	43.2433	0.978012	0.278472	3.51207	0.000444632	0.0262033
Pde4d	715.008	0.380181	0.102085	3.72414	0.00019598	0.0168557
Cfh	1192.05	0.554815	0.149028	3.72289	0.000196955	0.0168557
Dlk1	6593.05	-0.404138	0.108543	-3.72331	0.000196631	0.0168557
Septin14	2396.43	0.412643	0.110911	3.7205	0.000198826	0.0169371
LOC115486180	21.7494	1.28285	0.367908	3.48688	0.000488692	0.0276675
Mto1	1104.81	0.221363	0.0595764	3.71562	0.000202706	0.0171359
Mlf1	1589.32	-0.266201	0.0716514	-3.71522	0.000203023	0.0171359
Hfe	1540.22	0.241103	0.0649348	3.71301	0.00020481	0.0171927
Slc41a2	1704.45	0.363111	0.0978189	3.71208	0.000205564	0.0171927
Hectd4	7939.26	0.193113	0.0520525	3.70996	0.000207289	0.0172584
Ust	452.63	0.346558	0.0935796	3.70336	0.000212766	0.017598
Supt6	13454.9	0.150219	0.0405695	3.70274	0.00021328	0.017598
Sowahd	95.6685	0.735783	0.198968	3.69799	0.000217317	0.0177769
Taf12	1389.09	-0.224175	0.0606221	-3.69791	0.000217381	0.0177769
Ifitm3	692.742	0.303982	0.0822686	3.69499	0.000219894	0.0178438
Tbx22	1538.73	0.315632	0.0854281	3.69471	0.000220138	0.0178438
Zfp236	4285.45	0.171799	0.0465418	3.69129	0.000223121	0.0178497
Sfxn4	278.396	-0.4119	0.111577	-3.69161	0.000222836	0.0178497
Ttc21a	247.261	-0.748261	0.202631	-3.69272	0.000221868	0.0178497
Smarca2	12675.5	0.183158	0.0496442	3.68941	0.000224776	0.0179042
Soat1	7791.01	0.27497	0.0748483	3.6737	0.000239064	0.0188676
Gm7102	27.7989	1.51345	0.442851	3.41751	0.000631971	0.0328482
Spi1	113.396	0.609292	0.166016	3.67007	0.000242485	0.0188676
Apob	38.0591	1.01645	0.298342	3.407	0.000656812	0.0337579
Phf2	2869.79	0.200618	0.0547078	3.66708	0.000245337	0.0188676
Ptger3	21.5107	1.42773	0.419599	3.4026	0.000667473	0.0340208
Mageb16	833.517	0.325312	0.0887565	3.66522	0.000247124	0.0188676
B4galt2	1686.35	-0.180009	0.0491012	-3.66608	0.000246296	0.0188676
Emg1	3887.46	-0.182487	0.0497609	-3.66727	0.000245151	0.0188676
Hsd17b1	426.146	-0.573378	0.156346	-3.66736	0.000245065	0.0188676
Rpl9	11208.4	-0.182174	0.0495814	-3.67425	0.000238551	0.0188676
Zfy2	485.736	0.567403	0.154937	3.66215	0.000250104	0.0189598
Snrpg	3128	-0.198209	0.0541279	-3.66186	0.000250393	0.0189598
Ppl	63.0159	1.57857	0.431357	3.65955	0.00025266	0.0190531
Slc25a53	492.991	0.366313	0.100162	3.65722	0.000254966	0.0191485
Zfp641	1045.39	0.227422	0.0622752	3.65188	0.000260324	0.0193973
Rxylt1	1895.66	0.252426	0.0691233	3.65182	0.000260387	0.0193973
Pcdh8	65.6581	0.795373	0.21791	3.65001	0.000262225	0.0194554
Gm52217	203.155	0.58864	0.161391	3.64728	0.000265029	0.0195844
Tox2	609.301	0.392478	0.107668	3.64525	0.000267134	0.0196329
Camta1	4352.89	0.181972	0.0499327	3.64435	0.000268069	0.0196329
LOC115489130	396.362	0.3237	0.0888414	3.64357	0.000268885	0.0196329
Prim2	2268.99	-0.18108	0.049717	-3.64222	0.0002703	0.0196582
Gm32497	339.455	0.598857	0.164586	3.63856	0.000274166	0.0198608
Gm38794	60.2416	0.766227	0.211311	3.62606	0.000287783	0.0206039
Mnd1	333.853	-0.419698	0.115742	-3.62615	0.000287679	0.0206039
Nfatc2	2018.52	0.266073	0.0734143	3.62427	0.000289783	0.0206667
Tom1l2	6048.55	0.133335	0.0368318	3.6201	0.000294492	0.0209214
Gm33959	55.5265	0.951792	0.263146	3.61697	0.000298074	0.0210945
Tex13d	610.705	0.337436	0.0934561	3.61064	0.000305445	0.021485
Gm39908	63.4533	0.828033	0.22944	3.60894	0.000307451	0.0215099
D130007C19Rik	558.228	0.287509	0.0796901	3.60784	0.000308758	0.0215195
B4galt6	1032.73	0.409696	0.113659	3.60459	0.000312641	0.0217079
Rgs22	1609.76	0.217723	0.0604231	3.60331	0.000314188	0.0217333
Zfp280c	2275.17	0.240819	0.0668801	3.60075	0.000317298	0.0218662
Klhl36	2034.63	0.334271	0.0928655	3.59952	0.000318805	0.0218748
Mogs	3355.67	-0.266698	0.0741093	-3.59871	0.0003198	0.0218748
Gm51436	283.134	0.392203	0.109054	3.5964	0.000322653	0.0219318
Socs2	2446.67	-0.392364	0.109166	-3.59419	0.000325401	0.0219318
Mrpl50	1560.1	-0.179179	0.0498516	-3.59425	0.00032533	0.0219318
Mbnl3	1726.54	-0.284168	0.0790362	-3.59542	0.000323873	0.0219318
Csf1	1336.5	0.271036	0.075572	3.58647	0.000335186	0.0225088
Trpm4	1660.61	0.275321	0.0768896	3.58073	0.000342636	0.0229254
Gm52904	40.0672	0.910331	0.27699	3.28651	0.00101439	0.0420074
Serpina3n	27.4408	1.42759	0.434552	3.2852	0.0010191	0.0420074
Fcgr2b	321.673	0.451285	0.126117	3.57829	0.000345843	0.0230562
Il1r1	1241.39	0.275157	0.0769724	3.57475	0.000350565	0.0232866
Tmem101	1040.62	-0.233945	0.0655281	-3.57014	0.000356786	0.0236146
Slc43a2	3030.1	0.268925	0.075381	3.56754	0.000360346	0.0236952
Apoe	7267.43	0.27612	0.0774015	3.56737	0.000360579	0.0236952
Ormdl1	883.648	-0.242101	0.0679648	-3.56215	0.000367829	0.0240856
6430590A07Rik	78.7696	0.702231	0.197231	3.56045	0.000370214	0.0241238
2610005L07Rik	404.977	0.309553	0.0869562	3.55987	0.000371034	0.0241238
Upk1b	22.5973	1.65265	0.507959	3.25351	0.0011399	0.0452996
Cdkl3	1323.53	0.299774	0.0842659	3.55747	0.000374437	0.0241907
Upk3b	86.6514	2.02208	0.569312	3.5518	0.000382606	0.0246152
Lpcat2	445.5	-0.535374	0.150976	-3.54609	0.000390987	0.0249797
Xist	636.171	0.373602	0.105452	3.54285	0.000395823	0.0252012
Gm35383	29.7904	1.02961	0.317184	3.24608	0.00117005	0.0458061
Cx3cr1	486.423	0.404032	0.114095	3.54119	0.00039833	0.0252733
Stag3	15297.9	-0.306615	0.086611	-3.54014	0.000399908	0.0252863
Cobll1	2920.36	0.355184	0.100375	3.53857	0.000402298	0.0253503
Gm46485	27.719	1.09727	0.339359	3.23335	0.00122346	0.0470956
Gpr55	2334	0.277026	0.0783197	3.53712	0.000404514	0.0254029
Gins1	675.719	-0.322046	0.0911148	-3.53451	0.000408529	0.0255678
Ptpn6	215.898	0.438915	0.124284	3.53156	0.00041312	0.0256605
Hpf1	2173.48	-0.171718	0.0486335	-3.53087	0.000414193	0.0256605
Ccnd2	7966.48	-0.313184	0.0887311	-3.52959	0.000416204	0.0256985
Cited4	498.377	0.573678	0.162693	3.52615	0.000421654	0.0259042
1700028E10Rik	189.216	0.453851	0.128726	3.52571	0.000422351	0.0259042
Mylk4	51.7073	0.918738	0.260807	3.52267	0.000427224	0.0260217
Shh	17.3242	1.88325	0.586889	3.20888	0.00133254	0.0493334
Zfp536	492.581	0.5107	0.145075	3.52026	0.000431127	0.0260217
Gm41098	136.605	0.754273	0.214316	3.51944	0.000432456	0.0260217
Tlcd3b	703.829	0.312896	0.088909	3.51929	0.00043271	0.0260217
Odf4	42.4798	-2.73147	0.851981	-3.20602	0.00134586	0.0495275
Ccdc68	181.874	0.482907	0.137218	3.51926	0.000432752	0.0260217
Pmp2	13.5657	-2.44522	0.76259	-3.20646	0.00134379	0.0495275
Gsta2	1532.62	-0.275292	0.07814	-3.52306	0.00042659	0.0260217
Atp2a1	120.369	0.530804	0.150989	3.51552	0.000438893	0.0261572
Pitpnc1	1495.4	0.245999	0.0699797	3.51529	0.000439271	0.0261572
1700025G04Rik	2480.68	0.230524	0.0656896	3.5093	0.000449296	0.0262033
Wdr63	30.9877	-2.13613	0.662222	-3.2257	0.00125664	0.0474789
LOC118567643	178.265	0.43533	0.124061	3.50899	0.000449814	0.0262033
Cacna2d3	152.814	-0.482312	0.137455	-3.50887	0.000450014	0.0262033
Ints11	2586.69	-0.162891	0.0463953	-3.51092	0.000446551	0.0262033
Ppdpf	1038.19	-0.237552	0.0676342	-3.51231	0.000444223	0.0262033
Cdh19	105.665	0.663866	0.189302	3.50691	0.000453342	0.0263139
Tmprss13	367.126	-0.446776	0.127434	-3.50595	0.000454984	0.0263261
Fam229b	190.26	-0.674127	0.192638	-3.49945	0.000466224	0.0268079
Uqcrb	2465.63	-0.199653	0.0570494	-3.49965	0.000465861	0.0268079
Eaf2	431.141	-0.342358	0.0978903	-3.49737	0.000469876	0.0269337
Hdc	1563.38	0.274826	0.0787115	3.49156	0.000480215	0.0274408
Spx	86.4595	-0.735159	0.210712	-3.48893	0.000484967	0.0276266
Melk	2049.79	-0.195729	0.0561225	-3.48754	0.00048749	0.0276675
Ift57	758.533	-0.399855	0.114986	-3.47742	0.000506268	0.0285746
Neurog3	205.069	-0.460019	0.132401	-3.47444	0.000511917	0.0288051
A630077J23Rik	290.608	0.480124	0.138387	3.46942	0.000521576	0.0291024
Gm46659	764.588	0.344121	0.0991922	3.46923	0.000521946	0.0291024
Lrrc23	32.3968	-1.72103	0.525297	-3.27631	0.00105174	0.0427197
Tuft1	1204.03	-0.226003	0.0651158	-3.47078	0.000518942	0.0291024
Psmb1	6784.09	-0.136456	0.039405	-3.46293	0.000534335	0.0296137
Esx1	2732.17	-0.433914	0.125288	-3.46334	0.000533506	0.0296137
Chd9	2093.73	0.249701	0.0721451	3.4611	0.00053798	0.0297262
Epb41l3	8077.8	0.16915	0.0489009	3.45904	0.000542114	0.029865
LOC115487155	146.012	0.508515	0.147148	3.4558	0.000548663	0.0300463
Ncf1	171.495	0.469148	0.135757	3.4558	0.000548672	0.0300463
Sdhaf4	510.681	-0.261384	0.0756884	-3.45342	0.000553522	0.030222
Abcc9	623.081	0.359979	0.104295	3.45156	0.000557357	0.0302518
Gykl1	14.9335	-2.67949	0.809119	-3.31162	0.00092757	0.0401205
Fkbp1a	15049.8	-0.155848	0.0451466	-3.45205	0.00055634	0.0302518
Helz	14085	0.200022	0.0580561	3.44532	0.00057038	0.0307249
Gm33763	56.3988	0.899105	0.260987	3.44503	0.000571006	0.0307249
Gtf2h2	1882.99	-0.216771	0.0629235	-3.44499	0.000571082	0.0307249
Gm41175	35.3778	-0.996588	0.300157	-3.32023	0.000899445	0.039879
Hsd3b6	769.624	1.0173	0.295582	3.4417	0.000578078	0.0309548
Tent5d	534.932	0.347934	0.101102	3.4414	0.00057872	0.0309548
Ntn4	2059.58	0.305949	0.088972	3.43871	0.000584491	0.0310828
Ltv1	3509.01	-0.167809	0.0487999	-3.43872	0.000584475	0.0310828
Alox15	451.53	0.432693	0.125877	3.43742	0.000587274	0.0311408
Zglp1	351.776	-0.410805	0.119616	-3.43438	0.000593916	0.0314025
Zcchc18	495.436	0.40751	0.118808	3.42997	0.000603642	0.0317343
Gm34560	24.8982	-1.549	0.464526	-3.33459	0.000854257	0.0388798
Rbm44	2322.86	-0.193766	0.0564899	-3.43011	0.00060334	0.0317343
Alox5ap	128.761	0.588302	0.171975	3.42086	0.000624241	0.0327237
Ldhd	385.763	0.665767	0.194667	3.42003	0.000626133	0.0327297
Psmb5	1928.36	-0.217345	0.0635895	-3.41794	0.00063098	0.0328482
Il17re	790.176	0.378752	0.110914	3.41482	0.000638234	0.0330803
1700019A02Rik	53.2716	-0.982453	0.288187	-3.40908	0.000651817	0.0336894
Sf3b6	2348.24	-0.187364	0.0549758	-3.40812	0.000654111	0.0337133
Lgi4	676.838	0.26789	0.0786544	3.40592	0.000659423	0.0337977
Catspere1	26.6606	-1.92382	0.573415	-3.35503	0.000793566	0.0373443
Dhps	2055.82	-0.17519	0.0514736	-3.4035	0.000665288	0.0340036
Gm36297	126.455	0.517673	0.152268	3.39976	0.000674455	0.0342817
Iffo1	3323.05	0.205798	0.0605974	3.39616	0.000683378	0.0346396
Rad51	2749.03	-0.216352	0.063735	-3.39456	0.000687401	0.0347478
Epb41l4b	2036.67	-0.22241	0.0655377	-3.39361	0.000689767	0.0347718
Rapgefl1	873.618	-0.329487	0.0971564	-3.3913	0.00069561	0.0349705
Smarca5-ps	335.107	0.357738	0.105643	3.38631	0.000708401	0.0355166
Gm14502	279.772	0.407621	0.120415	3.38514	0.000711423	0.0355712
Gm40697	16.9494	-1.93719	0.574032	-3.37472	0.00073892	0.036064
Myl6b	780.281	-0.288959	0.085415	-3.383	0.000716977	0.0357517
Gm38948	101.165	0.553582	0.163725	3.38117	0.000721777	0.035828
Mapk15	94.6626	-1.31852	0.389988	-3.38093	0.000722402	0.035828
Map6d1	209.128	0.455292	0.134764	3.37845	0.000728962	0.0360562
Gm31513	93.1195	0.540135	0.159956	3.37678	0.000733407	0.036064
Olfr1033	910.393	0.252399	0.0747603	3.37611	0.000735193	0.036064
Nxf2	5461.4	-0.196959	0.0583529	-3.37531	0.000737337	0.036064
Cacybp	5846.83	-0.178334	0.0528026	-3.37738	0.000731797	0.036064
Mdk	2303.74	-0.24102	0.0714663	-3.3725	0.000744901	0.0362597
Cirbp	8178.09	-0.21578	0.0640272	-3.37014	0.000751303	0.0364748
Tekt2	206.777	-0.474828	0.141032	-3.36681	0.000760425	0.0368206
Prss23	631.449	0.326617	0.0970706	3.36473	0.000766182	0.037002
Cops9	1199.06	-0.250536	0.0744887	-3.36341	0.00076985	0.0370818
Mettl23	737.923	-0.255488	0.0760038	-3.36152	0.000775143	0.0372393
Eea1	4076.02	0.185027	0.0550554	3.36074	0.000777345	0.0372478
Lepr	154.418	0.532073	0.158466	3.35765	0.00078607	0.0372722
Creb3	4565.91	0.139243	0.0414786	3.35698	0.00078799	0.0372722
Ptpre	2633	0.293996	0.0875959	3.35627	0.000790009	0.0372722
Vrk2	373.599	-0.286378	0.085286	-3.35785	0.000785506	0.0372722
Gdpd4	180.103	-0.740918	0.220607	-3.35854	0.000783547	0.0372722
Spag17	73.9059	-2.43874	0.725935	-3.35945	0.000780979	0.0372722
TrnM	186.142	0.592105	0.176698	3.35095	0.00080535	0.037706
Ankrd13b	813.673	-0.262229	0.0782492	-3.35121	0.000804606	0.037706
Rad54b	1122.35	-0.212513	0.0634461	-3.3495	0.000809583	0.0377122
Erh	3790.45	-0.161301	0.0481524	-3.3498	0.000808703	0.0377122
Rps27a	14172.4	-0.183276	0.0547681	-3.3464	0.000818691	0.0380402
Pdhx	2097.16	-0.158402	0.047394	-3.34223	0.00083107	0.0384213
Tle7	344.538	-0.554899	0.166025	-3.34227	0.000830973	0.0384213
Kank1	5505.01	0.195439	0.0584945	3.34114	0.000834339	0.0384758
Qpct	6292.62	0.176318	0.0528103	3.33872	0.000841668	0.0386202
Mael	6665.17	-0.222601	0.066671	-3.33879	0.00084143	0.0386202
Gm46899	35.394	-0.966882	0.275137	-3.51419	0.0004411	0.0261814
Slc3a1	25.5919	-1.45574	0.413858	-3.51749	0.000435651	0.0261107
Irf7	210.397	0.457719	0.137169	3.3369	0.000847172	0.0387488
Slc25a31	5285.3	-0.219093	0.0656672	-3.33641	0.000848682	0.0387488
Tomm22	3443.49	-0.197152	0.0591321	-3.33409	0.000855777	0.0388798
Ttn	508.021	0.313164	0.0939522	3.33323	0.000858437	0.0389045
Rpl39l	1343.01	-0.289911	0.0870189	-3.33158	0.000863543	0.0390398
Il15ra	720.954	0.292718	0.0879685	3.32753	0.000876207	0.0393473
Gdpd1	1443.39	-0.18996	0.0570905	-3.32735	0.00087676	0.0393473
Lsm8	2378.89	-0.175713	0.0527959	-3.32816	0.000874208	0.0393473
Arfrp1	2375.36	-0.20397	0.0613184	-3.32642	0.000879707	0.0393835
Tmem132e	188.723	-0.587658	0.176796	-3.32393	0.000887593	0.0396401
Simc1	6298.4	0.152643	0.0459707	3.32045	0.00089873	0.039879
Zfp263	2651.37	-0.172199	0.0518522	-3.32096	0.000897081	0.039879
Fbp1	24.3208	-2.64333	0.732179	-3.61023	0.000305928	0.021485
Dop1b	2616.71	0.145873	0.0439451	3.31944	0.00090197	0.0398948
Spata16	15.1873	-2.19969	0.606044	-3.62958	0.000283882	0.020484
Chst1	219.076	-0.669265	0.201681	-3.31843	0.00090526	0.0399443
Csf1r	1220.4	0.29121	0.0878645	3.31431	0.000918705	0.0401205
Sesn1	4494.27	0.147613	0.0445398	3.31418	0.000919121	0.0401205
Qrich2	31.9445	-2.38483	0.650358	-3.66695	0.00024546	0.0188676
Shbg	9267.69	0.200641	0.060571	3.3125	0.000924656	0.0401205
Arl4aos	125.015	0.558283	0.168548	3.31231	0.000925295	0.0401205
A26c3	22.9811	-4.08689	1.11392	-3.66891	0.000243583	0.0188676
Gm34980	89.1004	0.611531	0.184721	3.31057	0.000931056	0.0401205
1300017J02Rik	88.7169	-0.598882	0.180865	-3.31121	0.000928929	0.0401205
Plekhb2	1984.26	-0.191902	0.0579278	-3.31278	0.000923722	0.0401205
Itgb7	102.449	-0.537449	0.162128	-3.31496	0.000916549	0.0401205
Smyd3	904.521	-0.19643	0.0592503	-3.31525	0.000915617	0.0401205
Usp9y	2248.06	0.270626	0.0817767	3.30933	0.000935192	0.0402045
Btnl10	6050.86	0.240154	0.0726407	3.30605	0.000946199	0.0405393
Rgl1	6338.03	0.156041	0.0472126	3.30506	0.000949546	0.0405393
Ptpn21	2614.71	0.212552	0.0643128	3.30497	0.00094988	0.0405393
Fam181a	36.8763	-1.80575	0.478678	-3.77236	0.000161708	0.0145617
LOC118568618	174.858	0.646895	0.195768	3.3044	0.000951793	0.0405393
Irs2	2082.02	0.228515	0.069173	3.30353	0.000954755	0.0405716
Lgals3bp	518.01	0.350563	0.106186	3.30141	0.00096199	0.0406924
Rps27l	3051.66	-0.194105	0.0587947	-3.3014	0.000962022	0.0406924
Gm32017	71.9378	0.956089	0.289761	3.29957	0.000968317	0.0408648
Pabpc2	14.9546	-2.97756	0.776514	-3.83453	0.000125807	0.0123789
Sub1	6348.17	-0.134093	0.0406725	-3.29689	0.000977607	0.0411624
Ecm1	1173.45	0.36337	0.110265	3.29543	0.000982707	0.0412826
Marchf10	68.3303	-1.47773	0.448621	-3.29394	0.000987921	0.0414071
LOC118568479	29.3266	-1.50638	0.387093	-3.89151	9.96215e-05	0.0102404
LOC118567333	86.8422	0.607556	0.184639	3.29052	0.00100004	0.0417376
Zwilch	2464.83	-0.225937	0.068665	-3.29043	0.00100034	0.0417376
Shisa7	194.355	0.422365	0.128475	3.28753	0.0010107	0.0419808
Lrrc40	2705.81	-0.144982	0.0441006	-3.28752	0.00101073	0.0419808
Rbakdn	13.6463	-4.00516	1.02159	-3.92053	8.83548e-05	0.00964183
A930037H05Rik	348.248	0.29159	0.0887832	3.2843	0.00102237	0.0420074
Gm33561	331.311	0.417817	0.127221	3.28418	0.00102279	0.0420074
Usp2	915.391	-0.321122	0.0977234	-3.28603	0.00101609	0.0420074
Opa3	1056.3	0.194564	0.0592604	3.2832	0.00102637	0.0420607
Rpl17	16276.2	-0.129571	0.0394782	-3.2821	0.00103037	0.0421306
Ywhae	22659.4	-0.106658	0.0325343	-3.27833	0.00104423	0.0426028
Slc45a3	445.071	0.397815	0.121395	3.27702	0.00104908	0.042706
Ms4a13	13.8597	-2.96845	0.741839	-4.00148	6.29483e-05	0.00785394
1700020N18Rik	19.0618	-3.31493	0.828165	-4.00274	6.26127e-05	0.00785394
Tmem256	807.228	-0.278971	0.0853928	-3.26692	0.00108726	0.0440651
Cetn1	39.5907	-1.80866	0.449831	-4.02076	5.801e-05	0.0075701
Lactb	1610.3	0.223463	0.0684919	3.26262	0.00110388	0.0445075
Ift74	2608.98	-0.190989	0.0585457	-3.26222	0.00110543	0.0445075
Orc4	2139.61	-0.171666	0.0526034	-3.2634	0.00110084	0.0445075
Csrp2	1170.11	0.303095	0.092987	3.25954	0.00111594	0.044671
Gm46274	285.654	0.383217	0.117573	3.25941	0.00111646	0.044671
Gm5878	31.8925	-2.66466	0.64644	-4.12205	3.75514e-05	0.00559792
Fmo2	256.805	1.28147	0.393172	3.25933	0.00111677	0.044671
Haghl	868.551	-0.242924	0.0745945	-3.25659	0.00112759	0.0450058
Ago2	2783.4	0.33554	0.10314	3.25325	0.00114094	0.0452996
Hmgn5	3779.96	0.198909	0.0611596	3.25229	0.0011448	0.0452996
Majin	761.366	-0.452315	0.13906	-3.25265	0.00114334	0.0452996
Pth2	87.9735	-0.663677	0.204145	-3.25102	0.00114993	0.045405
Lcp1	765.495	0.323645	0.0995756	3.25024	0.00115308	0.0454317
Lingo2	339.13	0.324574	0.0998806	3.24962	0.0011556	0.045434
Ggnbp2os	225.317	-0.370681	0.11419	-3.24618	0.00116965	0.0458061
E330035G20Rik	426.033	0.435501	0.13424	3.24419	0.00117784	0.0460134
Rrm2	2706.16	-0.2531	0.0780645	-3.24219	0.00118616	0.0462401
Mrs2	5827.82	0.233855	0.0721638	3.24061	0.00119274	0.0463011
Grip1	1166.35	0.341849	0.105509	3.24001	0.00119527	0.0463011
Fibp	2192.82	-0.19594	0.0604748	-3.24003	0.00119517	0.0463011
Gm35953	226.732	-0.411798	0.127133	-3.23912	0.00119899	0.0463474
Rnaseh2b	1165.67	-0.195615	0.0604601	-3.23543	0.00121459	0.0468521
Sfxn1	1458.89	0.316901	0.0981457	3.22889	0.00124274	0.0473722
LOC115488769	174.613	0.563369	0.174488	3.22871	0.00124352	0.0473722
1700042G15Rik	101.384	-3.59025	1.1119	-3.22892	0.00124258	0.0473722
Wdyhv1	1019.55	-0.222976	0.0690409	-3.22963	0.00123952	0.0473722
Mcf2l	719.32	-0.259289	0.0802788	-3.22985	0.00123854	0.0473722
Mlxipl	6151.92	0.250462	0.0776252	3.22655	0.00125291	0.0474353
Atp5mpl	2267.33	-0.212368	0.065807	-3.22713	0.00125038	0.0474353
Smoc1	2976.27	-0.255922	0.0792971	-3.22739	0.00124927	0.0474353
Epg5	5033.24	0.179238	0.0556204	3.22253	0.00127066	0.04791
Gpm6a	57.879	0.805669	0.250304	3.21876	0.00128746	0.0484444
Rpl22l1	1383.38	-0.192913	0.0599516	-3.21781	0.00129173	0.0485058
Syt2	170.859	-0.639636	0.198892	-3.216	0.0012999	0.0487133
Grip2	197.585	0.37008	0.115107	3.21509	0.00130404	0.048769
Gm34736	128.326	0.466133	0.145052	3.21356	0.00131101	0.0489302
Psmg2	1334.7	-0.197339	0.0614293	-3.21245	0.00131607	0.0490195
LOC118568648	264.404	0.484405	0.150907	3.20996	0.00132752	0.0493334
Ccdc180	130.192	-0.493792	0.15388	-3.20894	0.00133227	0.0493334
Elavl1	5717.6	-0.1869	0.0582893	-3.20642	0.00134399	0.0495275
Hcfc2	3140.35	-0.159022	0.0496189	-3.20487	0.00135125	0.0495278
Rpl34	8865.7	-0.157882	0.0492557	-3.20536	0.00134895	0.0495278
Trib3	182.388	-0.391549	0.122196	-3.20426	0.0013541	0.0495336
