# Supplementary material for: An ultra-conserved poison exon in the Tra2b gene encoding a splicing activator is essential for male fertility and meiotic cell division
Source: EMBO J. 2025 Jan 2;44(3):877–902. doi: 10.1038/s44318-024-00344-6 (PMC11791180; doi:10.1038/s44318-024-00344-6)
Supplement: Supplementary file 11 — Source data Fig. 3 [file 44318_2024_344_MOESM11_ESM.zip › Figure 3/Readme for Figure 3.txt]

Description of original data for EMBOJ-2024-119640 
P12 means 12 day old mouse.

Part A
Original fluorescent micrographs of Tra2b-cPEKO and wild type P12 mouse testis, stained for gamma H2AX, DAPI and Tra2beta.

Part B
Differentially expressed genes identified by DESEQ2 Bioinformatics analysis of P12 wild type and Tra2b-cPEKO testes that were used to plot Figure panel 3B.

Part C
Micrographs of P12 testes from Tra2b-cPEKO mice (3 individuals labelled p12_KO, p12PE1_KO, and p12_PE_2_KO); a wild type mouse (p12_WT); and 
two heterozygous mice (p12_PE1_3_het and p12_TF18_het). Micrographs were taken under 20X magnification, after immunostaining for gamma H2AX and Tra2beta, and 
counterstaining with DAPI. Tiled images were taken on a Zeiss microscope and reassembled into a complete testis section image.

Collated data_VP_P12(in) shows the results of cell identification and quantification from each of the tiled microscope images, that were used for the
violin plots shown in Figure 3C.

Image processing and analysis macros for the manuscript titled: 
"An ultra-conserved poison exon in Tra2b is essential for male fertility and meiotic cell division"
ImageJ Macro Overview
Setup and Configuration:
The macro begins by enabling expandable arrays and setting up file input/output options ensuring compatibility with subsequent processing steps. The key measurement parameters are also defined

Directory Management:
It prompts the user to select the home folder and the directory for raw images, creating necessary output folders for processed images

Image Processing Workflow:
The macro iterates through raw images, converting them to .tif format and splitting them into individual channels (Ch1, Ch2, Ch3), each channel is saved in its respective folder for further analysis.

Nuclear Image Processing:
The macro processes non-DAPI stained images by enhancing contrast and creating maximum intensity projections

Ilastik Integration:
It integrates with Ilastik to generate probability maps for nuclei. The macro checks for existing maps to avoid redundant processing.

Segmentation with StarDist:
The macro employs the StarDist plugin for segmenting nuclei, scaling down the probability maps prior to processing. It applies a slight Gaussian blur and adjusts the image to enhance segmentation accuracy. It manages regions of interest (ROIs) to ensure that overlapping nuclei are correctly identified and counted.

Final Analysis:
After segmentation, the macro analyzes the particles, saving the results and ROIs for further examination. This includes generating binary images for non-overlapping nuclei and saving them in designated folders. The intensity of each channel is measured for each nucleus and exported in csv format

For questions relating to the macros or data analysis presented here, please contact the corresponding author of the manuscript


Part D
Results of RT-qPCR analysis that were used to plot Figure 3D.
