# Supplementary material for: An ultra-conserved poison exon in the Tra2b gene encoding a splicing activator is essential for male fertility and meiotic cell division
Source: EMBO J. 2025 Jan 2;44(3):877–902. doi: 10.1038/s44318-024-00344-6 (PMC11791180; doi:10.1038/s44318-024-00344-6)
Supplement: Supplementary file 11 — Source data Fig. 3 [file 44318_2024_344_MOESM11_ESM.zip › Figure 3/Fig 3C/Stats_Collated_V2.csv]

WT
Image_Name	Cell_Number	X	Y	Chan1_Mean	Chan2_Mean	Chan3_Mean	Chan1_Std	Chan2_Std	Chan3_Std	Treatment	Age
Length:52901	Min. : 0	Min. : 6.076	Min. : 56.07	Min. : 248.9	Min. : 77.94	Min. : 95.83	Min. : 0.0	Min. : 4.673	Min. : 1.258	Length:52901	Length:52901
Class :character	1st Qu.: 4408	1st Qu.: 617.350	1st Qu.: 650.09	1st Qu.:1126.6	1st Qu.: 779.32	1st Qu.: 458.83	1st Qu.: 100.4	1st Qu.: 95.675	1st Qu.: 71.004	Class :character	Class :character
Mode :character	Median : 8816	Median : 960.749	Median : 960.34	Median :1283.2	Median : 883.26	Median : 547.27	Median : 132.6	Median : 129.931	Median : 100.215	Mode :character	Mode :character
NA	Mean : 9179	Mean : 962.075	Mean : 969.76	Mean :1339.8	Mean : 926.61	Mean : 591.73	Mean : 146.2	Mean : 153.612	Mean : 117.150	NA	NA
NA	3rd Qu.:13484	3rd Qu.:1304.013	3rd Qu.:1282.74	3rd Qu.:1508.9	3rd Qu.:1031.55	3rd Qu.: 667.66	3rd Qu.: 175.8	3rd Qu.: 181.339	3rd Qu.: 141.280	NA	NA
NA	Max. :21084	Max. :2031.428	Max. :2126.83	Max. :4095.0	Max. :3010.27	Max. :3464.00	Max. :1088.1	Max. :1469.718	Max. :1194.285	NA	NA
KO
Image_Name	Cell_Number	X	Y	Chan1_Mean	Chan2_Mean	Chan3_Mean	Chan1_Std	Chan2_Std	Chan3_Std	Treatment	Age
Length:49880	Min. : 0	Min. : 56.44	Min. : 50.36	Min. : 321.7	Min. : 128.0	Min. : 127.7	Min. : 3.202	Min. : 8.846	Min. : 6.976	Length:49880	Length:49880
Class :character	1st Qu.: 4156	1st Qu.: 579.42	1st Qu.: 594.93	1st Qu.:1171.6	1st Qu.: 786.5	1st Qu.: 560.6	1st Qu.: 107.654	1st Qu.: 101.388	1st Qu.: 97.456	Class :character	Class :character
Mode :character	Median : 8313	Median : 911.44	Median : 928.89	Median :1310.9	Median : 898.6	Median : 679.1	Median : 139.133	Median : 132.864	Median : 136.466	Mode :character	Mode :character
NA	Mean : 8680	Mean : 911.59	Mean : 952.79	Mean :1356.2	Mean : 933.9	Mean : 726.8	Mean : 153.786	Mean : 155.206	Mean : 155.452	NA	NA
NA	3rd Qu.:12469	3rd Qu.:1216.53	3rd Qu.:1284.20	3rd Qu.:1495.4	3rd Qu.:1048.7	3rd Qu.: 845.4	3rd Qu.: 183.631	3rd Qu.: 182.396	3rd Qu.: 189.234	NA	NA
NA	Max. :21566	Max. :2038.14	Max. :2026.54	Max. :3501.2	Max. :2904.9	Max. :2698.7	Max. :1277.501	Max. :1328.494	Max. :1384.403	NA	NA
KO showed a significantly (Mann-Whitney U Test, P<0.0001) higher channel 3 intensity (median: 697.1, IQR: 560.6-845.4) compared to WT (median: 547.27, IQR: 458.83-667.66).
