# Supplementary material for: An ultra-conserved poison exon in the Tra2b gene encoding a splicing activator is essential for male fertility and meiotic cell division
Source: EMBO J. 2025 Jan 2;44(3):877–902. doi: 10.1038/s44318-024-00344-6 (PMC11791180; doi:10.1038/s44318-024-00344-6)
Supplement: Supplementary file 11 — Source data Fig. 3 [file 44318_2024_344_MOESM11_ESM.zip › Figure 3/Fig 3C/Collated_Data_V6_P12(in).csv]

X.1	Label	Area	Mean	StdDev	Mode	Min	Max	X	Y	Perim.	BX	BY	Width	Height	Major	Minor	Angle	Circ.	Feret	Median	X.Area	FeretX	FeretY	FeretAngle	MinFeret	AR	Round	Solidity	Channel	Cell_Number	Image_Name	Age
23326	p12_KO_tiles_20x_repeat.tif:0001-0156	13.729	891.841	110.018	764	626	1086	796.292	50.359	14.125	793.995	48.375	4.515	3.87	4.35	4.018	23.19	0.865	5.038	895	100	2464	162	50.194	3.87	1.083	0.924	0.892	Channel 1	0	p12_KO_tiles_20x_repeat.tif	p12
23327	p12_KO_tiles_20x_repeat.tif:0002-0164	24.129	1072.427	182.189	1223	534	1356	647.791	53.001	18.53	645	50.31	5.805	5.16	6.389	4.809	143.816	0.883	6.977	1096	100	2000	158	146.31	5.16	1.329	0.753	0.921	Channel 1	1	p12_KO_tiles_20x_repeat.tif	p12
23328	p12_KO_tiles_20x_repeat.tif:0003-0184	12.897	909.702	123.653	797	717	1182	801.184	59.309	13.747	799.155	57.405	4.515	3.87	4.334	3.789	28.851	0.858	4.912	877	100	2478	188	23.199	3.87	1.144	0.874	0.873	Channel 1	2	p12_KO_tiles_20x_repeat.tif	p12
23329	p12_KO_tiles_20x_repeat.tif:0004-0200	17.473	1019.571	226.496	1227	425	1326	655.627	64.561	16.327	653.385	61.92	4.515	5.16	5.475	4.064	122.436	0.824	5.947	1084	100	2026	194	130.601	4.487	1.347	0.742	0.875	Channel 1	3	p12_KO_tiles_20x_repeat.tif	p12
23330	p12_KO_tiles_20x_repeat.tif:0005-0365	16.641	1037.481	226.232	938	521	1480	644.42	117.745	20.197	643.065	113.52	2.58	8.385	8.72	2.43	84.76	0.513	8.605	1064	100	1994	378	77.005	2.58	3.589	0.279	0.842	Channel 1	4	p12_KO_tiles_20x_repeat.tif	p12
23331	p12_KO_tiles_20x_repeat.tif:0006-0421	24.962	1377.721	213.957	1098	830	1765	653.837	135.665	19.064	650.805	132.87	5.805	5.805	6.067	5.238	136.088	0.863	6.641	1362	100	2022	412	119.055	5.711	1.158	0.863	0.889	Channel 1	5	p12_KO_tiles_20x_repeat.tif	p12
23332	p12_KO_tiles_20x_repeat.tif:0007-0461	76.965	2379.435	430.2	2543	934	3220	652.972	148.704	41.933	645	143.19	14.835	10.965	15.621	6.273	34.603	0.55	17.041	2464	100	2000	478	29.476	8.05	2.49	0.402	0.83	Channel 1	6	p12_KO_tiles_20x_repeat.tif	p12
23333	p12_KO_tiles_20x_repeat.tif:0008-0455	8.321	1138.3	214.68	879	759	1471	769.743	146.705	10.633	768.195	145.125	3.225	3.225	3.387	3.128	63.435	0.925	3.761	1136	100	2384	450	120.964	3.225	1.083	0.923	0.889	Channel 1	7	p12_KO_tiles_20x_repeat.tif	p12
23334	p12_KO_tiles_20x_repeat.tif:0009-0459	24.962	2169.342	229.699	2345	1533	2468	663.555	148.081	19.976	659.835	145.77	7.74	4.515	7.38	4.307	1.407	0.786	7.847	2250	100	2046	458	170.538	4.515	1.714	0.584	0.882	Channel 1	8	p12_KO_tiles_20x_repeat.tif	p12
23335	p12_KO_tiles_20x_repeat.tif:0010-0466	9.569	1398.054	160.465	1221	1000	1653	781.558	150.215	11.545	779.805	148.35	3.225	3.87	3.88	3.14	99.556	0.902	4.327	1432	100	2420	460	116.565	3.225	1.235	0.809	0.885	Channel 1	9	p12_KO_tiles_20x_repeat.tif	p12
23336	p12_KO_tiles_20x_repeat.tif:0011-0479	9.153	1262.83	315.483	902	689	1699	785.258	154.536	11.389	783.675	152.865	3.225	3.225	3.874	3.008	139.417	0.887	4.561	1341	100	2430	474	135	3.225	1.288	0.776	0.936	Channel 1	10	p12_KO_tiles_20x_repeat.tif	p12
23337	p12_KO_tiles_20x_repeat.tif:0012-0484	17.473	1911.994	280.796	2015	1252	2324	728.896	155.691	17.396	725.625	153.51	5.805	5.16	5.464	4.072	138.009	0.726	6.353	1978	100	2250	478	156.038	4.83	1.342	0.745	0.808	Channel 1	11	p12_KO_tiles_20x_repeat.tif	p12
23338	p12_KO_tiles_20x_repeat.tif:0013-0487	24.545	1617.805	192.117	1812	1282	1940	740.258	157.003	19.064	737.235	154.155	5.805	5.805	6.438	4.854	44.581	0.849	6.977	1623	100	2290	496	56.31	5.473	1.326	0.754	0.887	Channel 1	12	p12_KO_tiles_20x_repeat.tif	p12
23339	p12_KO_tiles_20x_repeat.tif:0014-0489	19.137	992.087	217.383	615	591	1388	801.441	157.745	16.862	798.51	155.445	5.805	4.515	5.363	4.543	174.192	0.846	5.947	994	100	2476	488	167.471	4.515	1.181	0.847	0.876	Channel 1	13	p12_KO_tiles_20x_repeat.tif	p12
23340	p12_KO_tiles_20x_repeat.tif:0015-0492	31.202	1581.057	232.081	1305	1142	2050	723.032	158.735	22.178	718.53	156.09	8.385	5.16	8.112	4.897	15.703	0.797	8.984	1578	100	2228	498	21.038	5.16	1.656	0.604	0.909	Channel 1	14	p12_KO_tiles_20x_repeat.tif	p12
23341	p12_KO_tiles_20x_repeat.tif:0016-0493	19.969	1245.396	270.712	942	539	1558	794.479	158.898	18.152	791.415	156.735	6.45	4.515	5.904	4.307	4.346	0.762	6.734	1342	100	2454	490	163.301	4.515	1.371	0.73	0.842	Channel 1	15	p12_KO_tiles_20x_repeat.tif	p12
23342	p12_KO_tiles_20x_repeat.tif:0017-0493	9.569	1535.717	171.074	1385	1299	1916	756.403	159.049	11.545	754.65	157.38	3.87	3.225	3.713	3.281	159.298	0.902	4.13	1489	100	2342	488	128.66	3.225	1.132	0.884	0.885	Channel 1	16	p12_KO_tiles_20x_repeat.tif	p12
23343	p12_KO_tiles_20x_repeat.tif:0018-0506	19.553	1232.574	284.773	1552	682	1661	776.148	163.123	17.24	773.355	160.605	5.16	5.16	5.241	4.75	47.157	0.827	6.085	1280	100	2398	510	32.005	5.16	1.103	0.906	0.87	Channel 1	17	p12_KO_tiles_20x_repeat.tif	p12
23344	p12_KO_tiles_20x_repeat.tif:0019-0528	27.042	1538.196	175.965	1646	1021	1912	763.318	170.255	20.354	759.81	167.7	7.095	5.16	7.12	4.836	5.324	0.82	7.55	1532	100	2356	532	19.983	5.16	1.472	0.679	0.884	Channel 1	18	p12_KO_tiles_20x_repeat.tif	p12
23345	p12_KO_tiles_20x_repeat.tif:0020-0534	11.233	1176.13	86.839	1220	956	1335	720.501	172.155	12.457	718.53	170.28	3.87	3.87	4.154	3.443	39.713	0.91	4.651	1192	100	2228	538	33.69	3.649	1.207	0.829	0.885	Channel 1	19	p12_KO_tiles_20x_repeat.tif	p12
23346	p12_KO_tiles_20x_repeat.tif:0021-0535	20.385	1464.464	139.069	1362	1006	1741	729.304	172.366	17.24	726.27	170.28	5.805	4.515	5.913	4.389	169.292	0.862	6.353	1452	100	2252	530	156.038	4.515	1.347	0.742	0.907	Channel 1	20	p12_KO_tiles_20x_repeat.tif	p12
23347	p12_KO_tiles_20x_repeat.tif:0022-0536	10.817	632.087	174.712	442	315	962	580.302	172.662	12.835	578.565	170.925	3.87	3.87	3.879	3.55	45.006	0.825	4.561	652	100	1794	540	45	3.87	1.093	0.915	0.852	Channel 1	21	p12_KO_tiles_20x_repeat.tif	p12
23348	p12_KO_tiles_20x_repeat.tif:0023-0539	8.321	1289.812	39.448	1285	1176	1355	738.364	173.795	10.633	736.59	172.215	3.225	3.225	3.685	2.875	132.92	0.925	4.13	1293	100	2286	534	128.66	3.193	1.282	0.78	0.909	Channel 1	22	p12_KO_tiles_20x_repeat.tif	p12
23349	p12_KO_tiles_20x_repeat.tif:0024-0544	12.897	1662.976	114.735	1518	1360	1865	749.813	175.388	13.747	747.555	173.505	4.515	3.87	4.936	3.327	24.255	0.858	5.2	1673	100	2318	548	29.745	3.671	1.484	0.674	0.873	Channel 1	23	p12_KO_tiles_20x_repeat.tif	p12
23350	p12_KO_tiles_20x_repeat.tif:0025-0543	9.153	1117.057	33.867	1135	1029	1182	926.191	175.03	11.545	924.285	173.505	3.87	3.225	3.671	3.175	147.195	0.863	4.13	1124	100	2868	538	128.66	3.225	1.156	0.865	0.863	Channel 1	24	p12_KO_tiles_20x_repeat.tif	p12
23351	p12_KO_tiles_20x_repeat.tif:0026-0564	43.683	2197.062	386.01	2280	1008	2750	673.309	181.654	26.205	668.865	178.02	8.385	7.74	9.103	6.11	39.042	0.799	9.845	2280	100	2074	570	31.608	6.798	1.49	0.671	0.89	Channel 1	25	p12_KO_tiles_20x_repeat.tif	p12
23352	p12_KO_tiles_20x_repeat.tif:0027-0568	14.977	2000.771	210.156	2238	1365	2404	768.625	182.875	15.95	765.615	181.245	5.805	3.87	5.823	3.275	155.726	0.74	6.45	2031	100	2374	562	143.13	3.87	1.778	0.562	0.867	Channel 1	26	p12_KO_tiles_20x_repeat.tif	p12
23353	p12_KO_tiles_20x_repeat.tif:0028-0590	53.667	2789.979	243.535	2740	2229	3363	615.623	190.313	30.075	612.75	184.47	6.45	11.61	11.448	5.969	96.976	0.746	12.05	2814	100	1904	572	105.524	6.45	1.918	0.521	0.905	Channel 1	27	p12_KO_tiles_20x_repeat.tif	p12
23354	p12_KO_tiles_20x_repeat.tif:0029-0578	15.809	1267.539	136.949	1347	853	1514	731.498	186.354	15.037	728.85	184.47	5.16	3.87	5.235	3.845	7.547	0.879	5.511	1298	100	2260	574	159.444	3.87	1.361	0.735	0.905	Channel 1	28	p12_KO_tiles_20x_repeat.tif	p12
23355	p12_KO_tiles_20x_repeat.tif:0030-0578	16.641	1923.112	280.217	2069	948	2353	785.771	186.228	15.95	783.03	184.47	5.805	3.87	5.673	3.735	172.151	0.822	6.119	1968	100	2428	574	161.565	3.87	1.519	0.658	0.879	Channel 1	29	p12_KO_tiles_20x_repeat.tif	p12
23356	p12_KO_tiles_20x_repeat.tif:0031-0583	23.297	2328.058	214.722	2527	1772	2754	664.995	187.833	19.22	661.77	185.115	6.45	5.805	7.281	4.074	36.653	0.792	7.522	2336	100	2052	588	30.964	4.561	1.787	0.56	0.868	Channel 1	30	p12_KO_tiles_20x_repeat.tif	p12
23357	p12_KO_tiles_20x_repeat.tif:0032-0591	24.129	1491.065	347.665	969	918	2280	837.766	190.231	22.178	833.985	187.05	6.45	7.095	8.222	3.737	129.454	0.616	9.167	1428	100	2586	580	129.289	4.561	2.2	0.454	0.8	Channel 1	31	p12_KO_tiles_20x_repeat.tif	p12
23358	p12_KO_tiles_20x_repeat.tif:0033-0595	49.091	1747.186	340.843	1376	753	2443	594.635	192.002	32.811	588.24	187.695	11.61	8.385	12.961	4.822	154.254	0.573	13.281	1720	100	1824	584	150.945	5.915	2.688	0.372	0.828	Channel 1	32	p12_KO_tiles_20x_repeat.tif	p12
23359	p12_KO_tiles_20x_repeat.tif:0034-0591	9.985	710.438	159.228	477	449	992	566.176	190.598	11.923	564.375	188.985	3.87	3.225	3.699	3.437	0	0.883	4.13	695	100	1752	586	128.66	3.225	1.076	0.929	0.889	Channel 1	33	p12_KO_tiles_20x_repeat.tif	p12
23360	p12_KO_tiles_20x_repeat.tif:0035-0601	15.393	627.108	68.603	602	473	749	561.228	193.735	15.037	559.215	191.565	4.515	4.515	4.606	4.256	93.584	0.855	5.2	633	100	1736	608	60.255	4.515	1.082	0.924	0.881	Channel 1	34	p12_KO_tiles_20x_repeat.tif	p12
23361	p12_KO_tiles_20x_repeat.tif:0036-0606	41.186	1643.763	162.226	1636	975	1954	833.682	196.005	29.163	827.535	192.21	10.965	6.45	9.974	5.258	175.227	0.609	11.429	1656	100	2566	602	163.61	6.45	1.897	0.527	0.792	Channel 1	35	p12_KO_tiles_20x_repeat.tif	p12
23362	p12_KO_tiles_20x_repeat.tif:0037-0603	21.633	1282.322	88.352	1292	1069	1451	925.191	194.368	17.24	922.35	192.21	5.805	4.515	6.002	4.589	168.973	0.915	6.353	1287	100	2860	598	156.038	4.515	1.308	0.765	0.929	Channel 1	36	p12_KO_tiles_20x_repeat.tif	p12
23363	p12_KO_tiles_20x_repeat.tif:0038-0612	45.347	3162.264	209.571	3022	2624	3509	620.487	197.426	28.785	615.975	192.855	8.385	9.03	10.239	5.639	50.908	0.688	10.735	3211	100	1916	626	57.265	6.841	1.816	0.551	0.832	Channel 1	37	p12_KO_tiles_20x_repeat.tif	p12
23364	p12_KO_tiles_20x_repeat.tif:0039-0603	9.569	1032.054	46.776	964	925	1122	882.262	194.524	11.923	880.425	192.855	3.87	3.225	3.711	3.283	14.93	0.846	4.13	1035	100	2730	600	141.34	3.225	1.13	0.885	0.868	Channel 1	38	p12_KO_tiles_20x_repeat.tif	p12
23365	p12_KO_tiles_20x_repeat.tif:0040-0613	22.049	2216.406	146.743	2161	1882	2516	656.86	197.583	17.617	654.675	194.79	4.515	5.805	6.058	4.635	96.551	0.893	6.353	2196	100	2032	604	113.962	4.515	1.307	0.765	0.93	Channel 1	39	p12_KO_tiles_20x_repeat.tif	p12
23366	p12_KO_tiles_20x_repeat.tif:0041-0613	24.545	1250.263	54.721	1247	1066	1379	946.898	197.846	19.442	943.635	195.435	7.095	4.515	7.412	4.217	160.958	0.816	7.794	1251	100	2926	608	155.556	4.515	1.758	0.569	0.915	Channel 1	40	p12_KO_tiles_20x_repeat.tif	p12
23367	p12_KO_tiles_20x_repeat.tif:0042-0617	26.626	2323.777	210.802	2134	1778	2698	604.708	198.851	19.82	601.785	196.08	5.805	5.805	6.001	5.649	134.704	0.852	6.977	2330	100	1870	608	123.69	5.805	1.062	0.941	0.901	Channel 1	41	p12_KO_tiles_20x_repeat.tif	p12
23368	p12_KO_tiles_20x_repeat.tif:0043-0618	38.274	1683.334	246.36	1885	681	2079	842.538	199.606	27.117	837.855	196.08	9.03	6.45	8.377	5.817	170.751	0.654	9.589	1731	100	2598	618	160.346	6.325	1.44	0.694	0.825	Channel 1	42	p12_KO_tiles_20x_repeat.tif	p12
23369	p12_KO_tiles_20x_repeat.tif:0044-0614	21.633	1567.702	280.546	1681	1009	2024	979.755	198.189	18.907	976.53	196.08	7.095	3.87	7.087	3.887	172.928	0.76	7.354	1635	100	3028	612	164.745	3.87	1.823	0.548	0.912	Channel 1	43	p12_KO_tiles_20x_repeat.tif	p12
23370	p12_KO_tiles_20x_repeat.tif:0045-0621	68.644	2058.224	563.985	1895	1067	3392	992.118	199.917	36.147	985.56	196.08	12.9	8.385	13.521	6.464	160.42	0.66	13.953	1983	100	3056	610	146.31	7.04	2.092	0.478	0.882	Channel 1	44	p12_KO_tiles_20x_repeat.tif	p12
23371	p12_KO_tiles_20x_repeat.tif:0046-0621	22.049	1301.797	44.152	1310	1174	1400	966.021	200.37	18.152	962.985	198.015	6.45	4.515	6.696	4.193	154.872	0.841	7.211	1307	100	2986	616	153.435	4.515	1.597	0.626	0.914	Channel 1	45	p12_KO_tiles_20x_repeat.tif	p12
23372	p12_KO_tiles_20x_repeat.tif:0047-0628	33.282	3055.631	145.036	2865	2805	3361	626.19	201.99	22.934	623.715	198.66	5.805	7.74	7.931	5.343	74.942	0.795	8.41	3051	100	1936	638	57.529	5.788	1.484	0.674	0.914	Channel 1	46	p12_KO_tiles_20x_repeat.tif	p12
23373	p12_KO_tiles_20x_repeat.tif:0048-0624	25.378	1169.902	47.836	1203	986	1266	897.909	201.097	19.442	894.615	198.66	6.45	5.16	6.468	4.996	14.989	0.844	6.977	1177	100	2776	630	33.69	5.16	1.295	0.772	0.897	Channel 1	47	p12_KO_tiles_20x_repeat.tif	p12
23374	p12_KO_tiles_20x_repeat.tif:0049-0630	59.492	1443.983	175.082	1343	943	1751	854.154	203.028	34.479	847.53	199.305	12.9	7.74	14.089	5.376	153.949	0.629	14.722	1455	100	2628	620	151.189	6.058	2.621	0.382	0.897	Channel 1	48	p12_KO_tiles_20x_repeat.tif	p12
23375	p12_KO_tiles_20x_repeat.tif:0050-0626	12.065	1085.44	101.234	954	900	1243	920.471	201.74	12.835	918.48	199.95	3.87	3.87	4.066	3.778	150.65	0.92	4.651	1110	100	2848	622	146.31	3.87	1.076	0.929	0.906	Channel 1	49	p12_KO_tiles_20x_repeat.tif	p12
23376	p12_KO_tiles_20x_repeat.tif:0051-0634	51.587	1915.206	426.905	1524	1024	2893	1002.824	204.33	27.495	998.46	200.595	9.03	7.74	9.575	6.86	151.166	0.858	10.096	1842	100	3096	626	153.435	7.211	1.396	0.716	0.922	Channel 1	50	p12_KO_tiles_20x_repeat.tif	p12
23377	p12_KO_tiles_20x_repeat.tif:0052-0639	18.305	2324.528	393.766	1750	1720	3070	622.894	206.825	23.846	620.49	201.885	5.805	8.385	7.847	2.97	111.224	0.405	8.773	2329	100	1926	626	107.103	4.933	2.642	0.378	0.591	Channel 1	51	p12_KO_tiles_20x_repeat.tif	p12
23378	p12_KO_tiles_20x_repeat.tif:0053-0635	9.153	693.534	93.326	669	487	863	552.501	204.729	11.011	550.83	203.175	3.225	3.225	3.583	3.253	45	0.949	4.13	680	100	1708	638	38.66	3.225	1.101	0.908	0.936	Channel 1	52	p12_KO_tiles_20x_repeat.tif	p12
23379	p12_KO_tiles_20x_repeat.tif:0054-0638	21.217	1798.157	172.633	1699	1351	2127	598.377	205.572	18.152	595.335	203.175	5.805	5.16	5.917	4.566	24.436	0.809	6.45	1779	100	1846	642	36.87	5.16	1.296	0.772	0.864	Channel 1	53	p12_KO_tiles_20x_repeat.tif	p12
23380	p12_KO_tiles_20x_repeat.tif:0055-0639	8.737	1440.893	119.331	1294	1201	1638	1027.9	206.078	11.011	1026.195	204.465	3.225	3.225	3.626	3.068	141.047	0.906	4.13	1450	100	3184	634	128.66	3.225	1.182	0.846	0.913	Channel 1	54	p12_KO_tiles_20x_repeat.tif	p12
23381	p12_KO_tiles_20x_repeat.tif:0056-0645	8.737	602.131	114.987	650	363	790	545.348	208.013	10.633	543.735	206.4	3.225	3.225	3.335	3.335	0	0.971	3.761	618	100	1688	640	120.964	3.225	1	1	0.913	Channel 1	55	p12_KO_tiles_20x_repeat.tif	p12
23382	p12_KO_tiles_20x_repeat.tif:0057-0650	41.603	1983.55	520.608	1391	1199	3188	1036.889	209.49	25.136	1032.645	206.4	8.385	6.45	8.31	6.374	1.091	0.827	8.984	1902	100	3202	654	21.038	6.45	1.304	0.767	0.905	Channel 1	56	p12_KO_tiles_20x_repeat.tif	p12
23383	p12_KO_tiles_20x_repeat.tif:0058-0650	13.729	1371.674	130.471	1339	1101	1641	1016.862	209.576	13.747	1014.585	207.69	4.515	3.87	4.848	3.606	152.807	0.913	5.2	1353	100	3146	646	150.255	3.87	1.344	0.744	0.904	Channel 1	57	p12_KO_tiles_20x_repeat.tif	p12
23384	p12_KO_tiles_20x_repeat.tif:0059-0658	30.37	1734.432	250.133	1458	1296	2306	1044.162	211.706	24.915	1041.675	207.69	5.16	9.03	8.435	4.584	94.216	0.615	9.391	1683	100	3236	644	105.945	5.16	1.84	0.543	0.781	Channel 1	58	p12_KO_tiles_20x_repeat.tif	p12
23385	p12_KO_tiles_20x_repeat.tif:0060-0657	43.683	1649.229	110.825	1704	1350	1901	603.262	211.809	25.67	599.205	208.335	8.385	7.095	8.474	6.564	158.001	0.833	9.235	1647	100	1858	648	155.225	6.999	1.291	0.775	0.909	Channel 1	59	p12_KO_tiles_20x_repeat.tif	p12
23386	p12_KO_tiles_20x_repeat.tif:0061-0656	22.049	1980.858	240.664	1595	1443	2569	1063.124	211.323	18.152	1060.38	208.98	5.805	5.16	5.703	4.923	154.65	0.841	6.45	1950	100	3290	648	126.87	5.16	1.158	0.863	0.883	Channel 1	60	p12_KO_tiles_20x_repeat.tif	p12
23387	p12_KO_tiles_20x_repeat.tif:0062-0656	10.817	1069.654	73.535	1106	881	1214	1133.712	211.535	12.457	1131.975	209.625	3.87	3.87	3.978	3.462	108.534	0.876	4.327	1080	100	3512	650	116.565	3.75	1.149	0.87	0.867	Channel 1	61	p12_KO_tiles_20x_repeat.tif	p12
23388	p12_KO_tiles_20x_repeat.tif:0063-0660	16.641	1588.875	149.146	1648	1242	1906	591.094	212.624	15.572	588.885	210.27	4.515	5.16	5.24	4.043	51.026	0.862	5.769	1626	100	1830	668	63.435	4.515	1.296	0.772	0.879	Channel 1	62	p12_KO_tiles_20x_repeat.tif	p12
23389	p12_KO_tiles_20x_repeat.tif:0064-0667	53.251	1277.715	207.718	1265	530	1655	870.705	214.982	27.495	866.235	210.915	8.385	8.385	9.558	7.094	134.183	0.885	10.075	1289	100	2688	656	129.806	7.297	1.347	0.742	0.934	Channel 1	63	p12_KO_tiles_20x_repeat.tif	p12
23390	p12_KO_tiles_20x_repeat.tif:0065-0660	13.313	1156.062	143.684	1087	887	1370	970.685	212.528	15.194	967.5	210.915	5.805	3.87	5.329	3.181	151.979	0.725	6.119	1189	100	3000	656	161.565	3.828	1.675	0.597	0.821	Channel 1	64	p12_KO_tiles_20x_repeat.tif	p12
23391	p12_KO_tiles_20x_repeat.tif:0066-0663	26.626	1862.406	224.432	1848	1405	2449	1050.07	213.545	20.732	1046.835	210.915	6.45	5.805	6.98	4.857	145.403	0.778	7.767	1867	100	3248	654	131.634	5.192	1.437	0.696	0.883	Channel 1	65	p12_KO_tiles_20x_repeat.tif	p12
23392	p12_KO_tiles_20x_repeat.tif:0067-0663	9.985	882.594	63.528	832	711	1027	941.7	213.764	11.923	939.765	212.205	3.87	3.225	3.721	3.416	0	0.883	4.13	885	100	2916	658	128.66	3.225	1.089	0.918	0.889	Channel 1	66	p12_KO_tiles_20x_repeat.tif	p12
23393	p12_KO_tiles_20x_repeat.tif:0068-0663	8.737	1326.024	86.91	1324	1136	1482	1026.548	213.94	11.011	1024.905	212.205	3.225	3.225	3.626	3.068	143.864	0.906	4.13	1342	100	3180	658	128.66	3.225	1.182	0.846	0.913	Channel 1	67	p12_KO_tiles_20x_repeat.tif	p12
23394	p12_KO_tiles_20x_repeat.tif:0069-0664	12.065	1759.698	178.568	1530	1492	2192	1068.242	214.107	12.835	1066.185	212.205	3.87	3.87	4.044	3.799	145.305	0.92	4.651	1733	100	3306	660	146.31	3.87	1.064	0.939	0.906	Channel 1	68	p12_KO_tiles_20x_repeat.tif	p12
23395	p12_KO_tiles_20x_repeat.tif:0070-0668	20.385	921.281	124.953	789	706	1146	896.965	215.16	18.152	893.97	212.85	5.805	5.16	5.722	4.536	0.954	0.777	6.353	917	100	2772	672	23.962	5.099	1.261	0.793	0.845	Channel 1	69	p12_KO_tiles_20x_repeat.tif	p12
23396	p12_KO_tiles_20x_repeat.tif:0071-0665	9.569	942.446	24.604	903	894	991	995.698	214.547	11.545	993.945	212.85	3.87	3.225	3.795	3.21	149.957	0.902	4.327	946	100	3082	662	153.435	3.225	1.182	0.846	0.885	Channel 1	70	p12_KO_tiles_20x_repeat.tif	p12
23397	p12_KO_tiles_20x_repeat.tif:0072-0671	11.649	2029.92	162.13	1891	1785	2404	625.581	215.776	15.415	623.715	213.495	3.225	5.805	5.133	2.889	91.043	0.616	6.119	1995	100	1938	680	71.565	3.225	1.776	0.563	0.8	Channel 1	71	p12_KO_tiles_20x_repeat.tif	p12
23398	p12_KO_tiles_20x_repeat.tif:0073-0672	18.721	848.65	130.538	638	575	1131	935.859	216.57	19.82	933.315	213.495	4.515	6.45	6.462	3.689	94.488	0.599	6.977	848	100	2894	662	123.69	4.416	1.752	0.571	0.75	Channel 1	72	p12_KO_tiles_20x_repeat.tif	p12
23399	p12_KO_tiles_20x_repeat.tif:0074-0672	20.801	1077.28	69.949	1024	898	1203	965.797	216.294	19.82	963.63	213.495	5.16	6.45	6.5	4.074	65.349	0.665	6.977	1088	100	2990	680	56.31	4.997	1.595	0.627	0.787	Channel 1	73	p12_KO_tiles_20x_repeat.tif	p12
23400	p12_KO_tiles_20x_repeat.tif:0075-0671	34.114	1591.03	168.975	1765	1244	2005	1057.776	216.398	22.556	1053.93	213.495	7.74	5.805	8.029	5.41	159.351	0.843	8.41	1589	100	3268	664	147.529	5.805	1.484	0.674	0.916	Channel 1	74	p12_KO_tiles_20x_repeat.tif	p12
23401	p12_KO_tiles_20x_repeat.tif:0076-0677	29.538	2094.923	224.34	1651	1586	2455	651.845	217.815	23.468	648.87	214.14	5.805	8.385	8.913	4.22	117.571	0.674	9.523	2109	100	2014	664	118.301	5.203	2.112	0.473	0.84	Channel 1	75	p12_KO_tiles_20x_repeat.tif	p12
23402	p12_KO_tiles_20x_repeat.tif:0077-0678	38.69	811.379	117.118	725	591	1084	884.125	218.187	26.205	881.07	214.14	6.45	9.03	8.917	5.524	101.687	0.708	9.589	801	100	2736	664	109.654	6.45	1.614	0.62	0.834	Channel 1	76	p12_KO_tiles_20x_repeat.tif	p12
23403	p12_KO_tiles_20x_repeat.tif:0078-0673	40.354	933.394	117.933	790	739	1228	929.063	216.916	25.136	924.285	214.14	9.03	5.805	9.177	5.599	3.278	0.803	9.391	913	100	2866	670	164.055	5.805	1.639	0.61	0.915	Channel 1	77	p12_KO_tiles_20x_repeat.tif	p12
23404	p12_KO_tiles_20x_repeat.tif:0079-0673	27.458	930.197	180.293	781	593	1345	953.017	216.935	22.713	948.795	214.14	8.385	5.805	8.978	3.894	149.893	0.669	9.523	900	100	2942	664	151.699	4.472	2.306	0.434	0.852	Channel 1	78	p12_KO_tiles_20x_repeat.tif	p12
23405	p12_KO_tiles_20x_repeat.tif:0080-0674	22.049	984.358	118.076	1068	722	1207	960.204	217.298	18.53	957.825	214.14	4.515	6.45	6.578	4.268	110.865	0.807	6.977	1012	100	2970	666	123.69	4.515	1.541	0.649	0.891	Channel 1	79	p12_KO_tiles_20x_repeat.tif	p12
23406	p12_KO_tiles_20x_repeat.tif:0081-0676	28.29	897.169	110.607	885	631	1087	902.687	217.991	20.354	899.775	214.785	5.805	6.45	6.567	5.485	65.574	0.858	6.977	917	100	2790	682	33.69	5.769	1.197	0.835	0.895	Channel 1	80	p12_KO_tiles_20x_repeat.tif	p12
23407	p12_KO_tiles_20x_repeat.tif:0082-0678	22.881	2013.695	202.403	1986	1353	2297	610.258	218.708	17.995	607.59	216.075	5.16	5.16	5.661	5.147	46.626	0.888	6.45	2074	100	1886	686	53.13	5.16	1.1	0.909	0.932	Channel 1	81	p12_KO_tiles_20x_repeat.tif	p12
23408	p12_KO_tiles_20x_repeat.tif:0083-0677	22.465	1057.37	150.514	924	764	1334	971.394	218.452	18.907	968.145	216.075	6.45	4.515	6.939	4.122	159.063	0.79	7.522	1054	100	3002	672	149.036	4.515	1.684	0.594	0.9	Channel 1	82	p12_KO_tiles_20x_repeat.tif	p12
23409	p12_KO_tiles_20x_repeat.tif:0084-0677	15.393	1935.655	136.086	2044	1682	2186	1065.34	218.106	15.572	1062.96	216.075	5.16	4.515	5.005	3.916	151.83	0.798	5.549	1931	100	3296	672	144.462	4.472	1.278	0.782	0.841	Channel 1	83	p12_KO_tiles_20x_repeat.tif	p12
23410	p12_KO_tiles_20x_repeat.tif:0085-0681	41.186	864.434	144.628	677	590	1165	914.203	219.57	26.048	909.45	216.72	9.675	5.805	9.957	5.267	165.09	0.763	10.198	856	100	2820	674	161.565	5.62	1.891	0.529	0.9	Channel 1	84	p12_KO_tiles_20x_repeat.tif	p12
23411	p12_KO_tiles_20x_repeat.tif:0086-0680	18.305	1606.148	411.312	1480	1045	2624	1050.368	219.461	18.53	1047.48	216.72	5.805	5.16	5.937	3.926	144.757	0.67	6.856	1487	100	3250	672	131.186	4.607	1.512	0.661	0.8	Channel 1	85	p12_KO_tiles_20x_repeat.tif	p12
23412	p12_KO_tiles_20x_repeat.tif:0087-0680	16.641	773.244	72.315	732	644	929	890.003	219.542	15.95	887.52	217.365	5.805	3.87	5.805	3.65	160.858	0.822	6.353	766	100	2752	676	156.038	3.87	1.59	0.629	0.909	Channel 1	86	p12_KO_tiles_20x_repeat.tif	p12
23413	p12_KO_tiles_20x_repeat.tif:0088-0679	10.817	912.135	33.416	901	843	985	987.495	218.978	11.923	985.56	217.365	3.87	3.225	4.037	3.411	0	0.956	4.327	911	100	3056	676	153.435	3.225	1.184	0.845	0.929	Channel 1	87	p12_KO_tiles_20x_repeat.tif	p12
23414	p12_KO_tiles_20x_repeat.tif:0089-0684	14.977	758.16	98.826	838	548	956	895.493	220.715	18.686	892.035	218.01	5.805	5.16	5.525	3.452	50.553	0.539	6.977	778	100	2766	692	33.69	4.561	1.601	0.625	0.699	Channel 1	88	p12_KO_tiles_20x_repeat.tif	p12
23415	p12_KO_tiles_20x_repeat.tif:0090-0681	9.985	1035.302	79.255	1046	819	1166	1022.997	219.73	11.923	1021.035	218.01	3.87	3.225	4.135	3.074	148.096	0.883	4.651	1052	100	3166	678	146.31	3.225	1.345	0.743	0.906	Channel 1	89	p12_KO_tiles_20x_repeat.tif	p12
23416	p12_KO_tiles_20x_repeat.tif:0091-0680	6.24	1759.933	79.902	1789	1524	1905	1070.421	219.236	9.343	1068.765	218.01	3.225	2.58	3.207	2.477	170.538	0.898	3.473	1780	100	3314	678	158.199	2.58	1.295	0.772	0.857	Channel 1	90	p12_KO_tiles_20x_repeat.tif	p12
23417	p12_KO_tiles_20x_repeat.tif:0092-0692	73.22	1778.355	316.29	1523	994	2461	592.286	222.855	36.838	586.305	218.655	12.255	9.03	12.784	7.292	16.751	0.678	13.56	1753	100	1818	700	25.346	8.301	1.753	0.57	0.838	Channel 1	91	p12_KO_tiles_20x_repeat.tif	p12
23418	p12_KO_tiles_20x_repeat.tif:0093-0688	23.297	1506.107	237.204	1256	1034	2108	1057.144	222.018	20.354	1053.93	219.3	7.095	5.16	7.201	4.119	168.488	0.707	7.794	1455	100	3268	680	155.556	4.85	1.748	0.572	0.83	Channel 1	92	p12_KO_tiles_20x_repeat.tif	p12
23419	p12_KO_tiles_20x_repeat.tif:0094-0685	9.569	1578.424	133.191	1491	1251	1821	1076.323	220.969	11.545	1074.57	219.3	3.87	3.225	3.713	3.281	159.298	0.902	4.13	1579	100	3334	680	128.66	3.225	1.132	0.884	0.885	Channel 1	93	p12_KO_tiles_20x_repeat.tif	p12
23420	p12_KO_tiles_20x_repeat.tif:0095-0692	29.122	701.654	68.98	653	554	890	933.767	223.336	21.487	930.09	220.59	7.095	5.16	7.68	4.828	161.856	0.793	8.41	695	100	2884	686	147.529	5.108	1.591	0.629	0.909	Channel 1	94	p12_KO_tiles_20x_repeat.tif	p12
23421	p12_KO_tiles_20x_repeat.tif:0096-0691	7.904	1477.75	105.497	1412	1201	1685	1067.051	222.949	10.255	1065.54	221.235	3.225	3.225	3.419	2.944	135	0.944	3.761	1477	100	3306	686	120.964	3.193	1.161	0.861	0.884	Channel 1	95	p12_KO_tiles_20x_repeat.tif	p12
23422	p12_KO_tiles_20x_repeat.tif:0097-0692	12.897	941.242	79.728	887	692	1106	1129.447	223.139	13.213	1127.46	221.235	3.87	3.87	4.168	3.94	120.964	0.928	4.651	932	100	3498	686	123.69	3.87	1.058	0.945	0.925	Channel 1	96	p12_KO_tiles_20x_repeat.tif	p12
23423	p12_KO_tiles_20x_repeat.tif:0098-0693	10.401	2191.98	119.932	2275	1827	2388	606.906	223.544	11.923	605.01	221.88	3.87	3.225	4.036	3.281	171.464	0.919	4.327	2209	100	1876	690	153.435	3.225	1.23	0.813	0.909	Channel 1	97	p12_KO_tiles_20x_repeat.tif	p12
23424	p12_KO_tiles_20x_repeat.tif:0099-0697	9.985	718.677	99.32	622	539	900	955.541	224.702	12.835	953.955	222.525	3.225	4.515	4.271	2.977	75.022	0.762	4.696	711	100	2960	690	105.945	3.225	1.435	0.697	0.828	Channel 1	98	p12_KO_tiles_20x_repeat.tif	p12
23425	p12_KO_tiles_20x_repeat.tif:0100-0699	14.561	924.386	79.812	884	699	1062	835.671	225.335	14.66	833.34	223.17	4.515	4.515	4.682	3.96	14.975	0.851	5.2	933	100	2584	702	29.745	4.327	1.182	0.846	0.864	Channel 1	99	p12_KO_tiles_20x_repeat.tif	p12
23426	p12_KO_tiles_20x_repeat.tif:0101-0703	30.786	1215.811	163.947	1201	771	1651	857.188	227.031	21.644	854.625	223.17	5.805	7.095	7.328	5.349	101.488	0.826	7.794	1220	100	2654	692	114.444	5.805	1.37	0.73	0.902	Channel 1	100	p12_KO_tiles_20x_repeat.tif	p12
23427	p12_KO_tiles_20x_repeat.tif:0102-0703	30.37	1461.89	182.991	1329	934	1802	579.683	226.797	21.11	576.63	223.815	6.45	5.805	6.489	5.959	13.845	0.856	7.297	1469	100	1790	712	45	5.805	1.089	0.918	0.912	Channel 1	101	p12_KO_tiles_20x_repeat.tif	p12
23428	p12_KO_tiles_20x_repeat.tif:0103-0700	7.072	713.118	73.567	633	549	873	947.258	225.807	9.721	945.57	224.46	3.225	2.58	3.373	2.67	164.828	0.941	3.761	723	100	2932	698	149.036	2.58	1.263	0.792	0.919	Channel 1	102	p12_KO_tiles_20x_repeat.tif	p12
23429	p12_KO_tiles_20x_repeat.tif:0104-0703	22.049	1127.632	121.123	1202	869	1385	1040.269	226.608	18.152	1037.16	224.46	6.45	4.515	6.555	4.283	163.425	0.841	6.947	1129	100	3216	698	158.199	4.515	1.53	0.653	0.898	Channel 1	103	p12_KO_tiles_20x_repeat.tif	p12
23430	p12_KO_tiles_20x_repeat.tif:0105-0705	17.473	877.363	80.035	929	737	1042	846.394	227.132	15.95	843.66	225.105	5.16	4.515	5.194	4.283	6.14	0.863	5.549	871	100	2618	710	35.538	4.515	1.213	0.825	0.884	Channel 1	104	p12_KO_tiles_20x_repeat.tif	p12
23431	p12_KO_tiles_20x_repeat.tif:0106-0704	13.313	1066.484	52.969	1091	900	1178	1059.937	227.02	13.747	1057.8	225.105	4.515	3.87	4.54	3.734	142.864	0.885	5.038	1068	100	3282	698	129.806	3.87	1.216	0.822	0.889	Channel 1	105	p12_KO_tiles_20x_repeat.tif	p12
23432	p12_KO_tiles_20x_repeat.tif:0107-0704	10.401	1124.76	77.677	1073	969	1280	1190.373	226.976	11.923	1188.735	225.105	3.225	3.87	3.897	3.398	100.87	0.919	4.327	1125	100	3688	698	116.565	3.225	1.147	0.872	0.909	Channel 1	106	p12_KO_tiles_20x_repeat.tif	p12
23433	p12_KO_tiles_20x_repeat.tif:0108-0706	9.569	1544.174	250.709	1741	987	1939	1081.96	227.615	11.923	1080.375	225.75	3.225	3.87	3.599	3.385	121.099	0.846	4.13	1592	100	3352	700	128.66	3.225	1.063	0.941	0.868	Channel 1	107	p12_KO_tiles_20x_repeat.tif	p12
23434	p12_KO_tiles_20x_repeat.tif:0109-0707	7.904	2041.711	112.051	1992	1858	2292	598.271	227.872	10.633	596.625	226.395	3.225	3.225	3.415	2.947	165.211	0.879	3.761	2031	100	1852	702	120.964	3.225	1.159	0.863	0.864	Channel 1	108	p12_KO_tiles_20x_repeat.tif	p12
23435	p12_KO_tiles_20x_repeat.tif:0110-0709	17.473	903.601	94.102	851	705	1121	822.974	228.576	15.95	820.44	226.395	5.16	4.515	5.715	3.893	33.534	0.863	6.085	892	100	2544	714	32.005	4.327	1.468	0.681	0.894	Channel 1	109	p12_KO_tiles_20x_repeat.tif	p12
23436	p12_KO_tiles_20x_repeat.tif:0111-0709	15.393	1088.439	95.8	992	892	1278	1016.267	228.635	14.66	1013.94	226.395	4.515	4.515	4.651	4.214	152.33	0.9	5.2	1075	100	3144	706	150.255	4.515	1.104	0.906	0.892	Channel 1	110	p12_KO_tiles_20x_repeat.tif	p12
23437	p12_KO_tiles_20x_repeat.tif:0112-0717	48.259	1903.877	240.536	1916	1345	2362	592.61	231.216	26.583	588.885	227.04	7.74	8.385	8.424	7.294	130.256	0.858	8.961	1923	100	1832	704	120.256	7.74	1.155	0.866	0.91	Channel 1	111	p12_KO_tiles_20x_repeat.tif	p12
23438	p12_KO_tiles_20x_repeat.tif:0113-0711	17.473	837.565	186.251	594	507	1238	955.214	229.098	20.51	952.02	227.04	7.095	4.515	6.225	3.574	176.559	0.522	7.354	825	100	2952	704	164.745	4.515	1.742	0.574	0.7	Channel 1	112	p12_KO_tiles_20x_repeat.tif	p12
23439	p12_KO_tiles_20x_repeat.tif:0114-0719	19.553	1012.936	111.563	1119	731	1261	827.624	231.891	17.018	824.955	228.975	5.16	5.805	5.385	4.624	118.593	0.848	5.947	1016	100	2564	710	102.529	4.904	1.165	0.859	0.862	Channel 1	113	p12_KO_tiles_20x_repeat.tif	p12
23440	p12_KO_tiles_20x_repeat.tif:0115-0719	16.225	1022.468	88.413	1043	769	1182	869.783	231.811	15.037	867.525	229.62	4.515	4.515	4.642	4.451	0	0.902	5.2	1042	100	2690	714	150.255	4.515	1.043	0.959	0.907	Channel 1	114	p12_KO_tiles_20x_repeat.tif	p12
23441	p12_KO_tiles_20x_repeat.tif:0116-0723	33.282	1860.972	165.803	1886	1442	2238	610.122	232.942	23.09	605.655	230.265	8.385	5.805	7.855	5.395	177.79	0.784	8.484	1862	100	1878	720	171.254	5.805	1.456	0.687	0.884	Channel 1	115	p12_KO_tiles_20x_repeat.tif	p12
23442	p12_KO_tiles_20x_repeat.tif:0117-0720	17.889	746.797	148.555	475	445	1079	960.593	232.178	15.95	957.825	230.265	5.805	3.87	5.801	3.926	171.183	0.884	6.119	762	100	2970	716	161.565	3.87	1.478	0.677	0.915	Channel 1	116	p12_KO_tiles_20x_repeat.tif	p12
23443	p12_KO_tiles_20x_repeat.tif:0118-0730	34.946	1064.967	83.975	1065	786	1288	1019.576	235.425	22.556	1016.52	231.555	5.805	7.74	8.198	5.427	112.426	0.863	8.654	1065	100	3156	718	116.565	5.805	1.511	0.662	0.923	Channel 1	117	p12_KO_tiles_20x_repeat.tif	p12
23444	p12_KO_tiles_20x_repeat.tif:0119-0728	29.954	949.465	74.043	930	751	1123	1030.423	234.78	20.354	1027.485	231.555	5.805	6.45	6.826	5.587	123.053	0.909	7.522	945	100	3190	718	120.964	5.805	1.222	0.818	0.929	Channel 1	118	p12_KO_tiles_20x_repeat.tif	p12
23445	p12_KO_tiles_20x_repeat.tif:0120-0726	12.065	621.267	73.219	529	470	792	923.584	234.213	13.213	921.705	232.2	3.87	3.87	4.035	3.807	29.308	0.868	4.651	613	100	2858	730	33.69	3.87	1.06	0.943	0.892	Channel 1	119	p12_KO_tiles_20x_repeat.tif	p12
23446	p12_KO_tiles_20x_repeat.tif:0121-0730	20.801	1102.375	90.356	1025	845	1321	1003.633	235.244	21.266	999.75	233.49	7.74	3.87	7.758	3.414	3.918	0.578	8.159	1099	100	3100	736	18.435	3.87	2.272	0.44	0.769	Channel 1	120	p12_KO_tiles_20x_repeat.tif	p12
23447	p12_KO_tiles_20x_repeat.tif:0122-0733	14.561	906.757	56.631	954	767	999	848.498	236.227	14.66	846.24	234.135	4.515	4.515	4.566	4.061	24.805	0.851	5.2	922	100	2624	736	29.745	4.515	1.124	0.889	0.864	Channel 1	121	p12_KO_tiles_20x_repeat.tif	p12
23448	p12_KO_tiles_20x_repeat.tif:0123-0732	13.313	1204.625	107.345	1106	936	1448	1075.517	235.969	13.747	1073.28	234.135	4.515	3.87	4.73	3.583	157.958	0.885	5.2	1199	100	3328	728	150.255	3.87	1.32	0.758	0.889	Channel 1	122	p12_KO_tiles_20x_repeat.tif	p12
23449	p12_KO_tiles_20x_repeat.tif:0124-0732	7.072	1609.544	91.651	1489	1452	1826	1119.473	236.127	9.721	1117.785	234.78	3.225	2.58	3.373	2.67	164.828	0.941	3.761	1614	100	3466	730	149.036	2.58	1.263	0.792	0.919	Channel 1	123	p12_KO_tiles_20x_repeat.tif	p12
23450	p12_KO_tiles_20x_repeat.tif:0125-0735	9.985	621.427	68.344	580	531	828	946.753	237.118	11.545	944.925	235.425	3.87	3.225	3.941	3.225	160.395	0.941	4.327	600	100	2930	732	153.435	3.225	1.222	0.818	0.906	Channel 1	124	p12_KO_tiles_20x_repeat.tif	p12
23451	p12_KO_tiles_20x_repeat.tif:0126-0743	31.618	1039.036	77.928	991	824	1227	1052.012	239.719	22.713	1049.415	235.425	5.805	8.385	8.459	4.759	110.729	0.77	8.773	1039	100	3258	730	107.103	5.192	1.778	0.563	0.884	Channel 1	125	p12_KO_tiles_20x_repeat.tif	p12
23452	p12_KO_tiles_20x_repeat.tif:0127-0738	16.641	1137.219	79.655	1114	926	1298	1059.961	238.021	15.572	1057.8	235.425	4.515	5.16	5.214	4.063	84.888	0.862	5.511	1150	100	3284	730	110.556	4.487	1.283	0.779	0.87	Channel 1	126	p12_KO_tiles_20x_repeat.tif	p12
23453	p12_KO_tiles_20x_repeat.tif:0128-0738	9.569	1258.38	257.213	855	549	1597	658.335	238.103	11.923	656.61	236.07	3.225	3.87	4.021	3.03	128.29	0.846	4.651	1307	100	2038	732	123.69	3.225	1.327	0.753	0.885	Channel 1	127	p12_KO_tiles_20x_repeat.tif	p12
23454	p12_KO_tiles_20x_repeat.tif:0129-0742	32.866	1003.962	167.533	848	586	1314	802.253	239.397	21.644	799.155	236.07	6.45	6.45	6.785	6.167	137.058	0.882	7.354	1030	100	2482	732	127.875	6.45	1.1	0.909	0.913	Channel 1	128	p12_KO_tiles_20x_repeat.tif	p12
23455	p12_KO_tiles_20x_repeat.tif:0130-0741	21.633	1057.663	156.925	979	634	1362	843.635	239.072	18.152	841.08	236.07	5.16	5.805	5.752	4.789	107.246	0.825	6.119	1083	100	2614	732	108.435	5.16	1.201	0.833	0.867	Channel 1	129	p12_KO_tiles_20x_repeat.tif	p12
23456	p12_KO_tiles_20x_repeat.tif:0131-0742	22.881	640.741	107.408	520	447	964	935.338	239.395	19.064	932.025	236.715	6.45	5.16	6.823	4.27	152.258	0.791	7.211	639	100	2890	738	153.435	4.85	1.598	0.626	0.866	Channel 1	130	p12_KO_tiles_20x_repeat.tif	p12
23457	p12_KO_tiles_20x_repeat.tif:0132-0740	14.561	1713.714	250.648	1612	1205	2174	1127.285	238.715	14.503	1124.88	236.715	4.515	3.87	4.85	3.822	158.916	0.87	5.549	1721	100	3488	736	144.462	3.87	1.269	0.788	0.921	Channel 1	131	p12_KO_tiles_20x_repeat.tif	p12
23458	p12_KO_tiles_20x_repeat.tif:0133-0742	23.713	1034.066	73.44	968	872	1244	994.132	239.47	20.197	990.075	237.36	7.74	3.87	7.867	3.838	10.805	0.73	8.385	1025	100	3070	748	22.62	3.87	2.05	0.488	0.919	Channel 1	132	p12_KO_tiles_20x_repeat.tif	p12
23459	p12_KO_tiles_20x_repeat.tif:0134-0742	12.481	961.3	97.639	896	809	1300	1003.276	239.424	13.747	1001.04	237.36	4.515	3.87	4.522	3.514	161.327	0.83	4.912	937	100	3104	740	156.801	3.87	1.287	0.777	0.857	Channel 1	133	p12_KO_tiles_20x_repeat.tif	p12
23460	p12_KO_tiles_20x_repeat.tif:0135-0745	19.969	1069.958	78.255	1027	911	1254	1008.417	240.424	18.152	1005.555	237.36	5.16	5.805	6.084	4.179	76.478	0.762	6.45	1065	100	3118	752	53.13	4.691	1.456	0.687	0.835	Channel 1	134	p12_KO_tiles_20x_repeat.tif	p12
23461	p12_KO_tiles_20x_repeat.tif:0136-0749	25.794	1534.488	144.728	1592	1202	1777	598.924	241.615	21.8	594.69	238.65	7.74	5.805	8.696	3.777	34.081	0.682	8.961	1585	100	1844	756	30.256	4.472	2.303	0.434	0.849	Channel 1	135	p12_KO_tiles_20x_repeat.tif	p12
23462	p12_KO_tiles_20x_repeat.tif:0137-0746	15.393	926.101	100.836	936	731	1153	868.771	240.629	15.037	866.235	238.65	5.16	3.87	5.39	3.636	16.181	0.855	5.769	920	100	2686	750	26.565	3.87	1.482	0.675	0.892	Channel 1	136	p12_KO_tiles_20x_repeat.tif	p12
23463	p12_KO_tiles_20x_repeat.tif:0138-0750	21.633	1283.149	160.242	1135	957	1772	999.638	242.818	23.468	995.88	238.65	7.74	6.45	6.493	4.242	176.106	0.494	7.847	1288	100	3088	752	170.538	6.362	1.53	0.653	0.654	Channel 1	137	p12_KO_tiles_20x_repeat.tif	p12
23464	p12_KO_tiles_20x_repeat.tif:0139-0752	32.45	892.917	84.732	902	667	1038	820.647	242.313	21.8	817.215	239.295	7.095	6.45	6.746	6.125	26.982	0.858	7.354	919	100	2536	758	37.875	6.385	1.101	0.908	0.891	Channel 1	138	p12_KO_tiles_20x_repeat.tif	p12
23465	p12_KO_tiles_20x_repeat.tif:0140-0751	30.786	1894.841	290.237	1786	1121	2364	1136.621	242.311	21.266	1133.265	239.295	7.095	5.805	6.774	5.786	4.156	0.855	7.354	1918	100	3514	746	164.745	5.805	1.171	0.854	0.902	Channel 1	139	p12_KO_tiles_20x_repeat.tif	p12
23466	p12_KO_tiles_20x_repeat.tif:0141-0752	22.049	1190.165	107.1	1190	976	1404	1079.042	242.538	17.617	1076.505	239.94	5.16	5.16	5.571	5.039	136.135	0.893	6.45	1190	100	3338	746	143.13	5.16	1.106	0.904	0.922	Channel 1	140	p12_KO_tiles_20x_repeat.tif	p12
23467	p12_KO_tiles_20x_repeat.tif:0142-0751	5.824	997.357	104.154	1087	763	1150	989.015	242.612	11.545	987.495	240.585	3.87	3.225	3.326	2.229	152.888	0.549	4.13	1035	100	3064	746	141.34	2.967	1.492	0.67	0.651	Channel 1	141	p12_KO_tiles_20x_repeat.tif	p12
23468	p12_KO_tiles_20x_repeat.tif:0143-0753	9.153	574.636	70.499	526	422	768	952.401	242.901	11.011	950.73	241.23	3.225	3.225	3.583	3.253	134.996	0.949	4.13	566	100	2950	748	128.66	3.225	1.101	0.908	0.936	Channel 1	142	p12_KO_tiles_20x_repeat.tif	p12
23469	p12_KO_tiles_20x_repeat.tif:0144-0758	27.042	1101.127	142.514	1210	667	1360	1060.99	244.371	19.82	1058.445	241.23	5.16	6.45	6.408	5.373	68.101	0.865	7.211	1117	100	3286	768	63.435	5.16	1.193	0.839	0.922	Channel 1	143	p12_KO_tiles_20x_repeat.tif	p12
23470	p12_KO_tiles_20x_repeat.tif:0145-0761	12.897	1171.758	102.127	1163	963	1383	1093.681	245.381	13.747	1091.985	243.165	3.87	4.515	4.544	3.614	100	0.858	4.912	1171	100	3388	754	113.199	3.87	1.257	0.795	0.873	Channel 1	144	p12_KO_tiles_20x_repeat.tif	p12
23471	p12_KO_tiles_20x_repeat.tif:0146-0763	17.889	1072.203	154.635	985	666	1372	644.618	245.933	17.774	641.13	243.81	6.45	4.515	5.591	4.074	5.647	0.712	6.578	1119	100	1988	766	11.31	4.515	1.372	0.729	0.811	Channel 1	145	p12_KO_tiles_20x_repeat.tif	p12
23472	p12_KO_tiles_20x_repeat.tif:0147-0762	14.561	923.243	118.97	832	675	1141	878.868	245.791	14.125	876.555	243.81	4.515	3.87	4.993	3.713	149.093	0.917	5.549	914	100	2718	758	144.462	3.87	1.345	0.744	0.933	Channel 1	146	p12_KO_tiles_20x_repeat.tif	p12
23473	p12_KO_tiles_20x_repeat.tif:0148-0764	23.713	1765.658	278.874	1935	1163	2305	1147.019	246.181	18.152	1144.23	243.81	5.805	5.16	5.822	5.186	170.705	0.904	6.353	1765	100	3548	758	156.038	5.16	1.122	0.891	0.919	Channel 1	147	p12_KO_tiles_20x_repeat.tif	p12
23474	p12_KO_tiles_20x_repeat.tif:0149-0767	22.049	1010.561	79.277	976	853	1211	986.065	247.455	17.774	983.625	244.455	5.16	5.805	5.653	4.966	109.572	0.877	6.119	1003	100	3056	758	108.435	5.16	1.138	0.878	0.891	Channel 1	148	p12_KO_tiles_20x_repeat.tif	p12
23475	p12_KO_tiles_20x_repeat.tif:0150-0766	14.561	1589.157	196.584	1296	1154	1956	589.65	246.952	16.327	586.95	245.1	5.805	3.87	6.097	3.041	34.395	0.686	6.977	1602	100	1820	772	33.69	3.649	2.005	0.499	0.854	Channel 1	149	p12_KO_tiles_20x_repeat.tif	p12
23476	p12_KO_tiles_20x_repeat.tif:0151-0774	39.522	965.679	109.796	911	650	1196	1068.477	249.544	24.758	1065.54	245.1	5.805	9.03	8.762	5.743	82.415	0.81	9.235	976	100	3312	788	77.905	5.805	1.526	0.655	0.905	Channel 1	150	p12_KO_tiles_20x_repeat.tif	p12
23477	p12_KO_tiles_20x_repeat.tif:0152-0770	35.362	2101.535	680.563	1126	869	3422	1155.093	248.124	24.003	1151.325	245.1	8.385	6.45	8.402	5.359	155.61	0.771	9.235	2131	100	3570	762	155.225	5.769	1.568	0.638	0.876	Channel 1	151	p12_KO_tiles_20x_repeat.tif	p12
23478	p12_KO_tiles_20x_repeat.tif:0153-0769	16.225	942.019	106.13	992	652	1145	872.263	247.986	15.037	870.105	245.745	4.515	4.515	4.966	4.16	125.783	0.902	5.549	954	100	2700	762	125.538	4.515	1.194	0.838	0.907	Channel 1	152	p12_KO_tiles_20x_repeat.tif	p12
23479	p12_KO_tiles_20x_repeat.tif:0154-0772	24.962	1073.875	132.826	975	860	1442	1000.481	248.884	19.064	997.815	245.745	5.16	6.45	6.32	5.029	90.449	0.863	6.734	1045	100	3100	762	106.699	5.16	1.257	0.796	0.896	Channel 1	153	p12_KO_tiles_20x_repeat.tif	p12
23480	p12_KO_tiles_20x_repeat.tif:0155-0773	13.729	1002.25	222.775	923	481	1328	811.361	249.273	13.747	809.475	247.035	3.87	4.515	4.848	3.606	62.807	0.913	5.2	1066	100	2512	780	60.255	3.87	1.344	0.744	0.904	Channel 1	154	p12_KO_tiles_20x_repeat.tif	p12
23481	p12_KO_tiles_20x_repeat.tif:0156-0774	21.217	880.5	110.953	873	685	1159	858.565	249.558	17.24	855.915	247.035	5.16	5.16	5.437	4.969	40.604	0.897	6.085	870	100	2654	778	32.005	5.16	1.094	0.914	0.911	Channel 1	155	p12_KO_tiles_20x_repeat.tif	p12
23482	p12_KO_tiles_20x_repeat.tif:0157-0776	32.45	1129.321	104.309	1076	866	1376	1079.151	250.186	21.644	1075.86	247.035	6.45	6.45	6.5	6.356	95.007	0.87	7.297	1137	100	3338	768	135	6.45	1.023	0.978	0.907	Channel 1	156	p12_KO_tiles_20x_repeat.tif	p12
23483	p12_KO_tiles_20x_repeat.tif:0158-0778	15.809	1182.901	93.408	1169	971	1376	1112.031	250.039	19.598	1110.045	247.68	5.16	6.45	5.713	3.523	59.516	0.517	6.734	1202	100	3448	788	73.301	4.8	1.622	0.617	0.661	Channel 1	157	p12_KO_tiles_20x_repeat.tif	p12
23484	p12_KO_tiles_20x_repeat.tif:0159-0776	10.817	1024.49	79.827	927	883	1211	580.178	250.359	12.301	578.565	248.325	3.225	3.87	4.188	3.288	71.915	0.898	4.651	1015	100	1794	782	56.31	3.225	1.274	0.785	0.929	Channel 1	158	p12_KO_tiles_20x_repeat.tif	p12
23485	p12_KO_tiles_20x_repeat.tif:0160-0780	29.954	1110.698	109.876	1113	791	1366	1094.198	251.613	21.644	1091.34	248.325	5.805	6.45	6.29	6.063	126.936	0.804	7.354	1113	100	3386	770	127.875	5.805	1.037	0.964	0.883	Channel 1	159	p12_KO_tiles_20x_repeat.tif	p12
23486	p12_KO_tiles_20x_repeat.tif:0161-0785	31.618	1140.365	202.211	1078	787	1618	1008.839	253.12	21.8	1005.555	249.615	6.45	7.095	6.635	6.067	100.455	0.836	7.211	1130	100	3126	774	100.305	6.45	1.094	0.914	0.874	Channel 1	160	p12_KO_tiles_20x_repeat.tif	p12
23487	p12_KO_tiles_20x_repeat.tif:0162-0788	28.29	1275.423	189.398	1267	879	1782	634.784	255.079	25.293	630.165	250.26	7.74	7.74	6.782	5.311	55.967	0.556	8.26	1267	100	1954	796	51.34	6.392	1.277	0.783	0.735	Channel 1	161	p12_KO_tiles_20x_repeat.tif	p12
23488	p12_KO_tiles_20x_repeat.tif:0163-0786	22.881	1033.795	173.108	900	661	1353	853.787	253.491	18.686	851.4	250.26	5.16	6.45	5.875	4.959	106.706	0.823	6.578	1037	100	2646	796	78.69	5.16	1.185	0.844	0.866	Channel 1	162	p12_KO_tiles_20x_repeat.tif	p12
23489	p12_KO_tiles_20x_repeat.tif:0164-0783	24.962	1055.7	88.559	1077	833	1233	1117.129	252.7	19.976	1113.27	250.26	7.74	4.515	7.184	4.424	169.024	0.786	7.978	1063	100	3452	780	165.964	4.515	1.624	0.616	0.902	Channel 1	163	p12_KO_tiles_20x_repeat.tif	p12
23490	p12_KO_tiles_20x_repeat.tif:0165-0786	27.874	1819.858	393.226	2073	1031	2644	1161.274	253.355	20.354	1158.42	250.26	5.805	6.45	6.203	5.721	120.014	0.845	6.856	1758	100	3594	778	131.186	5.805	1.084	0.922	0.887	Channel 1	164	p12_KO_tiles_20x_repeat.tif	p12
23491	p12_KO_tiles_20x_repeat.tif:0166-0783	10.401	566.64	71.468	507	401	714	955.851	252.569	11.923	953.955	250.905	3.87	3.225	4.036	3.281	171.464	0.919	4.327	576	100	2958	780	153.435	3.225	1.23	0.813	0.909	Channel 1	165	p12_KO_tiles_20x_repeat.tif	p12
23492	p12_KO_tiles_20x_repeat.tif:0167-0786	9.985	641.344	107.75	721	461	862	938.798	253.351	11.923	937.185	251.55	3.225	3.87	3.699	3.437	90	0.883	4.13	654	100	2908	780	128.66	3.225	1.076	0.929	0.889	Channel 1	166	p12_KO_tiles_20x_repeat.tif	p12
23493	p12_KO_tiles_20x_repeat.tif:0168-0794	35.362	1025.8	98.909	1010	814	1358	867.392	256.023	23.468	864.3	252.195	6.45	7.74	8.405	5.357	115.001	0.807	8.961	1019	100	2682	782	120.256	5.769	1.569	0.637	0.895	Channel 1	167	p12_KO_tiles_20x_repeat.tif	p12
23494	p12_KO_tiles_20x_repeat.tif:0169-0788	12.065	919.009	46.148	912	804	1044	981.078	254.008	12.835	979.11	252.195	3.87	3.87	4.044	3.799	124.695	0.92	4.651	918	100	3038	782	123.69	3.87	1.064	0.939	0.906	Channel 1	168	p12_KO_tiles_20x_repeat.tif	p12
23495	p12_KO_tiles_20x_repeat.tif:0170-0789	12.481	1031.892	66.055	1139	860	1169	1002.696	254.517	14.66	1000.395	252.195	4.515	4.515	4.385	3.624	45.785	0.73	5.2	1027	100	3106	796	60.255	4.038	1.21	0.827	0.789	Channel 1	169	p12_KO_tiles_20x_repeat.tif	p12
23496	p12_KO_tiles_20x_repeat.tif:0171-0791	25.794	1038.395	104.384	947	811	1281	1016.26	255.243	19.064	1013.295	252.195	5.805	5.805	6.071	5.41	53.657	0.892	6.641	1016	100	3146	800	60.945	5.769	1.122	0.891	0.905	Channel 1	170	p12_KO_tiles_20x_repeat.tif	p12
23497	p12_KO_tiles_20x_repeat.tif:0172-0791	18.721	1023.206	65.359	1026	872	1208	1102.972	255.055	16.327	1100.37	252.84	5.16	4.515	5.563	4.285	145.263	0.882	6.085	1012	100	3412	786	147.995	4.515	1.298	0.77	0.909	Channel 1	171	p12_KO_tiles_20x_repeat.tif	p12
23498	p12_KO_tiles_20x_repeat.tif:0173-0792	14.977	598.236	76.693	546	428	745	923.479	255.348	14.503	921.06	253.485	4.515	3.87	4.96	3.845	155.719	0.895	5.549	595	100	2856	788	144.462	3.87	1.29	0.775	0.935	Channel 1	172	p12_KO_tiles_20x_repeat.tif	p12
23499	p12_KO_tiles_20x_repeat.tif:0174-0795	14.561	1015.207	57.536	1030	874	1158	1122.567	256.351	15.572	1119.72	254.13	5.16	4.515	4.783	3.876	14.949	0.755	5.511	1017	100	3472	798	20.556	4.515	1.234	0.81	0.814	Channel 1	173	p12_KO_tiles_20x_repeat.tif	p12
23500	p12_KO_tiles_20x_repeat.tif:0175-0795	10.817	1698.375	226.865	1331	1294	2143	1177.77	256.388	11.923	1175.835	254.775	3.87	3.225	4.037	3.411	0	0.956	4.327	1703	100	3646	792	153.435	3.225	1.184	0.845	0.929	Channel 1	174	p12_KO_tiles_20x_repeat.tif	p12
23501	p12_KO_tiles_20x_repeat.tif:0176-0806	19.969	1160.896	254.178	1157	547	1584	889.119	259.828	18.152	886.875	256.71	4.515	6.45	6.289	4.043	94.951	0.762	6.578	1188	100	2754	796	101.31	4.348	1.555	0.643	0.85	Channel 1	175	p12_KO_tiles_20x_repeat.tif	p12
23502	p12_KO_tiles_20x_repeat.tif:0177-0807	29.122	1048.929	153.436	1010	727	1321	1127.506	260.469	20.354	1124.88	256.71	5.16	7.095	6.882	5.388	95.834	0.883	7.354	1037	100	3494	796	105.255	5.16	1.277	0.783	0.927	Channel 1	176	p12_KO_tiles_20x_repeat.tif	p12
23503	p12_KO_tiles_20x_repeat.tif:0178-0808	30.37	815.839	160.779	576	516	1149	795.378	260.62	21.644	792.06	257.355	6.45	6.45	7.887	4.903	135.052	0.815	8.678	798	100	2458	798	131.987	5.473	1.609	0.622	0.907	Channel 1	177	p12_KO_tiles_20x_repeat.tif	p12
23504	p12_KO_tiles_20x_repeat.tif:0179-0805	21.217	957.471	96.189	856	759	1227	815.489	259.385	18.152	812.055	257.355	6.45	4.515	6.756	3.999	160.301	0.809	7.211	956	100	2518	800	153.435	4.487	1.689	0.592	0.895	Channel 1	178	p12_KO_tiles_20x_repeat.tif	p12
23505	p12_KO_tiles_20x_repeat.tif:0180-0810	38.69	1087.091	119.847	1042	737	1385	975.445	260.729	26.205	970.725	257.355	8.385	7.74	9.856	4.998	139.967	0.708	10.579	1074	100	3010	800	142.431	5.929	1.972	0.507	0.869	Channel 1	179	p12_KO_tiles_20x_repeat.tif	p12
23506	p12_KO_tiles_20x_repeat.tif:0181-0806	11.649	1835.562	166.126	1792	1414	2089	1186.316	259.866	13.213	1184.22	258	3.87	3.87	4.546	3.263	140.574	0.838	5.038	1854	100	3674	800	129.806	3.75	1.393	0.718	0.889	Channel 1	180	p12_KO_tiles_20x_repeat.tif	p12
23507	p12_KO_tiles_20x_repeat.tif:0182-0807	9.153	1050.557	165.097	959	699	1335	638.931	260.316	11.011	637.26	258.645	3.225	3.225	3.583	3.253	134.996	0.949	4.13	1074	100	1978	802	128.66	3.225	1.101	0.908	0.936	Channel 1	181	p12_KO_tiles_20x_repeat.tif	p12
23508	p12_KO_tiles_20x_repeat.tif:0183-0813	34.114	1130.043	152.083	878	810	1436	876.036	262.2	22.178	872.685	258.645	6.45	7.095	6.967	6.235	110.316	0.872	7.55	1145	100	2712	802	109.983	6.45	1.117	0.895	0.901	Channel 1	182	p12_KO_tiles_20x_repeat.tif	p12
23509	p12_KO_tiles_20x_repeat.tif:0184-0814	31.618	1180.405	243.667	953	674	1707	856.255	262.651	20.732	853.335	259.29	5.805	6.45	6.935	5.805	116.59	0.924	7.522	1171	100	2650	804	120.964	5.805	1.195	0.837	0.944	Channel 1	183	p12_KO_tiles_20x_repeat.tif	p12
23510	p12_KO_tiles_20x_repeat.tif:0185-0812	21.633	1149.178	113.701	1027	911	1453	883.328	261.87	18.152	880.425	259.29	5.805	5.16	7.121	3.868	40.236	0.825	7.767	1123	100	2730	820	41.634	4.105	1.841	0.543	0.929	Channel 1	184	p12_KO_tiles_20x_repeat.tif	p12
23511	p12_KO_tiles_20x_repeat.tif:0186-0816	23.297	1093.21	82.032	1003	902	1269	1132.966	263.172	19.442	1130.04	259.935	5.16	6.45	6.544	4.533	81.862	0.775	6.734	1096	100	3508	806	106.699	5.139	1.444	0.693	0.848	Channel 1	185	p12_KO_tiles_20x_repeat.tif	p12
23512	p12_KO_tiles_20x_repeat.tif:0187-0819	33.698	1200.741	127.808	1161	799	1513	1014.382	264.207	21.644	1011.36	260.58	5.805	7.095	7.509	5.714	109.841	0.904	8.082	1189	100	3140	808	118.61	5.805	1.314	0.761	0.936	Channel 1	186	p12_KO_tiles_20x_repeat.tif	p12
23513	p12_KO_tiles_20x_repeat.tif:0188-0815	16.225	984.083	101.968	872	744	1183	1104.017	262.788	15.572	1101.66	260.58	5.16	4.515	4.969	4.158	149.909	0.841	5.549	991	100	3418	808	144.462	4.515	1.195	0.837	0.867	Channel 1	187	p12_KO_tiles_20x_repeat.tif	p12
23514	p12_KO_tiles_20x_repeat.tif:0189-0818	30.37	1027.51	114.897	948	750	1321	1120.104	263.774	20.354	1117.14	260.58	5.805	6.45	6.593	5.865	108.857	0.921	6.977	1017	100	3466	810	123.69	5.805	1.124	0.889	0.93	Channel 1	188	p12_KO_tiles_20x_repeat.tif	p12
23515	p12_KO_tiles_20x_repeat.tif:0190-0817	22.881	1158.114	113.726	1028	944	1392	1140.999	263.612	18.53	1138.425	260.58	5.16	5.805	6.317	4.612	124.747	0.837	6.856	1150	100	3530	810	131.186	5.099	1.37	0.73	0.894	Channel 1	189	p12_KO_tiles_20x_repeat.tif	p12
23516	p12_KO_tiles_20x_repeat.tif:0191-0823	32.034	1079.201	121.124	1055	781	1427	1033.755	265.25	22.178	1030.71	261.87	6.45	7.095	6.683	6.103	98.275	0.818	7.297	1085	100	3198	814	135	6.45	1.095	0.913	0.875	Channel 1	190	p12_KO_tiles_20x_repeat.tif	p12
23517	p12_KO_tiles_20x_repeat.tif:0192-0825	34.114	1105.61	128.655	1095	768	1368	988.14	266.173	21.8	984.915	262.515	6.45	7.095	6.836	6.354	90	0.902	7.354	1105	100	3062	814	105.255	6.45	1.076	0.93	0.911	Channel 1	191	p12_KO_tiles_20x_repeat.tif	p12
23518	p12_KO_tiles_20x_repeat.tif:0193-0822	9.153	1136.67	104.933	939	904	1349	758.227	264.978	11.545	756.585	263.16	3.225	3.87	3.677	3.17	125.714	0.863	4.13	1143	100	2348	816	128.66	3.225	1.16	0.862	0.863	Channel 1	192	p12_KO_tiles_20x_repeat.tif	p12
23519	p12_KO_tiles_20x_repeat.tif:0194-0828	33.698	992	138.265	1027	703	1373	868.102	267.018	22.022	864.945	263.805	6.45	6.45	6.756	6.351	53.358	0.873	7.354	989	100	2682	834	37.875	6.45	1.064	0.94	0.92	Channel 1	193	p12_KO_tiles_20x_repeat.tif	p12
23520	p12_KO_tiles_20x_repeat.tif:0195-0824	10.401	1786.17	180.882	1677	1263	2071	1194.011	265.624	12.08	1191.96	263.805	3.87	3.87	4.42	2.996	135	0.896	4.651	1794	100	3698	818	123.69	3.193	1.475	0.678	0.877	Channel 1	194	p12_KO_tiles_20x_repeat.tif	p12
23521	p12_KO_tiles_20x_repeat.tif:0196-0832	34.53	1144.193	216.524	945	773	1640	1000.554	268.371	22.556	997.815	264.45	5.805	7.74	8.105	5.424	107.953	0.853	8.654	1101	100	3096	820	116.565	5.805	1.494	0.669	0.917	Channel 1	195	p12_KO_tiles_20x_repeat.tif	p12
23522	p12_KO_tiles_20x_repeat.tif:0197-0833	39.522	1256.268	245.728	1485	632	1676	607.295	268.405	28.407	601.785	265.095	9.675	7.095	8.746	5.754	165.695	0.615	10.013	1303	100	1866	832	14.931	6.98	1.52	0.658	0.776	Channel 1	196	p12_KO_tiles_20x_repeat.tif	p12
23523	p12_KO_tiles_20x_repeat.tif:0198-0828	16.225	1213.808	82.326	1243	997	1397	1164.25	266.989	15.037	1161.645	265.095	5.16	3.87	5.436	3.8	161.663	0.902	5.769	1211	100	3602	824	153.435	3.87	1.43	0.699	0.918	Channel 1	197	p12_KO_tiles_20x_repeat.tif	p12
23524	p12_KO_tiles_20x_repeat.tif:0199-0833	26.21	1279.282	177.618	1104	825	1558	737.803	268.53	20.732	734.655	265.74	6.45	5.805	7.646	4.364	36.687	0.766	8.26	1285	100	2278	840	38.66	5.192	1.752	0.571	0.881	Channel 1	198	p12_KO_tiles_20x_repeat.tif	p12
23525	p12_KO_tiles_20x_repeat.tif:0200-0831	17.889	1221.669	90.543	1271	1026	1396	752.558	267.968	15.95	750.135	265.74	5.16	4.515	4.954	4.598	162.266	0.884	5.549	1213	100	2326	826	144.462	4.515	1.077	0.928	0.896	Channel 1	199	p12_KO_tiles_20x_repeat.tif	p12
23526	p12_KO_tiles_20x_repeat.tif:0201-0833	21.633	1099.572	132.556	1013	759	1435	888.488	268.382	18.686	885.585	265.74	5.805	5.805	5.351	5.148	123.916	0.779	6.119	1091	100	2752	842	71.565	5.676	1.039	0.962	0.832	Channel 1	200	p12_KO_tiles_20x_repeat.tif	p12
23527	p12_KO_tiles_20x_repeat.tif:0202-0831	10.817	1230.731	96.37	1255	993	1426	723.69	267.998	11.923	721.755	266.385	3.87	3.225	4.037	3.411	0	0.956	4.327	1238	100	2238	828	153.435	3.225	1.184	0.845	0.929	Channel 1	201	p12_KO_tiles_20x_repeat.tif	p12
23528	p12_KO_tiles_20x_repeat.tif:0203-0837	20.801	980.935	82.719	1093	770	1169	812.855	270.32	20.51	810.765	266.385	5.16	7.095	7.014	3.776	111.261	0.621	7.354	963	100	2520	826	105.255	4.831	1.857	0.538	0.746	Channel 1	202	p12_KO_tiles_20x_repeat.tif	p12
23529	p12_KO_tiles_20x_repeat.tif:0204-0833	18.721	1036.767	152.377	1081	628	1257	817.552	268.542	16.484	814.635	266.385	5.805	4.515	5.478	4.351	170.798	0.866	5.947	1077	100	2526	830	167.471	4.515	1.259	0.794	0.882	Channel 1	203	p12_KO_tiles_20x_repeat.tif	p12
23530	p12_KO_tiles_20x_repeat.tif:0205-0834	13.313	1293.508	134.614	1115	1045	1565	1172.933	268.965	13.747	1170.675	267.03	4.515	3.87	4.91	3.452	153.435	0.885	5.2	1304	100	3630	830	150.255	3.75	1.422	0.703	0.889	Channel 1	204	p12_KO_tiles_20x_repeat.tif	p12
23531	p12_KO_tiles_20x_repeat.tif:0206-0839	27.042	964.427	121.939	895	660	1242	1047.118	270.538	19.442	1044.255	267.675	5.805	5.805	5.87	5.866	46.665	0.899	6.45	975	100	3242	830	126.87	5.805	1.001	0.999	0.915	Channel 1	205	p12_KO_tiles_20x_repeat.tif	p12
23532	p12_KO_tiles_20x_repeat.tif:0207-0848	39.938	1391.836	224.02	1254	999	1925	587.407	272.123	28.785	583.725	268.32	7.095	10.32	8.831	5.758	101.34	0.606	10.812	1372	100	1816	832	107.354	7.095	1.534	0.652	0.8	Channel 1	206	p12_KO_tiles_20x_repeat.tif	p12
23533	p12_KO_tiles_20x_repeat.tif:0208-0841	25.794	938.609	78.422	972	698	1091	632.412	271.046	19.442	629.52	268.32	5.805	5.805	6.534	5.027	134.073	0.858	6.977	947	100	1954	832	123.69	5.711	1.3	0.769	0.899	Channel 1	207	p12_KO_tiles_20x_repeat.tif	p12
23534	p12_KO_tiles_20x_repeat.tif:0209-0842	36.61	1097.707	182.504	1137	667	1470	970.754	271.464	23.846	966.855	268.32	7.74	6.45	8.192	5.69	149.86	0.809	8.773	1122	100	3000	834	143.973	6.346	1.44	0.695	0.893	Channel 1	208	p12_KO_tiles_20x_repeat.tif	p12
23535	p12_KO_tiles_20x_repeat.tif:0210-0841	17.889	1059.151	173.375	920	754	1444	1039.508	271.328	15.95	1037.16	268.965	5.16	4.515	4.917	4.633	25.496	0.884	5.549	1036	100	3218	848	54.462	4.515	1.061	0.942	0.896	Channel 1	209	p12_KO_tiles_20x_repeat.tif	p12
23536	p12_KO_tiles_20x_repeat.tif:0211-0843	12.481	1105.85	164.719	1204	691	1366	620.426	271.846	13.37	618.555	269.61	3.87	4.515	4.184	3.798	56.8	0.877	4.696	1143	100	1922	850	74.055	3.87	1.102	0.908	0.87	Channel 1	210	p12_KO_tiles_20x_repeat.tif	p12
23537	p12_KO_tiles_20x_repeat.tif:0212-0844	14.561	1191.086	258.748	1602	685	1703	733.577	272.623	17.24	731.43	269.61	5.16	5.16	6.067	3.056	135	0.616	6.45	1181	100	2270	836	126.87	4.105	1.985	0.504	0.737	Channel 1	211	p12_KO_tiles_20x_repeat.tif	p12
23538	p12_KO_tiles_20x_repeat.tif:0213-0843	18.305	1017.494	76.954	997	837	1200	883.679	272.014	16.327	881.07	269.61	5.16	4.515	5.039	4.625	178.851	0.863	5.549	1018	100	2736	836	125.538	4.515	1.09	0.918	0.898	Channel 1	212	p12_KO_tiles_20x_repeat.tif	p12
23539	p12_KO_tiles_20x_repeat.tif:0214-0847	28.29	1020.897	118.881	963	773	1369	1134.071	273.101	20.888	1131.33	269.61	5.805	7.095	6.909	5.213	71.462	0.815	7.354	1017	100	3514	858	74.745	5.711	1.325	0.754	0.872	Channel 1	213	p12_KO_tiles_20x_repeat.tif	p12
23540	p12_KO_tiles_20x_repeat.tif:0215-0845	15.393	890.669	175.549	778	529	1144	565.255	272.321	14.66	563.085	270.255	4.515	4.515	4.715	4.157	155.743	0.9	5.2	934	100	1746	840	150.255	4.515	1.134	0.882	0.892	Channel 1	214	p12_KO_tiles_20x_repeat.tif	p12
23541	p12_KO_tiles_20x_repeat.tif:0216-0845	15.809	1109.204	248.233	576	556	1549	702.133	272.546	14.66	699.825	270.255	4.515	4.515	4.609	4.367	146.31	0.924	5.2	1115	100	2170	842	150.255	4.515	1.055	0.948	0.905	Channel 1	215	p12_KO_tiles_20x_repeat.tif	p12
23542	p12_KO_tiles_20x_repeat.tif:0217-0849	36.194	1064.333	144.54	862	751	1441	876.41	273.706	22.934	873.33	270.255	6.45	7.095	7.139	6.455	85.602	0.865	7.873	1053	100	2710	858	55.008	6.45	1.106	0.904	0.916	Channel 1	216	p12_KO_tiles_20x_repeat.tif	p12
23543	p12_KO_tiles_20x_repeat.tif:0218-0848	33.282	1069.859	80.616	1098	891	1279	1148.971	273.085	23.09	1144.875	270.255	7.74	6.45	8.025	5.28	156.202	0.784	8.654	1077	100	3550	842	153.435	5.903	1.52	0.658	0.874	Channel 1	217	p12_KO_tiles_20x_repeat.tif	p12
23544	p12_KO_tiles_20x_repeat.tif:0219-0844	9.985	1597.25	89.225	1648	1365	1784	1186.693	272.109	12.08	1184.865	270.255	3.87	3.87	3.775	3.367	100.62	0.86	4.327	1606	100	3676	838	116.565	3.649	1.121	0.892	0.842	Channel 1	218	p12_KO_tiles_20x_repeat.tif	p12
23545	p12_KO_tiles_20x_repeat.tif:0220-0850	25.794	1304.395	156.975	1344	975	1717	720.736	273.886	20.888	717.885	270.9	6.45	6.45	6.537	5.024	135.93	0.743	7.522	1297	100	2226	842	149.036	5.473	1.301	0.769	0.838	Channel 1	219	p12_KO_tiles_20x_repeat.tif	p12
23546	p12_KO_tiles_20x_repeat.tif:0221-0851	42.019	1305.3	185.229	1468	837	1662	898.801	274.537	25.293	894.615	270.9	8.385	7.095	9.265	5.774	144.831	0.825	9.845	1308	100	2774	844	148.392	6.346	1.605	0.623	0.91	Channel 1	220	p12_KO_tiles_20x_repeat.tif	p12
23547	p12_KO_tiles_20x_repeat.tif:0222-0851	30.786	690.003	84.631	650	461	891	945.309	274.552	22.556	941.7	270.9	6.45	7.095	8.268	4.741	49.109	0.76	9.122	682	100	2920	860	45	5.473	1.744	0.573	0.897	Channel 1	221	p12_KO_tiles_20x_repeat.tif	p12
23548	p12_KO_tiles_20x_repeat.tif:0223-0848	16.225	1815.244	330.428	1649	1164	2622	1193.076	273.009	16.862	1190.67	270.9	5.16	5.16	4.737	4.361	4.958	0.717	5.769	1711	100	3692	850	26.565	5.088	1.086	0.921	0.812	Channel 1	222	p12_KO_tiles_20x_repeat.tif	p12
23549	p12_KO_tiles_20x_repeat.tif:0224-0854	30.786	1159.115	157.838	1091	883	1549	1026.587	275.528	20.888	1023.615	272.19	6.45	6.45	6.547	5.987	66.034	0.887	6.977	1128	100	3174	860	33.69	6.385	1.094	0.914	0.902	Channel 1	223	p12_KO_tiles_20x_repeat.tif	p12
23550	p12_KO_tiles_20x_repeat.tif:0225-0851	9.569	1060.543	105.499	907	851	1270	1155.742	274.504	11.923	1153.905	272.835	3.87	3.225	3.711	3.283	14.93	0.846	4.13	1056	100	3578	848	141.34	3.225	1.13	0.885	0.868	Channel 1	224	p12_KO_tiles_20x_repeat.tif	p12
23551	p12_KO_tiles_20x_repeat.tif:0226-0858	41.186	1131.742	132.355	1064	893	1500	966.858	276.813	25.293	962.34	273.48	9.03	6.45	9.331	5.62	155.016	0.809	9.824	1093	100	2984	852	156.801	6.119	1.66	0.602	0.904	Channel 1	225	p12_KO_tiles_20x_repeat.tif	p12
23552	p12_KO_tiles_20x_repeat.tif:0227-0860	33.282	996.819	141.217	1098	629	1239	618.434	277.552	23.846	614.685	274.125	7.095	6.45	7.066	5.997	136.105	0.736	8.41	1022	100	1906	852	147.529	6.45	1.178	0.849	0.847	Channel 1	226	p12_KO_tiles_20x_repeat.tif	p12
23553	p12_KO_tiles_20x_repeat.tif:0228-0855	8.321	1094.612	168.091	1018	731	1349	626.553	275.673	11.011	625.005	274.125	3.225	3.225	3.683	2.876	124.481	0.862	4.13	1146	100	1938	850	128.66	3.173	1.281	0.781	0.889	Channel 1	227	p12_KO_tiles_20x_repeat.tif	p12
23554	p12_KO_tiles_20x_repeat.tif:0229-0860	24.962	1184.237	164.49	979	746	1507	709.5	277.189	19.064	706.92	274.125	5.16	6.45	6.436	4.938	115.462	0.863	6.977	1185	100	2194	850	123.69	5.16	1.303	0.767	0.902	Channel 1	228	p12_KO_tiles_20x_repeat.tif	p12
23555	p12_KO_tiles_20x_repeat.tif:0230-0859	27.042	1674.012	408.941	1124	989	2754	1198.385	276.908	20.354	1195.185	274.125	6.45	5.805	6.611	5.208	139.934	0.82	7.297	1617	100	3708	850	135	5.769	1.27	0.788	0.884	Channel 1	229	p12_KO_tiles_20x_repeat.tif	p12
23556	p12_KO_tiles_20x_repeat.tif:0231-0863	24.545	1009.326	68.043	961	838	1173	1006.982	278.383	19.064	1004.265	275.415	5.805	5.805	6.363	4.911	54.298	0.849	6.977	1006	100	3116	872	56.31	5.473	1.296	0.772	0.894	Channel 1	230	p12_KO_tiles_20x_repeat.tif	p12
23557	p12_KO_tiles_20x_repeat.tif:0232-0864	22.049	1029.434	97.332	981	824	1269	1012.498	278.804	19.442	1010.07	275.415	4.515	6.45	6.777	4.143	81.375	0.733	6.947	1031	100	3134	854	111.801	4.515	1.636	0.611	0.855	Channel 1	231	p12_KO_tiles_20x_repeat.tif	p12
23558	p12_KO_tiles_20x_repeat.tif:0233-0864	28.29	994.728	130.617	1000	742	1304	1051.606	278.45	19.976	1048.77	275.415	5.805	6.45	6.26	5.754	79.275	0.891	6.947	991	100	3258	874	68.199	5.805	1.088	0.919	0.907	Channel 1	232	p12_KO_tiles_20x_repeat.tif	p12
23559	p12_KO_tiles_20x_repeat.tif:0234-0865	29.954	1114.469	159.543	1097	706	1466	1145.663	278.873	20.888	1142.94	275.415	5.805	7.095	6.664	5.723	95.483	0.863	7.211	1116	100	3550	854	100.305	5.805	1.164	0.859	0.894	Channel 1	233	p12_KO_tiles_20x_repeat.tif	p12
23560	p12_KO_tiles_20x_repeat.tif:0235-0859	7.072	1348.897	116.579	1190	1163	1584	1190.196	276.99	10.255	1188.735	275.415	3.225	3.225	3.406	2.644	49.292	0.845	3.761	1345	100	3686	862	30.964	3.173	1.288	0.776	0.829	Channel 1	234	p12_KO_tiles_20x_repeat.tif	p12
23561	p12_KO_tiles_20x_repeat.tif:0236-0865	27.458	1452.739	188.9	1419	864	1798	611.587	278.845	20.354	608.235	276.06	6.45	5.805	6.681	5.233	37.065	0.833	7.354	1483	100	1888	872	37.875	5.725	1.277	0.783	0.886	Channel 1	235	p12_KO_tiles_20x_repeat.tif	p12
23562	p12_KO_tiles_20x_repeat.tif:0237-0868	29.954	1047.271	114.867	995	790	1329	738.579	279.849	21.266	735.945	276.06	5.16	7.74	7.561	5.044	101.722	0.832	7.978	1032	100	2286	856	104.036	5.16	1.499	0.667	0.9	Channel 1	236	p12_KO_tiles_20x_repeat.tif	p12
23563	p12_KO_tiles_20x_repeat.tif:0238-0865	17.057	1017.524	101.715	955	826	1370	725.523	278.963	16.327	723.045	276.705	5.16	4.515	5.679	3.824	141.456	0.804	6.385	1001	100	2242	858	135	4.327	1.485	0.673	0.882	Channel 1	237	p12_KO_tiles_20x_repeat.tif	p12
23564	p12_KO_tiles_20x_repeat.tif:0239-0864	12.481	1245.125	115.031	1129	938	1428	759.144	278.619	13.213	757.23	276.705	3.87	3.87	4.193	3.79	134.994	0.898	4.651	1261	100	2350	858	123.69	3.87	1.107	0.904	0.909	Channel 1	238	p12_KO_tiles_20x_repeat.tif	p12
23565	p12_KO_tiles_20x_repeat.tif:0240-0866	20.385	996.791	69.268	967	858	1148	1177.75	279.239	16.862	1175.19	276.705	5.16	5.16	5.308	4.89	170.597	0.901	5.769	1005	100	3644	862	153.435	5.16	1.085	0.921	0.899	Channel 1	239	p12_KO_tiles_20x_repeat.tif	p12
23566	p12_KO_tiles_20x_repeat.tif:0241-0871	38.274	1231.476	185.843	1329	864	1751	1034.748	280.666	23.09	1031.355	277.35	7.095	7.095	7.147	6.819	161.731	0.902	7.794	1221	100	3198	864	155.556	7.095	1.048	0.954	0.92	Channel 1	240	p12_KO_tiles_20x_repeat.tif	p12
23567	p12_KO_tiles_20x_repeat.tif:0242-0874	30.786	1125.615	60.929	1108	977	1271	1101.189	281.952	21.266	1098.435	277.995	5.16	7.74	7.966	4.921	71.417	0.855	8.385	1121	100	3410	886	67.38	5.16	1.619	0.618	0.925	Channel 1	241	p12_KO_tiles_20x_repeat.tif	p12
23568	p12_KO_tiles_20x_repeat.tif:0243-0873	34.946	1061.262	120.157	1070	640	1329	815.08	281.189	23.846	810.765	278.64	8.385	5.805	8.664	5.135	167.349	0.772	8.984	1069	100	2514	866	158.962	5.711	1.687	0.593	0.898	Channel 1	242	p12_KO_tiles_20x_repeat.tif	p12
23569	p12_KO_tiles_20x_repeat.tif:0244-0874	19.137	1057.641	147.698	854	820	1444	747.303	281.781	15.95	744.975	279.285	4.515	5.16	5.301	4.596	72.738	0.945	5.769	1041	100	2314	882	63.435	4.515	1.153	0.867	0.929	Channel 1	243	p12_KO_tiles_20x_repeat.tif	p12
23570	p12_KO_tiles_20x_repeat.tif:0245-0875	28.29	1211.184	111.468	1246	936	1503	1075.86	282.425	19.976	1072.635	279.285	6.45	5.805	6.338	5.683	9.639	0.891	6.947	1204	100	3326	880	21.801	5.805	1.115	0.897	0.907	Channel 1	244	p12_KO_tiles_20x_repeat.tif	p12
23571	p12_KO_tiles_20x_repeat.tif:0246-0879	35.362	1083.271	174.626	1134	660	1490	731.578	283.242	23.09	728.205	279.93	7.095	7.095	6.913	6.513	100.617	0.833	7.55	1103	100	2266	890	70.017	7.095	1.061	0.942	0.881	Channel 1	245	p12_KO_tiles_20x_repeat.tif	p12
23572	p12_KO_tiles_20x_repeat.tif:0247-0875	16.641	1223.125	144.044	1337	876	1494	888.568	282.204	15.793	886.23	279.93	4.515	4.515	4.697	4.511	71.996	0.838	5.473	1269	100	2750	868	135	4.515	1.041	0.961	0.899	Channel 1	246	p12_KO_tiles_20x_repeat.tif	p12
23573	p12_KO_tiles_20x_repeat.tif:0248-0878	18.305	964.551	63.47	1017	824	1101	902.355	283.052	16.106	899.775	280.575	5.16	5.16	5.401	4.315	145.274	0.887	5.769	970	100	2794	870	116.565	4.561	1.252	0.799	0.88	Channel 1	247	p12_KO_tiles_20x_repeat.tif	p12
23574	p12_KO_tiles_20x_repeat.tif:0249-0878	19.137	1134.761	151.22	1001	682	1450	910.263	283.113	16.862	907.515	280.575	5.16	5.16	5.382	4.527	108.005	0.846	5.769	1126	100	2818	870	116.565	4.904	1.189	0.841	0.868	Channel 1	248	p12_KO_tiles_20x_repeat.tif	p12
23575	p12_KO_tiles_20x_repeat.tif:0250-0879	27.042	1013.796	99.988	932	632	1348	965.57	283.487	20.732	962.34	280.575	6.45	5.805	7.301	4.716	140.607	0.791	7.873	995	100	2984	872	145.008	5.473	1.548	0.646	0.878	Channel 1	249	p12_KO_tiles_20x_repeat.tif	p12
23576	p12_KO_tiles_20x_repeat.tif:0251-0877	9.153	643.636	59.326	655	499	789	694.518	282.803	11.545	692.73	281.22	3.87	3.225	3.856	3.022	30.836	0.863	4.327	648	100	2148	880	26.565	3.225	1.276	0.784	0.863	Channel 1	250	p12_KO_tiles_20x_repeat.tif	p12
23577	p12_KO_tiles_20x_repeat.tif:0252-0882	25.378	1227.484	125.035	1063	922	1493	762.839	284.281	19.976	759.81	281.22	5.805	6.45	7.368	4.385	124.449	0.799	7.767	1223	100	2356	874	131.634	4.904	1.68	0.595	0.891	Channel 1	251	p12_KO_tiles_20x_repeat.tif	p12
23578	p12_KO_tiles_20x_repeat.tif:0253-0882	21.633	1097.096	136.212	1092	767	1386	893.858	284.445	18.152	891.39	281.22	4.515	6.45	6.439	4.278	100.159	0.825	6.947	1108	100	2768	872	111.801	4.515	1.505	0.664	0.889	Channel 1	252	p12_KO_tiles_20x_repeat.tif	p12
23579	p12_KO_tiles_20x_repeat.tif:0254-0882	20.385	1178.097	165.126	1054	809	1544	755.96	284.294	17.24	753.36	281.865	5.16	5.16	5.46	4.754	40.431	0.862	6.085	1156	100	2340	890	57.995	5.16	1.149	0.871	0.899	Channel 1	253	p12_KO_tiles_20x_repeat.tif	p12
23580	p12_KO_tiles_20x_repeat.tif:0255-0884	23.713	1103.272	121.746	1101	748	1337	785.118	284.903	19.976	782.385	281.865	5.805	6.45	7.313	4.129	129.863	0.747	7.767	1117	100	2428	874	131.634	4.978	1.771	0.565	0.851	Channel 1	254	p12_KO_tiles_20x_repeat.tif	p12
23581	p12_KO_tiles_20x_repeat.tif:0256-0879	9.153	1077.67	44.492	1069	983	1186	1163.316	283.536	11.011	1161.645	281.865	3.225	3.225	3.583	3.253	134.996	0.949	4.13	1077	100	3604	874	128.66	3.225	1.101	0.908	0.936	Channel 1	255	p12_KO_tiles_20x_repeat.tif	p12
23582	p12_KO_tiles_20x_repeat.tif:0257-0885	22.881	1045.736	137.214	1095	680	1291	741.92	285.682	19.598	738.525	282.51	6.45	5.805	6.385	4.563	32.449	0.749	6.856	1060	100	2292	892	48.814	5.009	1.399	0.715	0.827	Channel 1	256	p12_KO_tiles_20x_repeat.tif	p12
23583	p12_KO_tiles_20x_repeat.tif:0258-0888	37.442	1077.814	132.955	951	733	1354	882.331	286.237	23.468	879.135	282.51	6.45	7.74	7.452	6.397	95.05	0.854	7.978	1076	100	2732	876	104.036	6.45	1.165	0.858	0.9	Channel 1	257	p12_KO_tiles_20x_repeat.tif	p12
23584	p12_KO_tiles_20x_repeat.tif:0259-0885	14.977	871.826	55.709	822	731	1022	1066.346	285.377	14.66	1064.25	283.155	4.515	4.515	4.547	4.194	109.968	0.876	5.038	873	100	3300	880	129.806	4.515	1.084	0.922	0.878	Channel 1	258	p12_KO_tiles_20x_repeat.tif	p12
23585	p12_KO_tiles_20x_repeat.tif:0260-0889	19.553	1119.649	114.464	956	720	1500	666.717	286.689	18.152	664.35	283.8	5.16	5.805	5.772	4.313	75.69	0.746	6.119	1132	100	2066	880	108.435	4.691	1.338	0.747	0.817	Channel 1	259	p12_KO_tiles_20x_repeat.tif	p12
23586	p12_KO_tiles_20x_repeat.tif:0261-0887	7.904	1112.118	159.376	926	784	1358	905.903	286.227	12.614	903.645	283.8	3.87	4.515	4.723	2.131	49.74	0.624	5.038	1148	100	2802	892	39.806	2.619	2.217	0.451	0.731	Channel 1	260	p12_KO_tiles_20x_repeat.tif	p12
23587	p12_KO_tiles_20x_repeat.tif:0262-0886	10.817	962.769	84.263	949	765	1135	978.639	285.611	12.457	976.53	283.8	3.87	3.87	3.869	3.559	7.132	0.876	4.327	961	100	3028	884	153.435	3.87	1.087	0.92	0.867	Channel 1	261	p12_KO_tiles_20x_repeat.tif	p12
23588	p12_KO_tiles_20x_repeat.tif:0263-0892	32.45	1045.179	149.819	871	711	1450	873.33	287.91	21.266	870.105	284.445	6.45	6.45	6.557	6.302	33.838	0.902	7.211	1041	100	2698	898	26.565	6.45	1.04	0.961	0.918	Channel 1	262	p12_KO_tiles_20x_repeat.tif	p12
23589	p12_KO_tiles_20x_repeat.tif:0264-0890	20.385	964.265	120.071	832	732	1209	915.301	287.005	16.862	912.675	284.445	5.16	5.16	5.316	4.882	143.582	0.901	5.769	949	100	2834	882	116.565	5.16	1.089	0.918	0.899	Channel 1	263	p12_KO_tiles_20x_repeat.tif	p12
23590	p12_KO_tiles_20x_repeat.tif:0265-0892	22.881	1063.95	154.994	938	648	1359	960.669	287.629	18.53	958.47	284.445	4.515	6.45	6.481	4.495	80.981	0.837	6.734	1066	100	2976	902	73.301	4.515	1.442	0.694	0.902	Channel 1	264	p12_KO_tiles_20x_repeat.tif	p12
23591	p12_KO_tiles_20x_repeat.tif:0266-0892	25.378	1172	132.965	1133	750	1456	609.467	287.464	19.442	606.3	285.09	6.45	5.16	6.767	4.775	166.348	0.844	7.211	1179	100	1880	886	153.435	5.099	1.417	0.706	0.897	Channel 1	265	p12_KO_tiles_20x_repeat.tif	p12
23592	p12_KO_tiles_20x_repeat.tif:0267-0891	14.977	929.139	101.373	845	759	1190	923.98	287.133	14.66	921.705	285.09	4.515	4.515	4.771	3.997	34.92	0.876	5.2	921	100	2858	894	29.745	4.487	1.194	0.838	0.878	Channel 1	266	p12_KO_tiles_20x_repeat.tif	p12
23593	p12_KO_tiles_20x_repeat.tif:0268-0892	18.305	922.347	92.155	1045	673	1125	1151.516	287.553	15.95	1149.39	285.09	4.515	5.16	5.19	4.49	108.654	0.904	5.549	915	100	3566	884	125.538	4.515	1.156	0.865	0.907	Channel 1	267	p12_KO_tiles_20x_repeat.tif	p12
23594	p12_KO_tiles_20x_repeat.tif:0269-0897	40.354	1209.668	257.492	1406	712	1758	575.782	289.349	24.224	572.115	285.735	7.095	7.095	7.642	6.724	51.573	0.864	8.41	1200	100	1778	908	57.529	7.095	1.137	0.88	0.919	Channel 1	268	p12_KO_tiles_20x_repeat.tif	p12
23595	p12_KO_tiles_20x_repeat.tif:0270-0898	38.69	1098.992	195.779	1160	686	1613	698.074	289.546	24.003	694.665	285.735	7.095	7.74	7.506	6.563	73.011	0.844	8.082	1105	100	2160	910	61.39	6.923	1.144	0.874	0.89	Channel 1	269	p12_KO_tiles_20x_repeat.tif	p12
23596	p12_KO_tiles_20x_repeat.tif:0271-0891	8.737	805.226	56.57	718	683	909	1177.478	287.47	11.011	1175.835	285.735	3.225	3.225	3.626	3.068	143.864	0.906	4.13	811	100	3648	886	128.66	3.225	1.182	0.846	0.913	Channel 1	270	p12_KO_tiles_20x_repeat.tif	p12
23597	p12_KO_tiles_20x_repeat.tif:0272-0897	27.458	1073.519	166.397	1118	567	1431	672.227	289.253	19.82	669.51	286.38	5.805	5.805	6.427	5.439	128.854	0.878	6.977	1090	100	2078	888	123.69	5.805	1.182	0.846	0.917	Channel 1	271	p12_KO_tiles_20x_repeat.tif	p12
23598	p12_KO_tiles_20x_repeat.tif:0273-0899	37.858	1093	115.864	996	813	1352	1027.836	289.892	23.468	1024.26	286.38	7.095	7.095	8.108	5.945	130.84	0.864	8.773	1101	100	3180	888	126.027	6.385	1.364	0.733	0.915	Channel 1	272	p12_KO_tiles_20x_repeat.tif	p12
23599	p12_KO_tiles_20x_repeat.tif:0274-0893	9.153	1332.682	122.432	1369	1082	1549	1213.128	288.022	11.545	1211.31	286.38	3.87	3.225	3.677	3.17	144.286	0.863	4.13	1345	100	3758	888	128.66	3.225	1.16	0.862	0.863	Channel 1	273	p12_KO_tiles_20x_repeat.tif	p12
23600	p12_KO_tiles_20x_repeat.tif:0275-0899	22.049	1164.83	220.915	815	755	1599	738.628	290.293	21.644	735.945	287.025	6.45	5.805	6.735	4.169	149.526	0.591	7.354	1148	100	2284	890	127.875	5.68	1.616	0.619	0.746	Channel 1	274	p12_KO_tiles_20x_repeat.tif	p12
23601	p12_KO_tiles_20x_repeat.tif:0276-0895	11.233	1196.537	117.323	1087	946	1408	781.609	288.781	12.835	779.16	287.025	4.515	3.225	4.59	3.116	15.979	0.857	4.912	1212	100	2416	898	23.199	3.225	1.473	0.679	0.885	Channel 1	275	p12_KO_tiles_20x_repeat.tif	p12
23602	p12_KO_tiles_20x_repeat.tif:0277-0900	41.186	992.581	129.238	1003	627	1338	799.386	290.24	26.583	794.64	287.025	9.675	6.45	9.901	5.296	162.229	0.732	10.42	1005	100	2464	896	158.199	5.737	1.87	0.535	0.876	Channel 1	276	p12_KO_tiles_20x_repeat.tif	p12
23603	p12_KO_tiles_20x_repeat.tif:0278-0897	11.233	1025.972	57.716	925	923	1142	814.814	289.283	12.457	813.345	287.025	3.225	4.515	4.372	3.271	90	0.91	4.696	1027	100	2524	890	105.945	3.225	1.337	0.748	0.9	Channel 1	277	p12_KO_tiles_20x_repeat.tif	p12
23604	p12_KO_tiles_20x_repeat.tif:0279-0900	34.114	1179.155	174.452	1095	884	1717	899.728	290.242	21.644	896.55	287.025	6.45	6.45	6.88	6.314	139.203	0.915	7.522	1152	100	2780	894	149.036	6.45	1.09	0.918	0.932	Channel 1	278	p12_KO_tiles_20x_repeat.tif	p12
23605	p12_KO_tiles_20x_repeat.tif:0280-0898	9.569	1130.304	65.131	1083	949	1240	776.959	289.899	12.835	775.29	287.67	3.87	3.87	3.981	3.06	111.766	0.73	4.651	1130	100	2408	892	123.69	3.593	1.301	0.769	0.807	Channel 1	279	p12_KO_tiles_20x_repeat.tif	p12
23606	p12_KO_tiles_20x_repeat.tif:0281-0905	31.202	1031.657	129.174	977	716	1359	1001.982	291.931	21.266	999.105	288.315	5.805	7.095	6.993	5.681	71.666	0.867	7.354	1017	100	3104	916	74.745	5.805	1.231	0.812	0.904	Channel 1	280	p12_KO_tiles_20x_repeat.tif	p12
23607	p12_KO_tiles_20x_repeat.tif:0282-0899	9.985	1133.938	120.97	1322	883	1383	1169.788	290.062	11.923	1168.095	288.315	3.87	3.225	3.753	3.387	165.637	0.883	4.327	1133	100	3622	896	153.435	3.225	1.108	0.902	0.906	Channel 1	281	p12_KO_tiles_20x_repeat.tif	p12
23608	p12_KO_tiles_20x_repeat.tif:0283-0904	22.465	1061.324	180.707	817	741	1490	616.763	291.253	18.152	614.04	288.96	5.805	5.16	5.769	4.958	172.918	0.857	6.353	1054	100	1904	898	156.038	5.16	1.163	0.86	0.893	Channel 1	282	p12_KO_tiles_20x_repeat.tif	p12
23609	p12_KO_tiles_20x_repeat.tif:0284-0903	15.393	942.216	58.08	931	792	1081	890.318	290.956	15.037	888.165	288.96	4.515	4.515	4.509	4.347	176.015	0.855	5.038	936	100	2756	896	129.806	4.515	1.037	0.964	0.881	Channel 1	283	p12_KO_tiles_20x_repeat.tif	p12
23610	p12_KO_tiles_20x_repeat.tif:0285-0910	29.954	1152.368	129.516	1137	769	1466	1007.857	293.457	22.178	1004.91	289.605	5.805	7.74	7.736	4.93	78.279	0.765	7.978	1149	100	3120	898	104.036	5.475	1.569	0.637	0.857	Channel 1	284	p12_KO_tiles_20x_repeat.tif	p12
23611	p12_KO_tiles_20x_repeat.tif:0286-0907	14.977	1658.264	252.702	1418	1103	2157	1228.528	292.078	18.53	1225.5	289.605	5.16	5.805	6.194	3.079	113.782	0.548	7.354	1687	100	3800	898	127.875	4.327	2.012	0.497	0.713	Channel 1	285	p12_KO_tiles_20x_repeat.tif	p12
23612	p12_KO_tiles_20x_repeat.tif:0287-0906	12.065	935.319	95.466	859	698	1097	703.662	292.196	13.213	701.76	290.25	3.87	3.87	4.041	3.802	59.324	0.868	4.651	951	100	2178	912	56.31	3.87	1.063	0.941	0.892	Channel 1	286	p12_KO_tiles_20x_repeat.tif	p12
23613	p12_KO_tiles_20x_repeat.tif:0288-0905	9.153	940.455	112.658	928	663	1109	757.758	291.892	11.545	755.94	290.25	3.87	3.225	3.677	3.17	144.286	0.863	4.13	980	100	2346	900	128.66	3.225	1.16	0.862	0.863	Channel 1	287	p12_KO_tiles_20x_repeat.tif	p12
23614	p12_KO_tiles_20x_repeat.tif:0289-0910	25.794	1099.125	187.462	906	635	1387	920.467	293.548	19.442	917.835	290.25	5.16	6.45	6.714	4.892	63.379	0.858	7.354	1146	100	2848	920	52.125	5.16	1.373	0.729	0.912	Channel 1	288	p12_KO_tiles_20x_repeat.tif	p12
23615	p12_KO_tiles_20x_repeat.tif:0290-0913	35.362	1426.165	439.55	1005	552	2284	678.438	294.511	22.934	675.315	290.895	6.45	7.095	7.471	6.027	110.978	0.845	8.26	1374	100	2096	904	128.66	6.45	1.24	0.807	0.904	Channel 1	289	p12_KO_tiles_20x_repeat.tif	p12
23616	p12_KO_tiles_20x_repeat.tif:0291-0913	34.946	971.116	147.32	821	602	1259	713.431	294.466	22.178	710.145	290.895	6.45	7.095	7.025	6.334	64.595	0.893	7.522	972	100	2202	918	30.964	6.45	1.109	0.902	0.913	Channel 1	290	p12_KO_tiles_20x_repeat.tif	p12
23617	p12_KO_tiles_20x_repeat.tif:0292-0909	17.473	1134.101	107.933	1205	929	1356	963.507	293.398	16.327	961.05	290.895	5.16	4.515	5.015	4.436	14.976	0.824	5.549	1159	100	2980	906	144.462	4.515	1.13	0.885	0.875	Channel 1	291	p12_KO_tiles_20x_repeat.tif	p12
23618	p12_KO_tiles_20x_repeat.tif:0293-0908	14.561	1429.871	151.268	1387	1057	1787	1233.618	292.95	14.125	1231.305	290.895	4.515	3.87	4.696	3.948	8.472	0.917	5.2	1444	100	3818	912	29.745	3.87	1.189	0.841	0.921	Channel 1	292	p12_KO_tiles_20x_repeat.tif	p12
23619	p12_KO_tiles_20x_repeat.tif:0294-0911	15.809	885.816	83.471	872	650	1050	720.72	293.865	15.037	718.53	291.54	4.515	4.515	4.577	4.397	16.406	0.879	5.2	892	100	2228	906	150.255	4.515	1.041	0.961	0.894	Channel 1	293	p12_KO_tiles_20x_repeat.tif	p12
23620	p12_KO_tiles_20x_repeat.tif:0295-0916	33.282	1211.838	117.739	1183	890	1535	1047.657	295.281	24.003	1043.61	291.54	7.095	7.74	7.203	5.883	140.34	0.726	8.159	1209	100	3246	904	108.435	6.8	1.224	0.817	0.821	Channel 1	294	p12_KO_tiles_20x_repeat.tif	p12
23621	p12_KO_tiles_20x_repeat.tif:0296-0911	20.801	1458.62	143.13	1309	1184	1796	1224.081	293.849	17.24	1220.985	291.54	5.805	4.515	5.833	4.54	168.666	0.88	6.353	1459	100	3786	908	156.038	4.515	1.285	0.778	0.909	Channel 1	295	p12_KO_tiles_20x_repeat.tif	p12
23622	p12_KO_tiles_20x_repeat.tif:0297-0915	25.794	1175.645	196.512	903	729	1592	658.92	295.171	19.064	655.965	292.185	5.805	5.805	6.088	5.394	45.902	0.892	6.641	1177	100	2034	920	29.055	5.769	1.129	0.886	0.905	Channel 1	296	p12_KO_tiles_20x_repeat.tif	p12
23623	p12_KO_tiles_20x_repeat.tif:0298-0913	17.057	1056.299	137.96	858	811	1337	814.486	294.458	16.862	812.055	292.185	5.16	4.515	5.106	4.253	1.368	0.754	5.549	1047	100	2520	906	125.538	4.515	1.201	0.833	0.828	Channel 1	297	p12_KO_tiles_20x_repeat.tif	p12
23624	p12_KO_tiles_20x_repeat.tif:0299-0918	37.026	1641.978	400.192	932	846	2377	1035.779	296.059	23.09	1032.645	292.185	6.45	7.74	8.236	5.724	64.305	0.873	8.654	1685	100	3206	930	63.435	6.058	1.439	0.695	0.918	Channel 1	298	p12_KO_tiles_20x_repeat.tif	p12
23625	p12_KO_tiles_20x_repeat.tif:0300-0912	10.817	1000.712	135.161	1032	647	1248	1145.198	294.12	11.923	1143.585	292.185	3.225	3.87	4.037	3.411	90	0.956	4.327	1030	100	3548	906	116.565	3.225	1.184	0.845	0.929	Channel 1	299	p12_KO_tiles_20x_repeat.tif	p12
23626	p12_KO_tiles_20x_repeat.tif:0301-0919	32.034	1190.058	168.581	1103	782	1561	766.155	296.277	21.8	763.035	292.83	6.45	7.095	6.689	6.097	88.103	0.847	7.354	1210	100	2374	930	74.745	6.45	1.097	0.911	0.88	Channel 1	300	p12_KO_tiles_20x_repeat.tif	p12
23627	p12_KO_tiles_20x_repeat.tif:0302-0916	12.481	1105.933	124.002	1163	847	1317	1169.127	295.389	13.747	1167.45	292.83	3.225	5.16	4.805	3.307	91.613	0.83	5.319	1125	100	3624	924	75.964	3.225	1.453	0.688	0.882	Channel 1	301	p12_KO_tiles_20x_repeat.tif	p12
23628	p12_KO_tiles_20x_repeat.tif:0303-0917	27.042	1203.973	151.598	1320	720	1489	1189.058	295.693	19.442	1186.155	292.83	5.805	5.805	5.869	5.867	0	0.899	6.45	1228	100	3682	908	126.87	5.805	1	1	0.915	Channel 1	302	p12_KO_tiles_20x_repeat.tif	p12
23629	p12_KO_tiles_20x_repeat.tif:0304-0916	11.233	1009.907	107.8	1088	758	1204	578.505	295.374	12.457	576.63	293.475	3.87	3.87	4.154	3.443	129.713	0.91	4.651	1022	100	1790	910	123.69	3.649	1.207	0.829	0.885	Channel 1	303	p12_KO_tiles_20x_repeat.tif	p12
23630	p12_KO_tiles_20x_repeat.tif:0305-0918	19.969	1011.792	114.241	990	711	1292	684.802	296.055	16.327	682.41	293.475	4.515	5.16	5.377	4.728	90	0.941	5.769	1013	100	2120	910	116.565	4.515	1.137	0.879	0.941	Channel 1	304	p12_KO_tiles_20x_repeat.tif	p12
23631	p12_KO_tiles_20x_repeat.tif:0306-0917	12.481	962.192	81.044	945	785	1083	738.568	295.711	13.37	736.59	293.475	3.87	4.515	4.109	3.867	115.933	0.877	4.696	976	100	2288	924	74.055	3.87	1.063	0.941	0.87	Channel 1	305	p12_KO_tiles_20x_repeat.tif	p12
23632	p12_KO_tiles_20x_repeat.tif:0307-0921	31.618	1103.253	180.422	1059	605	1481	914.822	297.175	21.644	912.03	293.475	5.805	7.095	7.451	5.403	111	0.848	7.873	1130	100	2830	912	124.992	5.805	1.379	0.725	0.91	Channel 1	306	p12_KO_tiles_20x_repeat.tif	p12
23633	p12_KO_tiles_20x_repeat.tif:0308-0920	22.881	1049.509	114.053	918	806	1333	820.235	296.659	18.152	817.215	294.12	5.805	5.16	6.225	4.68	29.134	0.873	6.641	1045	100	2534	924	29.055	5.099	1.33	0.752	0.902	Channel 1	307	p12_KO_tiles_20x_repeat.tif	p12
23634	p12_KO_tiles_20x_repeat.tif:0309-0923	32.034	1034.026	155.962	985	631	1400	991.101	297.617	21.644	988.14	294.12	5.805	7.095	6.941	5.876	111.478	0.859	7.354	1042	100	3070	912	105.255	5.805	1.181	0.847	0.906	Channel 1	308	p12_KO_tiles_20x_repeat.tif	p12
23635	p12_KO_tiles_20x_repeat.tif:0310-0923	34.53	1100.949	154.562	973	766	1489	896.383	297.66	23.09	892.035	294.765	8.385	5.805	8.089	5.435	15.213	0.814	8.605	1085	100	2766	926	12.995	5.805	1.488	0.672	0.892	Channel 1	309	p12_KO_tiles_20x_repeat.tif	p12
23636	p12_KO_tiles_20x_repeat.tif:0311-0922	18.721	1643.933	182.704	1486	1171	1958	1255.177	297.266	16.862	1252.59	294.765	5.16	5.16	5.914	4.03	128.478	0.827	6.45	1676	100	3886	914	126.87	4.561	1.468	0.681	0.874	Channel 1	310	p12_KO_tiles_20x_repeat.tif	p12
23637	p12_KO_tiles_20x_repeat.tif:0312-0926	29.122	1183.918	207.463	1125	705	1665	753.848	298.644	20.732	750.78	295.41	5.805	6.45	6.596	5.621	118.819	0.851	7.297	1183	100	2330	918	135	5.805	1.173	0.852	0.903	Channel 1	311	p12_KO_tiles_20x_repeat.tif	p12
23638	p12_KO_tiles_20x_repeat.tif:0313-0923	13.729	1015.197	135.764	903	700	1336	926.464	297.589	14.282	924.285	295.41	4.515	4.515	4.371	3.999	1.734	0.846	4.912	997	100	2866	926	23.199	4.327	1.093	0.915	0.846	Channel 1	312	p12_KO_tiles_20x_repeat.tif	p12
23639	p12_KO_tiles_20x_repeat.tif:0314-0926	22.881	1134.577	85.298	1028	949	1332	1054.64	298.418	20.354	1051.35	296.055	6.45	5.16	6.579	4.428	13.161	0.694	7.522	1128	100	3260	934	30.964	4.96	1.486	0.673	0.821	Channel 1	313	p12_KO_tiles_20x_repeat.tif	p12
23640	p12_KO_tiles_20x_repeat.tif:0315-0928	21.217	1063.039	57.658	1056	901	1219	963.586	299.565	17.617	961.05	296.7	5.16	5.16	5.24	5.155	125.325	0.859	5.947	1064	100	2982	922	130.601	5.16	1.016	0.984	0.903	Channel 1	314	p12_KO_tiles_20x_repeat.tif	p12
23641	p12_KO_tiles_20x_repeat.tif:0316-0928	23.713	1069.18	70.563	1085	929	1225	1198.721	299.105	18.152	1195.83	296.7	5.805	5.16	6.139	4.918	150.623	0.904	6.641	1076	100	3708	922	150.945	5.16	1.248	0.801	0.919	Channel 1	315	p12_KO_tiles_20x_repeat.tif	p12
23642	p12_KO_tiles_20x_repeat.tif:0317-0929	8.737	1104.571	100.985	1205	877	1292	807.218	299.603	10.633	805.605	297.99	3.225	3.225	3.335	3.335	0	0.971	3.761	1124	100	2500	924	120.964	3.225	1	1	0.913	Channel 1	316	p12_KO_tiles_20x_repeat.tif	p12
23643	p12_KO_tiles_20x_repeat.tif:0318-0932	18.305	1243.5	88.348	1231	1038	1470	1044.9	300.57	15.793	1042.965	297.99	3.87	5.16	5.546	4.202	90	0.922	5.769	1233	100	3236	924	116.565	3.87	1.32	0.758	0.957	Channel 1	317	p12_KO_tiles_20x_repeat.tif	p12
23644	p12_KO_tiles_20x_repeat.tif:0319-0937	35.362	1168.274	114.645	1030	851	1514	1060.574	302.433	23.846	1057.8	297.99	5.805	8.385	8.156	5.52	94.183	0.781	8.773	1156	100	3284	924	107.103	5.805	1.477	0.677	0.89	Channel 1	318	p12_KO_tiles_20x_repeat.tif	p12
23645	p12_KO_tiles_20x_repeat.tif:0320-0934	21.633	1164.442	114.912	1107	888	1433	788.426	301.165	17.774	785.61	298.635	5.805	5.16	5.551	4.962	2.361	0.861	6.119	1171	100	2436	930	161.565	5.16	1.119	0.894	0.881	Channel 1	319	p12_KO_tiles_20x_repeat.tif	p12
23646	p12_KO_tiles_20x_repeat.tif:0321-0931	9.985	1254.625	147.355	1017	892	1603	799.693	300.328	11.545	797.865	298.635	3.87	3.225	3.941	3.225	160.395	0.941	4.327	1264	100	2474	928	153.435	3.225	1.222	0.818	0.906	Channel 1	320	p12_KO_tiles_20x_repeat.tif	p12
23647	p12_KO_tiles_20x_repeat.tif:0322-0933	17.889	957.349	83.979	929	722	1198	827.483	300.953	16.327	824.955	298.635	5.16	4.515	5.451	4.178	33.871	0.843	6.085	953	100	2558	938	32.005	4.515	1.305	0.766	0.887	Channel 1	321	p12_KO_tiles_20x_repeat.tif	p12
23648	p12_KO_tiles_20x_repeat.tif:0323-0932	14.977	1161.174	236.846	1337	696	1696	877.612	300.66	14.881	875.265	298.635	4.515	3.87	4.724	4.036	160.133	0.85	5.549	1156	100	2714	928	144.462	3.87	1.17	0.854	0.923	Channel 1	322	p12_KO_tiles_20x_repeat.tif	p12
23649	p12_KO_tiles_20x_repeat.tif:0324-0936	22.049	1022.623	163.384	1077	638	1420	654.608	301.805	17.995	652.095	299.28	5.16	5.16	5.711	4.916	45.078	0.856	6.45	988	100	2022	942	36.87	5.16	1.162	0.861	0.914	Channel 1	323	p12_KO_tiles_20x_repeat.tif	p12
23650	p12_KO_tiles_20x_repeat.tif:0325-0936	24.129	1104.457	202.961	949	676	1655	662.838	301.982	18.53	659.835	299.28	5.805	5.16	5.924	5.186	149.48	0.883	6.45	1067	100	2050	928	126.87	5.16	1.142	0.875	0.913	Channel 1	324	p12_KO_tiles_20x_repeat.tif	p12
23651	p12_KO_tiles_20x_repeat.tif:0326-0937	28.706	1135.029	221.311	960	766	1739	1001.017	302.285	20.354	997.815	299.28	6.45	5.805	6.408	5.703	161.6	0.871	6.856	1085	100	3096	930	131.186	5.805	1.124	0.89	0.902	Channel 1	325	p12_KO_tiles_20x_repeat.tif	p12
23652	p12_KO_tiles_20x_repeat.tif:0327-0936	24.962	1123.575	116.973	968	838	1379	1028.603	301.817	19.064	1025.55	299.28	6.45	5.16	6.74	4.715	151.556	0.863	7.211	1133	100	3180	930	153.435	5.16	1.429	0.7	0.902	Channel 1	326	p12_KO_tiles_20x_repeat.tif	p12
23653	p12_KO_tiles_20x_repeat.tif:0328-0935	8.737	945.369	114.213	994	632	1114	777.548	301.538	10.633	775.935	299.925	3.225	3.225	3.335	3.335	0	0.971	3.761	939	100	2408	930	120.964	3.225	1	1	0.913	Channel 1	327	p12_KO_tiles_20x_repeat.tif	p12
23654	p12_KO_tiles_20x_repeat.tif:0329-0938	28.29	1252.335	203.257	1183	782	1694	820.421	302.552	22.556	816.57	299.925	7.74	5.16	8.037	4.482	160.602	0.699	8.961	1215	100	2532	930	149.744	5.16	1.793	0.558	0.85	Channel 1	328	p12_KO_tiles_20x_repeat.tif	p12
23655	p12_KO_tiles_20x_repeat.tif:0330-0938	23.713	1087.25	134.753	954	803	1397	1018.167	302.454	18.53	1015.23	299.925	5.805	5.16	5.863	5.15	22.376	0.868	6.45	1075	100	3150	944	36.87	5.16	1.139	0.878	0.905	Channel 1	329	p12_KO_tiles_20x_repeat.tif	p12
23656	p12_KO_tiles_20x_repeat.tif:0331-0939	32.45	1057.869	82.45	1041	776	1211	1181.946	302.753	22.022	1178.415	299.925	7.095	5.805	8.063	5.124	30.451	0.841	8.773	1059	100	3654	946	36.027	5.711	1.573	0.636	0.929	Channel 1	330	p12_KO_tiles_20x_repeat.tif	p12
23657	p12_KO_tiles_20x_repeat.tif:0332-0937	15.809	1097.947	74.249	1102	924	1356	1189.278	302.081	15.572	1186.8	299.925	5.16	4.515	4.916	4.094	9.256	0.819	5.319	1098	100	3680	934	165.964	4.487	1.201	0.833	0.844	Channel 1	331	p12_KO_tiles_20x_repeat.tif	p12
23658	p12_KO_tiles_20x_repeat.tif:0333-0941	27.458	1100.674	250.017	1136	460	1646	846.768	303.267	20.354	843.66	300.57	6.45	5.805	6.344	5.511	5.384	0.833	6.977	1117	100	2616	946	33.69	5.805	1.151	0.869	0.886	Channel 1	332	p12_KO_tiles_20x_repeat.tif	p12
23659	p12_KO_tiles_20x_repeat.tif:0334-0940	22.049	1244.236	157.53	1460	944	1534	857.515	303.107	17.396	854.625	300.57	5.805	5.16	5.942	4.724	28.939	0.916	6.353	1273	100	2650	944	23.962	5.017	1.258	0.795	0.906	Channel 1	333	p12_KO_tiles_20x_repeat.tif	p12
23660	p12_KO_tiles_20x_repeat.tif:0335-0942	28.29	1237.544	190.514	1193	813	1760	920.662	303.653	20.888	917.19	300.57	6.45	6.45	6.769	5.321	120.966	0.815	7.297	1226	100	2846	934	135	5.641	1.272	0.786	0.872	Channel 1	334	p12_KO_tiles_20x_repeat.tif	p12
23661	p12_KO_tiles_20x_repeat.tif:0336-0940	20.801	1099.035	216.927	1132	491	1503	933.289	303.073	17.24	930.735	300.57	5.16	5.16	5.464	4.848	133.019	0.88	6.085	1120	100	2886	934	147.995	5.16	1.127	0.887	0.901	Channel 1	335	p12_KO_tiles_20x_repeat.tif	p12
23662	p12_KO_tiles_20x_repeat.tif:0337-0940	25.378	1079.057	119.965	1174	722	1277	957.862	303.229	19.064	954.6	300.57	6.45	5.16	6.279	5.146	168.36	0.877	6.734	1113	100	2960	938	163.301	5.16	1.22	0.82	0.904	Channel 1	336	p12_KO_tiles_20x_repeat.tif	p12
23663	p12_KO_tiles_20x_repeat.tif:0338-0942	21.217	1222.833	144.275	1045	989	1513	1048.056	304.396	22.4	1044.255	300.57	6.45	6.45	6.547	4.126	54.626	0.531	7.767	1229	100	3240	950	48.366	5.929	1.587	0.63	0.694	Channel 1	337	p12_KO_tiles_20x_repeat.tif	p12
23664	p12_KO_tiles_20x_repeat.tif:0339-0939	20.385	1004.459	162.72	953	687	1392	1156.084	302.88	16.862	1153.26	300.57	5.805	4.515	5.674	4.574	172.79	0.901	6.119	972	100	3576	936	161.565	4.515	1.24	0.806	0.907	Channel 1	338	p12_KO_tiles_20x_repeat.tif	p12
23665	p12_KO_tiles_20x_repeat.tif:0340-0943	24.129	1008.409	122.488	954	628	1302	832.15	304.073	19.598	828.825	301.215	6.45	5.805	6.215	4.943	44.248	0.789	6.977	1008	100	2570	948	33.69	5.367	1.257	0.795	0.853	Channel 1	339	p12_KO_tiles_20x_repeat.tif	p12
23666	p12_KO_tiles_20x_repeat.tif:0341-0943	23.713	1057.925	62.364	1049	928	1275	1054.105	304.321	18.152	1051.35	301.215	5.16	5.805	5.787	5.217	98.613	0.904	6.353	1057	100	3266	934	113.962	5.16	1.109	0.902	0.919	Channel 1	340	p12_KO_tiles_20x_repeat.tif	p12
23667	p12_KO_tiles_20x_repeat.tif:0342-0941	19.137	987.201	180.14	906	476	1401	1163.748	303.346	16.862	1161	301.215	5.805	4.515	5.582	4.365	7.51	0.846	5.947	998	100	3600	938	167.471	4.515	1.279	0.782	0.876	Channel 1	341	p12_KO_tiles_20x_repeat.tif	p12
23668	p12_KO_tiles_20x_repeat.tif:0343-0946	36.61	922.256	91.027	893	741	1233	1147.91	305.107	23.09	1144.23	301.86	7.74	6.45	7.366	6.328	19.811	0.863	7.978	902	100	3548	950	14.036	6.45	1.164	0.859	0.903	Channel 1	342	p12_KO_tiles_20x_repeat.tif	p12
23669	p12_KO_tiles_20x_repeat.tif:0344-0947	14.561	1006.7	114.711	983	752	1232	650.777	305.85	16.327	648.87	303.15	5.16	4.515	5.033	3.684	143.397	0.686	5.769	1012	100	2012	942	153.435	4.515	1.366	0.732	0.805	Channel 1	343	p12_KO_tiles_20x_repeat.tif	p12
23670	p12_KO_tiles_20x_repeat.tif:0345-0946	10.817	947.029	157.991	771	708	1326	809.971	304.961	12.457	808.185	303.15	3.87	3.87	3.919	3.514	160.614	0.876	4.327	902	100	2508	940	116.565	3.87	1.115	0.897	0.867	Channel 1	344	p12_KO_tiles_20x_repeat.tif	p12
23671	p12_KO_tiles_20x_repeat.tif:0346-0946	9.153	927.534	172.682	734	658	1263	898.837	304.968	11.545	897.195	303.15	3.225	3.87	3.677	3.17	125.714	0.863	4.13	891	100	2784	940	128.66	3.225	1.16	0.862	0.863	Channel 1	345	p12_KO_tiles_20x_repeat.tif	p12
23672	p12_KO_tiles_20x_repeat.tif:0347-0949	18.721	1249.011	91.843	1309	1044	1434	1032.208	305.981	21.266	1028.775	303.15	7.095	5.805	7.932	3.005	28.595	0.52	7.873	1253	100	3190	956	34.992	4.038	2.639	0.379	0.682	Channel 1	346	p12_KO_tiles_20x_repeat.tif	p12
23673	p12_KO_tiles_20x_repeat.tif:0348-0953	36.194	1196.299	160.536	1299	671	1495	769.637	307.32	22.556	766.26	303.795	6.45	7.095	7.162	6.435	84.347	0.894	7.55	1221	100	2382	942	109.983	6.45	1.113	0.899	0.921	Channel 1	347	p12_KO_tiles_20x_repeat.tif	p12
23674	p12_KO_tiles_20x_repeat.tif:0349-0951	28.29	1103.754	161.223	986	790	1534	914.525	306.555	20.354	911.385	303.795	6.45	5.805	6.419	5.611	23.071	0.858	6.977	1066	100	2826	956	33.69	5.805	1.144	0.874	0.895	Channel 1	348	p12_KO_tiles_20x_repeat.tif	p12
23675	p12_KO_tiles_20x_repeat.tif:0350-0950	22.465	1022.815	84.066	1015	846	1184	1090.361	306.16	18.308	1087.47	303.795	6.45	5.16	6.364	4.495	32.222	0.842	6.947	1015	100	3372	954	21.801	5.017	1.416	0.706	0.893	Channel 1	349	p12_KO_tiles_20x_repeat.tif	p12
23676	p12_KO_tiles_20x_repeat.tif:0351-0953	33.282	1024.691	113.236	864	811	1325	1099.524	307.214	22.178	1096.5	303.795	6.45	7.095	7.032	6.026	105.793	0.85	7.354	1021	100	3406	942	105.255	6.346	1.167	0.857	0.894	Channel 1	350	p12_KO_tiles_20x_repeat.tif	p12
23677	p12_KO_tiles_20x_repeat.tif:0352-0951	20.801	1120.06	167.336	1048	660	1580	1168.276	306.827	19.22	1164.87	303.795	6.45	5.805	5.764	4.595	35.591	0.708	6.578	1085	100	3612	954	11.31	5.238	1.255	0.797	0.787	Channel 1	351	p12_KO_tiles_20x_repeat.tif	p12
23678	p12_KO_tiles_20x_repeat.tif:0353-0953	27.042	1228.292	184.184	1059	893	1785	926.82	307.352	19.976	923.64	304.44	6.45	5.805	6.091	5.653	42.219	0.852	6.856	1210	100	2866	960	41.186	5.805	1.078	0.928	0.884	Channel 1	352	p12_KO_tiles_20x_repeat.tif	p12
23679	p12_KO_tiles_20x_repeat.tif:0354-0949	9.153	1037.193	146.459	1017	742	1263	938.358	306.082	11.545	936.54	304.44	3.87	3.225	3.677	3.17	144.286	0.863	4.13	1067	100	2906	944	128.66	3.225	1.16	0.862	0.863	Channel 1	353	p12_KO_tiles_20x_repeat.tif	p12
23680	p12_KO_tiles_20x_repeat.tif:0355-0954	30.786	1103.027	106.509	974	827	1359	1117.07	307.918	21.266	1113.915	304.44	6.45	6.45	6.454	6.074	53.34	0.855	6.977	1106	100	3454	960	33.69	6.45	1.063	0.941	0.892	Channel 1	354	p12_KO_tiles_20x_repeat.tif	p12
23681	p12_KO_tiles_20x_repeat.tif:0356-0951	14.977	1098.611	66.18	1065	961	1238	1237.433	306.698	15.415	1235.175	304.44	4.515	4.515	5.348	3.566	134.998	0.792	5.947	1098	100	3832	944	130.601	4.283	1.5	0.667	0.867	Channel 1	355	p12_KO_tiles_20x_repeat.tif	p12
23682	p12_KO_tiles_20x_repeat.tif:0357-0955	26.21	902.861	200.649	693	482	1336	575.714	307.906	19.442	572.76	305.085	5.805	5.805	6.623	5.038	36.897	0.871	7.354	892	100	1776	962	37.875	5.473	1.315	0.761	0.913	Channel 1	356	p12_KO_tiles_20x_repeat.tif	p12
23683	p12_KO_tiles_20x_repeat.tif:0358-0954	17.889	1117.547	115.96	985	924	1430	802.163	307.733	15.95	799.8	305.085	4.515	5.16	5.035	4.523	104.331	0.884	5.549	1093	100	2480	950	144.462	4.515	1.113	0.898	0.896	Channel 1	357	p12_KO_tiles_20x_repeat.tif	p12
23684	p12_KO_tiles_20x_repeat.tif:0359-0955	28.706	1405.076	300.364	1800	777	1915	867.932	308.072	19.82	864.945	305.085	5.805	5.805	6.359	5.748	134.987	0.918	6.977	1442	100	2686	946	123.69	5.805	1.106	0.904	0.939	Channel 1	358	p12_KO_tiles_20x_repeat.tif	p12
23685	p12_KO_tiles_20x_repeat.tif:0360-0953	18.721	999.083	86.388	1108	752	1167	1009.748	307.343	15.793	1007.49	305.085	4.515	4.515	4.882	4.882	0	0.943	5.549	1007	100	3126	946	125.538	4.515	1	1	0.957	Channel 1	359	p12_KO_tiles_20x_repeat.tif	p12
23686	p12_KO_tiles_20x_repeat.tif:0361-0954	22.465	1066.759	84.246	1005	924	1302	1158.205	307.868	18.907	1155.195	305.085	5.805	5.16	6.455	4.431	20.506	0.79	6.977	1056	100	3582	960	33.69	4.895	1.457	0.686	0.871	Channel 1	360	p12_KO_tiles_20x_repeat.tif	p12
23687	p12_KO_tiles_20x_repeat.tif:0362-0953	9.569	1211.13	102.073	1160	1033	1418	1256.25	307.511	11.923	1254.525	305.73	3.87	3.225	3.782	3.222	12.656	0.846	4.327	1190	100	3890	958	26.565	3.225	1.174	0.852	0.885	Channel 1	361	p12_KO_tiles_20x_repeat.tif	p12
23688	p12_KO_tiles_20x_repeat.tif:0363-0961	27.458	1149.258	170.875	1136	693	1522	909.225	310.333	21.644	906.87	306.375	5.805	7.095	6.904	5.064	108.979	0.737	7.354	1165	100	2818	950	105.255	5.805	1.364	0.733	0.835	Channel 1	362	p12_KO_tiles_20x_repeat.tif	p12
23689	p12_KO_tiles_20x_repeat.tif:0364-0955	8.321	1128.213	63.358	1114	1010	1271	1245.85	307.794	11.702	1243.56	306.375	4.515	3.225	4.091	2.59	20.424	0.764	4.696	1119	100	3856	956	15.945	3.173	1.58	0.633	0.8	Channel 1	363	p12_KO_tiles_20x_repeat.tif	p12
23690	p12_KO_tiles_20x_repeat.tif:0365-0961	26.21	1136.056	189.146	1019	797	1550	828.615	309.769	19.82	825.6	307.02	5.805	5.805	6.667	5.005	134.641	0.838	7.354	1074	100	2560	954	142.125	5.711	1.332	0.751	0.9	Channel 1	364	p12_KO_tiles_20x_repeat.tif	p12
23691	p12_KO_tiles_20x_repeat.tif:0366-0957	7.072	1066.632	112.121	945	831	1303	842.123	308.67	10.255	840.435	307.02	3.225	3.225	3.435	2.621	150.057	0.845	3.761	1042	100	2608	952	120.964	3.06	1.31	0.763	0.829	Channel 1	365	p12_KO_tiles_20x_repeat.tif	p12
23692	p12_KO_tiles_20x_repeat.tif:0367-0958	13.313	990.203	101.201	836	790	1203	875.285	309.056	13.591	873.33	307.02	3.87	3.87	4.373	3.876	141.782	0.906	5.038	992	100	2710	952	129.806	3.87	1.128	0.886	0.941	Channel 1	366	p12_KO_tiles_20x_repeat.tif	p12
23693	p12_KO_tiles_20x_repeat.tif:0368-0959	18.305	1047.597	129.189	1040	721	1277	987.964	309.38	16.705	985.56	307.02	5.16	4.515	5.088	4.581	153.248	0.824	5.947	1072	100	3056	954	139.399	4.515	1.111	0.9	0.889	Channel 1	367	p12_KO_tiles_20x_repeat.tif	p12
23694	p12_KO_tiles_20x_repeat.tif:0369-0966	42.851	1150.07	105.657	1164	887	1507	1063.69	311.175	27.873	1060.38	307.02	7.095	9.03	9.224	5.915	89.719	0.693	9.824	1152	100	3294	952	113.199	7.084	1.559	0.641	0.821	Channel 1	368	p12_KO_tiles_20x_repeat.tif	p12
23695	p12_KO_tiles_20x_repeat.tif:0370-0959	8.737	1082.643	59.938	1055	957	1227	1241.149	309.769	14.66	1238.4	307.02	4.515	4.515	4.237	2.625	53.069	0.511	5.038	1082	100	3840	964	39.806	3.526	1.614	0.62	0.627	Channel 1	369	p12_KO_tiles_20x_repeat.tif	p12
23696	p12_KO_tiles_20x_repeat.tif:0371-0964	30.786	1097.622	140.711	1080	757	1409	902.739	310.881	20.732	899.775	307.665	5.805	6.45	6.548	5.986	103.965	0.9	7.211	1094	100	2794	954	116.565	5.805	1.094	0.914	0.925	Channel 1	370	p12_KO_tiles_20x_repeat.tif	p12
23697	p12_KO_tiles_20x_repeat.tif:0372-0965	31.618	1144.961	111.401	1083	885	1422	1034.266	311.179	21.644	1031.355	307.665	5.805	7.095	6.975	5.771	68.962	0.848	7.55	1133	100	3202	976	70.017	5.805	1.209	0.827	0.899	Channel 1	371	p12_KO_tiles_20x_repeat.tif	p12
23698	p12_KO_tiles_20x_repeat.tif:0373-0961	15.809	1138	118.918	974	924	1464	1053.506	309.651	17.24	1050.705	307.665	5.805	4.515	5.533	3.638	171.172	0.668	6.119	1130	100	3258	954	161.565	4.287	1.521	0.657	0.8	Channel 1	372	p12_KO_tiles_20x_repeat.tif	p12
23699	p12_KO_tiles_20x_repeat.tif:0374-0967	39.938	1144.049	124.379	1137	819	1481	1078.749	312.18	24.915	1075.215	307.665	7.095	8.385	8.103	6.276	69.875	0.809	8.654	1137	100	3336	978	63.435	6.883	1.291	0.775	0.877	Channel 1	373	p12_KO_tiles_20x_repeat.tif	p12
23700	p12_KO_tiles_20x_repeat.tif:0375-0960	14.977	1041.688	92.973	1101	735	1186	1173.488	309.672	14.125	1171.32	307.665	4.515	3.87	4.755	4.01	162.971	0.943	5.2	1048	100	3632	956	150.255	3.87	1.186	0.843	0.935	Channel 1	374	p12_KO_tiles_20x_repeat.tif	p12
23701	p12_KO_tiles_20x_repeat.tif:0376-0968	27.458	1007.068	88.553	1026	863	1277	1125.525	312.131	20.732	1123.59	308.31	4.515	7.74	7.849	4.454	88.127	0.803	7.978	997	100	3486	956	104.036	4.515	1.762	0.567	0.923	Channel 1	375	p12_KO_tiles_20x_repeat.tif	p12
23702	p12_KO_tiles_20x_repeat.tif:0377-0960	11.649	1242.348	84.917	1196	1035	1398	1251.093	309.531	14.125	1248.075	308.31	5.805	2.58	5.526	2.684	173.195	0.734	5.947	1258	100	3870	958	167.471	2.58	2.059	0.486	0.889	Channel 1	376	p12_KO_tiles_20x_repeat.tif	p12
23703	p12_KO_tiles_20x_repeat.tif:0378-0968	28.29	974.691	187.418	1144	519	1293	670.43	312.161	20.732	667.575	308.955	5.805	6.45	6.586	5.469	91.775	0.827	6.977	992	100	2074	958	123.69	5.805	1.204	0.83	0.883	Channel 1	377	p12_KO_tiles_20x_repeat.tif	p12
23704	p12_KO_tiles_20x_repeat.tif:0379-0969	32.866	1445.585	265.426	1715	765	1863	851.2	312.715	22.556	848.175	308.955	6.45	7.095	8.118	5.155	131.198	0.812	8.678	1497	100	2632	958	131.987	5.903	1.575	0.635	0.898	Channel 1	378	p12_KO_tiles_20x_repeat.tif	p12
23705	p12_KO_tiles_20x_repeat.tif:0380-0968	28.29	1241.728	204.549	1206	771	1686	921.98	312.284	20.732	919.125	308.955	5.805	6.45	6.737	5.347	128.384	0.827	7.354	1234	100	2852	960	127.875	5.805	1.26	0.794	0.889	Channel 1	379	p12_KO_tiles_20x_repeat.tif	p12
23706	p12_KO_tiles_20x_repeat.tif:0381-0966	14.561	1030.893	89.679	1095	827	1290	942.133	311.249	15.572	939.765	308.955	4.515	5.16	4.817	3.849	139.259	0.755	5.769	1016	100	2918	958	116.565	4.203	1.252	0.799	0.824	Channel 1	380	p12_KO_tiles_20x_repeat.tif	p12
23707	p12_KO_tiles_20x_repeat.tif:0382-0971	37.026	1105.222	175.155	1304	670	1438	783.903	313.177	23.09	780.45	309.6	7.095	7.095	7.092	6.648	102.603	0.873	7.55	1118	100	2426	960	109.983	6.923	1.067	0.937	0.904	Channel 1	381	p12_KO_tiles_20x_repeat.tif	p12
23708	p12_KO_tiles_20x_repeat.tif:0383-0971	36.61	1212.259	170.869	1050	705	1614	808.867	313.038	23.09	805.605	309.6	7.095	7.095	7.392	6.306	127.626	0.863	7.873	1217	100	2502	960	124.992	6.798	1.172	0.853	0.898	Channel 1	382	p12_KO_tiles_20x_repeat.tif	p12
23709	p12_KO_tiles_20x_repeat.tif:0384-0968	19.969	1045.141	75.413	1085	784	1216	967.325	312.059	17.617	964.92	309.6	5.16	5.16	5.343	4.759	85.543	0.809	5.947	1055	100	2992	962	130.601	5.16	1.123	0.891	0.881	Channel 1	383	p12_KO_tiles_20x_repeat.tif	p12
23710	p12_KO_tiles_20x_repeat.tif:0385-0968	17.057	1033.982	131.273	968	688	1380	974.446	311.669	19.598	970.725	309.6	6.45	5.16	5.768	3.765	163.356	0.558	6.578	1022	100	3010	966	168.69	4.997	1.532	0.653	0.689	Channel 1	384	p12_KO_tiles_20x_repeat.tif	p12
23711	p12_KO_tiles_20x_repeat.tif:0386-0972	20.801	1257.355	182.143	1252	782	1673	1084.09	313.715	22.556	1081.02	309.6	5.16	7.74	8.227	3.219	75.713	0.514	8.654	1245	100	3352	984	63.435	4.186	2.556	0.391	0.704	Channel 1	385	p12_KO_tiles_20x_repeat.tif	p12
23712	p12_KO_tiles_20x_repeat.tif:0387-0964	7.488	1117.389	120.893	978	792	1340	1091.663	310.783	15.95	1088.115	309.6	6.45	2.58	5.005	1.905	173.147	0.37	6.734	1101	100	3374	962	163.301	2.58	2.627	0.381	0.61	Channel 1	386	p12_KO_tiles_20x_repeat.tif	p12
23713	p12_KO_tiles_20x_repeat.tif:0388-0975	34.946	1056.714	121.335	1023	846	1395	1120.004	314.952	25.136	1117.14	309.6	5.16	9.675	9.206	4.833	74.896	0.695	10.198	1037	100	3468	990	71.565	5.16	1.905	0.525	0.875	Channel 1	387	p12_KO_tiles_20x_repeat.tif	p12
23714	p12_KO_tiles_20x_repeat.tif:0389-0967	24.545	1015.551	104.093	1003	781	1217	1205.325	312.011	19.285	1202.28	309.6	6.45	4.515	6.897	4.531	162.427	0.829	7.522	1035	100	3728	962	149.036	4.515	1.522	0.657	0.937	Channel 1	388	p12_KO_tiles_20x_repeat.tif	p12
23715	p12_KO_tiles_20x_repeat.tif:0390-0969	15.393	706.27	63.724	710	508	849	706.981	312.503	15.037	704.985	310.245	4.515	4.515	4.63	4.233	58.386	0.855	5.2	710	100	2188	976	60.255	4.515	1.094	0.914	0.881	Channel 1	389	p12_KO_tiles_20x_repeat.tif	p12
23716	p12_KO_tiles_20x_repeat.tif:0391-0969	15.393	1011.912	100.605	945	774	1201	891.521	312.415	14.66	889.455	310.245	4.515	4.515	4.715	4.157	114.257	0.9	5.2	1017	100	2760	962	119.745	4.515	1.134	0.882	0.892	Channel 1	390	p12_KO_tiles_20x_repeat.tif	p12
23717	p12_KO_tiles_20x_repeat.tif:0392-0969	14.145	1051.713	81.896	1051	858	1206	933.6	312.294	14.66	931.38	310.245	4.515	4.515	4.366	4.125	130.858	0.827	5.038	1052	100	2890	962	129.806	4.515	1.058	0.945	0.85	Channel 1	391	p12_KO_tiles_20x_repeat.tif	p12
23718	p12_KO_tiles_20x_repeat.tif:0393-0975	35.362	1048.897	82.92	999	879	1350	1113.448	314.688	23.468	1110.69	310.245	5.805	8.385	7.727	5.827	87.186	0.807	8.484	1038	100	3450	962	98.746	5.805	1.326	0.754	0.885	Channel 1	392	p12_KO_tiles_20x_repeat.tif	p12
23719	p12_KO_tiles_20x_repeat.tif:0394-0974	41.186	986.407	75.811	989	789	1218	1151.648	314.04	24.003	1148.1	310.245	7.095	7.74	7.781	6.74	78.372	0.898	8.385	981	100	3566	986	67.38	7.095	1.154	0.866	0.917	Channel 1	393	p12_KO_tiles_20x_repeat.tif	p12
23720	p12_KO_tiles_20x_repeat.tif:0395-0975	28.29	1119.037	162.387	1229	687	1441	650.843	314.162	20.732	648.225	310.89	5.16	7.095	7.416	4.857	102.001	0.827	7.794	1137	100	2012	964	114.444	5.16	1.527	0.655	0.907	Channel 1	394	p12_KO_tiles_20x_repeat.tif	p12
23721	p12_KO_tiles_20x_repeat.tif:0396-0975	26.21	1521.171	356.477	1198	920	2252	1057.222	314.755	20.354	1054.575	310.89	5.16	7.095	6.866	4.86	88.338	0.795	7.55	1503	100	3272	986	70.017	5.16	1.413	0.708	0.875	Channel 1	395	p12_KO_tiles_20x_repeat.tif	p12
23722	p12_KO_tiles_20x_repeat.tif:0397-0972	25.378	1066.467	91.149	922	847	1307	1069.838	313.38	19.442	1066.83	310.89	6.45	5.16	6.547	4.936	156.041	0.844	7.211	1067	100	3308	966	153.435	5.16	1.326	0.754	0.897	Channel 1	396	p12_KO_tiles_20x_repeat.tif	p12
23723	p12_KO_tiles_20x_repeat.tif:0398-0974	30.786	1033.514	51.02	1002	909	1169	1193.363	314.132	21.266	1190.025	310.89	6.45	6.45	6.691	5.858	116.127	0.855	7.354	1029	100	3692	966	127.875	6.346	1.142	0.876	0.892	Channel 1	397	p12_KO_tiles_20x_repeat.tif	p12
23724	p12_KO_tiles_20x_repeat.tif:0399-0975	24.962	1143.508	127.346	999	900	1415	1027.098	314.319	19.976	1024.26	311.535	6.45	5.805	6.925	4.59	35.03	0.786	7.354	1127	100	3176	982	37.875	5.088	1.509	0.663	0.857	Channel 1	398	p12_KO_tiles_20x_repeat.tif	p12
23725	p12_KO_tiles_20x_repeat.tif:0400-0975	22.881	1017.036	87.03	984	834	1291	1140.143	314.121	19.976	1136.49	311.535	6.45	5.805	6.584	4.425	141.385	0.721	7.211	1002	100	3524	970	153.435	5.017	1.488	0.672	0.809	Channel 1	399	p12_KO_tiles_20x_repeat.tif	p12
23726	p12_KO_tiles_20x_repeat.tif:0401-0977	29.538	1103.824	67.177	1124	925	1277	1186.105	314.928	21.8	1182.93	311.535	6.45	7.095	7.809	4.816	54.81	0.781	8.26	1107	100	3668	984	38.66	5.473	1.622	0.617	0.871	Channel 1	400	p12_KO_tiles_20x_repeat.tif	p12
23727	p12_KO_tiles_20x_repeat.tif:0402-0976	21.633	1069.168	94.83	1038	824	1354	1200.196	315.368	19.976	1197.765	311.535	5.805	6.45	5.639	4.885	91.466	0.681	6.947	1063	100	3716	986	68.199	5.769	1.154	0.866	0.794	Channel 1	401	p12_KO_tiles_20x_repeat.tif	p12
23728	p12_KO_tiles_20x_repeat.tif:0403-0976	21.633	1092.659	202.242	745	639	1460	572.177	314.834	17.24	569.535	312.18	5.16	5.16	5.353	5.146	170.085	0.915	6.085	1095	100	1766	972	147.995	5.16	1.04	0.961	0.92	Channel 1	402	p12_KO_tiles_20x_repeat.tif	p12
23729	p12_KO_tiles_20x_repeat.tif:0404-0976	23.713	901.36	146.014	939	617	1328	796.241	314.585	18.152	793.35	312.18	5.805	5.16	6.139	4.918	150.623	0.904	6.641	897	100	2460	970	150.945	5.16	1.248	0.801	0.919	Channel 1	403	p12_KO_tiles_20x_repeat.tif	p12
23730	p12_KO_tiles_20x_repeat.tif:0405-0976	22.049	1159.877	177.056	1101	754	1522	820.422	314.803	17.617	817.86	312.18	5.16	5.16	5.924	4.739	132.245	0.893	6.45	1168	100	2538	968	126.87	5.16	1.25	0.8	0.922	Channel 1	404	p12_KO_tiles_20x_repeat.tif	p12
23731	p12_KO_tiles_20x_repeat.tif:0406-0975	11.649	1008.598	103.651	911	877	1298	1088.783	314.184	13.37	1086.825	312.18	3.87	4.515	4.189	3.541	70.628	0.819	4.696	980	100	3374	968	105.945	3.87	1.183	0.845	0.836	Channel 1	405	p12_KO_tiles_20x_repeat.tif	p12
23732	p12_KO_tiles_20x_repeat.tif:0407-0977	18.721	1075.861	130.416	792	725	1290	1100.463	315.24	16.327	1098.435	312.18	3.87	5.805	5.915	4.03	99.879	0.882	6.353	1117	100	3410	968	113.962	3.87	1.468	0.681	0.938	Channel 1	406	p12_KO_tiles_20x_repeat.tif	p12
23733	p12_KO_tiles_20x_repeat.tif:0408-0979	16.641	1070.656	140.048	1002	865	1479	1093.856	315.728	16.862	1091.985	312.825	4.515	5.805	5.174	4.095	82.809	0.736	5.947	1058	100	3388	970	102.529	4.515	1.264	0.791	0.825	Channel 1	407	p12_KO_tiles_20x_repeat.tif	p12
23734	p12_KO_tiles_20x_repeat.tif:0409-0981	27.874	1165.41	133.062	1019	955	1494	938.875	316.43	19.82	935.895	313.47	5.805	5.805	6.452	5.501	42.135	0.892	7.297	1140	100	2904	990	45	5.805	1.173	0.853	0.931	Channel 1	408	p12_KO_tiles_20x_repeat.tif	p12
23735	p12_KO_tiles_20x_repeat.tif:0410-0981	13.313	1034.961	67.677	1002	910	1191	971.894	315.889	15.95	970.08	313.47	3.87	5.805	5.258	3.223	76.069	0.658	6.119	1018	100	3012	990	71.565	3.87	1.631	0.613	0.81	Channel 1	409	p12_KO_tiles_20x_repeat.tif	p12
23736	p12_KO_tiles_20x_repeat.tif:0411-0978	14.977	1220.75	115.932	1067	977	1503	1051.673	315.405	14.503	1049.415	313.47	4.515	3.87	4.661	4.091	159.699	0.895	5.2	1216	100	3254	974	150.255	3.87	1.14	0.878	0.923	Channel 1	410	p12_KO_tiles_20x_repeat.tif	p12
23737	p12_KO_tiles_20x_repeat.tif:0412-0978	12.065	1043.578	105.501	1101	807	1250	1211.099	315.283	15.572	1208.085	313.47	5.805	3.87	5.148	2.984	14.473	0.625	5.947	1069	100	3746	980	12.529	3.833	1.725	0.58	0.734	Channel 1	411	p12_KO_tiles_20x_repeat.tif	p12
23738	p12_KO_tiles_20x_repeat.tif:0413-0979	10.401	1083.55	59.324	1065	917	1194	841.041	315.857	11.923	839.145	314.115	3.87	3.225	4.169	3.176	155.028	0.919	4.651	1084	100	2602	976	146.31	3.225	1.312	0.762	0.926	Channel 1	412	p12_KO_tiles_20x_repeat.tif	p12
23739	p12_KO_tiles_20x_repeat.tif:0414-0984	29.538	1121.616	220.866	988	659	1601	958.22	317.372	20.354	955.245	314.115	5.805	6.45	7.032	5.348	122.871	0.896	7.522	1105	100	2966	974	120.964	5.769	1.315	0.76	0.922	Channel 1	413	p12_KO_tiles_20x_repeat.tif	p12
23740	p12_KO_tiles_20x_repeat.tif:0415-0985	35.362	1573.132	427.683	1163	881	2528	1041.315	317.632	23.468	1037.805	314.115	7.095	7.095	7.999	5.629	136.69	0.807	8.773	1509	100	3218	978	143.973	6.346	1.421	0.704	0.89	Channel 1	414	p12_KO_tiles_20x_repeat.tif	p12
23741	p12_KO_tiles_20x_repeat.tif:0416-0984	11.649	1063.143	51.362	1110	933	1184	943.981	317.57	16.327	941.7	314.76	4.515	5.16	5.629	2.635	69.226	0.549	6.385	1060	100	2920	992	45	3.263	2.136	0.468	0.7	Channel 1	415	p12_KO_tiles_20x_repeat.tif	p12
23742	p12_KO_tiles_20x_repeat.tif:0417-0989	37.442	1179.086	228.464	810	499	1566	673.789	319.067	22.713	670.155	315.405	7.095	7.095	7.084	6.73	33.966	0.912	7.55	1203	100	2078	986	160.017	6.841	1.053	0.95	0.918	Channel 1	416	p12_KO_tiles_20x_repeat.tif	p12
23743	p12_KO_tiles_20x_repeat.tif:0418-0988	36.61	1183.631	203.34	1045	623	1601	918.092	318.601	22.556	914.61	315.405	7.095	6.45	7.572	6.156	31.683	0.904	8.082	1204	100	2836	994	28.61	6.45	1.23	0.813	0.926	Channel 1	417	p12_KO_tiles_20x_repeat.tif	p12
23744	p12_KO_tiles_20x_repeat.tif:0419-0988	36.61	1157.091	146.337	1085	730	1498	998.951	318.505	23.468	995.235	315.405	7.74	6.45	7.326	6.363	172.146	0.835	7.847	1164	100	3086	984	170.538	6.45	1.151	0.868	0.893	Channel 1	418	p12_KO_tiles_20x_repeat.tif	p12
23745	p12_KO_tiles_20x_repeat.tif:0420-0988	22.049	1215.226	151.584	1107	874	1612	1034.197	318.66	22.022	1031.355	315.405	5.16	6.45	6.393	4.392	83.556	0.571	7.522	1195	100	3200	998	59.036	5.057	1.456	0.687	0.746	Channel 1	419	p12_KO_tiles_20x_repeat.tif	p12
23746	p12_KO_tiles_20x_repeat.tif:0421-0987	17.057	967.018	68.201	902	866	1234	1135.853	318.197	18.308	1132.62	315.405	5.805	5.805	5.711	3.803	51.987	0.639	6.45	952	100	3512	990	36.87	4.561	1.502	0.666	0.766	Channel 1	420	p12_KO_tiles_20x_repeat.tif	p12
23747	p12_KO_tiles_20x_repeat.tif:0422-0986	21.633	1063.885	88.939	1099	859	1206	1158.296	318.121	17.617	1155.84	315.405	5.16	5.16	5.604	4.915	126.164	0.876	6.45	1083	100	3586	978	126.87	5.16	1.14	0.877	0.92	Channel 1	421	p12_KO_tiles_20x_repeat.tif	p12
23748	p12_KO_tiles_20x_repeat.tif:0423-0994	29.122	1127.546	156.653	987	742	1439	948.989	320.768	22.556	946.215	316.695	5.805	7.74	8.447	4.39	125.289	0.719	9.302	1109	100	2936	982	123.69	5.473	1.924	0.52	0.875	Channel 1	422	p12_KO_tiles_20x_repeat.tif	p12
23749	p12_KO_tiles_20x_repeat.tif:0424-0991	28.29	1167.147	123.997	1041	884	1448	1010.288	319.721	19.82	1007.49	316.695	5.805	5.805	6.252	5.761	39.002	0.905	6.977	1163	100	3124	998	33.69	5.805	1.085	0.921	0.932	Channel 1	423	p12_KO_tiles_20x_repeat.tif	p12
23750	p12_KO_tiles_20x_repeat.tif:0425-0988	12.481	1383.808	181.667	1449	1084	1785	1029.377	318.781	13.747	1026.84	316.695	4.515	3.87	4.239	3.748	33.138	0.83	5.038	1392	100	3184	992	39.806	3.87	1.131	0.884	0.87	Channel 1	424	p12_KO_tiles_20x_repeat.tif	p12
23751	p12_KO_tiles_20x_repeat.tif:0426-0989	19.137	1305.815	165.94	1196	970	1676	1087.4	319.163	18.686	1084.245	316.695	6.45	4.515	5.745	4.241	2.466	0.689	6.734	1290	100	3362	990	16.699	4.515	1.354	0.738	0.814	Channel 1	425	p12_KO_tiles_20x_repeat.tif	p12
23752	p12_KO_tiles_20x_repeat.tif:0427-0996	39.522	1053.276	93.658	1038	833	1387	1145.768	320.921	25.293	1142.295	316.695	6.45	9.03	8.585	5.862	81.691	0.776	9.391	1057	100	3548	1010	74.055	6.45	1.465	0.683	0.872	Channel 1	426	p12_KO_tiles_20x_repeat.tif	p12
23753	p12_KO_tiles_20x_repeat.tif:0428-0989	22.465	1210.009	157.698	945	840	1562	1239.391	319.012	19.064	1235.82	316.695	7.095	4.515	7.304	3.916	161.954	0.777	7.55	1222	100	3832	986	160.017	4.38	1.865	0.536	0.878	Channel 1	427	p12_KO_tiles_20x_repeat.tif	p12
23754	p12_KO_tiles_20x_repeat.tif:0429-1001	39.938	1129.263	323.554	479	458	1697	645.591	322.742	27.338	643.065	317.34	5.16	10.965	11.135	4.567	100.138	0.672	11.264	1179	100	1998	984	103.241	5.06	2.438	0.41	0.885	Channel 1	428	p12_KO_tiles_20x_repeat.tif	p12
23755	p12_KO_tiles_20x_repeat.tif:0430-0989	8.737	839.393	119.32	813	601	1056	691.855	319.075	11.011	690.15	317.34	3.225	3.225	3.437	3.237	159.699	0.906	4.13	862	100	2140	986	141.34	3.225	1.062	0.942	0.913	Channel 1	429	p12_KO_tiles_20x_repeat.tif	p12
23756	p12_KO_tiles_20x_repeat.tif:0431-0990	12.481	1074.117	116.689	1165	847	1354	1213.331	319.189	12.835	1211.31	317.34	3.87	3.87	4.211	3.773	134.995	0.952	4.651	1046	100	3758	984	123.69	3.87	1.116	0.896	0.923	Channel 1	430	p12_KO_tiles_20x_repeat.tif	p12
23757	p12_KO_tiles_20x_repeat.tif:0432-0993	13.313	1213.883	116.826	1151	932	1450	825.217	320.021	14.282	823.02	317.985	4.515	4.515	4.493	3.773	136.434	0.82	5.038	1184	100	2552	988	129.806	4.105	1.191	0.84	0.842	Channel 1	431	p12_KO_tiles_20x_repeat.tif	p12
23758	p12_KO_tiles_20x_repeat.tif:0433-0997	24.962	1227.671	97.93	1285	1003	1441	1070.227	320.931	23.09	1067.475	317.985	7.095	7.095	7.128	4.459	50.173	0.588	8.082	1237	100	3310	1002	28.61	5.547	1.598	0.626	0.719	Channel 1	432	p12_KO_tiles_20x_repeat.tif	p12
23759	p12_KO_tiles_20x_repeat.tif:0434-0994	29.122	1229.218	94.984	1192	923	1502	1098.269	320.97	22.178	1094.565	317.985	8.385	5.16	8.131	4.56	158.918	0.744	8.984	1222	100	3394	990	158.962	5.16	1.783	0.561	0.897	Channel 1	433	p12_KO_tiles_20x_repeat.tif	p12
23760	p12_KO_tiles_20x_repeat.tif:0435-0997	22.881	1031.595	62.478	1081	874	1220	1130.925	321.779	21.045	1127.46	317.985	6.45	7.095	6.299	4.625	137.523	0.649	7.211	1033	100	3506	986	100.305	5.842	1.362	0.734	0.759	Channel 1	434	p12_KO_tiles_20x_repeat.tif	p12
23761	p12_KO_tiles_20x_repeat.tif:0436-0995	26.626	984.711	55.613	969	819	1129	1181.963	320.998	20.354	1179.06	317.985	6.45	5.805	6.516	5.203	175.906	0.808	7.211	983	100	3656	1002	26.565	5.805	1.252	0.798	0.877	Channel 1	435	p12_KO_tiles_20x_repeat.tif	p12
23762	p12_KO_tiles_20x_repeat.tif:0437-0997	33.698	1126.806	151.808	976	836	1519	1231.245	321.525	22.556	1228.08	317.985	6.45	7.095	7.506	5.717	132.518	0.832	8.26	1093	100	3812	986	128.66	6.261	1.313	0.762	0.895	Channel 1	436	p12_KO_tiles_20x_repeat.tif	p12
23763	p12_KO_tiles_20x_repeat.tif:0438-0995	15.809	1087.842	104.901	979	838	1303	833.595	320.752	14.66	831.405	318.63	4.515	4.515	4.78	4.211	144.057	0.924	5.2	1081	100	2580	988	119.745	4.515	1.135	0.881	0.905	Channel 1	437	p12_KO_tiles_20x_repeat.tif	p12
23764	p12_KO_tiles_20x_repeat.tif:0439-0994	12.065	1014.155	162.84	1178	647	1275	859.151	320.532	13.213	857.205	318.63	3.87	3.87	4.041	3.802	30.676	0.868	4.651	1051	100	2658	998	33.69	3.87	1.063	0.941	0.892	Channel 1	438	p12_KO_tiles_20x_repeat.tif	p12
23765	p12_KO_tiles_20x_repeat.tif:0440-1001	35.778	1196.012	158.302	1160	843	1598	1028.535	323.505	28.941	1023.615	318.63	9.675	8.385	10.77	4.23	143.538	0.537	11.484	1178	100	3174	990	141.843	5.367	2.546	0.393	0.768	Channel 1	439	p12_KO_tiles_20x_repeat.tif	p12
23766	p12_KO_tiles_20x_repeat.tif:0441-0997	33.698	1235.071	158.14	1231	861	1597	1109.165	321.54	24.915	1104.24	318.63	9.675	5.805	8.755	4.9	6.631	0.682	9.867	1234	100	3424	1000	11.31	5.632	1.787	0.56	0.835	Channel 1	440	p12_KO_tiles_20x_repeat.tif	p12
23767	p12_KO_tiles_20x_repeat.tif:0442-1000	41.603	1147.007	129.867	984	861	1436	1191.941	322.436	26.205	1188.09	318.63	8.385	7.74	10.101	5.244	41.519	0.761	10.579	1132	100	3684	1010	37.569	5.929	1.926	0.519	0.897	Channel 1	441	p12_KO_tiles_20x_repeat.tif	p12
23768	p12_KO_tiles_20x_repeat.tif:0443-0999	27.874	1167.869	172.847	1084	720	1544	702.747	322.197	19.442	699.825	319.275	5.805	5.805	6.09	5.827	134.972	0.927	6.641	1161	100	2174	990	119.055	5.805	1.045	0.957	0.931	Channel 1	442	p12_KO_tiles_20x_repeat.tif	p12
23769	p12_KO_tiles_20x_repeat.tif:0444-1000	30.37	1070.716	149.489	1061	725	1409	814.233	322.487	20.354	811.41	319.275	5.805	6.45	6.516	5.934	66.231	0.921	6.977	1069	100	2516	1006	33.69	5.805	1.098	0.911	0.93	Channel 1	443	p12_KO_tiles_20x_repeat.tif	p12
23770	p12_KO_tiles_20x_repeat.tif:0445-1002	25.378	1224.512	127.724	1181	940	1575	1093.101	323.69	23.09	1090.695	319.275	6.45	7.74	7.547	4.281	126.894	0.598	8.678	1227	100	3384	990	131.987	5.017	1.763	0.567	0.787	Channel 1	444	p12_KO_tiles_20x_repeat.tif	p12
23771	p12_KO_tiles_20x_repeat.tif:0446-1002	27.874	1072.832	83.532	1056	919	1352	1205.356	322.842	20.51	1202.925	319.275	5.16	7.74	7.574	4.686	68.375	0.833	8.159	1062	100	3734	1014	71.565	5.16	1.616	0.619	0.905	Channel 1	445	p12_KO_tiles_20x_repeat.tif	p12
23772	p12_KO_tiles_20x_repeat.tif:0447-1002	33.282	1112.209	250.028	1173	656	1605	686.909	323.169	22.022	683.7	319.92	6.45	6.45	6.615	6.406	97.993	0.862	7.354	1079	100	2122	994	127.875	6.45	1.033	0.968	0.909	Channel 1	446	p12_KO_tiles_20x_repeat.tif	p12
23773	p12_KO_tiles_20x_repeat.tif:0448-0993	0.416	1119.5	36.428	1095	1095	1173	972.983	320.243	1.824	972.66	319.92	0.645	0.645	0.728	0.728	0	1	0.912	1112	100	3016	992	135	0.645	1	1	1	Channel 1	447	p12_KO_tiles_20x_repeat.tif	p12
23774	p12_KO_tiles_20x_repeat.tif:0449-1001	16.225	1119.917	153.317	1075	798	1442	1140.087	322.541	17.018	1137.135	319.92	5.16	5.805	5.813	3.554	123.515	0.704	6.353	1109	100	3530	992	113.962	4.105	1.636	0.611	0.788	Channel 1	448	p12_KO_tiles_20x_repeat.tif	p12
23775	p12_KO_tiles_20x_repeat.tif:0450-1002	31.202	1135.16	172.168	1214	727	1516	1252.895	323.158	22.178	1249.365	319.92	7.095	6.45	8.039	4.942	138.53	0.797	8.41	1136	100	3874	996	147.529	5.725	1.627	0.615	0.882	Channel 1	449	p12_KO_tiles_20x_repeat.tif	p12
23776	p12_KO_tiles_20x_repeat.tif:0451-0999	10.401	904.63	128.8	767	733	1281	804.896	322.203	11.923	803.025	320.565	3.87	3.225	3.897	3.398	169.13	0.919	4.327	880	100	2490	996	153.435	3.225	1.147	0.872	0.909	Channel 1	450	p12_KO_tiles_20x_repeat.tif	p12
23777	p12_KO_tiles_20x_repeat.tif:0452-1000	13.729	1119.583	76.325	985	928	1283	938.348	322.138	15.415	935.895	320.565	5.16	3.87	5.492	3.183	14.266	0.726	5.769	1118	100	2902	1004	26.565	3.87	1.725	0.58	0.825	Channel 1	451	p12_KO_tiles_20x_repeat.tif	p12
23778	p12_KO_tiles_20x_repeat.tif:0453-1000	10.401	987.88	103.433	1043	781	1252	980.955	322.332	12.08	979.11	320.565	3.87	3.87	3.955	3.348	147.332	0.896	4.327	1007	100	3038	994	116.565	3.649	1.181	0.846	0.862	Channel 1	452	p12_KO_tiles_20x_repeat.tif	p12
23779	p12_KO_tiles_20x_repeat.tif:0454-1003	30.37	1127.87	73.674	1109	950	1291	1119.177	323.574	21.266	1115.85	320.565	7.095	5.805	7.457	5.185	154.346	0.844	7.873	1124	100	3460	996	145.008	5.481	1.438	0.695	0.907	Channel 1	453	p12_KO_tiles_20x_repeat.tif	p12
23780	p12_KO_tiles_20x_repeat.tif:0455-1007	37.442	1193.306	235.327	1123	746	1825	660.595	324.793	22.934	657.255	321.21	6.45	7.095	7.305	6.526	87.904	0.895	7.873	1157	100	2042	1018	55.008	6.45	1.119	0.893	0.933	Channel 1	454	p12_KO_tiles_20x_repeat.tif	p12
23781	p12_KO_tiles_20x_repeat.tif:0456-1005	23.297	1189.661	84.468	1173	1016	1416	1046.674	324.113	18.152	1044.255	321.21	5.16	5.805	6.027	4.922	90	0.889	6.353	1186	100	3242	996	113.962	5.16	1.225	0.817	0.903	Channel 1	455	p12_KO_tiles_20x_repeat.tif	p12
23782	p12_KO_tiles_20x_repeat.tif:0457-1005	27.042	1303.519	217.983	1130	917	1884	1074.893	324.003	19.442	1071.99	321.21	5.805	5.805	6.194	5.559	46.986	0.899	6.977	1245	100	3328	1014	56.31	5.805	1.114	0.897	0.922	Channel 1	456	p12_KO_tiles_20x_repeat.tif	p12
23783	p12_KO_tiles_20x_repeat.tif:0458-1009	34.53	1129.828	230.47	1136	657	1561	959.189	325.247	22.556	955.89	321.855	6.45	7.095	7.07	6.218	128.682	0.853	7.873	1140	100	2964	1002	145.008	6.45	1.137	0.88	0.902	Channel 1	457	p12_KO_tiles_20x_repeat.tif	p12
23784	p12_KO_tiles_20x_repeat.tif:0459-1015	55.747	1402.854	169.4	1328	997	1843	971.943	327.28	28.628	968.145	322.5	7.095	9.675	10.043	7.068	105.299	0.855	10.677	1395	100	3008	1000	115.017	7.095	1.421	0.704	0.94	Channel 1	458	p12_KO_tiles_20x_repeat.tif	p12
23785	p12_KO_tiles_20x_repeat.tif:0460-1008	12.481	1053.642	133.242	899	754	1316	1020.476	324.994	12.835	1018.455	323.145	3.87	3.87	4.211	3.773	134.995	0.952	4.651	1061	100	3160	1002	123.69	3.87	1.116	0.896	0.923	Channel 1	459	p12_KO_tiles_20x_repeat.tif	p12
23786	p12_KO_tiles_20x_repeat.tif:0461-1014	50.339	1030.814	70.259	994	861	1233	1151.04	326.954	27.495	1146.81	323.145	9.03	7.74	9.398	6.82	28.268	0.837	9.675	1030	100	3558	1024	36.87	7.211	1.378	0.726	0.906	Channel 1	460	p12_KO_tiles_20x_repeat.tif	p12
23787	p12_KO_tiles_20x_repeat.tif:0462-1011	21.217	1003.216	88.74	913	815	1227	1225.861	326.149	17.24	1223.565	323.145	4.515	5.805	5.767	4.684	92.295	0.897	6.119	984	100	3800	1002	108.435	4.515	1.231	0.812	0.919	Channel 1	461	p12_KO_tiles_20x_repeat.tif	p12
23788	p12_KO_tiles_20x_repeat.tif:0463-1014	34.53	1088.723	169.017	1057	606	1455	922.432	327.058	21.644	919.125	323.79	6.45	6.45	6.864	6.405	56.112	0.926	7.522	1097	100	2854	1024	59.036	6.45	1.072	0.933	0.938	Channel 1	462	p12_KO_tiles_20x_repeat.tif	p12
23789	p12_KO_tiles_20x_repeat.tif:0464-1011	12.897	1022.758	51.739	1000	936	1148	1010.767	325.902	13.747	1008.78	323.79	3.87	4.515	4.675	3.512	127.472	0.858	5.2	1021	100	3130	1004	119.745	3.87	1.331	0.751	0.873	Channel 1	463	p12_KO_tiles_20x_repeat.tif	p12
23790	p12_KO_tiles_20x_repeat.tif:0465-1014	40.77	1232.554	94.717	1221	1010	1448	1102.878	326.785	25.67	1098.435	323.79	9.03	6.45	8.813	5.89	179.863	0.777	9.589	1237	100	3406	1006	160.346	6.385	1.496	0.668	0.883	Channel 1	464	p12_KO_tiles_20x_repeat.tif	p12
23791	p12_KO_tiles_20x_repeat.tif:0466-1015	29.122	1244.836	143.065	1151	1026	1652	1125.801	326.868	22.713	1122.945	323.79	7.095	7.095	8.069	4.595	50.955	0.709	8.41	1199	100	3482	1022	32.471	5.317	1.756	0.57	0.833	Channel 1	465	p12_KO_tiles_20x_repeat.tif	p12
23792	p12_KO_tiles_20x_repeat.tif:0467-1014	26.626	1089.477	96.088	1049	862	1324	1136.258	326.773	19.598	1133.265	323.79	5.805	6.45	5.864	5.781	83.175	0.871	6.734	1097	100	3520	1004	106.699	5.805	1.014	0.986	0.889	Channel 1	466	p12_KO_tiles_20x_repeat.tif	p12
23793	p12_KO_tiles_20x_repeat.tif:0468-1012	25.378	1035.078	65.75	1000	880	1191	1215.693	326.523	19.442	1212.6	323.79	6.45	5.16	6.314	5.117	9.697	0.844	6.734	1032	100	3760	1016	16.699	5.16	1.234	0.81	0.897	Channel 1	467	p12_KO_tiles_20x_repeat.tif	p12
23794	p12_KO_tiles_20x_repeat.tif:0469-1012	10.817	1221.529	126.562	1323	870	1395	821.408	326.37	11.923	819.795	324.435	3.225	3.87	4.037	3.411	90	0.956	4.327	1251	100	2544	1006	116.565	3.225	1.184	0.845	0.929	Channel 1	468	p12_KO_tiles_20x_repeat.tif	p12
23795	p12_KO_tiles_20x_repeat.tif:0470-1016	19.553	1155.729	130.744	1149	888	1540	939.978	327.255	17.774	937.83	324.435	4.515	6.45	6.063	4.107	108.515	0.778	6.947	1156	100	2910	1006	111.801	4.515	1.476	0.677	0.87	Channel 1	469	p12_KO_tiles_20x_repeat.tif	p12
23796	p12_KO_tiles_20x_repeat.tif:0471-1015	24.962	1057.992	187.697	982	730	1658	946.677	327.348	19.976	943.635	324.435	6.45	5.805	6.937	4.582	37.752	0.786	7.354	1002	100	2926	1022	37.875	4.904	1.514	0.66	0.87	Channel 1	470	p12_KO_tiles_20x_repeat.tif	p12
23797	p12_KO_tiles_20x_repeat.tif:0472-1021	37.026	1175.16	174.874	1251	690	1505	669.18	329.033	23.09	665.64	325.725	7.095	7.095	7.186	6.56	145.106	0.873	7.767	1194	100	2066	1012	131.634	6.841	1.095	0.913	0.904	Channel 1	471	p12_KO_tiles_20x_repeat.tif	p12
23798	p12_KO_tiles_20x_repeat.tif:0473-1020	30.786	1174.176	211.668	895	625	1548	724.204	329.055	21.11	721.11	325.725	5.805	6.45	6.745	5.811	108.788	0.868	7.354	1208	100	2238	1012	127.875	5.805	1.161	0.862	0.925	Channel 1	472	p12_KO_tiles_20x_repeat.tif	p12
23799	p12_KO_tiles_20x_repeat.tif:0474-1018	18.721	1239.861	179.44	1249	744	1529	876.878	328.169	16.327	874.62	325.725	4.515	5.16	5.097	4.677	98.182	0.882	5.549	1270	100	2712	1012	125.538	4.515	1.09	0.918	0.909	Channel 1	473	p12_KO_tiles_20x_repeat.tif	p12
23800	p12_KO_tiles_20x_repeat.tif:0475-1018	17.889	1055.07	114.892	1032	831	1306	1233.533	328.253	15.95	1231.305	325.725	4.515	5.16	5.053	4.508	116.696	0.884	5.769	1058	100	3820	1010	116.565	4.515	1.121	0.892	0.896	Channel 1	474	p12_KO_tiles_20x_repeat.tif	p12
23801	p12_KO_tiles_20x_repeat.tif:0476-1019	22.049	1074.759	106.528	959	831	1282	1239.027	328.652	18.53	1236.465	325.725	5.16	5.805	6.076	4.621	64.871	0.807	6.856	1084	100	3834	1028	41.186	4.984	1.315	0.76	0.883	Channel 1	475	p12_KO_tiles_20x_repeat.tif	p12
23802	p12_KO_tiles_20x_repeat.tif:0477-1022	27.874	1169.746	211.68	1245	728	1606	682.068	329.321	19.976	679.185	326.37	5.805	6.45	6.123	5.796	78.415	0.878	6.734	1200	100	2110	1012	106.699	5.805	1.056	0.947	0.899	Channel 1	476	p12_KO_tiles_20x_repeat.tif	p12
23803	p12_KO_tiles_20x_repeat.tif:0478-1021	32.866	1151.741	145.185	1074	823	1478	856.629	329.15	23.625	852.69	326.37	8.385	5.805	8.05	5.198	1.218	0.74	8.484	1124	100	2644	1016	171.254	5.805	1.549	0.646	0.849	Channel 1	477	p12_KO_tiles_20x_repeat.tif	p12
23804	p12_KO_tiles_20x_repeat.tif:0479-1026	41.603	1352.668	132.355	1276	1050	1650	1042.333	331.111	24.915	1039.095	326.37	6.45	9.03	8.932	5.93	66.824	0.842	9.589	1332	100	3226	1040	70.346	6.45	1.506	0.664	0.909	Channel 1	478	p12_KO_tiles_20x_repeat.tif	p12
23805	p12_KO_tiles_20x_repeat.tif:0480-1023	34.114	1204.006	124.644	1074	1012	1574	1130.638	330.507	25.293	1126.815	326.37	8.385	7.095	6.822	6.367	4.873	0.67	8.605	1174	100	3494	1030	12.995	6.923	1.071	0.933	0.796	Channel 1	479	p12_KO_tiles_20x_repeat.tif	p12
23806	p12_KO_tiles_20x_repeat.tif:0481-1024	31.618	1175.359	167.066	930	789	1466	691.457	330.223	21.266	688.215	327.015	6.45	6.45	6.868	5.862	135	0.879	7.354	1182	100	2138	1014	127.875	6.346	1.172	0.853	0.905	Channel 1	480	p12_KO_tiles_20x_repeat.tif	p12
23807	p12_KO_tiles_20x_repeat.tif:0482-1023	27.874	1272.407	224.138	1086	762	1782	700.927	329.985	19.82	697.89	327.015	5.805	5.805	5.994	5.921	107.599	0.892	6.856	1249	100	2166	1016	138.814	5.805	1.012	0.988	0.924	Channel 1	481	p12_KO_tiles_20x_repeat.tif	p12
23808	p12_KO_tiles_20x_repeat.tif:0483-1024	22.049	1188.972	207.29	1262	676	1612	1025.191	329.954	20.354	1022.325	327.015	5.16	6.45	6.691	4.196	110.885	0.669	6.977	1194	100	3172	1014	123.69	4.961	1.595	0.627	0.791	Channel 1	482	p12_KO_tiles_20x_repeat.tif	p12
23809	p12_KO_tiles_20x_repeat.tif:0484-1024	32.866	1208.263	144.798	1135	868	1526	1192.046	330.244	22.178	1188.735	327.015	7.095	6.45	7.283	5.746	38.218	0.84	7.873	1220	100	3686	1030	34.992	6.323	1.267	0.789	0.888	Channel 1	483	p12_KO_tiles_20x_repeat.tif	p12
23810	p12_KO_tiles_20x_repeat.tif:0485-1029	39.938	1041.143	97.127	1000	778	1347	1201.702	331.631	25.514	1199.055	327.015	5.16	9.675	9.661	5.264	89.996	0.771	9.867	1033	100	3724	1044	78.69	5.16	1.835	0.545	0.914	Channel 1	484	p12_KO_tiles_20x_repeat.tif	p12
23811	p12_KO_tiles_20x_repeat.tif:0486-1027	25.378	1225.131	145.211	1243	854	1473	652.407	331.26	19.064	649.515	328.305	5.805	5.805	5.857	5.517	34.942	0.877	6.45	1238	100	2014	1032	36.87	5.805	1.062	0.942	0.897	Channel 1	485	p12_KO_tiles_20x_repeat.tif	p12
23812	p12_KO_tiles_20x_repeat.tif:0487-1028	25.378	1066.393	147.905	973	714	1480	868.271	331.609	19.064	865.59	328.305	5.16	6.45	6.866	4.706	112.814	0.877	7.211	1045	100	2688	1018	116.565	5.099	1.459	0.685	0.91	Channel 1	486	p12_KO_tiles_20x_repeat.tif	p12
23813	p12_KO_tiles_20x_repeat.tif:0488-1030	30.37	1124.483	108.121	1149	800	1351	1257.419	331.711	22.178	1254.525	328.305	5.805	7.74	7.571	5.107	113.07	0.776	8.159	1115	100	3892	1018	108.435	5.481	1.482	0.675	0.88	Channel 1	487	p12_KO_tiles_20x_repeat.tif	p12
23814	p12_KO_tiles_20x_repeat.tif:0489-1032	36.194	1377.713	188.5	1298	970	1759	573.505	332.779	22.713	570.18	328.95	6.45	7.74	7.546	6.107	101.054	0.882	7.978	1364	100	1776	1020	104.036	6.45	1.236	0.809	0.906	Channel 1	488	p12_KO_tiles_20x_repeat.tif	p12
23815	p12_KO_tiles_20x_repeat.tif:0490-1030	32.866	1307.915	280.77	1250	697	1904	756.63	332.253	21.644	753.36	328.95	6.45	6.45	6.696	6.25	58.404	0.882	7.354	1273	100	2340	1040	52.125	6.45	1.071	0.933	0.913	Channel 1	489	p12_KO_tiles_20x_repeat.tif	p12
23816	p12_KO_tiles_20x_repeat.tif:0491-1030	30.786	1207.889	246.897	1243	609	1761	788.844	332.219	21.266	785.61	328.95	6.45	6.45	7.687	5.099	42.818	0.855	8.26	1204	100	2436	1038	38.66	5.473	1.508	0.663	0.914	Channel 1	490	p12_KO_tiles_20x_repeat.tif	p12
23817	p12_KO_tiles_20x_repeat.tif:0492-1030	29.954	1419.594	225.36	1335	830	1788	962.851	332.166	20.888	959.76	328.95	6.45	6.45	6.601	5.778	65.831	0.863	6.977	1432	100	2978	1038	33.69	6.058	1.143	0.875	0.889	Channel 1	491	p12_KO_tiles_20x_repeat.tif	p12
23818	p12_KO_tiles_20x_repeat.tif:0493-1027	25.378	1086.365	123.85	1012	751	1365	1019.327	331.303	19.064	1015.875	328.95	7.095	4.515	6.968	4.637	176.731	0.877	7.354	1062	100	3150	1024	164.745	4.515	1.503	0.665	0.924	Channel 1	492	p12_KO_tiles_20x_repeat.tif	p12
23819	p12_KO_tiles_20x_repeat.tif:0494-1030	22.465	1132.926	112.503	1031	851	1426	1031.236	332.271	17.774	1028.775	328.95	4.515	6.45	6.259	4.57	96.434	0.894	6.734	1130	100	3196	1020	106.699	4.515	1.369	0.73	0.923	Channel 1	493	p12_KO_tiles_20x_repeat.tif	p12
23820	p12_KO_tiles_20x_repeat.tif:0495-1033	42.851	1096.063	79.583	1078	945	1407	1153.219	333.449	28.029	1148.745	328.95	9.03	8.385	9.792	5.572	33.348	0.685	10.198	1078	100	3568	1046	55.305	6.299	1.757	0.569	0.831	Channel 1	494	p12_KO_tiles_20x_repeat.tif	p12
23821	p12_KO_tiles_20x_repeat.tif:0496-1029	14.145	1115.25	144.523	1076	907	1531	836.622	331.853	14.125	834.63	329.595	3.87	4.515	4.624	3.895	108.91	0.891	5.038	1071	100	2588	1024	129.806	3.87	1.187	0.842	0.907	Channel 1	495	p12_KO_tiles_20x_repeat.tif	p12
23822	p12_KO_tiles_20x_repeat.tif:0497-1030	17.473	1103.935	181.082	996	728	1420	842.662	331.991	15.572	840.435	329.595	4.515	5.16	5.35	4.158	119.702	0.906	5.769	1121	100	2608	1022	116.565	4.515	1.286	0.777	0.903	Channel 1	496	p12_KO_tiles_20x_repeat.tif	p12
23823	p12_KO_tiles_20x_repeat.tif:0498-1033	23.713	1243.25	156.164	1136	1000	1751	1185.063	332.95	19.82	1182.93	329.595	4.515	7.095	7.341	4.113	82.533	0.759	7.55	1199	100	3672	1044	70.017	4.515	1.785	0.56	0.884	Channel 1	497	p12_KO_tiles_20x_repeat.tif	p12
23824	p12_KO_tiles_20x_repeat.tif:0499-1032	17.889	1064.128	143.905	1067	715	1394	659.018	332.888	15.95	656.61	330.24	4.515	5.16	5.138	4.433	116.732	0.884	5.549	1067	100	2038	1026	125.538	4.515	1.159	0.863	0.896	Channel 1	498	p12_KO_tiles_20x_repeat.tif	p12
23825	p12_KO_tiles_20x_repeat.tif:0500-1035	37.026	1377.135	102.696	1364	1121	1674	827.213	333.788	23.09	823.665	330.24	7.095	7.095	6.866	6.866	0	0.873	7.354	1375	100	2562	1024	105.255	7.095	1	1	0.899	Channel 1	499	p12_KO_tiles_20x_repeat.tif	p12
23826	p12_KO_tiles_20x_repeat.tif:0501-1028	4.992	1102.333	199.559	931	824	1575	942.883	331.853	10.255	941.055	330.24	3.87	2.58	3.07	2.071	14.679	0.597	4.079	1027	100	2918	1032	18.435	2.58	1.483	0.674	0.706	Channel 1	500	p12_KO_tiles_20x_repeat.tif	p12
23827	p12_KO_tiles_20x_repeat.tif:0502-1033	20.385	1272.168	97.905	1230	1020	1525	1049.093	332.748	20.732	1046.19	330.24	6.45	5.805	7.129	3.641	30.267	0.596	7.873	1267	100	3244	1042	34.992	4.615	1.958	0.511	0.748	Channel 1	501	p12_KO_tiles_20x_repeat.tif	p12
23828	p12_KO_tiles_20x_repeat.tif:0503-1034	30.786	1013.047	159.329	826	748	1390	1231.349	333.5	22.556	1228.08	330.24	7.095	6.45	7.596	5.16	159.963	0.76	8.082	988	100	3808	1026	151.39	5.928	1.472	0.679	0.851	Channel 1	502	p12_KO_tiles_20x_repeat.tif	p12
23829	p12_KO_tiles_20x_repeat.tif:0504-1033	16.225	1118.647	122.084	977	817	1360	989.207	333.093	15.572	986.85	330.885	5.16	4.515	4.969	4.158	149.909	0.841	5.549	1116	100	3062	1026	144.462	4.515	1.195	0.837	0.867	Channel 1	503	p12_KO_tiles_20x_repeat.tif	p12
23830	p12_KO_tiles_20x_repeat.tif:0505-1041	35.362	1223.335	213.062	1347	588	1553	647.22	335.738	23.09	644.355	331.53	5.805	8.385	8.545	5.269	109.773	0.833	8.984	1264	100	2002	1028	111.038	5.805	1.622	0.617	0.904	Channel 1	504	p12_KO_tiles_20x_repeat.tif	p12
23831	p12_KO_tiles_20x_repeat.tif:0506-1041	31.618	1338.622	126.782	1437	1021	1623	792.501	336.546	24.003	788.835	331.53	6.45	8.385	8.514	4.728	53.866	0.69	9.235	1352	100	2450	1054	65.225	5.582	1.801	0.555	0.822	Channel 1	505	p12_KO_tiles_20x_repeat.tif	p12
23832	p12_KO_tiles_20x_repeat.tif:0507-1036	19.969	1197.458	154.018	1220	869	1585	929.485	334.11	16.862	926.865	331.53	5.16	5.16	5.185	4.903	45.256	0.883	5.769	1193	100	2874	1040	26.565	5.16	1.058	0.946	0.889	Channel 1	506	p12_KO_tiles_20x_repeat.tif	p12
23833	p12_KO_tiles_20x_repeat.tif:0508-1035	16.641	1125.537	166.745	961	836	1548	937.056	333.707	15.572	934.605	331.53	5.16	4.515	4.748	4.463	5.302	0.862	5.319	1079	100	2898	1032	165.964	4.515	1.064	0.94	0.87	Channel 1	507	p12_KO_tiles_20x_repeat.tif	p12
23834	p12_KO_tiles_20x_repeat.tif:0509-1042	39.106	1098.989	77.829	1032	886	1248	1178.511	335.942	25.67	1175.19	331.53	6.45	9.03	9.581	5.197	63.901	0.746	10.198	1115	100	3646	1056	55.305	5.711	1.844	0.542	0.891	Channel 1	508	p12_KO_tiles_20x_repeat.tif	p12
23835	p12_KO_tiles_20x_repeat.tif:0510-1038	23.713	1040.518	165.819	926	695	1427	713.511	334.806	18.152	710.79	332.175	5.805	5.16	5.898	5.119	146.686	0.904	6.45	1035	100	2206	1030	126.87	5.16	1.152	0.868	0.919	Channel 1	509	p12_KO_tiles_20x_repeat.tif	p12
23836	p12_KO_tiles_20x_repeat.tif:0511-1040	29.954	1338.101	228.708	1522	871	1777	878.732	335.472	20.354	875.91	332.175	5.805	6.45	6.46	5.904	106.479	0.909	6.977	1356	100	2718	1032	123.69	5.805	1.094	0.914	0.923	Channel 1	510	p12_KO_tiles_20x_repeat.tif	p12
23837	p12_KO_tiles_20x_repeat.tif:0512-1037	19.553	941.495	75.679	990	740	1144	969.071	334.35	16.862	966.21	332.175	5.805	4.515	5.845	4.26	178.704	0.864	6.119	945	100	2996	1034	161.565	4.515	1.372	0.729	0.887	Channel 1	511	p12_KO_tiles_20x_repeat.tif	p12
23838	p12_KO_tiles_20x_repeat.tif:0513-1036	12.897	1076.065	182.108	915	695	1501	979.557	334.141	13.37	977.175	332.175	4.515	3.87	4.514	3.638	158.527	0.907	4.912	1091	100	3030	1034	156.801	3.87	1.241	0.806	0.886	Channel 1	512	p12_KO_tiles_20x_repeat.tif	p12
23839	p12_KO_tiles_20x_repeat.tif:0514-1042	27.458	1207.17	155.989	1126	801	1577	1072.762	335.674	21.8	1070.055	332.175	5.805	7.74	7.694	4.544	56.051	0.726	8.41	1205	100	3320	1054	57.529	5.192	1.693	0.591	0.852	Channel 1	513	p12_KO_tiles_20x_repeat.tif	p12
23840	p12_KO_tiles_20x_repeat.tif:0515-1037	20.385	914.194	69.589	911	724	1078	1245.252	334.459	16.862	1242.27	332.175	5.805	4.515	5.653	4.591	1.58	0.901	6.119	920	100	3852	1034	161.565	4.515	1.231	0.812	0.907	Channel 1	514	p12_KO_tiles_20x_repeat.tif	p12
23841	p12_KO_tiles_20x_repeat.tif:0516-1036	11.233	1353.12	222.044	1087	994	1797	1301.526	334.026	12.835	1299.675	332.175	3.87	3.87	4.134	3.459	155.078	0.857	4.651	1328	100	4030	1032	146.31	3.87	1.195	0.837	0.871	Channel 1	515	p12_KO_tiles_20x_repeat.tif	p12
23842	p12_KO_tiles_20x_repeat.tif:0517-1041	29.538	1197.085	183.164	1082	783	1634	731.961	335.813	20.354	728.85	332.82	6.45	5.805	6.391	5.885	154.91	0.896	6.977	1197	100	2260	1036	146.31	5.805	1.086	0.921	0.916	Channel 1	516	p12_KO_tiles_20x_repeat.tif	p12
23843	p12_KO_tiles_20x_repeat.tif:0518-1039	16.225	948.667	61.435	977	786	1055	1167.773	335.177	15.037	1165.515	332.82	4.515	4.515	4.629	4.463	90	0.902	5.2	959	100	3618	1032	119.745	4.515	1.037	0.964	0.907	Channel 1	517	p12_KO_tiles_20x_repeat.tif	p12
23844	p12_KO_tiles_20x_repeat.tif:0519-1044	33.282	1227.794	265.155	1116	611	1805	684.442	336.843	21.644	681.12	333.465	6.45	6.45	6.632	6.389	32.142	0.893	7.354	1215	100	2112	1050	37.875	6.45	1.038	0.963	0.92	Channel 1	518	p12_KO_tiles_20x_repeat.tif	p12
23845	p12_KO_tiles_20x_repeat.tif:0520-1042	21.633	1154.88	166.561	969	729	1494	723.678	336.107	17.24	721.11	333.465	5.16	5.16	5.445	5.059	120.569	0.915	6.085	1164	100	2240	1034	122.005	5.16	1.076	0.929	0.92	Channel 1	519	p12_KO_tiles_20x_repeat.tif	p12
23846	p12_KO_tiles_20x_repeat.tif:0521-1041	12.897	949.944	91.371	921	718	1122	802.307	335.556	13.37	800.445	333.465	3.87	4.515	4.357	3.769	121.174	0.907	4.912	956	100	2484	1034	113.199	3.87	1.156	0.865	0.886	Channel 1	520	p12_KO_tiles_20x_repeat.tif	p12
23847	p12_KO_tiles_20x_repeat.tif:0522-1045	28.29	1137.375	179.301	828	724	1518	705.64	337.05	19.976	702.405	334.11	6.45	5.805	6.554	5.496	137.862	0.891	6.977	1132	100	2182	1036	123.69	5.805	1.193	0.838	0.907	Channel 1	521	p12_KO_tiles_20x_repeat.tif	p12
23848	p12_KO_tiles_20x_repeat.tif:0523-1041	8.737	949.381	111.852	1046	708	1101	808.385	335.815	11.011	806.895	334.11	3.225	3.225	3.437	3.237	69.699	0.906	4.13	984	100	2502	1046	51.34	3.225	1.062	0.942	0.913	Channel 1	522	p12_KO_tiles_20x_repeat.tif	p12
23849	p12_KO_tiles_20x_repeat.tif:0524-1043	19.137	1180.228	153.366	1267	839	1578	950.884	336.325	17.083	948.15	334.11	5.16	4.515	5.806	4.197	152.488	0.824	6.45	1185	100	2940	1038	143.13	4.487	1.384	0.723	0.911	Channel 1	523	p12_KO_tiles_20x_repeat.tif	p12
23850	p12_KO_tiles_20x_repeat.tif:0525-1048	50.339	1227.004	118.952	1196	903	1640	1062.302	337.748	27.117	1057.8	334.11	9.03	7.74	8.5	7.54	17.724	0.86	9.235	1223	100	3280	1042	167.905	7.74	1.127	0.887	0.91	Channel 1	524	p12_KO_tiles_20x_repeat.tif	p12
23851	p12_KO_tiles_20x_repeat.tif:0526-1044	21.217	1330.397	171.822	1297	986	1652	1143.541	336.76	17.24	1141.005	334.11	5.16	5.16	5.332	5.066	64.59	0.897	5.947	1363	100	3538	1050	40.601	5.16	1.052	0.95	0.911	Channel 1	525	p12_KO_tiles_20x_repeat.tif	p12
23852	p12_KO_tiles_20x_repeat.tif:0527-1046	28.706	1166.949	96.84	1124	884	1433	1035.772	337.629	22.178	1031.355	334.755	8.385	5.16	7.638	4.785	174.612	0.733	8.773	1168	100	3198	1044	162.897	5.16	1.596	0.627	0.857	Channel 1	526	p12_KO_tiles_20x_repeat.tif	p12
23853	p12_KO_tiles_20x_repeat.tif:0528-1049	34.946	1288.699	75.157	1223	1145	1492	1050.836	338.564	22.713	1047.48	334.755	7.095	7.095	7.064	6.299	116.993	0.851	7.794	1276	100	3254	1038	114.444	6.619	1.122	0.892	0.894	Channel 1	527	p12_KO_tiles_20x_repeat.tif	p12
23854	p12_KO_tiles_20x_repeat.tif:0529-1052	47.011	1003.768	153.43	1068	546	1249	1195.89	338.913	26.96	1191.96	334.755	7.095	9.03	9.762	6.131	117.201	0.813	10.4	1050	100	3700	1038	119.745	6.923	1.592	0.628	0.915	Channel 1	528	p12_KO_tiles_20x_repeat.tif	p12
23855	p12_KO_tiles_20x_repeat.tif:0530-1048	36.61	902.668	157.806	846	522	1382	1238.583	337.943	22.556	1235.175	334.755	7.095	6.45	7.134	6.534	177.165	0.904	7.794	899	100	3830	1054	24.444	6.45	1.092	0.916	0.926	Channel 1	529	p12_KO_tiles_20x_repeat.tif	p12
23856	p12_KO_tiles_20x_repeat.tif:0531-1051	42.851	1154.689	311.461	807	572	1759	613.198	339.098	26.048	608.88	335.4	8.385	7.095	7.944	6.868	1.248	0.794	8.773	1146	100	1888	1058	17.103	7.095	1.157	0.864	0.888	Channel 1	530	p12_KO_tiles_20x_repeat.tif	p12
23857	p12_KO_tiles_20x_repeat.tif:0532-1053	34.946	1153.024	149.424	1046	738	1497	838.838	339.754	23.468	835.92	335.4	5.805	8.385	9.048	4.918	115.943	0.797	9.523	1149	100	2594	1040	118.301	5.481	1.84	0.544	0.913	Channel 1	531	p12_KO_tiles_20x_repeat.tif	p12
23858	p12_KO_tiles_20x_repeat.tif:0533-1052	34.53	1497.163	273.137	1211	868	1999	977.389	339.111	24.537	973.95	335.4	7.74	7.74	8.271	5.316	138.327	0.721	9.302	1509	100	3020	1042	146.31	5.929	1.556	0.643	0.847	Channel 1	532	p12_KO_tiles_20x_repeat.tif	p12
23859	p12_KO_tiles_20x_repeat.tif:0534-1046	15.809	1206.743	207.952	942	819	1664	1025.312	337.318	16.705	1022.325	335.4	5.805	3.87	5.793	3.475	170.323	0.712	6.119	1158	100	3170	1046	161.565	3.74	1.667	0.6	0.844	Channel 1	533	p12_KO_tiles_20x_repeat.tif	p12
23860	p12_KO_tiles_20x_repeat.tif:0535-1048	23.713	1291.053	182.992	1163	783	1705	1261.501	338.065	18.686	1258.395	335.4	6.45	5.16	6.48	4.659	159.064	0.853	6.947	1295	100	3902	1044	158.199	5.16	1.391	0.719	0.891	Channel 1	534	p12_KO_tiles_20x_repeat.tif	p12
23861	p12_KO_tiles_20x_repeat.tif:0536-1053	39.938	1206.036	180.788	1369	770	1592	675.812	339.391	23.846	672.09	336.045	7.095	7.095	7.792	6.526	137.415	0.883	8.41	1206	100	2084	1046	147.529	7.095	1.194	0.838	0.923	Channel 1	535	p12_KO_tiles_20x_repeat.tif	p12
23862	p12_KO_tiles_20x_repeat.tif:0537-1054	42.851	913.146	181.225	679	552	1317	1222.147	339.655	25.293	1218.405	336.045	7.74	7.74	7.61	7.17	108.65	0.842	8.41	909	100	3780	1044	122.471	7.74	1.061	0.942	0.896	Channel 1	536	p12_KO_tiles_20x_repeat.tif	p12
23863	p12_KO_tiles_20x_repeat.tif:0538-1052	19.137	1030.918	141.905	1097	762	1358	697.189	339.102	16.862	694.665	336.69	5.16	5.16	4.985	4.887	157.115	0.846	5.549	1034	100	2158	1044	125.538	5.16	1.02	0.98	0.868	Channel 1	537	p12_KO_tiles_20x_repeat.tif	p12
23864	p12_KO_tiles_20x_repeat.tif:0539-1054	26.21	1331.381	117.995	1215	1028	1674	1100.119	339.879	19.976	1097.145	336.69	5.805	6.45	7.524	4.435	53.447	0.825	7.873	1326	100	3404	1064	55.008	4.904	1.696	0.589	0.9	Channel 1	538	p12_KO_tiles_20x_repeat.tif	p12
23865	p12_KO_tiles_20x_repeat.tif:0540-1046	1.248	1236.917	80.684	1153	1153	1357	1182.823	337.443	4.027	1182.285	336.69	1.29	1.29	1.525	1.042	135	0.967	1.824	1219	100	3666	1044	135	1.29	1.464	0.683	0.857	Channel 1	539	p12_KO_tiles_20x_repeat.tif	p12
23866	p12_KO_tiles_20x_repeat.tif:0541-1055	23.297	1346.652	266.57	1188	793	1987	912.237	340.318	18.53	909.45	337.335	5.16	5.805	6.023	4.925	116.118	0.853	6.45	1319	100	2822	1048	126.87	5.16	1.223	0.818	0.896	Channel 1	540	p12_KO_tiles_20x_repeat.tif	p12
23867	p12_KO_tiles_20x_repeat.tif:0542-1055	32.034	1246.89	143.351	1273	917	1709	1111.725	340.103	21.644	1108.11	337.335	7.095	5.805	7.36	5.542	24.571	0.859	7.873	1255	100	3438	1062	34.992	5.805	1.328	0.753	0.911	Channel 1	541	p12_KO_tiles_20x_repeat.tif	p12
23868	p12_KO_tiles_20x_repeat.tif:0543-1056	26.626	1319.648	177.018	1326	812	1601	1122.32	340.369	20.732	1119.72	337.335	5.805	6.45	6.455	5.252	74.661	0.778	6.977	1342	100	3474	1048	123.69	5.759	1.229	0.814	0.853	Channel 1	542	p12_KO_tiles_20x_repeat.tif	p12
23869	p12_KO_tiles_20x_repeat.tif:0544-1050	3.328	1309.938	302.926	1753	835	1835	1186.558	338.544	8.431	1184.865	337.335	2.58	2.58	2.371	1.788	156.355	0.588	3.225	1313	100	3674	1048	143.13	2.504	1.326	0.754	0.696	Channel 1	543	p12_KO_tiles_20x_repeat.tif	p12
23870	p12_KO_tiles_20x_repeat.tif:0545-1057	29.538	1279.261	188.291	1179	650	1705	748.586	341.037	20.732	745.62	337.98	6.45	5.805	6.245	6.022	157.999	0.864	6.977	1311	100	2312	1052	146.31	5.805	1.037	0.964	0.91	Channel 1	544	p12_KO_tiles_20x_repeat.tif	p12
23871	p12_KO_tiles_20x_repeat.tif:0546-1055	14.145	1131.919	119.856	1245	918	1386	857.433	340.086	14.66	855.27	337.98	4.515	4.515	4.793	3.758	141.266	0.827	5.2	1125	100	2654	1048	119.745	4.283	1.275	0.784	0.85	Channel 1	545	p12_KO_tiles_20x_repeat.tif	p12
23872	p12_KO_tiles_20x_repeat.tif:0547-1058	29.538	1382.486	114.917	1332	990	1639	1087.556	341.091	20.888	1084.245	337.98	6.45	6.45	6.482	5.802	64.366	0.851	7.211	1379	100	3368	1068	63.435	6.323	1.117	0.895	0.882	Channel 1	546	p12_KO_tiles_20x_repeat.tif	p12
23873	p12_KO_tiles_20x_repeat.tif:0548-1057	21.217	1211.544	79.849	1230	970	1363	1156.087	340.87	17.617	1153.905	337.98	4.515	5.805	5.982	4.516	110.152	0.859	6.641	1222	100	3580	1048	119.055	4.515	1.325	0.755	0.911	Channel 1	547	p12_KO_tiles_20x_repeat.tif	p12
23874	p12_KO_tiles_20x_repeat.tif:0549-1056	11.233	1073.389	119.994	908	882	1332	873.175	340.524	12.835	871.395	338.625	3.87	3.87	4.175	3.425	65.176	0.857	4.651	1029	100	2704	1062	56.31	3.75	1.219	0.82	0.871	Channel 1	548	p12_KO_tiles_20x_repeat.tif	p12
23875	p12_KO_tiles_20x_repeat.tif:0550-1058	12.065	1173.819	65.052	1169	1012	1312	1055.809	341.461	15.572	1053.285	338.625	4.515	5.16	6.094	2.521	52.427	0.625	6.45	1178	100	3266	1066	53.13	3.22	2.417	0.414	0.763	Channel 1	549	p12_KO_tiles_20x_repeat.tif	p12
23876	p12_KO_tiles_20x_repeat.tif:0551-1060	30.37	962	199.232	705	636	1308	1266.378	342.111	22.335	1262.265	338.625	7.74	6.45	7.524	5.139	32.465	0.765	7.978	974	100	3914	1064	14.036	5.698	1.464	0.683	0.839	Channel 1	550	p12_KO_tiles_20x_repeat.tif	p12
23877	p12_KO_tiles_20x_repeat.tif:0552-1055	8.737	712.048	42.589	701	599	807	1279.48	340.268	11.011	1277.745	338.625	3.225	3.225	3.626	3.068	126.136	0.906	4.13	709	100	3964	1050	128.66	3.225	1.182	0.846	0.913	Channel 1	551	p12_KO_tiles_20x_repeat.tif	p12
23878	p12_KO_tiles_20x_repeat.tif:0553-1060	19.969	979.078	78.268	936	825	1175	996.713	341.85	16.327	994.59	339.27	4.515	5.16	5.377	4.728	90	0.941	5.769	970	100	3086	1052	116.565	4.515	1.137	0.879	0.941	Channel 1	552	p12_KO_tiles_20x_repeat.tif	p12
23879	p12_KO_tiles_20x_repeat.tif:0554-1062	21.217	1163.255	75.95	1072	1007	1376	1045.969	343.134	19.064	1043.61	339.27	5.16	6.45	5.817	4.644	79.243	0.734	6.947	1170	100	3236	1072	68.199	5.099	1.253	0.798	0.85	Channel 1	553	p12_KO_tiles_20x_repeat.tif	p12
23880	p12_KO_tiles_20x_repeat.tif:0555-1062	31.202	1084.143	111.104	1002	843	1354	1075.142	342.628	21.8	1071.99	339.27	7.095	6.45	6.936	5.728	158.769	0.825	7.55	1070	100	3324	1058	160.017	6.261	1.211	0.826	0.888	Channel 1	554	p12_KO_tiles_20x_repeat.tif	p12
23881	p12_KO_tiles_20x_repeat.tif:0556-1061	24.962	1166.838	115.263	1198	864	1429	1128.858	341.893	19.22	1125.525	339.27	6.45	5.805	6.351	5.004	155.481	0.849	6.947	1177	100	3490	1056	158.199	5.473	1.269	0.788	0.882	Channel 1	555	p12_KO_tiles_20x_repeat.tif	p12
23882	p12_KO_tiles_20x_repeat.tif:0557-1057	7.488	1233.736	78.879	1152	1103	1481	1150.823	340.775	10.255	1149.39	339.27	3.225	3.225	3.411	2.795	58.414	0.895	3.761	1221	100	3564	1060	30.964	3.173	1.22	0.819	0.857	Channel 1	556	p12_KO_tiles_20x_repeat.tif	p12
23883	p12_KO_tiles_20x_repeat.tif:0558-1063	33.698	1281.136	125.338	1149	1024	1621	1183.356	342.81	22.178	1180.35	339.27	6.45	7.095	6.862	6.253	66.761	0.861	7.354	1277	100	3666	1074	74.745	6.45	1.097	0.911	0.9	Channel 1	557	p12_KO_tiles_20x_repeat.tif	p12
23884	p12_KO_tiles_20x_repeat.tif:0559-1062	19.553	1210.787	214.48	847	794	1635	656.205	342.186	18.53	653.385	339.915	5.805	5.16	6.493	3.834	154.803	0.716	7.354	1211	100	2026	1056	142.125	4.43	1.694	0.59	0.832	Channel 1	558	p12_KO_tiles_20x_repeat.tif	p12
23885	p12_KO_tiles_20x_repeat.tif:0560-1063	14.145	1109.301	73.793	1015	917	1289	844.153	342.571	18.152	841.725	339.915	5.16	5.805	5.833	3.088	69.871	0.539	6.45	1109	100	2610	1070	36.87	4.253	1.889	0.529	0.68	Channel 1	559	p12_KO_tiles_20x_repeat.tif	p12
23886	p12_KO_tiles_20x_repeat.tif:0561-1066	52.003	1198.572	113.242	1163	936	1507	1024.722	343.364	28.628	1019.745	339.915	9.03	7.74	9.551	6.933	145.134	0.797	10.735	1194	100	3162	1056	147.265	7.74	1.378	0.726	0.916	Channel 1	560	p12_KO_tiles_20x_repeat.tif	p12
23887	p12_KO_tiles_20x_repeat.tif:0562-1066	33.282	1186.438	188.329	1178	829	1629	781.716	343.559	21.644	778.515	340.56	6.45	6.45	6.763	6.266	136.338	0.893	7.522	1172	100	2414	1058	149.036	6.45	1.079	0.927	0.925	Channel 1	561	p12_KO_tiles_20x_repeat.tif	p12
23888	p12_KO_tiles_20x_repeat.tif:0563-1066	28.706	1414.486	210.884	1243	829	1815	906.52	343.575	19.976	903.645	340.56	5.805	6.45	6.295	5.806	69.478	0.904	6.947	1407	100	2808	1076	68.199	5.805	1.084	0.922	0.914	Channel 1	562	p12_KO_tiles_20x_repeat.tif	p12
23889	p12_KO_tiles_20x_repeat.tif:0564-1069	52.419	1141.69	104.757	1104	891	1413	1134.514	345.572	30.987	1128.75	340.56	10.32	8.385	9.482	7.039	35.588	0.686	10.638	1134	100	3500	1078	14.036	8.385	1.347	0.742	0.816	Channel 1	563	p12_KO_tiles_20x_repeat.tif	p12
23890	p12_KO_tiles_20x_repeat.tif:0565-1064	17.473	1143.143	174.466	775	693	1505	1189.81	343.493	16.705	1187.445	340.56	4.515	5.16	5.258	4.231	79.97	0.787	5.947	1164	100	3682	1072	49.399	4.515	1.243	0.805	0.884	Channel 1	564	p12_KO_tiles_20x_repeat.tif	p12
23891	p12_KO_tiles_20x_repeat.tif:0566-1075	59.908	1722.302	256.588	1648	1047	2208	865.657	347.059	32.968	861.075	341.205	9.675	10.965	13.43	5.679	128.687	0.693	13.804	1748	100	2674	1058	127.405	6.044	2.365	0.423	0.897	Channel 1	565	p12_KO_tiles_20x_repeat.tif	p12
23892	p12_KO_tiles_20x_repeat.tif:0567-1069	38.274	1214.783	151.565	1103	851	1586	1009.194	344.738	23.468	1005.555	341.205	7.095	7.095	7.89	6.177	134.932	0.873	8.41	1193	100	3122	1058	122.471	6.798	1.277	0.783	0.911	Channel 1	566	p12_KO_tiles_20x_repeat.tif	p12
23893	p12_KO_tiles_20x_repeat.tif:0568-1066	17.057	875.195	112.816	836	640	1106	1211.035	343.651	15.572	1208.73	341.205	4.515	5.16	4.838	4.489	105.025	0.884	5.319	878	100	3752	1058	104.036	4.515	1.078	0.928	0.882	Channel 1	567	p12_KO_tiles_20x_repeat.tif	p12
23894	p12_KO_tiles_20x_repeat.tif:0569-1066	17.889	1107.93	90.921	1046	865	1340	633.518	343.823	16.171	630.81	341.85	5.16	3.87	5.561	4.096	174.938	0.86	6.085	1110	100	1956	1062	147.995	3.87	1.357	0.737	0.945	Channel 1	568	p12_KO_tiles_20x_repeat.tif	p12
23895	p12_KO_tiles_20x_repeat.tif:0570-1072	48.675	1185.043	158.397	1121	764	1568	817.416	345.872	26.426	813.345	341.85	7.74	7.74	8.098	7.653	144.571	0.876	9.122	1190	100	2524	1064	135	7.74	1.058	0.945	0.929	Channel 1	569	p12_KO_tiles_20x_repeat.tif	p12
23896	p12_KO_tiles_20x_repeat.tif:0571-1067	17.057	1179.787	115.408	1126	897	1502	1059.318	344.375	20.354	1055.865	341.85	7.74	4.515	7.231	3.004	15.103	0.517	8.385	1184	100	3274	1074	22.62	4.224	2.407	0.415	0.726	Channel 1	570	p12_KO_tiles_20x_repeat.tif	p12
23897	p12_KO_tiles_20x_repeat.tif:0572-1069	25.794	1370.048	179.351	1362	920	1719	1081.145	345.117	22.556	1076.505	341.85	7.74	5.805	7.646	4.295	38.633	0.637	8.654	1381	100	3338	1076	26.565	5.457	1.78	0.562	0.78	Channel 1	571	p12_KO_tiles_20x_repeat.tif	p12
23898	p12_KO_tiles_20x_repeat.tif:0573-1073	39.522	1343.495	153.906	1249	931	1819	607.179	346.837	29.54	601.14	342.495	10.32	7.095	8.703	5.782	11.455	0.569	10.5	1363	100	1864	1074	169.38	7.095	1.505	0.664	0.76	Channel 1	572	p12_KO_tiles_20x_repeat.tif	p12
23899	p12_KO_tiles_20x_repeat.tif:0574-1070	17.057	1221.652	169.06	1378	865	1494	638.873	345.476	16.705	636.615	342.495	4.515	5.16	5.099	4.259	103.19	0.768	6.085	1252	100	1976	1062	122.005	4.515	1.197	0.835	0.872	Channel 1	573	p12_KO_tiles_20x_repeat.tif	p12
23900	p12_KO_tiles_20x_repeat.tif:0575-1070	25.378	1091.541	76.939	1036	837	1358	849.703	344.901	19.82	846.24	342.495	6.45	5.16	6.632	4.872	179.163	0.812	7.211	1095	100	2624	1064	153.435	5.16	1.361	0.735	0.891	Channel 1	574	p12_KO_tiles_20x_repeat.tif	p12
23901	p12_KO_tiles_20x_repeat.tif:0576-1072	25.378	1184.422	160.747	1214	713	1488	926.172	345.683	21.11	923.64	342.495	5.16	6.45	6.823	4.736	85.309	0.716	7.354	1214	100	2864	1082	52.125	5.16	1.441	0.694	0.836	Channel 1	575	p12_KO_tiles_20x_repeat.tif	p12
23902	p12_KO_tiles_20x_repeat.tif:0577-1070	21.633	1061.091	104.182	1008	878	1300	948.361	345.025	17.774	945.57	342.495	5.805	5.16	5.633	4.89	177.443	0.861	6.119	1037	100	2932	1068	161.565	5.16	1.152	0.868	0.889	Channel 1	576	p12_KO_tiles_20x_repeat.tif	p12
23903	p12_KO_tiles_20x_repeat.tif:0578-1071	19.553	1261.133	192.813	1150	897	1660	981.395	345.59	17.774	979.11	342.495	5.16	5.805	5.96	4.177	126.799	0.778	6.45	1247	100	3036	1064	143.13	4.644	1.427	0.701	0.847	Channel 1	577	p12_KO_tiles_20x_repeat.tif	p12
23904	p12_KO_tiles_20x_repeat.tif:0579-1070	20.801	1199.585	75.898	1146	1061	1395	1173.023	344.894	17.617	1170.675	342.495	5.16	5.16	5.259	5.037	5.008	0.842	5.947	1194	100	3632	1062	130.601	5.16	1.044	0.958	0.893	Channel 1	578	p12_KO_tiles_20x_repeat.tif	p12
23905	p12_KO_tiles_20x_repeat.tif:0580-1068	12.065	845.664	69.828	813	715	1047	1252.579	344.374	13.213	1250.655	342.495	3.87	3.87	4.249	3.615	25.534	0.868	4.651	842	100	3878	1064	146.31	3.87	1.175	0.851	0.892	Channel 1	579	p12_KO_tiles_20x_repeat.tif	p12
23906	p12_KO_tiles_20x_repeat.tif:0581-1068	12.897	832.411	40.751	838	682	900	1285.079	344.461	13.747	1282.905	342.495	4.515	3.87	4.388	3.742	148.903	0.858	5.038	838	100	3978	1064	140.194	3.87	1.173	0.853	0.873	Channel 1	580	p12_KO_tiles_20x_repeat.tif	p12
23907	p12_KO_tiles_20x_repeat.tif:0582-1075	25.794	1132.964	145.38	1175	788	1436	835.431	346.448	22.178	832.05	343.14	6.45	7.095	7.028	4.673	110.919	0.659	7.767	1175	100	2580	1066	138.366	5.507	1.504	0.665	0.785	Channel 1	581	p12_KO_tiles_20x_repeat.tif	p12
23908	p12_KO_tiles_20x_repeat.tif:0583-1074	29.538	1239.842	134.227	1264	903	1520	919.974	345.924	21.266	916.545	343.14	6.45	6.45	6.546	5.746	157.64	0.821	7.211	1243	100	2846	1064	116.565	6.346	1.139	0.878	0.871	Channel 1	582	p12_KO_tiles_20x_repeat.tif	p12
23909	p12_KO_tiles_20x_repeat.tif:0584-1077	34.53	1291.943	145.353	1270	925	1647	1032.26	347.418	23.846	1029.42	343.14	5.805	8.385	8.091	5.434	103.556	0.763	8.961	1286	100	3194	1064	120.256	5.805	1.489	0.672	0.874	Channel 1	583	p12_KO_tiles_20x_repeat.tif	p12
23910	p12_KO_tiles_20x_repeat.tif:0585-1075	39.938	956.029	162.853	774	633	1323	1232.803	346.674	23.846	1229.37	343.14	7.095	7.095	7.197	7.065	24.477	0.883	7.873	950	100	3814	1084	34.992	7.095	1.019	0.982	0.919	Channel 1	584	p12_KO_tiles_20x_repeat.tif	p12
23911	p12_KO_tiles_20x_repeat.tif:0586-1072	12.481	1142.658	106.283	1072	911	1538	649.15	345.763	13.747	646.935	343.785	4.515	3.87	5.146	3.088	147.76	0.83	5.549	1143	100	2006	1068	144.462	3.649	1.666	0.6	0.882	Channel 1	585	p12_KO_tiles_20x_repeat.tif	p12
23912	p12_KO_tiles_20x_repeat.tif:0587-1074	31.618	1121.618	233.052	1188	548	1563	666.251	346.357	21.644	662.415	343.785	7.74	5.16	7.448	5.405	173.67	0.848	7.978	1188	100	2054	1070	165.964	5.16	1.378	0.726	0.921	Channel 1	586	p12_KO_tiles_20x_repeat.tif	p12
23913	p12_KO_tiles_20x_repeat.tif:0588-1075	10.817	1172.125	110.612	1215	886	1329	985.907	347.134	17.24	983.625	343.785	3.87	5.805	5.692	2.42	79.994	0.457	6.641	1198	100	3050	1084	60.945	3.721	2.352	0.425	0.642	Channel 1	587	p12_KO_tiles_20x_repeat.tif	p12
23914	p12_KO_tiles_20x_repeat.tif:0589-1076	33.698	1113.136	69.824	1121	945	1329	991.56	346.791	22.556	988.14	343.785	7.095	6.45	7.116	6.029	150.211	0.832	7.873	1115	100	3064	1068	145.008	6.45	1.18	0.847	0.895	Channel 1	588	p12_KO_tiles_20x_repeat.tif	p12
23915	p12_KO_tiles_20x_repeat.tif:0590-1074	20.801	1387.11	94.434	1267	1205	1665	1166.947	346.468	17.24	1164.225	343.785	5.16	5.16	5.511	4.806	144.884	0.88	6.085	1388	100	3610	1070	147.995	5.16	1.147	0.872	0.901	Channel 1	589	p12_KO_tiles_20x_repeat.tif	p12
23916	p12_KO_tiles_20x_repeat.tif:0591-1076	20.385	1263.653	280.379	1530	764	1600	590.774	347.003	18.152	588.24	344.43	5.805	5.16	5.465	4.75	166.039	0.777	6.119	1371	100	1824	1070	161.565	5.099	1.151	0.869	0.86	Channel 1	590	p12_KO_tiles_20x_repeat.tif	p12
23917	p12_KO_tiles_20x_repeat.tif:0592-1078	24.545	1345.716	199.177	1547	803	1702	890.357	347.311	21.266	886.875	344.43	6.45	6.45	5.967	5.238	0.867	0.682	6.977	1367	100	2750	1082	33.69	6.058	1.139	0.878	0.787	Channel 1	591	p12_KO_tiles_20x_repeat.tif	p12
23918	p12_KO_tiles_20x_repeat.tif:0593-1077	28.29	1188.015	107.879	1189	937	1426	932.755	347.095	19.976	929.445	344.43	6.45	5.805	6.314	5.704	0.898	0.891	6.734	1185	100	2882	1074	163.301	5.805	1.107	0.903	0.907	Channel 1	592	p12_KO_tiles_20x_repeat.tif	p12
23919	p12_KO_tiles_20x_repeat.tif:0594-1080	53.251	1049.826	98.801	958	862	1316	1122.416	348.255	29.006	1117.785	344.43	9.03	7.74	10.584	6.406	147.929	0.795	11.484	1040	100	3466	1070	141.843	6.923	1.652	0.605	0.928	Channel 1	593	p12_KO_tiles_20x_repeat.tif	p12
23920	p12_KO_tiles_20x_repeat.tif:0595-1077	13.729	1256.098	147.901	1100	963	1496	1176.685	347.841	19.064	1173.255	344.43	5.805	5.805	5.983	2.922	51.724	0.475	6.856	1277	100	3638	1082	41.186	4.105	2.048	0.488	0.629	Channel 1	594	p12_KO_tiles_20x_repeat.tif	p12
23921	p12_KO_tiles_20x_repeat.tif:0596-1077	26.626	1734.832	117.948	1727	1496	2217	566.119	347.474	21.487	562.44	345.075	7.74	4.515	7.647	4.433	164.222	0.725	8.41	1716	100	1746	1070	147.529	4.515	1.725	0.58	0.895	Channel 1	595	p12_KO_tiles_20x_repeat.tif	p12
23922	p12_KO_tiles_20x_repeat.tif:0597-1080	34.946	1335.036	178.074	1411	849	1725	655.55	348.169	23.468	651.45	345.075	7.74	6.45	6.957	6.395	148.585	0.797	7.978	1321	100	2020	1084	14.036	6.45	1.088	0.919	0.87	Channel 1	596	p12_KO_tiles_20x_repeat.tif	p12
23923	p12_KO_tiles_20x_repeat.tif:0598-1078	14.561	1168.836	166.224	1007	907	1532	747.675	347.222	15.572	745.62	345.075	4.515	5.16	4.818	3.848	99.829	0.755	5.769	1145	100	2314	1070	116.565	4.515	1.252	0.799	0.814	Channel 1	597	p12_KO_tiles_20x_repeat.tif	p12
23924	p12_KO_tiles_20x_repeat.tif:0599-1081	29.538	1205.68	100.205	1200	977	1455	954.623	348.504	20.732	952.02	345.075	5.16	7.095	7.058	5.329	76.65	0.864	7.354	1196	100	2958	1092	74.745	5.16	1.324	0.755	0.922	Channel 1	598	p12_KO_tiles_20x_repeat.tif	p12
23925	p12_KO_tiles_20x_repeat.tif:0600-1081	42.435	1153.468	154.048	1045	779	1622	1069.48	348.692	24.758	1065.54	345.075	7.74	7.095	8.376	6.45	34.223	0.87	8.961	1141	100	3304	1088	30.256	6.923	1.299	0.77	0.919	Channel 1	599	p12_KO_tiles_20x_repeat.tif	p12
23926	p12_KO_tiles_20x_repeat.tif:0601-1082	29.538	1216.905	147.914	1305	773	1618	692.326	348.995	20.354	689.505	345.72	5.805	6.45	6.494	5.792	107.036	0.896	6.977	1237	100	2142	1072	123.69	5.805	1.121	0.892	0.916	Channel 1	600	p12_KO_tiles_20x_repeat.tif	p12
23927	p12_KO_tiles_20x_repeat.tif:0602-1077	8.321	942.525	69.925	852	829	1082	758.778	347.365	10.633	757.23	345.72	3.225	3.225	3.387	3.128	116.565	0.925	3.761	929	100	2350	1072	120.964	3.225	1.083	0.923	0.889	Channel 1	601	p12_KO_tiles_20x_repeat.tif	p12
23928	p12_KO_tiles_20x_repeat.tif:0603-1082	30.37	1122.151	135.399	1178	790	1449	829.81	348.896	21.11	826.89	345.72	5.805	6.45	6.861	5.636	55.592	0.856	7.873	1139	100	2566	1092	55.008	5.805	1.217	0.821	0.918	Channel 1	602	p12_KO_tiles_20x_repeat.tif	p12
23929	p12_KO_tiles_20x_repeat.tif:0604-1081	25.378	1138.082	134.916	1056	814	1492	1000.009	348.538	19.442	997.17	345.72	5.805	5.805	6.25	5.17	43.895	0.844	6.977	1106	100	3092	1088	33.69	5.711	1.209	0.827	0.891	Channel 1	603	p12_KO_tiles_20x_repeat.tif	p12
23930	p12_KO_tiles_20x_repeat.tif:0605-1078	6.656	1528.172	115.76	1560	1269	1773	1049.214	347.857	11.545	1047.48	345.72	3.225	3.87	4.188	2.024	118.638	0.628	4.561	1553	100	3248	1074	135	2.308	2.069	0.483	0.762	Channel 1	604	p12_KO_tiles_20x_repeat.tif	p12
23931	p12_KO_tiles_20x_repeat.tif:0606-1077	6.656	1329.047	87.222	1212	1126	1469	1150.035	347.453	9.721	1148.745	345.72	2.58	3.225	3.409	2.486	69.615	0.885	3.761	1345	100	3562	1082	59.036	2.58	1.371	0.729	0.889	Channel 1	605	p12_KO_tiles_20x_repeat.tif	p12
23932	p12_KO_tiles_20x_repeat.tif:0607-1080	22.465	1091.681	138.196	1053	809	1407	1204.765	348.336	17.995	1202.28	345.72	5.16	5.16	5.673	5.042	39.365	0.872	6.45	1098	100	3728	1086	36.87	5.16	1.125	0.889	0.923	Channel 1	606	p12_KO_tiles_20x_repeat.tif	p12
23933	p12_KO_tiles_20x_repeat.tif:0608-1083	35.778	935.439	109.194	822	716	1237	1245.608	349.148	22.556	1242.27	345.72	6.45	7.095	7.039	6.472	88.166	0.884	7.55	920	100	3858	1072	109.983	6.45	1.088	0.919	0.915	Channel 1	607	p12_KO_tiles_20x_repeat.tif	p12
23934	p12_KO_tiles_20x_repeat.tif:0609-1079	8.737	1150.131	114.957	1050	919	1418	620.168	347.978	10.633	618.555	346.365	3.225	3.225	3.335	3.335	0	0.971	3.761	1139	100	1920	1074	120.964	3.225	1	1	0.913	Channel 1	608	p12_KO_tiles_20x_repeat.tif	p12
23935	p12_KO_tiles_20x_repeat.tif:0610-1084	32.866	1134.816	149.447	1147	762	1466	710.9	349.668	22.934	707.565	346.365	7.095	6.45	7.002	5.977	12.554	0.785	7.873	1154	100	2194	1092	34.992	6.294	1.171	0.854	0.868	Channel 1	609	p12_KO_tiles_20x_repeat.tif	p12
23936	p12_KO_tiles_20x_repeat.tif:0611-1085	27.042	1173.585	166.635	1232	772	1530	737.746	349.833	20.354	735.3	346.365	5.16	7.095	7.043	4.889	79.151	0.82	7.354	1182	100	2284	1096	74.745	5.16	1.441	0.694	0.89	Channel 1	610	p12_KO_tiles_20x_repeat.tif	p12
23937	p12_KO_tiles_20x_repeat.tif:0612-1083	26.21	1094.306	88.65	1031	846	1291	846.522	349.667	21.266	843.015	346.365	7.095	5.805	7.479	4.462	151.597	0.728	7.873	1089	100	2614	1078	145.008	5.12	1.676	0.597	0.846	Channel 1	611	p12_KO_tiles_20x_repeat.tif	p12
23938	p12_KO_tiles_20x_repeat.tif:0613-1079	8.321	993.375	98.92	845	829	1178	878.974	347.945	10.633	877.2	346.365	3.225	3.225	3.685	2.875	132.92	0.925	4.13	1017	100	2722	1074	128.66	3.193	1.282	0.78	0.909	Channel 1	612	p12_KO_tiles_20x_repeat.tif	p12
23939	p12_KO_tiles_20x_repeat.tif:0614-1087	42.019	1226.856	155.089	1309	946	1527	1043.952	350.672	25.67	1040.385	346.365	7.095	8.385	8.186	6.535	67.118	0.801	8.773	1240	100	3228	1098	53.973	6.822	1.253	0.798	0.882	Channel 1	613	p12_KO_tiles_20x_repeat.tif	p12
23940	p12_KO_tiles_20x_repeat.tif:0615-1087	52.835	1265.209	191.37	1121	988	1839	1060.052	350.146	31.365	1055.22	346.365	9.675	8.385	10.581	6.358	28.407	0.675	11.628	1196	100	3272	1094	33.69	7.186	1.664	0.601	0.83	Channel 1	614	p12_KO_tiles_20x_repeat.tif	p12
23941	p12_KO_tiles_20x_repeat.tif:0616-1087	31.618	1392.618	212.682	1185	895	1919	699.316	350.447	22.178	696.6	347.01	6.45	7.095	7.235	5.564	117.316	0.808	7.873	1369	100	2160	1078	145.008	6.058	1.3	0.769	0.889	Channel 1	615	p12_KO_tiles_20x_repeat.tif	p12
23942	p12_KO_tiles_20x_repeat.tif:0617-1084	19.969	1272.896	147.337	1203	976	1693	907.784	349.859	17.617	904.935	347.01	5.16	5.16	5.391	4.716	16.542	0.809	6.085	1253	100	2806	1080	147.995	5.099	1.143	0.875	0.881	Channel 1	616	p12_KO_tiles_20x_repeat.tif	p12
23943	p12_KO_tiles_20x_repeat.tif:0618-1087	28.706	1159.475	129.464	1075	646	1395	944.388	350.632	20.888	941.7	347.01	5.805	7.095	6.674	5.477	89.503	0.827	7.211	1167	100	2926	1076	100.305	5.805	1.219	0.821	0.873	Channel 1	617	p12_KO_tiles_20x_repeat.tif	p12
23944	p12_KO_tiles_20x_repeat.tif:0619-1086	32.45	1118.234	114.22	1051	820	1426	971.105	350.136	21.644	968.145	347.01	6.45	6.45	6.756	6.115	122.052	0.87	7.354	1115	100	3004	1076	127.875	6.45	1.105	0.905	0.912	Channel 1	618	p12_KO_tiles_20x_repeat.tif	p12
23945	p12_KO_tiles_20x_repeat.tif:0620-1086	34.114	1032.811	82.557	997	756	1243	1189.852	350.125	23.09	1186.155	347.01	7.74	6.45	7.508	5.785	19.681	0.804	8.159	1045	100	3678	1092	18.435	6.323	1.298	0.77	0.877	Channel 1	619	p12_KO_tiles_20x_repeat.tif	p12
23946	p12_KO_tiles_20x_repeat.tif:0621-1083	9.153	1179.705	108.062	1200	881	1397	675.051	349.15	11.545	673.38	347.655	3.87	3.225	3.809	3.059	157.294	0.863	4.327	1200	100	2088	1078	153.435	3.225	1.245	0.803	0.88	Channel 1	620	p12_KO_tiles_20x_repeat.tif	p12
23947	p12_KO_tiles_20x_repeat.tif:0622-1089	38.274	1240.823	199.172	851	817	1692	793.574	351.09	23.468	790.125	347.655	7.095	7.095	7.655	6.366	49.01	0.873	8.26	1244	100	2450	1096	38.66	6.798	1.202	0.832	0.911	Channel 1	621	p12_KO_tiles_20x_repeat.tif	p12
23948	p12_KO_tiles_20x_repeat.tif:0623-1085	17.473	1111.369	98.179	1120	918	1307	859.57	349.759	15.95	857.205	347.655	5.16	4.515	5.167	4.306	20.381	0.863	5.769	1131	100	2658	1090	26.565	4.515	1.2	0.833	0.894	Channel 1	622	p12_KO_tiles_20x_repeat.tif	p12
23949	p12_KO_tiles_20x_repeat.tif:0624-1087	24.962	998.425	92.091	999	800	1193	1275.337	350.375	19.064	1272.585	347.655	5.805	5.805	5.985	5.31	47.228	0.863	6.45	1002	100	3946	1092	36.87	5.769	1.127	0.887	0.889	Channel 1	623	p12_KO_tiles_20x_repeat.tif	p12
23950	p12_KO_tiles_20x_repeat.tif:0625-1087	17.057	1530.006	183.937	1528	1053	1863	595.909	350.243	15.95	593.4	348.3	5.16	4.515	5.148	4.218	178.14	0.843	5.549	1543	100	1842	1092	35.538	4.515	1.221	0.819	0.882	Channel 1	624	p12_KO_tiles_20x_repeat.tif	p12
23951	p12_KO_tiles_20x_repeat.tif:0626-1087	14.145	1090.581	119.416	992	828	1332	629.615	350.463	14.503	627.585	348.3	3.87	4.515	4.769	3.777	129.59	0.845	5.549	1090	100	1948	1080	125.538	3.87	1.263	0.792	0.907	Channel 1	625	p12_KO_tiles_20x_repeat.tif	p12
23952	p12_KO_tiles_20x_repeat.tif:0627-1087	14.561	1219.371	91.986	1144	1030	1462	752.577	350.521	15.415	750.135	348.3	4.515	4.515	5.666	3.272	129.413	0.77	6.385	1203	100	2326	1080	135	3.75	1.731	0.578	0.886	Channel 1	626	p12_KO_tiles_20x_repeat.tif	p12
23953	p12_KO_tiles_20x_repeat.tif:0628-1087	18.721	1232.706	184.646	1085	845	1574	898.363	350.586	16.327	895.905	348.3	5.16	4.515	5.416	4.401	148.789	0.882	5.947	1222	100	2780	1080	130.601	4.515	1.231	0.813	0.909	Channel 1	627	p12_KO_tiles_20x_repeat.tif	p12
23954	p12_KO_tiles_20x_repeat.tif:0629-1090	32.45	1404.426	199.736	1260	889	1814	978.151	351.657	22.556	974.595	348.3	7.095	6.45	6.989	5.912	42.206	0.801	8.082	1392	100	3022	1098	28.61	6.45	1.182	0.846	0.876	Channel 1	628	p12_KO_tiles_20x_repeat.tif	p12
23955	p12_KO_tiles_20x_repeat.tif:0630-1089	23.713	1151.184	115.7	1050	810	1467	1018.642	351.044	19.442	1015.875	348.3	5.805	5.805	6.243	4.836	34.683	0.788	6.977	1158	100	3150	1096	33.69	5.39	1.291	0.775	0.864	Channel 1	629	p12_KO_tiles_20x_repeat.tif	p12
23956	p12_KO_tiles_20x_repeat.tif:0631-1091	19.553	1120.995	123.31	972	822	1396	1024.116	352.067	19.976	1021.68	348.3	4.515	7.095	6.717	3.706	94.174	0.616	7.55	1148	100	3170	1080	109.983	4.515	1.813	0.552	0.764	Channel 1	630	p12_KO_tiles_20x_repeat.tif	p12
23957	p12_KO_tiles_20x_repeat.tif:0632-1094	22.881	1189.118	178.226	1193	902	1648	720.471	352.035	25.136	716.595	348.945	7.095	7.74	8.184	3.56	132.109	0.455	9.675	1181	100	2226	1082	126.87	4.975	2.299	0.435	0.636	Channel 1	631	p12_KO_tiles_20x_repeat.tif	p12
23958	p12_KO_tiles_20x_repeat.tif:0633-1092	25.378	1227.328	127.603	1208	843	1532	917.925	352.387	19.442	915.255	348.945	5.16	6.45	6.578	4.912	109.847	0.844	6.947	1232	100	2844	1082	111.801	5.16	1.339	0.747	0.904	Channel 1	632	p12_KO_tiles_20x_repeat.tif	p12
23959	p12_KO_tiles_20x_repeat.tif:0634-1090	30.786	1139.753	130.1	1010	864	1570	1133.344	351.673	27.338	1128.105	348.945	10.32	5.16	9.697	4.042	178.22	0.518	10.638	1139	100	3498	1082	165.964	4.934	2.399	0.417	0.736	Channel 1	633	p12_KO_tiles_20x_repeat.tif	p12
23960	p12_KO_tiles_20x_repeat.tif:0635-1094	31.202	1300.493	262.241	1042	794	1831	661.757	352.837	21.266	658.545	349.59	6.45	6.45	6.656	5.969	40.936	0.867	7.354	1266	100	2042	1100	37.875	6.346	1.115	0.897	0.898	Channel 1	634	p12_KO_tiles_20x_repeat.tif	p12
23961	p12_KO_tiles_20x_repeat.tif:0636-1094	32.866	1090.592	108.811	1013	684	1314	772.779	352.582	22.178	769.485	349.59	7.095	6.45	6.746	6.203	173.049	0.84	7.55	1101	100	2386	1088	160.017	6.45	1.087	0.92	0.888	Channel 1	635	p12_KO_tiles_20x_repeat.tif	p12
23962	p12_KO_tiles_20x_repeat.tif:0637-1092	16.641	1142.394	102.173	1146	865	1379	994.284	352.428	17.774	991.365	349.59	5.805	5.16	5.278	4.014	9.686	0.662	5.947	1146	100	3076	1098	49.399	4.615	1.315	0.761	0.769	Channel 1	636	p12_KO_tiles_20x_repeat.tif	p12
23963	p12_KO_tiles_20x_repeat.tif:0638-1095	44.515	1159.5	120.624	1128	812	1495	1008.078	352.776	26.583	1003.62	349.59	9.03	7.095	8.568	6.615	162.086	0.792	9.235	1146	100	3112	1088	167.905	6.883	1.295	0.772	0.884	Channel 1	637	p12_KO_tiles_20x_repeat.tif	p12
23964	p12_KO_tiles_20x_repeat.tif:0639-1094	28.706	916.54	88.698	1001	677	1130	1285.181	352.708	19.976	1282.26	349.59	5.805	6.45	6.365	5.742	83.688	0.904	6.947	926	100	3982	1104	68.199	5.805	1.108	0.902	0.914	Channel 1	638	p12_KO_tiles_20x_repeat.tif	p12
23965	p12_KO_tiles_20x_repeat.tif:0640-1095	20.801	1168.745	133.312	1050	844	1401	726.902	353.06	18.308	724.335	350.235	5.805	5.805	5.795	4.57	45.229	0.78	6.119	1183	100	2246	1100	18.435	5.017	1.268	0.789	0.826	Channel 1	639	p12_KO_tiles_20x_repeat.tif	p12
23966	p12_KO_tiles_20x_repeat.tif:0641-1094	15.393	1052.088	76.619	1057	854	1250	887.86	352.649	15.415	885.585	350.235	3.87	5.16	5.132	3.819	97.238	0.814	5.769	1055	100	2750	1086	116.565	3.87	1.344	0.744	0.914	Channel 1	640	p12_KO_tiles_20x_repeat.tif	p12
23967	p12_KO_tiles_20x_repeat.tif:0642-1100	46.595	1167.812	103.639	1188	917	1416	1072.347	355.182	28.25	1068.12	350.235	7.74	9.03	9.209	6.443	42.815	0.734	10.198	1158	100	3316	1112	55.305	7.33	1.429	0.7	0.855	Channel 1	641	p12_KO_tiles_20x_repeat.tif	p12
23968	p12_KO_tiles_20x_repeat.tif:0643-1096	25.378	1225.393	150.162	1155	962	1560	1102.31	353.254	20.354	1099.725	350.235	5.805	6.45	5.845	5.528	97.318	0.77	6.977	1195	100	3410	1090	146.31	5.692	1.057	0.946	0.841	Channel 1	642	p12_KO_tiles_20x_repeat.tif	p12
23969	p12_KO_tiles_20x_repeat.tif:0644-1093	12.897	1446.879	129.776	1318	1128	1730	1166.815	352.638	13.747	1164.87	350.235	3.87	4.515	4.099	4.006	58.737	0.858	4.696	1455	100	3616	1100	74.055	3.87	1.023	0.977	0.873	Channel 1	643	p12_KO_tiles_20x_repeat.tif	p12
23970	p12_KO_tiles_20x_repeat.tif:0645-1095	33.698	891.293	52.083	869	733	1022	1256.838	353.145	21.644	1253.235	350.235	7.095	5.805	7.477	5.738	20.111	0.904	8.082	893	100	3886	1100	28.61	5.805	1.303	0.767	0.936	Channel 1	644	p12_KO_tiles_20x_repeat.tif	p12
23971	p12_KO_tiles_20x_repeat.tif:0646-1101	50.339	1322.415	145.473	1330	876	1793	839.718	355.339	26.583	835.92	350.88	7.74	8.385	8.383	7.645	66.367	0.895	8.984	1315	100	2596	1114	68.962	7.74	1.097	0.912	0.927	Channel 1	645	p12_KO_tiles_20x_repeat.tif	p12
23972	p12_KO_tiles_20x_repeat.tif:0647-1098	34.53	1128.768	74.669	1075	929	1319	854.31	354.156	23.468	850.755	350.88	7.74	6.45	7.282	6.037	4.735	0.788	8.159	1129	100	2638	1104	18.435	6.45	1.206	0.829	0.869	Channel 1	646	p12_KO_tiles_20x_repeat.tif	p12
23973	p12_KO_tiles_20x_repeat.tif:0648-1103	39.106	1371.915	126.442	1330	1090	1755	1050.671	354.956	27.338	1047.48	350.88	6.45	9.675	9.541	5.219	84.731	0.658	10.198	1366	100	3254	1118	71.565	6.323	1.828	0.547	0.832	Channel 1	647	p12_KO_tiles_20x_repeat.tif	p12
23974	p12_KO_tiles_20x_repeat.tif:0649-1095	22.465	1199.13	119.953	1314	894	1441	1157.417	353.269	19.442	1153.905	350.88	7.095	4.515	6.966	4.106	15.366	0.747	7.354	1225	100	3578	1100	15.255	4.487	1.697	0.589	0.864	Channel 1	648	p12_KO_tiles_20x_repeat.tif	p12
23975	p12_KO_tiles_20x_repeat.tif:0650-1095	8.737	1019.917	77.825	1152	904	1206	626.034	353.322	11.167	624.36	351.525	3.87	3.225	3.884	2.864	147.271	0.88	4.327	1011	100	1936	1092	153.435	3.193	1.356	0.737	0.875	Channel 1	649	p12_KO_tiles_20x_repeat.tif	p12
23976	p12_KO_tiles_20x_repeat.tif:0651-1097	16.641	1429.294	144.512	1528	1081	1637	647.935	353.831	15.037	645.645	351.525	4.515	4.515	4.934	4.294	139.085	0.925	5.549	1496	100	2002	1092	144.462	4.515	1.149	0.87	0.92	Channel 1	650	p12_KO_tiles_20x_repeat.tif	p12
23977	p12_KO_tiles_20x_repeat.tif:0652-1102	38.69	1446.836	220.487	1280	967	1883	876.448	355.142	26.739	872.04	351.525	9.03	7.74	10.477	4.702	142.126	0.68	11.097	1444	100	2704	1092	144.462	5.473	2.228	0.449	0.877	Channel 1	651	p12_KO_tiles_20x_repeat.tif	p12
23978	p12_KO_tiles_20x_repeat.tif:0653-1098	15.809	1197.559	80.725	1216	1019	1365	1038.229	354.275	16.484	1035.87	351.525	5.16	5.16	5.804	3.468	121.644	0.731	6.085	1207	100	3216	1090	122.005	4.038	1.674	0.598	0.8	Channel 1	652	p12_KO_tiles_20x_repeat.tif	p12
23979	p12_KO_tiles_20x_repeat.tif:0654-1100	24.545	1106.534	142.493	958	856	1394	1079.659	354.723	19.442	1077.15	351.525	5.16	6.45	6.144	5.086	104.617	0.816	6.578	1087	100	3346	1090	101.31	5.16	1.208	0.828	0.874	Channel 1	653	p12_KO_tiles_20x_repeat.tif	p12
23980	p12_KO_tiles_20x_repeat.tif:0655-1102	32.45	1057.987	93.94	999	905	1296	1139.632	355.751	21.8	1136.49	351.525	5.805	7.74	7.151	5.778	84.206	0.858	7.978	1037	100	3530	1114	75.964	5.805	1.238	0.808	0.902	Channel 1	654	p12_KO_tiles_20x_repeat.tif	p12
23981	p12_KO_tiles_20x_repeat.tif:0656-1100	15.809	1291.145	151.481	1182	986	1634	1174.579	354.58	16.484	1172.61	351.525	3.87	6.45	6.069	3.316	70.848	0.731	6.734	1269	100	3640	1110	73.301	3.87	1.83	0.546	0.835	Channel 1	655	p12_KO_tiles_20x_repeat.tif	p12
23982	p12_KO_tiles_20x_repeat.tif:0657-1104	41.186	1310.275	231.103	1276	714	2117	817.85	355.978	26.048	813.99	352.17	7.74	7.74	9.402	5.577	136.868	0.763	10.5	1281	100	2524	1094	137.49	6.321	1.686	0.593	0.892	Channel 1	656	p12_KO_tiles_20x_repeat.tif	p12
23983	p12_KO_tiles_20x_repeat.tif:0658-1101	19.137	1053.636	93.207	1001	868	1283	633.474	355.283	17.774	630.165	352.815	6.45	4.515	6.168	3.951	174.455	0.761	6.734	1042	100	1954	1098	163.301	4.487	1.561	0.641	0.836	Channel 1	657	p12_KO_tiles_20x_repeat.tif	p12
23984	p12_KO_tiles_20x_repeat.tif:0659-1106	34.53	1210.328	76.299	1209	1026	1396	704.701	356.681	23.468	701.76	352.815	5.805	7.74	7.95	5.53	107.684	0.788	8.41	1219	100	2178	1096	122.471	5.805	1.438	0.696	0.883	Channel 1	658	p12_KO_tiles_20x_repeat.tif	p12
23985	p12_KO_tiles_20x_repeat.tif:0660-1103	18.721	1054.05	87.796	946	873	1242	831.785	355.632	16.862	829.47	352.815	4.515	5.805	5.866	4.064	119.019	0.827	6.45	1050	100	2574	1094	126.87	4.515	1.444	0.693	0.882	Channel 1	659	p12_KO_tiles_20x_repeat.tif	p12
23986	p12_KO_tiles_20x_repeat.tif:0661-1108	54.499	1120.162	59.938	1116	928	1286	952.185	357.096	28.785	947.505	352.815	8.385	9.03	9.632	7.204	120.695	0.827	10.198	1123	100	2938	1100	145.305	7.68	1.337	0.748	0.91	Channel 1	660	p12_KO_tiles_20x_repeat.tif	p12
23987	p12_KO_tiles_20x_repeat.tif:0662-1105	32.866	1249.668	171.094	1181	868	1717	1015.185	356.91	24.38	1012.005	352.815	7.095	7.095	6.962	6.01	166.921	0.695	8.082	1233	100	3138	1112	28.61	7.029	1.158	0.863	0.81	Channel 1	661	p12_KO_tiles_20x_repeat.tif	p12
23988	p12_KO_tiles_20x_repeat.tif:0663-1106	31.202	1308.087	136.654	1397	933	1578	711.448	356.595	23.468	708.21	353.46	6.45	6.45	6.853	5.797	79.823	0.712	7.873	1332	100	2202	1116	55.008	6.45	1.182	0.846	0.838	Channel 1	662	p12_KO_tiles_20x_repeat.tif	p12
23989	p12_KO_tiles_20x_repeat.tif:0664-1106	27.042	1338.758	91.282	1384	1122	1599	717.89	356.581	19.598	714.66	353.46	5.805	6.45	6.569	5.241	63.37	0.885	7.211	1348	100	2222	1116	63.435	5.473	1.253	0.798	0.909	Channel 1	663	p12_KO_tiles_20x_repeat.tif	p12
23990	p12_KO_tiles_20x_repeat.tif:0665-1107	29.122	1233.407	142.854	1171	840	1657	759.064	357.063	20.732	756.585	353.46	5.16	7.095	7.098	5.224	107.238	0.851	7.55	1217	100	2350	1096	109.983	5.16	1.359	0.736	0.915	Channel 1	664	p12_KO_tiles_20x_repeat.tif	p12
23991	p12_KO_tiles_20x_repeat.tif:0666-1106	30.37	1375.747	145.476	1308	1031	1778	868.581	356.689	20.732	865.59	353.46	5.805	6.45	6.691	5.779	84.031	0.888	7.211	1359	100	2688	1116	63.435	5.805	1.158	0.864	0.918	Channel 1	665	p12_KO_tiles_20x_repeat.tif	p12
23992	p12_KO_tiles_20x_repeat.tif:0667-1105	22.049	1221.783	147.808	1342	793	1534	907.509	356.448	18.152	904.935	353.46	5.16	5.805	6.109	4.595	48.184	0.841	6.641	1229	100	2808	1114	60.945	5.16	1.329	0.752	0.883	Channel 1	666	p12_KO_tiles_20x_repeat.tif	p12
23993	p12_KO_tiles_20x_repeat.tif:0668-1112	44.099	1286.344	115.602	1310	988	1622	1062.997	358.042	31.143	1059.09	353.46	7.095	10.32	10.302	5.45	77.474	0.571	11.283	1294	100	3284	1126	59.036	6.696	1.89	0.529	0.754	Channel 1	667	p12_KO_tiles_20x_repeat.tif	p12
23994	p12_KO_tiles_20x_repeat.tif:0669-1106	37.442	1183.992	116.336	1101	913	1682	1148.917	356.549	24.38	1144.875	353.46	8.385	6.45	8.767	5.438	28.897	0.792	9.167	1168	100	3552	1114	39.289	5.769	1.612	0.62	0.896	Channel 1	668	p12_KO_tiles_20x_repeat.tif	p12
23995	p12_KO_tiles_20x_repeat.tif:0670-1106	32.034	997.127	127.82	1021	694	1254	1277.766	356.806	21.8	1274.52	353.46	7.095	6.45	6.937	5.879	41.287	0.847	7.55	1015	100	3952	1112	19.983	6.385	1.18	0.848	0.885	Channel 1	669	p12_KO_tiles_20x_repeat.tif	p12
23996	p12_KO_tiles_20x_repeat.tif:0671-1110	39.938	1153.339	92.393	1088	930	1385	937.098	357.868	24.224	933.96	354.105	6.45	7.74	8.147	6.242	85.212	0.855	8.41	1149	100	2900	1122	57.529	6.45	1.305	0.766	0.914	Channel 1	670	p12_KO_tiles_20x_repeat.tif	p12
23997	p12_KO_tiles_20x_repeat.tif:0672-1108	29.122	1176.314	89.899	1189	901	1417	968.468	357.367	20.732	965.565	354.105	5.805	6.45	7.178	5.165	124.012	0.851	7.873	1185	100	2996	1098	124.992	5.711	1.39	0.72	0.909	Channel 1	671	p12_KO_tiles_20x_repeat.tif	p12
23998	p12_KO_tiles_20x_repeat.tif:0673-1106	15.393	1222.014	178.657	1019	857	1585	981.873	356.607	15.572	979.755	354.105	4.515	5.16	4.771	4.108	112.276	0.798	5.319	1213	100	3042	1098	104.036	4.515	1.161	0.861	0.831	Channel 1	672	p12_KO_tiles_20x_repeat.tif	p12
23999	p12_KO_tiles_20x_repeat.tif:0674-1110	21.217	1252.211	132.616	1144	1043	1676	731.36	357.804	19.064	728.85	354.75	5.16	6.45	6.419	4.208	122.975	0.734	7.211	1228	100	2262	1100	116.565	4.85	1.525	0.656	0.829	Channel 1	673	p12_KO_tiles_20x_repeat.tif	p12
24000	p12_KO_tiles_20x_repeat.tif:0675-1112	41.603	1339.092	214.667	1472	701	1713	768.221	358.833	25.293	764.325	354.75	7.74	7.74	8.496	6.235	133.715	0.817	9.302	1367	100	2376	1100	123.69	6.841	1.363	0.734	0.901	Channel 1	674	p12_KO_tiles_20x_repeat.tif	p12
24001	p12_KO_tiles_20x_repeat.tif:0676-1109	22.049	1171.472	112.432	1044	908	1495	777.852	357.482	18.152	775.29	354.75	5.16	5.805	5.751	4.881	121.214	0.841	6.45	1155	100	2404	1102	143.13	5.16	1.178	0.849	0.883	Channel 1	675	p12_KO_tiles_20x_repeat.tif	p12
24002	p12_KO_tiles_20x_repeat.tif:0677-1113	27.458	1086.64	154.168	881	833	1493	925.624	358.493	23.09	922.35	354.75	5.805	8.385	8.754	3.994	117.786	0.647	9.523	1058	100	2860	1100	118.301	4.83	2.192	0.456	0.83	Channel 1	676	p12_KO_tiles_20x_repeat.tif	p12
24003	p12_KO_tiles_20x_repeat.tif:0678-1111	32.45	1442.705	136.466	1504	1010	1725	1028.329	358.14	21.423	1024.905	354.75	6.45	7.095	6.898	5.989	105.224	0.889	7.354	1445	100	3184	1100	105.255	6.385	1.152	0.868	0.902	Channel 1	677	p12_KO_tiles_20x_repeat.tif	p12
24004	p12_KO_tiles_20x_repeat.tif:0679-1112	37.858	1265.283	73.542	1293	1084	1484	1056.407	358.822	24.38	1053.285	354.75	7.095	7.74	7.551	6.384	102.065	0.8	8.159	1262	100	3270	1100	108.435	7.084	1.183	0.845	0.883	Channel 1	678	p12_KO_tiles_20x_repeat.tif	p12
24005	p12_KO_tiles_20x_repeat.tif:0680-1110	34.53	1085.244	147.237	1091	831	1546	1186.478	357.971	23.09	1182.93	354.75	7.74	6.45	8.226	5.345	36.592	0.814	8.773	1061	100	3668	1118	36.027	5.903	1.539	0.65	0.892	Channel 1	679	p12_KO_tiles_20x_repeat.tif	p12
24006	p12_KO_tiles_20x_repeat.tif:0681-1113	29.538	1179.046	121.153	1094	939	1476	653.962	358.924	20.354	651.45	355.395	5.16	7.095	6.97	5.396	82.233	0.896	7.354	1163	100	2024	1124	74.745	5.16	1.292	0.774	0.928	Channel 1	680	p12_KO_tiles_20x_repeat.tif	p12
24007	p12_KO_tiles_20x_repeat.tif:0682-1107	8.737	1323.524	147.571	1290	1001	1600	745.298	357.008	10.633	743.685	355.395	3.225	3.225	3.335	3.335	0	0.971	3.761	1342	100	2308	1102	120.964	3.225	1	1	0.913	Channel 1	681	p12_KO_tiles_20x_repeat.tif	p12
24008	p12_KO_tiles_20x_repeat.tif:0683-1109	23.713	1395.64	159.191	1417	954	1712	752.189	357.766	18.53	748.845	355.395	6.45	4.515	6.535	4.62	6.448	0.868	6.947	1415	100	2322	1114	21.801	4.515	1.414	0.707	0.927	Channel 1	682	p12_KO_tiles_20x_repeat.tif	p12
24009	p12_KO_tiles_20x_repeat.tif:0684-1111	29.954	1113.351	106.104	1078	831	1334	944.244	358.513	20.732	941.055	355.395	6.45	5.805	6.655	5.731	30.884	0.876	7.354	1126	100	2920	1120	52.125	5.805	1.161	0.861	0.917	Channel 1	683	p12_KO_tiles_20x_repeat.tif	p12
24010	p12_KO_tiles_20x_repeat.tif:0685-1113	34.946	1384.914	94.435	1263	1158	1612	1045.069	358.927	22.934	1041.675	355.395	6.45	7.095	7.503	5.93	121.7	0.835	8.26	1379	100	3232	1104	128.66	6.325	1.265	0.79	0.903	Channel 1	684	p12_KO_tiles_20x_repeat.tif	p12
24011	p12_KO_tiles_20x_repeat.tif:0686-1107	9.153	1265.375	124.847	1244	991	1552	1163.316	357.066	11.011	1161.645	355.395	3.225	3.225	3.583	3.253	134.996	0.949	4.13	1274	100	3604	1102	128.66	3.225	1.101	0.908	0.936	Channel 1	685	p12_KO_tiles_20x_repeat.tif	p12
24012	p12_KO_tiles_20x_repeat.tif:0687-1113	39.522	904.584	147.977	912	588	1343	1235.022	358.97	23.846	1231.305	355.395	7.095	7.095	7.224	6.966	83.375	0.873	7.873	903	100	3824	1124	55.008	7.095	1.037	0.964	0.913	Channel 1	686	p12_KO_tiles_20x_repeat.tif	p12
24013	p12_KO_tiles_20x_repeat.tif:0688-1110	10.817	1229.721	77.739	1207	1070	1474	641.725	357.851	12.457	639.84	356.04	3.87	3.87	4.092	3.365	149.668	0.876	4.651	1226	100	1984	1106	146.31	3.649	1.216	0.822	0.867	Channel 1	687	p12_KO_tiles_20x_repeat.tif	p12
24014	p12_KO_tiles_20x_repeat.tif:0689-1116	35.362	1232.568	167.512	1142	756	1566	789.203	359.967	24.224	786.255	356.04	6.45	7.74	8.557	5.262	69.489	0.757	9.302	1229	100	2440	1128	56.31	5.877	1.626	0.615	0.867	Channel 1	688	p12_KO_tiles_20x_repeat.tif	p12
24015	p12_KO_tiles_20x_repeat.tif:0690-1109	9.569	1132.783	78.241	1140	904	1273	889.189	357.484	13.747	886.875	356.04	4.515	3.225	4.666	2.611	3.232	0.636	4.912	1145	100	2750	1104	156.801	3.225	1.787	0.56	0.767	Channel 1	689	p12_KO_tiles_20x_repeat.tif	p12
24016	p12_KO_tiles_20x_repeat.tif:0691-1115	35.778	874.674	118.704	833	603	1136	1246.14	359.588	22.556	1242.915	356.04	6.45	7.095	7.303	6.238	55.349	0.884	7.873	883	100	3854	1122	34.992	6.45	1.171	0.854	0.915	Channel 1	690	p12_KO_tiles_20x_repeat.tif	p12
24017	p12_KO_tiles_20x_repeat.tif:0692-1111	14.977	812.833	63.182	865	674	974	1288.979	358.065	14.66	1286.775	356.04	4.515	4.515	4.754	4.011	152.211	0.876	5.2	815	100	3990	1106	150.255	4.472	1.185	0.844	0.878	Channel 1	691	p12_KO_tiles_20x_repeat.tif	p12
24018	p12_KO_tiles_20x_repeat.tif:0693-1115	19.553	1428.207	183.943	1145	1059	1845	675.692	359.574	17.24	673.38	356.685	4.515	5.805	5.874	4.238	105.518	0.827	6.119	1432	100	2092	1106	108.435	4.487	1.386	0.722	0.879	Channel 1	692	p12_KO_tiles_20x_repeat.tif	p12
24019	p12_KO_tiles_20x_repeat.tif:0694-1115	26.626	1182.578	114.712	1307	972	1459	795.789	359.618	20.354	792.705	356.685	6.45	5.805	6.344	5.344	8.831	0.808	6.977	1179	100	2458	1122	33.69	5.747	1.187	0.842	0.871	Channel 1	693	p12_KO_tiles_20x_repeat.tif	p12
24020	p12_KO_tiles_20x_repeat.tif:0695-1119	43.267	1482.562	274.4	1156	802	1992	896.662	360.933	27.651	892.035	356.685	9.03	8.385	10.661	5.167	42.628	0.711	10.735	1483	100	2766	1126	32.735	6.276	2.063	0.485	0.852	Channel 1	694	p12_KO_tiles_20x_repeat.tif	p12
24021	p12_KO_tiles_20x_repeat.tif:0696-1115	26.626	1282.555	87.094	1265	1068	1508	918.742	359.023	22.556	915.255	356.685	7.095	5.805	7.752	4.373	21.665	0.658	8.773	1273	100	2838	1124	36.027	5.227	1.773	0.564	0.826	Channel 1	695	p12_KO_tiles_20x_repeat.tif	p12
24022	p12_KO_tiles_20x_repeat.tif:0697-1111	7.904	1346.408	92.938	1245	1159	1508	989.108	358.298	10.633	987.495	356.685	3.225	3.225	4.111	2.448	134.999	0.879	4.561	1356	100	3062	1106	135	2.737	1.679	0.596	0.905	Channel 1	696	p12_KO_tiles_20x_repeat.tif	p12
24023	p12_KO_tiles_20x_repeat.tif:0698-1116	29.122	1183.275	88.554	1128	976	1465	1103.964	360.057	20.354	1101.015	356.685	5.805	6.45	6.432	5.764	88.266	0.883	6.947	1175	100	3420	1106	111.801	5.805	1.116	0.896	0.909	Channel 1	697	p12_KO_tiles_20x_repeat.tif	p12
24024	p12_KO_tiles_20x_repeat.tif:0699-1112	12.065	1205.302	111.878	1280	847	1379	1177.581	358.765	13.213	1175.835	356.685	3.87	3.87	4.047	3.796	175.842	0.868	4.651	1234	100	3646	1108	146.31	3.87	1.066	0.938	0.906	Channel 1	698	p12_KO_tiles_20x_repeat.tif	p12
24025	p12_KO_tiles_20x_repeat.tif:0700-1114	9.153	992.489	49.99	966	864	1090	1271.148	359.06	11.923	1269.36	357.33	3.225	3.87	3.934	2.962	123.894	0.809	4.651	992	100	3938	1108	123.69	3.225	1.328	0.753	0.863	Channel 1	699	p12_KO_tiles_20x_repeat.tif	p12
24026	p12_KO_tiles_20x_repeat.tif:0701-1117	22.881	841.891	48.808	812	708	946	1283.509	360.291	18.152	1280.97	357.33	5.16	5.805	5.786	5.035	103.703	0.873	6.353	844	100	3976	1108	113.962	5.16	1.149	0.87	0.894	Channel 1	700	p12_KO_tiles_20x_repeat.tif	p12
24027	p12_KO_tiles_20x_repeat.tif:0702-1120	27.042	1449.835	159.061	1386	1081	1766	662.033	361.245	19.976	659.19	357.975	5.805	6.45	6.604	5.213	120.298	0.852	6.977	1433	100	2046	1112	123.69	5.632	1.267	0.789	0.884	Channel 1	701	p12_KO_tiles_20x_repeat.tif	p12
24028	p12_KO_tiles_20x_repeat.tif:0703-1119	23.713	1210.5	91.265	1128	997	1463	681.658	360.855	18.152	679.185	357.975	5.16	5.805	5.947	5.077	58.261	0.904	6.45	1194	100	2106	1126	36.87	5.16	1.171	0.854	0.919	Channel 1	702	p12_KO_tiles_20x_repeat.tif	p12
24029	p12_KO_tiles_20x_repeat.tif:0704-1122	39.522	1330.334	140.09	1154	1070	1745	854.995	361.828	24.38	851.4	357.975	7.095	7.74	7.444	6.76	54.279	0.836	8.26	1316	100	2646	1134	51.34	7.095	1.101	0.908	0.896	Channel 1	703	p12_KO_tiles_20x_repeat.tif	p12
24030	p12_KO_tiles_20x_repeat.tif:0705-1119	19.137	1271.788	80.217	1266	997	1410	1040.161	361.354	20.732	1037.805	357.975	6.45	5.805	6.888	3.538	128.216	0.56	8.21	1288	100	3220	1110	135	4.515	1.947	0.514	0.742	Channel 1	704	p12_KO_tiles_20x_repeat.tif	p12
24031	p12_KO_tiles_20x_repeat.tif:0706-1120	29.122	1271.6	165.123	1160	912	1629	1077.205	361.228	20.51	1073.925	357.975	6.45	6.45	6.268	5.915	119.151	0.87	6.947	1285	100	3336	1110	111.801	6.346	1.06	0.944	0.892	Channel 1	705	p12_KO_tiles_20x_repeat.tif	p12
24032	p12_KO_tiles_20x_repeat.tif:0707-1120	33.282	1117.572	111.523	1088	828	1407	1136.788	361.587	23.846	1133.265	357.975	7.74	6.45	8.36	5.069	152.286	0.736	8.773	1102	100	3514	1112	143.973	5.769	1.649	0.606	0.842	Channel 1	706	p12_KO_tiles_20x_repeat.tif	p12
24033	p12_KO_tiles_20x_repeat.tif:0708-1120	16.225	1284.526	95.308	1206	1087	1475	958.528	361.374	17.995	956.535	358.62	4.515	5.16	5.649	3.657	92.826	0.63	6.45	1283	100	2968	1112	126.87	4.47	1.545	0.647	0.78	Channel 1	707	p12_KO_tiles_20x_repeat.tif	p12
24034	p12_KO_tiles_20x_repeat.tif:0709-1117	10.401	1164.03	45.13	1155	1030	1291	963.024	360.362	11.923	961.05	358.62	3.87	3.225	4.169	3.176	24.972	0.919	4.651	1166	100	2980	1122	33.69	3.225	1.312	0.762	0.926	Channel 1	708	p12_KO_tiles_20x_repeat.tif	p12
24035	p12_KO_tiles_20x_repeat.tif:0710-1119	15.809	1123.691	104.022	1114	898	1312	1083.923	360.759	15.037	1081.665	358.62	4.515	4.515	4.984	4.039	137.452	0.879	5.549	1123	100	3356	1112	125.538	4.472	1.234	0.81	0.894	Channel 1	709	p12_KO_tiles_20x_repeat.tif	p12
24036	p12_KO_tiles_20x_repeat.tif:0711-1126	39.522	1353.168	147.048	1370	947	1781	719.138	363.342	25.67	715.305	359.265	7.74	7.74	8.47	5.941	34.533	0.754	9.167	1348	100	2218	1134	39.289	6.86	1.426	0.702	0.848	Channel 1	710	p12_KO_tiles_20x_repeat.tif	p12
24037	p12_KO_tiles_20x_repeat.tif:0712-1126	28.706	1096.38	128.594	1175	851	1380	810.106	362.756	21.8	806.895	359.265	5.805	7.74	6.882	5.311	102.612	0.759	7.847	1100	100	2510	1114	99.462	5.805	1.296	0.772	0.852	Channel 1	711	p12_KO_tiles_20x_repeat.tif	p12
24038	p12_KO_tiles_20x_repeat.tif:0713-1125	46.595	1607.301	299.009	1425	885	2158	886.213	362.795	28.407	881.07	359.265	10.32	7.095	10.869	5.459	150.276	0.726	11.283	1571	100	2732	1116	149.036	6.195	1.991	0.502	0.882	Channel 1	712	p12_KO_tiles_20x_repeat.tif	p12
24039	p12_KO_tiles_20x_repeat.tif:0714-1124	31.618	1085.036	126.972	965	753	1419	911.249	362.583	22.556	908.16	359.265	6.45	6.45	7.148	5.632	125.637	0.781	7.873	1078	100	2818	1114	124.992	6.346	1.269	0.788	0.879	Channel 1	713	p12_KO_tiles_20x_repeat.tif	p12
24040	p12_KO_tiles_20x_repeat.tif:0715-1120	9.569	1092.185	73.812	1009	973	1338	1113.004	361.018	11.545	1111.335	359.265	3.225	3.87	3.713	3.281	110.702	0.902	4.13	1075	100	3448	1114	128.66	3.225	1.132	0.884	0.885	Channel 1	714	p12_KO_tiles_20x_repeat.tif	p12
24041	p12_KO_tiles_20x_repeat.tif:0716-1123	27.458	923.11	103.649	804	694	1124	1312.213	362.197	19.82	1309.35	359.265	5.805	5.805	6.294	5.555	42.751	0.878	6.977	922	100	4060	1130	33.69	5.805	1.133	0.883	0.917	Channel 1	715	p12_KO_tiles_20x_repeat.tif	p12
24042	p12_KO_tiles_20x_repeat.tif:0717-1125	26.626	1254.754	131.188	1267	860	1547	1018.223	362.863	19.82	1015.23	359.91	5.805	5.805	6.473	5.237	35.405	0.852	6.977	1264	100	3148	1130	33.69	5.629	1.236	0.809	0.908	Channel 1	716	p12_KO_tiles_20x_repeat.tif	p12
24043	p12_KO_tiles_20x_repeat.tif:0718-1128	51.171	1218.22	115.538	1149	938	1557	1148.858	364.076	27.873	1144.23	359.91	9.03	7.74	9.736	6.692	24.508	0.828	10.4	1220	100	3548	1136	29.745	7.265	1.455	0.687	0.904	Channel 1	717	p12_KO_tiles_20x_repeat.tif	p12
24044	p12_KO_tiles_20x_repeat.tif:0719-1127	30.786	1247.943	120.85	1135	975	1521	709.117	363.423	22.556	705.63	360.555	7.74	5.805	7.729	5.071	17.554	0.76	8.385	1257	100	2188	1132	22.62	5.769	1.524	0.656	0.86	Channel 1	718	p12_KO_tiles_20x_repeat.tif	p12
24045	p12_KO_tiles_20x_repeat.tif:0720-1126	22.049	1231.297	192.366	1129	814	1684	781.892	363.129	18.152	779.16	360.555	5.805	5.16	5.978	4.696	136.296	0.841	6.45	1183	100	2418	1118	126.87	5.16	1.273	0.786	0.891	Channel 1	719	p12_KO_tiles_20x_repeat.tif	p12
24046	p12_KO_tiles_20x_repeat.tif:0721-1128	20.801	1130.19	157.191	993	824	1539	817.679	363.148	19.976	815.28	360.555	5.805	6.45	6.059	4.371	50.657	0.655	6.947	1121	100	2534	1138	68.199	5.285	1.386	0.722	0.769	Channel 1	720	p12_KO_tiles_20x_repeat.tif	p12
24047	p12_KO_tiles_20x_repeat.tif:0722-1129	25.378	1418.225	194.778	1421	964	1846	826.737	363.775	21.423	823.02	360.555	6.45	7.095	7.694	4.199	130.511	0.695	7.873	1447	100	2554	1120	124.992	4.897	1.832	0.546	0.803	Channel 1	721	p12_KO_tiles_20x_repeat.tif	p12
24048	p12_KO_tiles_20x_repeat.tif:0723-1129	45.763	1165.909	144.03	1186	790	1508	902.83	364.132	26.205	898.485	360.555	9.03	7.095	9.432	6.178	32.354	0.837	10.096	1186	100	2786	1136	26.565	6.841	1.527	0.655	0.913	Channel 1	722	p12_KO_tiles_20x_repeat.tif	p12
24049	p12_KO_tiles_20x_repeat.tif:0724-1131	65.732	1175.035	124.844	1228	901	1467	1068.941	364.739	30.609	1063.605	360.555	10.32	8.385	10.242	8.172	9.881	0.882	10.812	1175	100	3298	1136	17.354	8.385	1.253	0.798	0.929	Channel 1	723	p12_KO_tiles_20x_repeat.tif	p12
24050	p12_KO_tiles_20x_repeat.tif:0725-1128	33.282	1139.225	101.258	1057	891	1440	1159.017	363.869	23.09	1155.84	360.555	7.74	6.45	7.318	5.791	167.706	0.784	8.159	1137	100	3584	1122	161.565	6.45	1.264	0.791	0.879	Channel 1	724	p12_KO_tiles_20x_repeat.tif	p12
24051	p12_KO_tiles_20x_repeat.tif:0726-1126	19.553	869.862	81.797	845	711	1095	1252.446	363.238	16.862	1250.01	360.555	5.16	5.16	5.094	4.888	103.761	0.864	5.549	853	100	3878	1120	125.538	5.16	1.042	0.96	0.879	Channel 1	725	p12_KO_tiles_20x_repeat.tif	p12
24052	p12_KO_tiles_20x_repeat.tif:0727-1126	13.313	1341.305	78.196	1368	1101	1507	690.936	363.216	14.125	688.86	361.2	4.515	3.87	4.515	3.754	145.278	0.838	5.038	1358	100	2138	1120	129.806	3.87	1.203	0.832	0.877	Channel 1	726	p12_KO_tiles_20x_repeat.tif	p12
24053	p12_KO_tiles_20x_repeat.tif:0728-1128	21.217	1488.446	134.037	1356	1090	1797	729.135	363.862	17.396	726.27	361.2	5.805	5.16	5.884	4.591	30.082	0.881	6.353	1494	100	2252	1132	23.962	5.017	1.282	0.78	0.887	Channel 1	727	p12_KO_tiles_20x_repeat.tif	p12
24054	p12_KO_tiles_20x_repeat.tif:0729-1133	30.37	1128.959	87.013	1167	859	1288	923.653	365.428	22.934	921.06	361.2	5.16	8.385	9.051	4.272	107.774	0.726	8.984	1142	100	2858	1120	111.038	4.607	2.119	0.472	0.885	Channel 1	728	p12_KO_tiles_20x_repeat.tif	p12
24055	p12_KO_tiles_20x_repeat.tif:0730-1127	19.137	1321.185	80.379	1217	1131	1492	1052.079	363.962	20.354	1048.77	361.2	7.74	4.515	6.55	3.72	168.283	0.58	7.847	1333	100	3252	1126	170.538	4.515	1.761	0.568	0.742	Channel 1	729	p12_KO_tiles_20x_repeat.tif	p12
24056	p12_KO_tiles_20x_repeat.tif:0731-1131	19.969	1084.844	102.77	915	854	1312	804.167	364.586	17.24	801.735	361.845	4.515	5.805	5.988	4.246	116.021	0.844	6.45	1095	100	2486	1124	126.87	4.515	1.41	0.709	0.897	Channel 1	730	p12_KO_tiles_20x_repeat.tif	p12
24057	p12_KO_tiles_20x_repeat.tif:0732-1140	43.267	1230.889	95.903	1110	975	1562	918.443	368.028	28.25	915.9	361.845	5.16	11.61	11.043	4.989	95.741	0.681	11.681	1217	100	2846	1122	96.34	5.16	2.214	0.452	0.9	Channel 1	731	p12_KO_tiles_20x_repeat.tif	p12
24058	p12_KO_tiles_20x_repeat.tif:0733-1130	24.129	775.694	82.372	721	637	1100	1302.655	364.47	18.152	1299.675	361.845	5.805	5.16	5.814	5.284	16.24	0.92	6.353	754	100	4030	1134	23.962	5.16	1.1	0.909	0.921	Channel 1	732	p12_KO_tiles_20x_repeat.tif	p12
24059	p12_KO_tiles_20x_repeat.tif:0734-1131	11.649	1330.884	92.38	1345	1080	1539	861.19	364.494	15.415	859.14	362.49	4.515	4.515	5.214	2.844	35.671	0.616	5.947	1345	100	2664	1138	40.601	3.65	1.833	0.545	0.747	Channel 1	733	p12_KO_tiles_20x_repeat.tif	p12
24060	p12_KO_tiles_20x_repeat.tif:0735-1131	15.809	1206.809	114.582	1122	951	1456	1098.876	364.697	15.037	1096.5	362.49	4.515	4.515	4.664	4.315	168.627	0.879	5.2	1203	100	3400	1128	150.255	4.515	1.081	0.925	0.894	Channel 1	734	p12_KO_tiles_20x_repeat.tif	p12
24061	p12_KO_tiles_20x_repeat.tif:0736-1133	22.465	797.296	90.159	842	657	1090	1294.623	365.297	19.976	1291.935	362.49	5.805	5.805	6.275	4.558	56.407	0.707	7.354	782	100	4006	1142	52.125	5.473	1.377	0.726	0.818	Channel 1	735	p12_KO_tiles_20x_repeat.tif	p12
24062	p12_KO_tiles_20x_repeat.tif:0737-1137	44.099	1299.726	149.876	1369	925	1631	796.295	366.689	26.048	792.06	363.135	8.385	7.095	9.696	5.791	145.824	0.817	10.579	1301	100	2456	1128	142.431	6.346	1.674	0.597	0.93	Channel 1	736	p12_KO_tiles_20x_repeat.tif	p12
24063	p12_KO_tiles_20x_repeat.tif:0738-1135	37.442	1467.475	104.604	1539	1128	1747	838.213	365.765	24.38	833.34	363.135	9.03	5.805	8.02	5.944	178.591	0.792	9.122	1476	100	2584	1132	171.87	5.805	1.349	0.741	0.887	Channel 1	737	p12_KO_tiles_20x_repeat.tif	p12
24064	p12_KO_tiles_20x_repeat.tif:0739-1134	20.801	1156.22	70.144	1133	1008	1341	950.524	365.599	17.774	947.505	363.135	5.805	5.16	5.617	4.715	164.947	0.827	6.119	1156	100	2938	1132	161.565	5.099	1.191	0.839	0.862	Channel 1	738	p12_KO_tiles_20x_repeat.tif	p12
24065	p12_KO_tiles_20x_repeat.tif:0740-1138	33.698	1673.154	166.511	1532	1196	1987	994.602	366.698	25.983	990.075	363.135	9.03	7.74	10.333	4.152	138.271	0.627	10.579	1682	100	3070	1126	142.431	4.561	2.489	0.402	0.853	Channel 1	739	p12_KO_tiles_20x_repeat.tif	p12
24066	p12_KO_tiles_20x_repeat.tif:0741-1131	10.401	1379.14	100.838	1456	1104	1579	1000.434	364.877	11.923	998.46	363.135	3.87	3.225	4.169	3.176	24.972	0.919	4.651	1388	100	3096	1136	33.69	3.225	1.312	0.762	0.926	Channel 1	740	p12_KO_tiles_20x_repeat.tif	p12
24067	p12_KO_tiles_20x_repeat.tif:0742-1134	17.889	928.279	69.674	877	736	1094	1318.898	365.588	16.484	1316.445	363.135	5.16	5.16	5.13	4.44	45.006	0.827	5.549	924	100	4082	1138	35.538	4.904	1.156	0.865	0.851	Channel 1	741	p12_KO_tiles_20x_repeat.tif	p12
24068	p12_KO_tiles_20x_repeat.tif:0743-1134	12.481	996.825	51.995	951	885	1158	642.399	365.801	13.213	640.485	363.78	3.87	3.87	3.994	3.979	165.964	0.898	4.651	995	100	1986	1130	146.31	3.87	1.004	0.996	0.909	Channel 1	742	p12_KO_tiles_20x_repeat.tif	p12
24069	p12_KO_tiles_20x_repeat.tif:0744-1141	24.962	1363.321	126.548	1421	1068	1622	955.944	367.607	26.583	952.665	363.78	7.74	8.385	7.77	4.09	52.948	0.444	8.773	1369	100	2954	1148	36.027	6.068	1.9	0.526	0.6	Channel 1	743	p12_KO_tiles_20x_repeat.tif	p12
24070	p12_KO_tiles_20x_repeat.tif:0745-1134	16.225	762.949	37.685	744	700	910	1288.586	365.74	15.415	1286.13	363.78	5.16	3.87	5.392	3.831	169.459	0.858	5.769	756	100	3988	1130	153.435	3.87	1.408	0.71	0.907	Channel 1	744	p12_KO_tiles_20x_repeat.tif	p12
24071	p12_KO_tiles_20x_repeat.tif:0746-1140	33.698	1205.417	131.583	1225	862	1562	822.459	367.718	22.022	819.15	364.425	6.45	6.45	7.336	5.849	130.918	0.873	8.26	1214	100	2540	1132	141.34	6.323	1.254	0.797	0.926	Channel 1	745	p12_KO_tiles_20x_repeat.tif	p12
24072	p12_KO_tiles_20x_repeat.tif:0747-1138	14.561	1485.421	105.584	1447	1271	1769	850.009	366.996	15.037	848.175	364.425	3.87	5.16	5.731	3.235	62.321	0.809	6.085	1488	100	2630	1146	57.995	3.75	1.771	0.565	0.886	Channel 1	746	p12_KO_tiles_20x_repeat.tif	p12
24073	p12_KO_tiles_20x_repeat.tif:0748-1137	14.977	1284.104	90.481	1421	1124	1505	969.041	366.736	14.66	966.855	364.425	4.515	4.515	4.627	4.121	105.432	0.876	5.2	1279	100	3002	1130	119.745	4.515	1.123	0.891	0.878	Channel 1	747	p12_KO_tiles_20x_repeat.tif	p12
24074	p12_KO_tiles_20x_repeat.tif:0749-1140	34.114	1519.829	278.823	1751	999	1923	1007.529	367.65	22.022	1004.265	364.425	6.45	6.45	7.471	5.814	133.923	0.884	8.26	1601	100	3114	1132	141.34	6.346	1.285	0.778	0.932	Channel 1	748	p12_KO_tiles_20x_repeat.tif	p12
24075	p12_KO_tiles_20x_repeat.tif:0750-1138	37.442	1006.422	135.235	1000	627	1275	1185.797	366.747	26.048	1180.995	364.425	10.32	5.16	9.966	4.784	8.138	0.693	10.5	1044	100	3662	1140	10.62	5.16	2.083	0.48	0.874	Channel 1	749	p12_KO_tiles_20x_repeat.tif	p12
24076	p12_KO_tiles_20x_repeat.tif:0751-1139	22.049	1225.288	144.485	1177	956	1721	666.608	367.328	17.617	663.705	365.07	5.805	4.515	6.275	4.474	161.932	0.893	6.641	1206	100	2058	1134	150.945	4.515	1.402	0.713	0.93	Channel 1	750	p12_KO_tiles_20x_repeat.tif	p12
24077	p12_KO_tiles_20x_repeat.tif:0752-1139	18.305	1476.761	144.065	1355	1157	1817	773.37	367.298	16.327	770.775	365.07	5.16	4.515	5.442	4.283	146.953	0.863	5.947	1457	100	2392	1132	130.601	4.515	1.271	0.787	0.898	Channel 1	751	p12_KO_tiles_20x_repeat.tif	p12
24078	p12_KO_tiles_20x_repeat.tif:0753-1139	12.065	1259.026	116.985	1386	1051	1487	1048.714	367.594	14.282	1046.835	365.07	4.515	4.515	4.722	3.253	139.06	0.743	5.2	1243	100	3248	1132	119.745	3.872	1.452	0.689	0.795	Channel 1	752	p12_KO_tiles_20x_repeat.tif	p12
24079	p12_KO_tiles_20x_repeat.tif:0754-1143	34.53	1269.102	114.207	1193	1030	1534	1166.692	368.423	23.468	1162.935	365.07	7.095	7.095	7.864	5.591	124.881	0.788	8.26	1254	100	3610	1132	128.66	6.058	1.407	0.711	0.865	Channel 1	753	p12_KO_tiles_20x_repeat.tif	p12
24080	p12_KO_tiles_20x_repeat.tif:0755-1149	61.572	1223.169	142.945	1098	922	1724	676.309	370.4	30.075	672.09	365.715	8.385	9.675	10.263	7.638	117.77	0.855	10.965	1212	100	2088	1134	118.072	8.291	1.344	0.744	0.922	Channel 1	754	p12_KO_tiles_20x_repeat.tif	p12
24081	p12_KO_tiles_20x_repeat.tif:0756-1142	27.042	1458.292	130.566	1483	1074	1841	751.628	368.33	19.442	748.2	365.715	6.45	5.16	6.602	5.215	161.565	0.899	6.977	1466	100	2322	1136	146.31	5.16	1.266	0.79	0.929	Channel 1	755	p12_KO_tiles_20x_repeat.tif	p12
24082	p12_KO_tiles_20x_repeat.tif:0757-1148	65.732	1260.1	150.029	1143	994	1978	1077.938	369.85	32.433	1072.635	365.715	10.32	9.03	10.47	7.994	10.934	0.785	11.283	1242	100	3326	1156	30.964	9.03	1.31	0.763	0.875	Channel 1	756	p12_KO_tiles_20x_repeat.tif	p12
24083	p12_KO_tiles_20x_repeat.tif:0758-1142	23.297	971.625	68.799	982	827	1169	1195.45	368.191	18.686	1191.96	365.715	6.45	5.16	6.209	4.778	156.992	0.838	6.734	969	100	3696	1140	163.301	5.16	1.299	0.77	0.882	Channel 1	757	p12_KO_tiles_20x_repeat.tif	p12
24084	p12_KO_tiles_20x_repeat.tif:0759-1144	16.641	1399.975	122.572	1414	1060	1645	728.705	369.15	18.53	725.625	366.36	5.805	5.16	6.646	3.188	148.875	0.609	7.767	1412	100	2250	1136	138.366	4.038	2.085	0.48	0.784	Channel 1	758	p12_KO_tiles_20x_repeat.tif	p12
24085	p12_KO_tiles_20x_repeat.tif:0760-1147	18.721	1124.889	79.006	1054	854	1319	807.132	369.721	20.51	803.67	366.36	5.805	7.095	5.859	4.069	60.739	0.559	7.55	1128	100	2500	1158	70.017	5.473	1.44	0.694	0.703	Channel 1	759	p12_KO_tiles_20x_repeat.tif	p12
24086	p12_KO_tiles_20x_repeat.tif:0761-1145	23.713	1145.654	111.565	1025	970	1428	863.491	369.557	18.53	861.075	366.36	5.16	5.805	6.252	4.829	121.908	0.868	6.977	1121	100	2672	1136	123.69	5.16	1.295	0.772	0.927	Channel 1	760	p12_KO_tiles_20x_repeat.tif	p12
24087	p12_KO_tiles_20x_repeat.tif:0762-1145	23.297	1014.013	164.242	1022	670	1337	1274.52	369.309	18.152	1271.94	366.36	5.16	5.805	5.75	5.159	77.115	0.889	6.353	1022	100	3948	1154	66.038	5.16	1.115	0.897	0.903	Channel 1	761	p12_KO_tiles_20x_repeat.tif	p12
24088	p12_KO_tiles_20x_repeat.tif:0763-1143	10.401	1144.24	95.357	1137	932	1397	653.321	368.643	11.923	651.45	367.005	3.87	3.225	3.897	3.398	169.13	0.919	4.327	1137	100	2020	1140	153.435	3.225	1.147	0.872	0.909	Channel 1	762	p12_KO_tiles_20x_repeat.tif	p12
24089	p12_KO_tiles_20x_repeat.tif:0764-1147	28.29	1230.967	156.317	1276	794	1594	684.933	369.87	20.732	681.765	367.005	6.45	5.805	6.811	5.289	155.768	0.827	7.354	1228	100	2118	1138	127.875	5.62	1.288	0.776	0.889	Channel 1	763	p12_KO_tiles_20x_repeat.tif	p12
24090	p12_KO_tiles_20x_repeat.tif:0765-1146	19.969	1170.255	112.863	1029	939	1457	832.373	369.424	16.327	830.115	367.005	4.515	5.16	5.341	4.76	90	0.941	5.769	1190	100	2576	1138	116.565	4.515	1.122	0.891	0.941	Channel 1	764	p12_KO_tiles_20x_repeat.tif	p12
24091	p12_KO_tiles_20x_repeat.tif:0766-1148	27.042	925.588	54.621	958	770	1041	1315.666	370.592	20.888	1312.575	367.005	6.45	6.45	6.644	5.182	133.661	0.779	7.522	925	100	4074	1138	120.964	5.725	1.282	0.78	0.855	Channel 1	765	p12_KO_tiles_20x_repeat.tif	p12
24092	p12_KO_tiles_20x_repeat.tif:0767-1152	40.354	1225.397	129.402	1173	939	1537	735.543	371.769	26.048	732.075	367.65	7.095	7.74	8.776	5.855	128.581	0.747	10.075	1223	100	2270	1140	129.806	6.634	1.499	0.667	0.886	Channel 1	766	p12_KO_tiles_20x_repeat.tif	p12
24093	p12_KO_tiles_20x_repeat.tif:0768-1152	36.61	1291.861	169.814	1403	849	1622	813.492	371.329	22.713	810.12	367.65	6.45	7.74	7.37	6.324	101.995	0.892	7.978	1317	100	2518	1140	104.036	6.45	1.165	0.858	0.912	Channel 1	767	p12_KO_tiles_20x_repeat.tif	p12
24094	p12_KO_tiles_20x_repeat.tif:0769-1146	12.065	1468.095	194.663	1176	1109	1921	988.151	369.552	13.213	986.205	367.65	3.87	3.87	4.041	3.802	30.676	0.868	4.651	1453	100	3058	1150	33.69	3.87	1.063	0.941	0.892	Channel 1	768	p12_KO_tiles_20x_repeat.tif	p12
24095	p12_KO_tiles_20x_repeat.tif:0770-1148	26.21	1152.317	168.487	962	780	1495	1160.248	370.235	19.064	1157.13	367.65	6.45	5.16	6.499	5.135	170.679	0.906	6.947	1138	100	3588	1144	158.199	5.16	1.266	0.79	0.92	Channel 1	769	p12_KO_tiles_20x_repeat.tif	p12
24096	p12_KO_tiles_20x_repeat.tif:0771-1151	42.019	1009.601	128.702	1005	753	1290	1255.327	371.178	25.827	1250.655	367.65	9.03	7.095	9.593	5.577	144.805	0.792	10.096	984	100	3878	1144	153.435	6.082	1.72	0.581	0.894	Channel 1	770	p12_KO_tiles_20x_repeat.tif	p12
24097	p12_KO_tiles_20x_repeat.tif:0772-1153	44.515	1195.808	122	1107	947	1536	745.243	372.156	25.293	741.105	368.295	8.385	7.095	8.603	6.588	153.799	0.874	8.984	1175	100	2298	1150	158.962	7.095	1.306	0.766	0.922	Channel 1	771	p12_KO_tiles_20x_repeat.tif	p12
24098	p12_KO_tiles_20x_repeat.tif:0773-1154	39.106	1331.723	169.984	1330	1007	1782	945.618	372.268	24.224	942.345	368.295	6.45	7.74	7.719	6.45	94.74	0.837	8.26	1315	100	2924	1144	128.66	6.45	1.197	0.836	0.904	Channel 1	772	p12_KO_tiles_20x_repeat.tif	p12
24099	p12_KO_tiles_20x_repeat.tif:0774-1151	22.049	1377.429	115.688	1292	1150	1650	959.584	371.137	18.152	957.18	368.295	5.16	5.805	5.812	4.83	115.609	0.841	6.385	1374	100	2968	1144	135	5.16	1.203	0.831	0.883	Channel 1	773	p12_KO_tiles_20x_repeat.tif	p12
24100	p12_KO_tiles_20x_repeat.tif:0775-1154	28.29	1115.456	92.22	1081	909	1341	1189.684	371.909	19.976	1186.8	368.94	5.805	6.45	6.164	5.844	63.807	0.891	6.734	1106	100	3688	1164	73.301	5.805	1.055	0.948	0.907	Channel 1	774	p12_KO_tiles_20x_repeat.tif	p12
24101	p12_KO_tiles_20x_repeat.tif:0776-1157	30.37	1190.661	105.795	1124	899	1476	722.51	373.08	21.266	719.82	369.585	5.805	7.095	6.81	5.678	81.214	0.844	7.354	1171	100	2238	1168	74.745	5.805	1.199	0.834	0.89	Channel 1	775	p12_KO_tiles_20x_repeat.tif	p12
24102	p12_KO_tiles_20x_repeat.tif:0777-1156	29.122	1355.668	129.97	1489	1083	1655	757.562	372.681	20.354	754.65	369.585	5.805	6.45	6.717	5.52	53.901	0.883	7.354	1383	100	2340	1162	37.875	5.805	1.217	0.822	0.915	Channel 1	776	p12_KO_tiles_20x_repeat.tif	p12
24103	p12_KO_tiles_20x_repeat.tif:0778-1153	14.145	1469.706	105.369	1389	1226	1739	976.682	371.71	14.282	974.595	369.585	4.515	4.515	4.687	3.842	34.955	0.871	5.2	1463	100	3022	1158	29.745	4.105	1.22	0.82	0.872	Channel 1	777	p12_KO_tiles_20x_repeat.tif	p12
24104	p12_KO_tiles_20x_repeat.tif:0779-1162	39.522	1153.739	100.416	1117	925	1459	868.459	375.108	25.67	864.945	370.23	6.45	9.03	8.283	6.075	89.796	0.754	9.235	1153	100	2688	1176	77.905	6.45	1.363	0.733	0.86	Channel 1	778	p12_KO_tiles_20x_repeat.tif	p12
24105	p12_KO_tiles_20x_repeat.tif:0780-1155	17.889	1224.849	104.902	1163	1013	1484	890.813	372.698	16.862	888.165	370.23	5.805	4.515	5.751	3.961	146.62	0.791	6.641	1220	100	2754	1152	150.945	4.515	1.452	0.689	0.887	Channel 1	779	p12_KO_tiles_20x_repeat.tif	p12
24106	p12_KO_tiles_20x_repeat.tif:0781-1156	20.385	1180.138	68.776	1122	1049	1369	1104.971	372.738	17.24	1102.305	370.23	5.16	5.16	5.206	4.985	35.132	0.862	5.947	1178	100	3420	1162	40.601	5.16	1.044	0.958	0.891	Channel 1	780	p12_KO_tiles_20x_repeat.tif	p12
24107	p12_KO_tiles_20x_repeat.tif:0782-1157	27.458	1196.011	109.59	1066	959	1521	1113.72	373.054	19.82	1110.69	370.23	5.805	5.805	6.604	5.293	133.799	0.878	7.354	1193	100	3444	1150	142.125	5.769	1.248	0.802	0.923	Channel 1	781	p12_KO_tiles_20x_repeat.tif	p12
24108	p12_KO_tiles_20x_repeat.tif:0783-1156	20.801	954.86	88.328	883	741	1147	1242.941	372.784	16.862	1240.335	370.23	5.16	5.16	5.28	5.016	45.018	0.919	5.769	960	100	3846	1160	26.565	5.16	1.053	0.95	0.909	Channel 1	782	p12_KO_tiles_20x_repeat.tif	p12
24109	p12_KO_tiles_20x_repeat.tif:0784-1156	19.553	768.91	82.68	758	635	976	1306.05	372.872	16.862	1303.545	370.23	5.16	5.16	5.273	4.722	71.975	0.864	5.769	752	100	4046	1164	63.435	5.099	1.117	0.895	0.879	Channel 1	783	p12_KO_tiles_20x_repeat.tif	p12
24110	p12_KO_tiles_20x_repeat.tif:0785-1160	31.618	1139.072	96.357	1047	922	1505	669.502	374.397	21.644	666.285	370.875	6.45	6.45	6.612	6.089	139.472	0.848	7.354	1122	100	2068	1154	142.125	6.45	1.086	0.921	0.905	Channel 1	784	p12_KO_tiles_20x_repeat.tif	p12
24111	p12_KO_tiles_20x_repeat.tif:0786-1160	39.938	1457.766	137.189	1468	1073	1735	702.519	374.14	23.846	698.535	370.875	7.74	6.45	7.718	6.589	5.04	0.883	8.159	1468	100	2166	1164	18.435	6.45	1.171	0.854	0.923	Channel 1	785	p12_KO_tiles_20x_repeat.tif	p12
24112	p12_KO_tiles_20x_repeat.tif:0787-1159	20.801	1124.19	87.626	1094	802	1338	802.303	373.416	17.774	799.8	370.875	5.16	5.805	5.513	4.804	79.599	0.827	6.353	1134	100	2484	1168	66.038	5.16	1.148	0.871	0.885	Channel 1	786	p12_KO_tiles_20x_repeat.tif	p12
24113	p12_KO_tiles_20x_repeat.tif:0788-1161	34.946	1179.601	115.895	1181	915	1528	1021.557	374.346	24.003	1017.81	370.875	7.74	7.095	9.222	4.825	140.723	0.762	9.675	1173	100	3156	1152	143.13	5.418	1.912	0.523	0.884	Channel 1	787	p12_KO_tiles_20x_repeat.tif	p12
24114	p12_KO_tiles_20x_repeat.tif:0789-1161	35.778	1221.192	151.388	1244	854	1620	1083.945	374.918	24.915	1079.085	370.875	8.385	7.095	8.736	5.215	36.788	0.724	9.302	1202	100	3346	1168	33.69	5.929	1.675	0.597	0.86	Channel 1	788	p12_KO_tiles_20x_repeat.tif	p12
24115	p12_KO_tiles_20x_repeat.tif:0790-1160	30.37	1204.908	170.176	1347	834	1552	1173.392	374.096	20.732	1170.675	370.875	5.805	6.45	6.772	5.71	122.768	0.888	7.354	1228	100	3632	1150	127.875	5.805	1.186	0.843	0.924	Channel 1	789	p12_KO_tiles_20x_repeat.tif	p12
24116	p12_KO_tiles_20x_repeat.tif:0791-1161	34.946	961.818	120.745	968	682	1204	1281.845	374.284	22.713	1278.39	370.875	7.095	7.095	6.874	6.473	33.755	0.851	7.354	973	100	3964	1164	15.255	6.841	1.062	0.942	0.884	Channel 1	790	p12_KO_tiles_20x_repeat.tif	p12
24117	p12_KO_tiles_20x_repeat.tif:0792-1160	24.129	1457.953	211.994	1414	977	2009	774.222	373.978	18.53	771.42	371.52	5.805	5.16	5.924	5.186	149.48	0.883	6.45	1433	100	2394	1152	126.87	5.16	1.142	0.875	0.913	Channel 1	791	p12_KO_tiles_20x_repeat.tif	p12
24118	p12_KO_tiles_20x_repeat.tif:0793-1160	26.626	1478.938	211.498	1470	1001	1885	788.23	374.171	19.82	784.965	371.52	6.45	5.16	7.29	4.65	153.429	0.852	7.873	1513	100	2434	1154	145.008	5.099	1.568	0.638	0.928	Channel 1	792	p12_KO_tiles_20x_repeat.tif	p12
24119	p12_KO_tiles_20x_repeat.tif:0794-1161	21.217	1364.578	202.517	1297	874	1883	878.18	373.98	18.686	875.265	371.52	5.805	5.805	5.883	4.592	135	0.764	6.45	1351	100	2714	1154	143.13	5.238	1.281	0.781	0.836	Channel 1	793	p12_KO_tiles_20x_repeat.tif	p12
24120	p12_KO_tiles_20x_repeat.tif:0795-1159	16.641	1502.175	175.668	1412	1113	1836	998.67	373.971	15.415	996.525	371.52	4.515	4.515	4.867	4.354	142.328	0.88	5.549	1516	100	3090	1154	144.462	4.515	1.118	0.895	0.909	Channel 1	794	p12_KO_tiles_20x_repeat.tif	p12
24121	p12_KO_tiles_20x_repeat.tif:0796-1163	21.633	1220.111	111.217	1177	998	1598	691.279	375.266	17.617	688.86	372.165	4.515	5.805	5.878	4.686	72.58	0.876	6.45	1193	100	2136	1170	53.13	4.515	1.254	0.797	0.929	Channel 1	795	p12_KO_tiles_20x_repeat.tif	p12
24122	p12_KO_tiles_20x_repeat.tif:0797-1160	6.656	831.594	65.289	889	715	946	1327.571	374.14	9.721	1326.12	372.81	3.225	2.58	3.234	2.62	27.99	0.885	3.761	831	100	4112	1164	30.964	2.58	1.234	0.81	0.889	Channel 1	796	p12_KO_tiles_20x_repeat.tif	p12
24123	p12_KO_tiles_20x_repeat.tif:0798-1164	12.481	989.367	100.03	866	804	1182	659.921	375.369	13.213	657.9	373.455	3.87	3.87	3.994	3.979	104.036	0.898	4.651	1002	100	2042	1158	123.69	3.87	1.004	0.996	0.909	Channel 1	797	p12_KO_tiles_20x_repeat.tif	p12
24124	p12_KO_tiles_20x_repeat.tif:0799-1167	30.37	1188.188	173.859	1089	817	1552	683.828	376.472	21.266	680.475	373.455	7.095	5.805	7.01	5.516	27.485	0.844	7.55	1191	100	2110	1174	19.983	5.805	1.271	0.787	0.896	Channel 1	798	p12_KO_tiles_20x_repeat.tif	p12
24125	p12_KO_tiles_20x_repeat.tif:0800-1166	22.049	1684.236	140.656	1744	1318	1984	928.721	375.919	18.907	925.575	373.455	5.805	5.16	6.119	4.588	141.439	0.775	6.856	1691	100	2870	1160	138.814	5.16	1.334	0.75	0.862	Channel 1	799	p12_KO_tiles_20x_repeat.tif	p12
24126	p12_KO_tiles_20x_repeat.tif:0801-1171	36.61	1271.986	139.827	1260	942	1610	964.583	377.699	24.224	961.695	373.455	5.805	8.385	8.711	5.351	86.846	0.784	8.984	1267	100	2984	1184	68.962	5.648	1.628	0.614	0.889	Channel 1	800	p12_KO_tiles_20x_repeat.tif	p12
24127	p12_KO_tiles_20x_repeat.tif:0802-1168	27.042	1059.358	109.121	1050	758	1321	1194.743	376.685	19.976	1191.96	373.455	5.805	6.45	6.079	5.664	77.989	0.852	6.641	1069	100	3702	1158	119.055	5.805	1.073	0.932	0.884	Channel 1	801	p12_KO_tiles_20x_repeat.tif	p12
24128	p12_KO_tiles_20x_repeat.tif:0803-1164	12.065	932.914	131.306	737	661	1147	1224.332	375.357	12.835	1222.275	373.455	3.87	3.87	4.044	3.799	145.305	0.92	4.651	957	100	3790	1160	146.31	3.87	1.064	0.939	0.906	Channel 1	802	p12_KO_tiles_20x_repeat.tif	p12
24129	p12_KO_tiles_20x_repeat.tif:0804-1167	20.801	948.47	98.68	849	710	1182	1271.643	376.538	17.24	1269.36	373.455	4.515	5.805	5.923	4.472	74.046	0.88	6.353	961	100	3938	1176	66.038	4.515	1.324	0.755	0.909	Channel 1	803	p12_KO_tiles_20x_repeat.tif	p12
24130	p12_KO_tiles_20x_repeat.tif:0805-1172	32.45	1307.644	145.191	1207	1051	1664	764.342	377.896	22.178	761.745	374.1	5.805	7.74	8.093	5.105	106.395	0.829	8.385	1287	100	2364	1160	112.62	5.475	1.585	0.631	0.902	Channel 1	804	p12_KO_tiles_20x_repeat.tif	p12
24131	p12_KO_tiles_20x_repeat.tif:0806-1172	27.042	1189.285	99.959	1155	915	1455	862.707	378.064	21.266	860.43	374.1	5.16	7.74	7.715	4.463	100.283	0.751	7.978	1183	100	2672	1160	104.036	5.099	1.729	0.579	0.867	Channel 1	805	p12_KO_tiles_20x_repeat.tif	p12
24132	p12_KO_tiles_20x_repeat.tif:0807-1167	19.969	1357.495	75.888	1373	1179	1550	897.8	376.304	17.617	894.615	374.1	5.805	4.515	6.271	4.054	151.353	0.809	6.856	1356	100	2776	1160	138.814	4.515	1.547	0.647	0.897	Channel 1	806	p12_KO_tiles_20x_repeat.tif	p12
24133	p12_KO_tiles_20x_repeat.tif:0808-1168	21.633	1399.188	173.932	1268	947	1735	918.046	376.506	19.976	915.255	374.1	6.45	5.16	5.617	4.904	5.906	0.681	6.947	1403	100	2838	1170	21.801	5.16	1.145	0.873	0.8	Channel 1	807	p12_KO_tiles_20x_repeat.tif	p12
24134	p12_KO_tiles_20x_repeat.tif:0809-1171	24.129	1213.565	83.552	1233	991	1414	1076.105	377.825	20.354	1073.28	374.1	5.16	7.095	7.109	4.322	108.19	0.732	8.082	1220	100	3332	1160	118.61	5.099	1.645	0.608	0.859	Channel 1	808	p12_KO_tiles_20x_repeat.tif	p12
24135	p12_KO_tiles_20x_repeat.tif:0810-1171	30.37	1117.771	114.487	1094	793	1348	1202.638	377.444	22.178	1199.055	374.1	6.45	7.095	6.413	6.03	33.417	0.776	7.522	1134	100	3718	1176	30.964	6.45	1.064	0.94	0.859	Channel 1	809	p12_KO_tiles_20x_repeat.tif	p12
24136	p12_KO_tiles_20x_repeat.tif:0811-1170	26.626	1115.605	141.156	1060	738	1388	1218.597	377.204	19.976	1215.825	374.1	5.805	6.45	6.225	5.446	84.22	0.838	6.734	1127	100	3776	1180	73.301	5.805	1.143	0.875	0.877	Channel 1	810	p12_KO_tiles_20x_repeat.tif	p12
24137	p12_KO_tiles_20x_repeat.tif:0812-1167	18.305	798.011	38.164	792	707	891	1294.222	376.402	15.793	1291.935	374.1	4.515	4.515	4.931	4.727	33.69	0.922	5.549	800	100	4006	1162	144.462	4.515	1.043	0.959	0.946	Channel 1	811	p12_KO_tiles_20x_repeat.tif	p12
24138	p12_KO_tiles_20x_repeat.tif:0813-1171	23.297	1457.549	204.937	1247	892	2001	783.986	377.889	19.22	781.095	374.745	6.45	5.805	6.848	4.332	142.933	0.792	6.977	1420	100	2426	1162	123.69	4.734	1.581	0.633	0.855	Channel 1	812	p12_KO_tiles_20x_repeat.tif	p12
24139	p12_KO_tiles_20x_repeat.tif:0814-1170	23.297	1250.817	148.532	1253	906	1546	884.767	377.152	18.308	881.715	374.745	6.45	5.16	6.031	4.919	169.924	0.873	6.578	1283	100	2734	1166	168.69	5.16	1.226	0.816	0.889	Channel 1	813	p12_KO_tiles_20x_repeat.tif	p12
24140	p12_KO_tiles_20x_repeat.tif:0815-1173	36.194	1306.793	124.251	1198	1013	1595	957.895	378.515	22.934	954.6	374.745	6.45	7.095	7.602	6.062	48.804	0.865	8.678	1290	100	2962	1184	48.013	6.385	1.254	0.797	0.926	Channel 1	814	p12_KO_tiles_20x_repeat.tif	p12
24141	p12_KO_tiles_20x_repeat.tif:0816-1173	29.954	1576.59	200.296	1418	1124	2000	977.695	378.427	22.556	973.95	374.745	6.45	7.095	7.593	5.023	118.619	0.74	8.26	1576	100	3022	1164	128.66	5.674	1.512	0.662	0.837	Channel 1	815	p12_KO_tiles_20x_repeat.tif	p12
24142	p12_KO_tiles_20x_repeat.tif:0817-1172	34.114	1467.866	181.278	1331	881	1909	1030.049	377.923	22.556	1026.195	374.745	7.095	6.45	7.494	5.796	141.55	0.843	8.26	1475	100	3184	1164	141.34	6.346	1.293	0.773	0.906	Channel 1	816	p12_KO_tiles_20x_repeat.tif	p12
24143	p12_KO_tiles_20x_repeat.tif:0818-1173	26.21	1136.119	104.966	999	940	1463	852.736	378.241	19.285	850.11	375.39	5.16	5.805	6.288	5.307	75.15	0.886	6.977	1132	100	2638	1182	56.31	5.16	1.185	0.844	0.94	Channel 1	817	p12_KO_tiles_20x_repeat.tif	p12
24144	p12_KO_tiles_20x_repeat.tif:0819-1175	24.962	1185.7	112.343	1236	886	1438	874.394	378.809	19.82	872.04	375.39	4.515	7.095	7.029	4.522	89.533	0.799	7.354	1179	100	2708	1186	74.745	4.515	1.554	0.643	0.896	Channel 1	818	p12_KO_tiles_20x_repeat.tif	p12
24145	p12_KO_tiles_20x_repeat.tif:0820-1177	35.778	1075.631	76.779	1104	857	1275	1169.325	379.71	25.827	1166.16	375.39	7.74	8.385	6.985	6.521	119.192	0.674	8.484	1087	100	3624	1164	98.746	7.297	1.071	0.934	0.793	Channel 1	819	p12_KO_tiles_20x_repeat.tif	p12
24146	p12_KO_tiles_20x_repeat.tif:0821-1172	19.137	1167.185	90.969	1183	913	1370	1261.676	377.942	16.862	1259.04	375.39	5.16	5.16	5.247	4.644	4.528	0.846	5.769	1173	100	3904	1176	26.565	5.099	1.13	0.885	0.868	Channel 1	820	p12_KO_tiles_20x_repeat.tif	p12
24147	p12_KO_tiles_20x_repeat.tif:0822-1174	21.633	1143.635	91.844	1069	945	1364	727.014	378.479	17.24	724.335	376.035	5.16	5.16	5.952	4.628	138.383	0.915	6.45	1132	100	2248	1166	126.87	5.017	1.286	0.778	0.929	Channel 1	821	p12_KO_tiles_20x_repeat.tif	p12
24148	p12_KO_tiles_20x_repeat.tif:0823-1178	32.866	1300.661	153.339	1291	852	1792	951.102	379.95	22.556	948.15	376.035	5.805	7.74	8.139	5.141	110.308	0.812	8.41	1292	100	2942	1168	122.471	5.514	1.583	0.632	0.893	Channel 1	822	p12_KO_tiles_20x_repeat.tif	p12
24149	p12_KO_tiles_20x_repeat.tif:0824-1176	26.626	1247.52	132.77	1285	904	1532	985.711	379.048	19.976	982.98	376.035	5.805	6.45	6.333	5.353	119.274	0.838	6.977	1253	100	3050	1166	123.69	5.769	1.183	0.845	0.883	Channel 1	823	p12_KO_tiles_20x_repeat.tif	p12
24150	p12_KO_tiles_20x_repeat.tif:0825-1173	16.641	1409.994	141.051	1497	1105	1668	1017.907	378.486	17.24	1015.23	376.035	5.805	4.515	5.928	3.574	163.272	0.704	6.641	1453	100	3148	1170	150.945	4.196	1.659	0.603	0.833	Channel 1	824	p12_KO_tiles_20x_repeat.tif	p12
24151	p12_KO_tiles_20x_repeat.tif:0826-1174	10.401	1088.83	106.878	916	844	1289	802.522	378.705	15.194	799.8	376.68	5.16	3.87	4.5	2.943	7.61	0.566	5.319	1099	100	2480	1174	14.036	3.711	1.529	0.654	0.685	Channel 1	825	p12_KO_tiles_20x_repeat.tif	p12
24152	p12_KO_tiles_20x_repeat.tif:0827-1176	21.217	1348.525	128.831	1404	980	1577	821.61	379.241	17.617	819.15	376.68	5.16	5.16	5.756	4.694	135.749	0.859	6.45	1384	100	2540	1170	143.13	5.16	1.226	0.815	0.903	Channel 1	826	p12_KO_tiles_20x_repeat.tif	p12
24153	p12_KO_tiles_20x_repeat.tif:0828-1176	21.217	1259.632	99.168	1276	1063	1568	923.71	379.013	17.24	921.06	376.68	5.16	5.16	5.603	4.822	146.477	0.897	6.085	1256	100	2858	1168	122.005	5.16	1.162	0.861	0.919	Channel 1	827	p12_KO_tiles_20x_repeat.tif	p12
24154	p12_KO_tiles_20x_repeat.tif:0829-1180	45.347	1274.255	118.186	1236	944	1595	940.946	380.523	25.67	937.185	376.68	7.74	7.74	8.455	6.829	139.382	0.865	9.302	1273	100	2906	1172	146.31	7.297	1.238	0.808	0.916	Channel 1	828	p12_KO_tiles_20x_repeat.tif	p12
24155	p12_KO_tiles_20x_repeat.tif:0830-1179	26.21	1134.722	131.754	1082	906	1581	720.276	380.34	19.82	717.24	377.325	5.805	5.805	6.001	5.561	121.179	0.838	6.856	1116	100	2226	1172	131.186	5.805	1.079	0.927	0.894	Channel 1	829	p12_KO_tiles_20x_repeat.tif	p12
24156	p12_KO_tiles_20x_repeat.tif:0831-1181	33.698	1283.815	164.137	1060	916	1693	971.366	380.761	22.178	968.145	377.325	6.45	7.095	7.538	5.692	54.032	0.861	7.873	1305	100	3002	1188	34.992	6.058	1.324	0.755	0.905	Channel 1	830	p12_KO_tiles_20x_repeat.tif	p12
24157	p12_KO_tiles_20x_repeat.tif:0832-1179	17.473	1283.149	115.903	1480	996	1523	1044.685	379.859	17.774	1042.32	377.325	4.515	5.805	5.569	3.995	98.012	0.695	6.353	1280	100	3234	1188	66.038	4.515	1.394	0.717	0.8	Channel 1	831	p12_KO_tiles_20x_repeat.tif	p12
24158	p12_KO_tiles_20x_repeat.tif:0833-1180	39.522	1341.047	124.045	1278	997	1705	1057.254	380.621	24.224	1053.285	377.325	7.74	6.45	8.089	6.221	161.619	0.846	8.773	1341	100	3266	1174	143.973	6.45	1.3	0.769	0.922	Channel 1	832	p12_KO_tiles_20x_repeat.tif	p12
24159	p12_KO_tiles_20x_repeat.tif:0834-1180	21.633	1652.346	265.588	1247	1195	2156	1071.382	380.699	19.064	1068.765	377.325	5.16	6.45	6.646	4.144	114.697	0.748	6.977	1650	100	3318	1170	123.69	4.85	1.604	0.624	0.832	Channel 1	833	p12_KO_tiles_20x_repeat.tif	p12
24160	p12_KO_tiles_20x_repeat.tif:0835-1181	39.106	1623.782	267.359	1733	941	2087	831.981	380.824	24.758	827.535	377.97	9.03	5.805	9.208	5.407	12.625	0.802	9.589	1712	100	2566	1186	19.654	5.788	1.703	0.587	0.904	Channel 1	834	p12_KO_tiles_20x_repeat.tif	p12
24161	p12_KO_tiles_20x_repeat.tif:0836-1181	39.522	1312.605	142.634	1348	984	1653	1120.545	380.866	25.514	1115.85	377.97	9.03	5.805	9.446	5.327	6.115	0.763	9.589	1320	100	3460	1186	19.654	5.805	1.773	0.564	0.892	Channel 1	835	p12_KO_tiles_20x_repeat.tif	p12
24162	p12_KO_tiles_20x_repeat.tif:0837-1180	22.049	1068.703	116.241	1080	713	1416	1230.934	380.556	18.152	1228.08	377.97	5.805	5.16	5.854	4.796	156.267	0.841	6.45	1063	100	3808	1174	143.13	5.16	1.22	0.819	0.883	Channel 1	836	p12_KO_tiles_20x_repeat.tif	p12
24163	p12_KO_tiles_20x_repeat.tif:0838-1181	24.129	910.655	108.817	857	717	1226	1277.222	380.772	18.53	1274.52	377.97	5.16	5.805	5.924	5.186	59.48	0.883	6.45	905	100	3952	1186	36.87	5.16	1.142	0.875	0.913	Channel 1	837	p12_KO_tiles_20x_repeat.tif	p12
24164	p12_KO_tiles_20x_repeat.tif:0839-1178	2.912	1280.643	142.939	1376	914	1512	687.432	379.675	10.255	685.635	378.615	3.87	2.58	3.585	1.034	32.452	0.348	4.327	1263	100	2126	1180	26.565	1.789	3.465	0.289	0.483	Channel 1	838	p12_KO_tiles_20x_repeat.tif	p12
24165	p12_KO_tiles_20x_repeat.tif:0840-1184	35.778	1309.782	187.076	1384	903	1819	795.923	381.728	23.09	792.06	378.615	7.74	6.45	8.036	5.669	145.348	0.843	8.41	1316	100	2456	1178	147.529	6.346	1.417	0.705	0.901	Channel 1	839	p12_KO_tiles_20x_repeat.tif	p12
24166	p12_KO_tiles_20x_repeat.tif:0841-1187	42.019	1623.554	163.944	1640	1100	1938	1064.387	382.82	27.873	1060.38	378.615	7.74	8.385	8.55	6.257	63.441	0.68	9.675	1647	100	3288	1198	36.87	7.337	1.366	0.732	0.818	Channel 1	840	p12_KO_tiles_20x_repeat.tif	p12
24167	p12_KO_tiles_20x_repeat.tif:0842-1177	0.416	1277.5	66.043	1194	1194	1348	691.763	379.583	1.824	691.44	379.26	0.645	0.645	0.728	0.728	0	1	0.912	1307	100	2144	1176	135	0.645	1	1	1	Channel 1	841	p12_KO_tiles_20x_repeat.tif	p12
24168	p12_KO_tiles_20x_repeat.tif:0843-1186	24.962	1251.812	129.357	1320	995	1577	712.65	382.173	19.976	710.145	379.26	5.805	6.45	6.231	5.101	67.506	0.786	6.734	1248	100	2206	1176	106.699	5.742	1.222	0.819	0.851	Channel 1	842	p12_KO_tiles_20x_repeat.tif	p12
24169	p12_KO_tiles_20x_repeat.tif:0844-1185	28.29	1256.897	140.926	1239	849	1564	847.909	382.409	22.556	844.305	379.26	7.74	5.805	7.551	4.77	151.664	0.699	8.385	1262	100	2618	1180	157.38	5.769	1.583	0.632	0.824	Channel 1	843	p12_KO_tiles_20x_repeat.tif	p12
24170	p12_KO_tiles_20x_repeat.tif:0845-1188	34.53	1334.443	145.127	1464	979	1684	888.612	382.893	24.758	885.585	379.26	7.095	7.74	7.745	5.677	53.636	0.708	8.26	1343	100	2748	1198	51.34	6.689	1.364	0.733	0.81	Channel 1	844	p12_KO_tiles_20x_repeat.tif	p12
24171	p12_KO_tiles_20x_repeat.tif:0846-1187	39.938	736.057	74.876	781	554	922	1313.113	382.653	24.003	1309.35	379.26	7.74	7.095	7.416	6.857	12.346	0.871	7.978	738	100	4060	1190	14.036	7.095	1.082	0.925	0.901	Channel 1	845	p12_KO_tiles_20x_repeat.tif	p12
24172	p12_KO_tiles_20x_repeat.tif:0847-1186	31.618	908.658	57.039	877	794	1078	1335.49	382.324	21.644	1332.57	379.26	6.45	6.45	6.581	6.117	99.841	0.848	7.354	906	100	4134	1176	127.875	6.45	1.076	0.93	0.905	Channel 1	846	p12_KO_tiles_20x_repeat.tif	p12
24173	p12_KO_tiles_20x_repeat.tif:0848-1187	22.881	1227.805	101.373	1139	972	1458	780.561	382.632	18.53	777.87	379.905	5.16	5.805	5.979	4.873	127.912	0.837	6.856	1214	100	2414	1178	131.186	5.16	1.227	0.815	0.894	Channel 1	847	p12_KO_tiles_20x_repeat.tif	p12
24174	p12_KO_tiles_20x_repeat.tif:0849-1189	23.713	1210.096	100.586	1189	872	1504	869.5	383.43	19.598	866.88	379.905	5.16	7.095	6.608	4.569	90.596	0.776	7.354	1206	100	2694	1178	105.255	5.006	1.446	0.691	0.851	Channel 1	848	p12_KO_tiles_20x_repeat.tif	p12
24175	p12_KO_tiles_20x_repeat.tif:0850-1185	15.393	1115.554	121.038	1232	873	1372	1039.714	382.093	15.572	1037.16	379.905	5.16	4.515	5.628	3.483	36.863	0.798	5.947	1143	100	3218	1192	40.601	3.936	1.616	0.619	0.851	Channel 1	849	p12_KO_tiles_20x_repeat.tif	p12
24176	p12_KO_tiles_20x_repeat.tif:0851-1189	37.442	1108.803	115.436	1114	831	1354	1175.47	383.41	24.38	1171.965	379.905	7.74	7.095	8.565	5.566	46.366	0.792	9.302	1119	100	3634	1198	33.69	6.346	1.539	0.65	0.882	Channel 1	850	p12_KO_tiles_20x_repeat.tif	p12
24177	p12_KO_tiles_20x_repeat.tif:0852-1186	23.713	947.706	108.783	848	739	1272	1208.928	382.694	18.53	1206.15	379.905	5.805	5.16	5.799	5.206	159.091	0.868	6.45	946	100	3740	1182	143.13	5.16	1.114	0.898	0.912	Channel 1	851	p12_KO_tiles_20x_repeat.tif	p12
24178	p12_KO_tiles_20x_repeat.tif:0853-1192	30.37	1254.408	121.994	1302	1020	1506	690.437	384.177	22.178	687.57	380.55	5.805	7.74	7.742	4.995	115.911	0.776	8.26	1256	100	2134	1180	128.66	5.481	1.55	0.645	0.869	Channel 1	852	p12_KO_tiles_20x_repeat.tif	p12
24179	p12_KO_tiles_20x_repeat.tif:0854-1191	40.354	1526.394	145.543	1464	1123	2020	702.242	383.732	24.003	698.535	380.55	7.74	7.095	7.729	6.648	171.753	0.88	8.159	1505	100	2166	1184	161.565	7.095	1.163	0.86	0.915	Channel 1	853	p12_KO_tiles_20x_repeat.tif	p12
24180	p12_KO_tiles_20x_repeat.tif:0855-1196	65.732	1212.134	146.832	1238	850	1710	807.356	385.298	33.723	803.025	380.55	9.675	10.32	10.141	8.253	89.264	0.726	10.812	1210	100	2498	1180	107.354	9.382	1.229	0.814	0.847	Channel 1	854	p12_KO_tiles_20x_repeat.tif	p12
24181	p12_KO_tiles_20x_repeat.tif:0856-1190	25.794	1122.319	125.568	962	905	1519	897.195	383.525	19.976	893.97	380.55	5.805	6.45	6.641	4.945	113.786	0.812	6.977	1097	100	2774	1182	123.69	5.42	1.343	0.745	0.867	Channel 1	855	p12_KO_tiles_20x_repeat.tif	p12
24182	p12_KO_tiles_20x_repeat.tif:0857-1184	6.656	1238.953	80.811	1115	1115	1543	931.703	381.84	9.343	930.09	380.55	3.225	2.58	3.201	2.648	0	0.958	3.473	1228	100	2884	1182	158.199	2.58	1.209	0.827	0.889	Channel 1	856	p12_KO_tiles_20x_repeat.tif	p12
24183	p12_KO_tiles_20x_repeat.tif:0858-1186	12.481	1201.133	104.459	1036	999	1420	997.944	382.593	13.747	995.88	380.55	4.515	3.87	4.825	3.294	137.774	0.83	5.549	1189	100	3088	1182	144.462	3.649	1.465	0.683	0.882	Channel 1	857	p12_KO_tiles_20x_repeat.tif	p12
24184	p12_KO_tiles_20x_repeat.tif:0859-1191	25.378	1073.074	72.621	1043	854	1257	1201.112	383.96	19.976	1198.41	380.55	5.16	7.095	7.276	4.441	114.871	0.799	7.794	1073	100	3718	1180	114.444	4.895	1.639	0.61	0.884	Channel 1	858	p12_KO_tiles_20x_repeat.tif	p12
24185	p12_KO_tiles_20x_repeat.tif:0860-1191	33.282	835.122	80.06	771	662	1131	1302.642	384.186	21.644	1299.675	380.55	5.805	7.095	7.273	5.827	71.218	0.893	7.794	828	100	4034	1202	65.556	5.805	1.248	0.801	0.925	Channel 1	859	p12_KO_tiles_20x_repeat.tif	p12
24186	p12_KO_tiles_20x_repeat.tif:0861-1192	18.721	1414.261	106.778	1310	1124	1676	1016.169	384.327	21.644	1013.94	381.195	5.16	6.45	6.224	3.83	96.549	0.502	7.297	1416	100	3144	1186	135	4.915	1.625	0.615	0.672	Channel 1	860	p12_KO_tiles_20x_repeat.tif	p12
24187	p12_KO_tiles_20x_repeat.tif:0862-1190	33.282	1197.4	100.386	1186	974	1501	1022.656	384.098	23.312	1018.455	381.195	8.385	5.16	8.247	5.139	1.218	0.77	8.605	1196	100	3158	1196	12.995	5.16	1.605	0.623	0.904	Channel 1	861	p12_KO_tiles_20x_repeat.tif	p12
24188	p12_KO_tiles_20x_repeat.tif:0863-1195	39.938	1232.174	121.325	1214	965	1579	1078.951	385.522	27.495	1075.215	381.195	7.74	8.385	8.78	5.792	132.527	0.664	10.075	1214	100	3334	1184	129.806	6.86	1.516	0.66	0.824	Channel 1	862	p12_KO_tiles_20x_repeat.tif	p12
24189	p12_KO_tiles_20x_repeat.tif:0864-1190	17.889	1302.465	244.803	1006	844	1782	1243.193	383.798	15.572	1240.98	381.195	4.515	5.16	5.126	4.444	96.197	0.927	5.511	1302	100	3852	1182	110.556	4.515	1.153	0.867	0.905	Channel 1	863	p12_KO_tiles_20x_repeat.tif	p12
24190	p12_KO_tiles_20x_repeat.tif:0865-1192	11.649	1316.214	163.211	1445	971	1628	864.415	384.443	15.572	862.365	381.84	3.87	5.16	4.194	3.537	87.492	0.604	5.319	1346	100	2682	1200	75.964	3.87	1.186	0.843	0.747	Channel 1	864	p12_KO_tiles_20x_repeat.tif	p12
24191	p12_KO_tiles_20x_repeat.tif:0866-1195	37.858	901.025	85.251	794	722	1096	1328.413	385.253	23.468	1324.83	381.84	7.095	7.095	7.007	6.879	62.849	0.864	7.767	895	100	4110	1202	41.634	7.095	1.019	0.982	0.901	Channel 1	865	p12_KO_tiles_20x_repeat.tif	p12
24192	p12_KO_tiles_20x_repeat.tif:0867-1196	26.21	1224.381	141.64	1109	934	1537	876.437	385.51	20.51	873.33	382.485	6.45	6.45	6.41	5.206	25.057	0.783	6.947	1231	100	2714	1206	68.199	5.769	1.231	0.812	0.834	Channel 1	866	p12_KO_tiles_20x_repeat.tif	p12
24193	p12_KO_tiles_20x_repeat.tif:0868-1195	22.465	1745.551	204.429	1886	1319	2118	1054.981	385.77	21.8	1051.35	382.485	7.74	5.805	7.968	3.59	152.631	0.594	8.385	1729	100	3260	1188	157.38	4.257	2.22	0.45	0.766	Channel 1	867	p12_KO_tiles_20x_repeat.tif	p12
24194	p12_KO_tiles_20x_repeat.tif:0869-1196	15.393	1161.716	126.229	1191	888	1480	1181.265	384.743	19.82	1179.06	382.485	5.16	6.45	5.989	3.273	47.015	0.492	7.522	1166	100	3658	1206	59.036	4.561	1.83	0.546	0.655	Channel 1	868	p12_KO_tiles_20x_repeat.tif	p12
24195	p12_KO_tiles_20x_repeat.tif:0870-1196	30.37	978.555	94.562	968	702	1183	1269.426	385.767	22.178	1266.135	382.485	7.095	6.45	7.102	5.445	30.989	0.776	7.767	979	100	3926	1204	41.634	6.025	1.304	0.767	0.869	Channel 1	869	p12_KO_tiles_20x_repeat.tif	p12
24196	p12_KO_tiles_20x_repeat.tif:0871-1197	29.954	1287.885	102.258	1299	966	1633	718.449	386.05	23.846	714.66	383.13	8.385	5.805	8.406	4.537	0.546	0.662	8.605	1301	100	2216	1194	167.005	5.788	1.853	0.54	0.8	Channel 1	870	p12_KO_tiles_20x_repeat.tif	p12
24197	p12_KO_tiles_20x_repeat.tif:0872-1197	22.881	1457.405	129.611	1427	1083	1709	1008.856	385.775	18.686	1006.2	383.13	5.805	5.805	6.098	4.778	42.215	0.823	6.641	1470	100	3124	1206	60.945	5.192	1.276	0.784	0.873	Channel 1	871	p12_KO_tiles_20x_repeat.tif	p12
24198	p12_KO_tiles_20x_repeat.tif:0873-1194	14.145	1152.14	114.632	1154	857	1402	1098.113	385.065	13.747	1095.855	383.13	4.515	3.87	4.792	3.759	151.932	0.941	5.2	1154	100	3398	1190	150.255	3.87	1.275	0.784	0.919	Channel 1	872	p12_KO_tiles_20x_repeat.tif	p12
24199	p12_KO_tiles_20x_repeat.tif:0874-1201	33.282	1328.406	140.686	1155	1042	1757	677.121	387.282	21.644	674.025	383.775	5.805	7.095	7.309	5.798	92.738	0.893	7.794	1315	100	2094	1190	114.444	5.805	1.261	0.793	0.93	Channel 1	873	p12_KO_tiles_20x_repeat.tif	p12
24200	p12_KO_tiles_20x_repeat.tif:0875-1198	19.969	1204.693	196.437	1327	770	1585	683.781	386.18	17.774	681.12	383.775	5.805	5.16	5.82	4.369	1.434	0.794	6.353	1203	100	2112	1194	156.038	5.099	1.332	0.751	0.842	Channel 1	874	p12_KO_tiles_20x_repeat.tif	p12
24201	p12_KO_tiles_20x_repeat.tif:0876-1205	49.091	1296.778	156.579	1285	838	1653	857.899	388.618	26.96	854.625	383.775	6.45	9.675	10.172	6.145	75.039	0.849	10.42	1301	100	2654	1220	68.199	6.45	1.656	0.604	0.929	Channel 1	875	p12_KO_tiles_20x_repeat.tif	p12
24202	p12_KO_tiles_20x_repeat.tif:0877-1201	33.282	1803.556	275.484	1981	1121	2213	922.382	387.202	22.178	919.125	383.775	6.45	7.095	6.901	6.14	56.73	0.85	7.522	1869	100	2854	1210	59.036	6.45	1.124	0.89	0.889	Channel 1	876	p12_KO_tiles_20x_repeat.tif	p12
24203	p12_KO_tiles_20x_repeat.tif:0878-1197	12.897	1123.492	157.049	946	918	1580	1001.675	386.449	14.66	999.105	383.775	4.515	4.515	4.44	3.698	26.835	0.754	4.912	1097	100	3098	1196	156.801	4.386	1.201	0.833	0.805	Channel 1	877	p12_KO_tiles_20x_repeat.tif	p12
24204	p12_KO_tiles_20x_repeat.tif:0879-1200	29.538	1520.68	192.93	1292	1175	1991	1047.621	386.741	21.644	1044.255	383.775	6.45	6.45	7.556	4.977	141.479	0.792	8.26	1482	100	3238	1192	141.34	5.546	1.518	0.659	0.882	Channel 1	878	p12_KO_tiles_20x_repeat.tif	p12
24205	p12_KO_tiles_20x_repeat.tif:0880-1198	22.465	1032.463	156.384	865	804	1457	1220.818	386.486	17.774	1217.76	383.775	5.805	5.16	5.952	4.806	147.971	0.894	6.45	990	100	3778	1192	143.13	5.017	1.238	0.807	0.908	Channel 1	879	p12_KO_tiles_20x_repeat.tif	p12
24206	p12_KO_tiles_20x_repeat.tif:0881-1198	22.465	1408.713	168.497	1532	894	1696	1256.747	386.367	18.152	1253.88	383.775	5.805	5.16	5.711	5.009	166.129	0.857	6.119	1438	100	3888	1194	161.565	5.16	1.14	0.877	0.885	Channel 1	880	p12_KO_tiles_20x_repeat.tif	p12
24207	p12_KO_tiles_20x_repeat.tif:0882-1207	42.435	1316.051	135.588	1193	1075	1779	696.259	389.808	26.426	693.375	384.42	5.805	9.675	9.127	5.92	84.003	0.764	10.013	1288	100	2154	1192	104.931	5.805	1.542	0.649	0.899	Channel 1	881	p12_KO_tiles_20x_repeat.tif	p12
24208	p12_KO_tiles_20x_repeat.tif:0883-1199	14.977	1158.181	61.351	1089	1003	1341	892.68	386.606	14.503	890.745	384.42	3.87	4.515	4.782	3.988	90	0.895	5.2	1161	100	2764	1192	119.745	3.87	1.199	0.834	0.923	Channel 1	882	p12_KO_tiles_20x_repeat.tif	p12
24209	p12_KO_tiles_20x_repeat.tif:0884-1204	40.77	1218.003	135.305	1096	950	1525	904.237	388.362	24.38	900.42	384.42	7.095	7.74	8.292	6.26	124.345	0.862	8.773	1231	100	2796	1194	126.027	6.841	1.325	0.755	0.92	Channel 1	883	p12_KO_tiles_20x_repeat.tif	p12
24210	p12_KO_tiles_20x_repeat.tif:0885-1201	26.21	1164.885	117.623	1193	965	1545	946.2	387.179	19.976	942.99	384.42	6.45	5.805	7.113	4.692	144.386	0.825	7.522	1136	100	2924	1194	149.036	5.303	1.516	0.66	0.881	Channel 1	884	p12_KO_tiles_20x_repeat.tif	p12
24211	p12_KO_tiles_20x_repeat.tif:0886-1203	50.339	1167.68	139.357	1100	903	1560	1032.296	387.834	29.54	1027.485	384.42	10.32	7.095	10.287	6.231	0.998	0.725	10.812	1147	100	3186	1198	162.646	7.095	1.651	0.606	0.864	Channel 1	885	p12_KO_tiles_20x_repeat.tif	p12
24212	p12_KO_tiles_20x_repeat.tif:0887-1202	15.393	1071.108	194.405	931	717	1536	1215.869	387.427	18.308	1213.89	384.42	4.515	6.45	6.642	2.951	110.362	0.577	6.947	1005	100	3766	1192	111.801	3.81	2.251	0.444	0.718	Channel 1	886	p12_KO_tiles_20x_repeat.tif	p12
24213	p12_KO_tiles_20x_repeat.tif:0888-1201	27.042	1153.704	139.981	1298	885	1423	1236.708	387.313	19.442	1233.885	384.42	5.805	5.805	6.355	5.418	139.75	0.899	6.977	1135	100	3826	1194	146.31	5.805	1.173	0.853	0.922	Channel 1	887	p12_KO_tiles_20x_repeat.tif	p12
24214	p12_KO_tiles_20x_repeat.tif:0889-1202	17.889	1284.959	175.248	1247	862	1586	814.133	387.668	17.617	811.41	385.065	5.16	5.16	5.87	3.88	141.447	0.724	6.856	1331	100	2518	1194	131.186	4.537	1.513	0.661	0.835	Channel 1	888	p12_KO_tiles_20x_repeat.tif	p12
24215	p12_KO_tiles_20x_repeat.tif:0890-1203	32.034	1238.906	149.245	1100	838	1632	826.526	387.976	21.644	823.02	385.065	7.095	5.805	7.626	5.349	160.98	0.859	8.082	1257	100	2552	1196	151.39	5.632	1.426	0.701	0.911	Channel 1	889	p12_KO_tiles_20x_repeat.tif	p12
24216	p12_KO_tiles_20x_repeat.tif:0891-1203	35.362	1143.132	153.151	1006	886	1522	849.598	388.332	24.758	844.95	385.065	9.03	5.805	9.144	4.924	7.055	0.725	9.391	1106	100	2620	1208	15.945	5.667	1.857	0.538	0.85	Channel 1	890	p12_KO_tiles_20x_repeat.tif	p12
24217	p12_KO_tiles_20x_repeat.tif:0892-1202	28.29	1085.445	161.901	929	777	1401	1228.867	387.673	20.354	1225.5	385.065	7.095	5.16	7.168	5.025	172.271	0.858	7.55	1060	100	3800	1198	160.017	5.16	1.426	0.701	0.907	Channel 1	891	p12_KO_tiles_20x_repeat.tif	p12
24218	p12_KO_tiles_20x_repeat.tif:0893-1200	11.649	784.482	36.993	740	712	871	1340.241	387.069	12.835	1338.375	385.065	3.87	3.87	3.861	3.842	134.892	0.889	4.561	782	100	4152	1194	135	3.87	1.005	0.995	0.889	Channel 1	892	p12_KO_tiles_20x_repeat.tif	p12
24219	p12_KO_tiles_20x_repeat.tif:0894-1207	31.618	1204.421	141.353	1094	878	1457	885.619	389.724	23.846	882.36	385.71	7.095	7.095	7.165	5.619	139.358	0.699	7.873	1210	100	2738	1198	124.992	6.56	1.275	0.784	0.809	Channel 1	893	p12_KO_tiles_20x_repeat.tif	p12
24220	p12_KO_tiles_20x_repeat.tif:0895-1206	23.297	1185.009	115.107	1125	891	1445	957.353	388.589	20.354	954.6	385.71	5.805	6.45	5.832	5.087	23.27	0.707	6.734	1167	100	2964	1216	73.301	5.769	1.146	0.872	0.8	Channel 1	894	p12_KO_tiles_20x_repeat.tif	p12
24221	p12_KO_tiles_20x_repeat.tif:0896-1205	23.297	1260.379	189.717	1128	942	1816	1071.472	388.313	18.686	1068.765	385.71	5.805	5.805	5.798	5.116	47.727	0.838	6.45	1208	100	3314	1210	36.87	5.473	1.133	0.882	0.882	Channel 1	895	p12_KO_tiles_20x_repeat.tif	p12
24222	p12_KO_tiles_20x_repeat.tif:0897-1205	28.706	783.645	88.453	744	581	1032	1292.603	388.575	19.976	1289.355	385.71	6.45	5.805	6.733	5.429	23.513	0.904	7.211	777	100	3998	1210	26.565	5.769	1.24	0.806	0.914	Channel 1	896	p12_KO_tiles_20x_repeat.tif	p12
24223	p12_KO_tiles_20x_repeat.tif:0898-1210	35.778	1208.715	173.128	1125	932	1758	1106.475	389.655	23.468	1103.595	386.355	6.45	7.74	7.204	6.324	79.344	0.816	8.159	1166	100	3424	1198	108.435	6.45	1.139	0.878	0.891	Channel 1	897	p12_KO_tiles_20x_repeat.tif	p12
24224	p12_KO_tiles_20x_repeat.tif:0899-1206	26.626	1137.52	133.897	1116	880	1440	1184.996	389.116	20.354	1181.64	386.355	7.095	5.16	7.797	4.348	154.691	0.808	8.082	1142	100	3664	1200	151.39	4.867	1.793	0.558	0.901	Channel 1	898	p12_KO_tiles_20x_repeat.tif	p12
24225	p12_KO_tiles_20x_repeat.tif:0900-1212	54.499	1012.981	138.58	1023	717	1367	1209.205	390.597	28.407	1204.86	386.355	8.385	9.03	9.47	7.327	132.214	0.849	10.198	1013	100	3742	1198	124.695	7.753	1.292	0.774	0.91	Channel 1	899	p12_KO_tiles_20x_repeat.tif	p12
24226	p12_KO_tiles_20x_repeat.tif:0901-1209	29.954	1506.375	124.826	1491	1204	1775	709.204	389.795	20.888	705.63	387	7.095	5.805	6.946	5.491	153.22	0.863	7.522	1497	100	2188	1204	149.036	5.805	1.265	0.79	0.9	Channel 1	900	p12_KO_tiles_20x_repeat.tif	p12
24227	p12_KO_tiles_20x_repeat.tif:0902-1211	37.026	1155.677	100.033	1074	901	1498	799.622	390.475	24.38	795.93	387	7.74	7.095	8.409	5.606	142.224	0.783	9.167	1152	100	2468	1202	140.711	6.346	1.5	0.667	0.881	Channel 1	901	p12_KO_tiles_20x_repeat.tif	p12
24228	p12_KO_tiles_20x_repeat.tif:0903-1207	19.553	1240.255	159.878	1079	919	1617	868.767	389.463	19.064	865.59	387	6.45	4.515	6.399	3.891	173.479	0.676	6.947	1220	100	2684	1210	21.801	4.515	1.645	0.608	0.797	Channel 1	902	p12_KO_tiles_20x_repeat.tif	p12
24229	p12_KO_tiles_20x_repeat.tif:0904-1208	19.969	1257.547	189.056	1204	879	1714	934.618	389.432	17.24	932.025	387	5.16	5.16	5.446	4.668	22.864	0.844	6.085	1277	100	2890	1212	32.005	5.099	1.167	0.857	0.881	Channel 1	903	p12_KO_tiles_20x_repeat.tif	p12
24230	p12_KO_tiles_20x_repeat.tif:0905-1210	23.713	1129.811	85.04	1209	893	1321	964.88	390.502	20.354	961.695	387.645	7.095	5.16	7.267	4.155	151.255	0.719	8.082	1145	100	2982	1206	151.39	5.006	1.749	0.572	0.857	Channel 1	904	p12_KO_tiles_20x_repeat.tif	p12
24231	p12_KO_tiles_20x_repeat.tif:0906-1209	23.713	1267.513	185.976	1049	949	1729	1023.089	389.608	19.442	1019.1	387.645	7.095	4.515	6.893	4.38	0.502	0.788	7.354	1261	100	3160	1206	164.745	4.515	1.574	0.636	0.905	Channel 1	905	p12_KO_tiles_20x_repeat.tif	p12
24232	p12_KO_tiles_20x_repeat.tif:0907-1213	18.721	1288.311	139.26	1214	949	1584	1190.95	391.594	19.598	1188.735	387.645	4.515	7.095	6.552	3.638	85.072	0.613	7.354	1261	100	3688	1202	105.255	4.47	1.801	0.555	0.763	Channel 1	906	p12_KO_tiles_20x_repeat.tif	p12
24233	p12_KO_tiles_20x_repeat.tif:0908-1210	24.545	1020.593	153.814	1009	657	1257	1246.495	390.099	20.51	1242.915	387.645	7.74	5.16	6.996	4.467	12.503	0.733	7.847	1064	100	3854	1208	170.538	5.099	1.566	0.638	0.825	Channel 1	907	p12_KO_tiles_20x_repeat.tif	p12
24234	p12_KO_tiles_20x_repeat.tif:0909-1214	23.713	1310.991	171.079	1294	981	1658	819.337	391.996	20.888	815.925	388.29	6.45	6.45	6.162	4.9	136.904	0.683	7.522	1327	100	2536	1204	120.964	5.473	1.258	0.795	0.803	Channel 1	908	p12_KO_tiles_20x_repeat.tif	p12
24235	p12_KO_tiles_20x_repeat.tif:0910-1211	17.057	1122.28	45.683	1152	997	1245	879.458	390.485	15.415	877.2	388.29	4.515	4.515	4.869	4.46	135.466	0.902	5.549	1124	100	2722	1204	125.538	4.515	1.092	0.916	0.921	Channel 1	909	p12_KO_tiles_20x_repeat.tif	p12
24236	p12_KO_tiles_20x_repeat.tif:0911-1212	20.385	1176.454	122.101	1206	863	1436	894.885	391.153	19.064	891.39	388.29	6.45	5.16	6.376	4.07	22.055	0.705	6.734	1175	100	2764	1214	16.699	4.904	1.567	0.638	0.797	Channel 1	910	p12_KO_tiles_20x_repeat.tif	p12
24237	p12_KO_tiles_20x_repeat.tif:0912-1213	28.29	1191.827	123.606	1074	949	1651	911.461	391.278	20.354	908.16	388.29	6.45	5.805	6.103	5.902	152.155	0.858	6.947	1177	100	2816	1218	21.801	5.805	1.034	0.967	0.895	Channel 1	911	p12_KO_tiles_20x_repeat.tif	p12
24238	p12_KO_tiles_20x_repeat.tif:0913-1213	19.137	1136.913	121.661	1175	909	1567	1114.644	390.632	19.064	1111.335	388.29	5.805	5.805	6.107	3.99	137.897	0.662	6.977	1144	100	3450	1204	123.69	4.79	1.53	0.653	0.773	Channel 1	912	p12_KO_tiles_20x_repeat.tif	p12
24239	p12_KO_tiles_20x_repeat.tif:0914-1215	22.881	1078.227	117.948	933	796	1376	1120.101	391.673	19.82	1117.785	388.29	4.515	7.095	7.474	3.898	72.455	0.732	7.794	1080	100	3468	1226	65.556	4.283	1.918	0.521	0.88	Channel 1	913	p12_KO_tiles_20x_repeat.tif	p12
24240	p12_KO_tiles_20x_repeat.tif:0915-1215	27.042	1034.415	51.901	1040	869	1186	1178.886	392.284	21.423	1175.835	388.29	6.45	7.095	6.548	5.258	142.172	0.74	7.354	1033	100	3652	1204	105.255	5.842	1.245	0.803	0.818	Channel 1	914	p12_KO_tiles_20x_repeat.tif	p12
24241	p12_KO_tiles_20x_repeat.tif:0916-1214	20.385	1117.781	132.534	1199	904	1523	685.971	391.429	17.24	683.7	388.935	5.16	5.16	5.392	4.814	26.545	0.862	6.085	1085	100	2120	1220	32.005	5.16	1.12	0.893	0.899	Channel 1	915	p12_KO_tiles_20x_repeat.tif	p12
24242	p12_KO_tiles_20x_repeat.tif:0917-1215	9.985	1353.604	117.162	1189	1045	1620	690.876	391.918	15.037	688.86	388.935	3.225	5.805	5.709	2.227	73.76	0.555	6.119	1337	100	2140	1224	71.565	2.856	2.564	0.39	0.738	Channel 1	916	p12_KO_tiles_20x_repeat.tif	p12
24243	p12_KO_tiles_20x_repeat.tif:0918-1217	45.347	1390.307	128.304	1461	978	1869	719.444	392.494	26.048	715.305	388.935	8.385	7.095	9.358	6.17	36.697	0.84	10.198	1388	100	2218	1226	34.695	6.841	1.517	0.659	0.928	Channel 1	917	p12_KO_tiles_20x_repeat.tif	p12
24244	p12_KO_tiles_20x_repeat.tif:0919-1220	40.77	1261.577	121.847	1195	933	1620	1044.657	392.654	27.117	1040.385	388.935	7.74	9.03	9.4	5.522	123.158	0.697	10.096	1244	100	3228	1206	116.565	6.265	1.702	0.587	0.834	Channel 1	918	p12_KO_tiles_20x_repeat.tif	p12
24245	p12_KO_tiles_20x_repeat.tif:0920-1212	10.401	1173.78	72.484	1176	965	1332	1085.445	390.702	12.08	1083.6	388.935	3.87	3.87	3.955	3.348	147.332	0.896	4.327	1182	100	3362	1206	116.565	3.649	1.181	0.846	0.862	Channel 1	919	p12_KO_tiles_20x_repeat.tif	p12
24246	p12_KO_tiles_20x_repeat.tif:0921-1215	15.809	1354.237	119.417	1281	1117	1630	1254.067	391.702	16.327	1251.945	388.935	3.87	5.805	5.844	3.444	103.957	0.745	6.119	1348	100	3886	1206	108.435	3.87	1.697	0.589	0.844	Channel 1	920	p12_KO_tiles_20x_repeat.tif	p12
24247	p12_KO_tiles_20x_repeat.tif:0922-1216	34.53	999.343	100.564	1009	734	1275	1270.802	392.389	22.556	1267.425	388.935	7.095	6.45	7.264	6.052	31.377	0.853	7.873	1018	100	3930	1224	34.992	6.45	1.2	0.833	0.902	Channel 1	921	p12_KO_tiles_20x_repeat.tif	p12
24248	p12_KO_tiles_20x_repeat.tif:0923-1213	14.561	831.321	116.982	756	631	1101	1334.219	391.303	15.037	1331.925	388.935	4.515	4.515	4.6	4.03	151.304	0.809	5.2	810	100	4134	1206	119.745	4.38	1.141	0.876	0.854	Channel 1	922	p12_KO_tiles_20x_repeat.tif	p12
24249	p12_KO_tiles_20x_repeat.tif:0924-1217	26.626	1073.25	98.195	1103	866	1428	788.371	392.523	19.442	785.61	389.58	5.805	5.805	6.032	5.62	81.18	0.885	6.641	1073	100	2440	1226	60.945	5.805	1.073	0.932	0.908	Channel 1	923	p12_KO_tiles_20x_repeat.tif	p12
24250	p12_KO_tiles_20x_repeat.tif:0925-1219	29.538	1244.926	163.888	1178	922	1697	901.388	393.9	24.003	897.84	389.58	7.74	7.095	7.843	4.795	150.124	0.644	8.678	1227	100	2788	1208	131.987	5.546	1.636	0.611	0.78	Channel 1	924	p12_KO_tiles_20x_repeat.tif	p12
24251	p12_KO_tiles_20x_repeat.tif:0926-1216	23.297	1317.112	123.326	1178	983	1572	1093.022	392.172	18.53	1090.05	389.58	5.805	5.16	6.392	4.641	150.527	0.853	6.977	1318	100	3380	1210	146.31	5.099	1.377	0.726	0.903	Channel 1	925	p12_KO_tiles_20x_repeat.tif	p12
24252	p12_KO_tiles_20x_repeat.tif:0927-1219	17.473	1282.893	113.188	1321	1041	1573	1064.373	393.158	16.327	1062.315	390.225	3.87	5.805	5.994	3.711	97.886	0.824	6.119	1292	100	3298	1210	108.435	3.87	1.615	0.619	0.894	Channel 1	926	p12_KO_tiles_20x_repeat.tif	p12
24253	p12_KO_tiles_20x_repeat.tif:0928-1220	24.962	1111.987	109.925	1082	823	1328	1218.362	393.525	21.266	1215.18	390.225	5.805	6.45	5.976	5.319	29.482	0.694	6.947	1127	100	3776	1230	68.199	5.805	1.124	0.89	0.811	Channel 1	927	p12_KO_tiles_20x_repeat.tif	p12
24254	p12_KO_tiles_20x_repeat.tif:0929-1218	12.065	1556.172	115.699	1481	1259	1776	837.266	392.883	13.213	835.275	390.87	3.87	3.87	4.035	3.807	150.692	0.868	4.651	1573	100	2590	1214	146.31	3.87	1.06	0.943	0.892	Channel 1	928	p12_KO_tiles_20x_repeat.tif	p12
24255	p12_KO_tiles_20x_repeat.tif:0930-1222	30.37	1272.086	176.238	1143	914	1749	919.191	393.799	21.644	915.9	390.87	6.45	6.45	7.029	5.501	132.965	0.815	7.767	1274	100	2842	1212	131.634	6.058	1.278	0.783	0.89	Channel 1	929	p12_KO_tiles_20x_repeat.tif	p12
24256	p12_KO_tiles_20x_repeat.tif:0931-1220	20.801	1098.54	141.882	1120	875	1534	1036.812	393.153	18.686	1033.29	390.87	6.45	5.16	5.54	4.78	173.568	0.749	6.578	1084	100	3204	1216	168.69	5.16	1.159	0.863	0.833	Channel 1	930	p12_KO_tiles_20x_repeat.tif	p12
24257	p12_KO_tiles_20x_repeat.tif:0932-1225	63.236	1191.102	126.178	1139	881	1545	1128.771	394.757	30.609	1123.59	390.87	10.32	8.385	10.463	7.695	156.203	0.848	10.965	1175	100	3484	1216	151.928	8.291	1.36	0.735	0.918	Channel 1	931	p12_KO_tiles_20x_repeat.tif	p12
24258	p12_KO_tiles_20x_repeat.tif:0933-1222	35.778	849.14	64.674	866	675	1025	1323.09	394.163	22.934	1319.67	390.87	7.095	6.45	7.04	6.471	166.203	0.855	7.873	856	100	4092	1216	145.008	6.45	1.088	0.919	0.905	Channel 1	932	p12_KO_tiles_20x_repeat.tif	p12
24259	p12_KO_tiles_20x_repeat.tif:0934-1223	32.45	1246.75	93.933	1247	1006	1516	948.514	394.26	21.644	944.925	391.515	7.095	5.805	7.585	5.447	151.225	0.87	8.26	1240	100	2930	1216	141.34	5.805	1.393	0.718	0.929	Channel 1	933	p12_KO_tiles_20x_repeat.tif	p12
24260	p12_KO_tiles_20x_repeat.tif:0935-1225	20.801	1146.49	94.669	1099	933	1465	958.973	395.385	19.82	956.535	391.515	4.515	7.095	7.076	3.743	89.812	0.665	7.55	1129	100	2970	1214	109.983	4.515	1.891	0.529	0.813	Channel 1	934	p12_KO_tiles_20x_repeat.tif	p12
24261	p12_KO_tiles_20x_repeat.tif:0936-1225	28.29	1179.07	133.8	1054	943	1643	1028.974	394.731	20.888	1026.195	391.515	5.805	7.095	6.615	5.445	82.841	0.815	7.354	1147	100	3186	1214	105.255	5.805	1.215	0.823	0.866	Channel 1	935	p12_KO_tiles_20x_repeat.tif	p12
24262	p12_KO_tiles_20x_repeat.tif:0937-1223	28.29	934.721	116.072	932	684	1184	1341.885	394.522	19.82	1339.02	391.515	5.805	5.805	6.163	5.844	17.452	0.905	6.977	956	100	4152	1230	33.69	5.805	1.055	0.948	0.932	Channel 1	936	p12_KO_tiles_20x_repeat.tif	p12
24263	p12_KO_tiles_20x_repeat.tif:0938-1224	13.729	1207.379	101.104	1128	1050	1491	682.478	395.336	15.95	680.475	392.16	4.515	5.16	5.505	3.175	131.486	0.678	6.085	1182	100	2114	1216	122.005	3.929	1.734	0.577	0.786	Channel 1	937	p12_KO_tiles_20x_repeat.tif	p12
24264	p12_KO_tiles_20x_repeat.tif:0939-1225	25.378	1229.213	118.04	1195	910	1531	811.563	394.967	19.064	808.83	392.16	5.805	5.805	6.432	5.024	46.873	0.877	6.977	1222	100	2510	1234	56.31	5.473	1.28	0.781	0.91	Channel 1	938	p12_KO_tiles_20x_repeat.tif	p12
24265	p12_KO_tiles_20x_repeat.tif:0940-1225	27.874	1182.108	127.794	1154	922	1637	1110.993	395.082	19.442	1108.11	392.16	5.805	5.805	6.09	5.827	45	0.927	6.641	1162	100	3436	1230	29.055	5.805	1.045	0.957	0.931	Channel 1	939	p12_KO_tiles_20x_repeat.tif	p12
24266	p12_KO_tiles_20x_repeat.tif:0941-1222	12.065	695.129	57.691	629	594	886	1249.866	393.995	12.835	1248.075	392.16	3.87	3.87	4.224	3.637	54.55	0.92	4.651	691	100	3870	1226	33.69	3.87	1.161	0.861	0.906	Channel 1	940	p12_KO_tiles_20x_repeat.tif	p12
24267	p12_KO_tiles_20x_repeat.tif:0942-1226	32.45	862.865	65.627	845	681	1038	1284.377	395.377	22.178	1280.97	392.16	7.095	6.45	6.698	6.169	27.906	0.829	7.55	862	100	3972	1232	19.983	6.45	1.086	0.921	0.886	Channel 1	941	p12_KO_tiles_20x_repeat.tif	p12
24268	p12_KO_tiles_20x_repeat.tif:0943-1228	25.794	1296.581	102.761	1256	1041	1558	697.755	396.207	26.361	692.085	392.805	9.675	6.45	7.711	4.259	13.229	0.466	9.761	1303	100	2146	1224	172.405	5.632	1.81	0.552	0.642	Channel 1	942	p12_KO_tiles_20x_repeat.tif	p12
24269	p12_KO_tiles_20x_repeat.tif:0944-1225	18.721	1204.783	124.521	1274	931	1499	848.369	395.048	17.617	845.595	392.805	5.805	4.515	5.815	4.099	0.091	0.758	6.353	1205	100	2622	1232	23.962	4.4	1.418	0.705	0.865	Channel 1	943	p12_KO_tiles_20x_repeat.tif	p12
24270	p12_KO_tiles_20x_repeat.tif:0945-1228	18.305	1262.977	92.12	1332	997	1486	937.053	395.766	17.774	934.605	392.805	4.515	6.45	7.115	3.276	118.957	0.728	7.522	1267	100	2900	1218	120.964	3.936	2.172	0.46	0.871	Channel 1	944	p12_KO_tiles_20x_repeat.tif	p12
24271	p12_KO_tiles_20x_repeat.tif:0946-1228	21.217	1015.824	79.622	1016	850	1262	1185.959	396.138	19.22	1183.575	392.805	5.16	6.45	6.179	4.372	100.056	0.722	6.641	1012	100	3676	1218	119.055	4.984	1.413	0.708	0.816	Channel 1	945	p12_KO_tiles_20x_repeat.tif	p12
24272	p12_KO_tiles_20x_repeat.tif:0947-1228	19.553	1336.17	196.758	1504	940	1737	1162.846	395.858	17.24	1160.355	393.45	5.16	5.16	5.238	4.753	168.292	0.827	5.947	1324	100	3598	1222	139.399	5.16	1.102	0.907	0.87	Channel 1	946	p12_KO_tiles_20x_repeat.tif	p12
24273	p12_KO_tiles_20x_repeat.tif:0948-1234	51.171	1162.195	136.89	1146	813	1618	1197.238	397.915	28.25	1193.25	393.45	7.74	9.03	10.159	6.413	124.423	0.806	11.097	1146	100	3704	1220	125.538	7.211	1.584	0.631	0.918	Channel 1	947	p12_KO_tiles_20x_repeat.tif	p12
24274	p12_KO_tiles_20x_repeat.tif:0949-1229	17.473	1162.143	82.893	1089	996	1391	1238.707	396.306	16.484	1236.465	393.45	4.515	5.805	6.306	3.528	55.203	0.808	6.641	1154	100	3836	1238	60.945	4.105	1.788	0.559	0.875	Channel 1	948	p12_KO_tiles_20x_repeat.tif	p12
24275	p12_KO_tiles_20x_repeat.tif:0950-1229	27.874	1247.873	236.564	1396	723	1642	1244.826	396.67	22.022	1241.625	393.45	7.095	5.805	6.864	5.17	147.155	0.722	8.26	1319	100	3852	1220	141.34	5.711	1.328	0.753	0.859	Channel 1	949	p12_KO_tiles_20x_repeat.tif	p12
24276	p12_KO_tiles_20x_repeat.tif:0951-1226	5.408	1451.115	123.658	1467	1096	1673	712.154	395.459	8.431	710.79	394.095	2.58	2.58	2.825	2.437	134.998	0.956	3.225	1471	100	2206	1222	126.87	2.58	1.159	0.863	0.897	Channel 1	950	p12_KO_tiles_20x_repeat.tif	p12
24277	p12_KO_tiles_20x_repeat.tif:0952-1232	23.297	1131.933	82.864	1067	933	1356	854.775	397.343	18.686	852.045	394.095	5.16	6.45	6.555	4.525	105.216	0.838	6.947	1122	100	2646	1222	111.801	5.16	1.449	0.69	0.875	Channel 1	951	p12_KO_tiles_20x_repeat.tif	p12
24278	p12_KO_tiles_20x_repeat.tif:0953-1233	33.698	1135.074	107.711	1041	926	1428	1039.617	398.017	25.293	1035.225	394.095	7.74	7.095	8.134	5.275	27.045	0.662	8.654	1122	100	3210	1238	26.565	6.346	1.542	0.648	0.786	Channel 1	952	p12_KO_tiles_20x_repeat.tif	p12
24279	p12_KO_tiles_20x_repeat.tif:0954-1234	51.587	1192.696	111.911	1235	912	1579	1075.47	397.83	28.25	1070.7	394.095	9.03	7.74	8.74	7.515	172.472	0.812	9.302	1192	100	3320	1230	146.31	7.74	1.163	0.86	0.905	Channel 1	953	p12_KO_tiles_20x_repeat.tif	p12
24280	p12_KO_tiles_20x_repeat.tif:0955-1231	25.794	1269.746	113.292	1229	984	1627	1223.295	397.247	20.354	1219.695	394.095	6.45	5.805	6.414	5.12	40.733	0.782	7.211	1259	100	3782	1236	26.565	5.742	1.253	0.798	0.855	Channel 1	954	p12_KO_tiles_20x_repeat.tif	p12
24281	p12_KO_tiles_20x_repeat.tif:0956-1229	16.225	874.282	71.89	829	716	1025	1332.959	396.534	15.037	1330.635	394.095	4.515	4.515	4.608	4.483	163.334	0.902	5.2	875	100	4126	1226	150.255	4.515	1.028	0.973	0.907	Channel 1	955	p12_KO_tiles_20x_repeat.tif	p12
24282	p12_KO_tiles_20x_repeat.tif:0957-1233	26.626	1219.699	166.707	1193	846	1675	894.958	397.501	19.442	892.035	394.74	5.805	5.805	6.081	5.575	16.212	0.885	6.641	1231	100	2766	1238	29.055	5.805	1.091	0.917	0.908	Channel 1	956	p12_KO_tiles_20x_repeat.tif	p12
24283	p12_KO_tiles_20x_repeat.tif:0958-1230	11.233	1295.537	136.74	1098	1038	1565	925.061	396.448	12.835	922.995	394.74	3.87	3.87	4.066	3.517	145.406	0.857	4.651	1334	100	2862	1226	146.31	3.87	1.156	0.865	0.871	Channel 1	957	p12_KO_tiles_20x_repeat.tif	p12
24284	p12_KO_tiles_20x_repeat.tif:0959-1234	16.641	1089.763	117.811	1115	803	1366	954.568	398.159	18.308	952.665	394.74	4.515	6.45	6.167	3.435	106.871	0.624	6.578	1096	100	2960	1224	101.31	4.341	1.795	0.557	0.741	Channel 1	958	p12_KO_tiles_20x_repeat.tif	p12
24285	p12_KO_tiles_20x_repeat.tif:0960-1235	22.465	1355.463	168.44	1290	1068	1719	1082.704	398.359	19.442	1080.375	395.385	5.16	5.805	5.806	4.926	76.919	0.747	6.45	1315	100	3350	1226	126.87	5.16	1.179	0.848	0.871	Channel 1	959	p12_KO_tiles_20x_repeat.tif	p12
24286	p12_KO_tiles_20x_repeat.tif:0961-1236	26.21	1202.944	142.944	1186	874	1665	1136.434	398.369	21.423	1133.265	395.385	7.095	6.45	6.586	5.067	31.449	0.718	7.354	1186	100	3514	1242	15.255	5.928	1.3	0.769	0.803	Channel 1	960	p12_KO_tiles_20x_repeat.tif	p12
24287	p12_KO_tiles_20x_repeat.tif:0962-1238	19.969	1086.13	94.467	1088	844	1294	1032.86	399.913	19.442	1030.71	396.03	5.16	6.45	6.142	4.139	106.216	0.664	6.947	1079	100	3198	1248	68.199	4.831	1.484	0.674	0.787	Channel 1	961	p12_KO_tiles_20x_repeat.tif	p12
24288	p12_KO_tiles_20x_repeat.tif:0963-1239	36.194	1339.925	89.73	1423	1127	1539	1097.72	398.984	26.583	1093.275	396.03	8.385	7.095	8.85	5.207	152.525	0.644	9.235	1349	100	3390	1232	155.225	6.44	1.699	0.588	0.791	Channel 1	962	p12_KO_tiles_20x_repeat.tif	p12
24289	p12_KO_tiles_20x_repeat.tif:0964-1237	24.962	1191.104	65.359	1137	987	1346	1213.847	398.804	18.53	1211.31	396.03	5.16	5.805	6.263	5.074	61.42	0.914	6.977	1194	100	3758	1246	56.31	5.16	1.234	0.81	0.938	Channel 1	963	p12_KO_tiles_20x_repeat.tif	p12
24290	p12_KO_tiles_20x_repeat.tif:0965-1236	16.641	1192.006	210.37	1277	760	1566	1254.461	398.529	16.862	1251.945	396.03	5.16	5.16	5.626	3.766	149.432	0.736	6.085	1216	100	3886	1228	122.005	4.487	1.494	0.669	0.808	Channel 1	964	p12_KO_tiles_20x_repeat.tif	p12
24291	p12_KO_tiles_20x_repeat.tif:0966-1234	11.233	833.648	43.672	825	735	906	1290.729	397.905	12.835	1288.71	396.03	3.87	3.87	3.99	3.584	32.005	0.857	4.651	841	100	3996	1238	33.69	3.87	1.113	0.898	0.871	Channel 1	965	p12_KO_tiles_20x_repeat.tif	p12
24292	p12_KO_tiles_20x_repeat.tif:0967-1241	27.042	1179.323	141.568	1095	978	1731	691.584	400.064	20.51	688.86	396.675	5.805	7.095	6.462	5.328	84.708	0.808	7.211	1160	100	2142	1230	100.305	5.788	1.213	0.824	0.861	Channel 1	966	p12_KO_tiles_20x_repeat.tif	p12
24293	p12_KO_tiles_20x_repeat.tif:0968-1238	19.969	1417.745	173.551	1182	1153	1826	725.679	399.336	16.484	723.045	396.675	5.16	5.16	5.361	4.742	51.011	0.924	5.769	1408	100	2242	1242	26.565	5.017	1.131	0.885	0.906	Channel 1	967	p12_KO_tiles_20x_repeat.tif	p12
24294	p12_KO_tiles_20x_repeat.tif:0969-1239	30.37	1382.846	128.769	1291	1094	1801	822.954	399.71	20.354	819.795	396.675	6.45	5.805	6.599	5.86	163.378	0.921	6.977	1358	100	2546	1230	123.69	5.805	1.126	0.888	0.93	Channel 1	968	p12_KO_tiles_20x_repeat.tif	p12
24295	p12_KO_tiles_20x_repeat.tif:0970-1236	11.649	1103.036	85.605	1106	911	1271	873.422	398.403	12.835	871.395	396.675	3.87	3.87	4.202	3.529	154.591	0.889	4.651	1105	100	2704	1230	123.69	3.87	1.191	0.84	0.889	Channel 1	969	p12_KO_tiles_20x_repeat.tif	p12
24296	p12_KO_tiles_20x_repeat.tif:0971-1236	15.809	1404.171	184.332	1406	988	1782	1064.165	398.644	16.705	1061.67	396.675	5.16	3.87	5.416	3.717	179.848	0.712	5.947	1410	100	3294	1242	40.601	3.87	1.457	0.686	0.844	Channel 1	970	p12_KO_tiles_20x_repeat.tif	p12
24297	p12_KO_tiles_20x_repeat.tif:0972-1241	33.698	932.049	71.833	863	800	1188	1272.557	400.015	22.178	1269.36	396.675	6.45	7.095	7.995	5.367	51.218	0.861	8.41	919	100	3940	1252	57.529	5.929	1.49	0.671	0.915	Channel 1	971	p12_KO_tiles_20x_repeat.tif	p12
24298	p12_KO_tiles_20x_repeat.tif:0973-1240	33.698	850.037	105.317	764	656	1164	1314.896	400.039	22.556	1311.285	396.675	7.095	6.45	7.68	5.587	36.34	0.832	8.26	816	100	4066	1248	38.66	6.261	1.375	0.728	0.895	Channel 1	972	p12_KO_tiles_20x_repeat.tif	p12
24299	p12_KO_tiles_20x_repeat.tif:0974-1243	25.378	1479.959	161.563	1396	1051	1865	685.767	401.153	21.644	683.055	397.32	5.16	7.095	7.048	4.585	80.725	0.681	8.082	1468	100	2122	1254	61.39	5.16	1.537	0.65	0.819	Channel 1	973	p12_KO_tiles_20x_repeat.tif	p12
24300	p12_KO_tiles_20x_repeat.tif:0975-1241	28.29	1680.783	129.744	1668	1374	2064	718.34	400.156	19.976	715.305	397.32	6.45	5.805	6.26	5.754	10.725	0.891	6.947	1669	100	2218	1246	21.801	5.805	1.088	0.919	0.907	Channel 1	974	p12_KO_tiles_20x_repeat.tif	p12
24301	p12_KO_tiles_20x_repeat.tif:0976-1240	19.553	1263.138	153.474	1203	908	1684	911.255	400.03	16.484	908.805	397.32	5.16	5.16	5.104	4.877	135	0.904	5.549	1245	100	2820	1234	125.538	5.017	1.047	0.956	0.895	Channel 1	975	p12_KO_tiles_20x_repeat.tif	p12
24302	p12_KO_tiles_20x_repeat.tif:0977-1242	20.801	1399.31	138.802	1260	1006	1656	918.183	400.248	19.976	915.9	397.32	5.805	6.45	5.501	4.814	28.94	0.655	6.578	1430	100	2842	1232	101.31	5.781	1.143	0.875	0.787	Channel 1	976	p12_KO_tiles_20x_repeat.tif	p12
24303	p12_KO_tiles_20x_repeat.tif:0978-1242	27.042	1345.735	131.949	1368	984	1713	1089.747	400.49	20.732	1086.825	397.32	5.805	6.45	6.514	5.286	69.73	0.791	7.354	1349	100	3372	1250	52.125	5.769	1.232	0.811	0.867	Channel 1	977	p12_KO_tiles_20x_repeat.tif	p12
24304	p12_KO_tiles_20x_repeat.tif:0979-1239	17.473	1116.988	86.048	1066	960	1360	1230.353	399.685	15.95	1228.08	397.32	5.16	4.515	5.169	4.304	145.539	0.863	5.769	1097	100	3808	1234	153.435	4.515	1.201	0.833	0.894	Channel 1	978	p12_KO_tiles_20x_repeat.tif	p12
24305	p12_KO_tiles_20x_repeat.tif:0980-1242	19.137	1381.598	172.493	1289	1038	1695	706.822	400.503	16.484	704.34	397.965	5.16	5.16	5.287	4.609	155.391	0.885	5.769	1366	100	2184	1238	153.435	5.017	1.147	0.872	0.885	Channel 1	979	p12_KO_tiles_20x_repeat.tif	p12
24306	p12_KO_tiles_20x_repeat.tif:0981-1241	12.897	1258.46	101.989	1219	1028	1499	810.089	400.327	16.484	807.54	397.965	5.805	4.515	5.112	3.212	165.415	0.596	6.353	1249	100	2504	1234	156.038	3.987	1.592	0.628	0.729	Channel 1	980	p12_KO_tiles_20x_repeat.tif	p12
24307	p12_KO_tiles_20x_repeat.tif:0982-1244	41.186	1419.391	191.679	1530	907	1868	847.989	401.174	25.293	843.66	397.965	9.03	6.45	8.87	5.912	19.143	0.809	9.391	1444	100	2616	1250	15.945	6.323	1.5	0.667	0.896	Channel 1	981	p12_KO_tiles_20x_repeat.tif	p12
24308	p12_KO_tiles_20x_repeat.tif:0983-1243	20.801	1130.975	115.03	1039	851	1395	901.259	400.79	17.774	898.485	397.965	5.16	5.805	5.807	4.561	100.445	0.827	6.119	1128	100	2792	1234	108.435	4.904	1.273	0.786	0.87	Channel 1	982	p12_KO_tiles_20x_repeat.tif	p12
24309	p12_KO_tiles_20x_repeat.tif:0984-1245	25.794	1158.738	123.139	1224	897	1485	1188.881	401.523	24.38	1184.865	397.965	7.74	7.095	7.175	4.577	40.021	0.545	7.978	1155	100	3674	1244	14.036	6.346	1.568	0.638	0.705	Channel 1	983	p12_KO_tiles_20x_repeat.tif	p12
24310	p12_KO_tiles_20x_repeat.tif:0985-1244	27.042	1213.904	181.695	1192	788	1547	1261.754	401.066	20.354	1259.04	397.965	5.805	6.45	6.205	5.549	55.029	0.82	6.856	1237	100	3904	1250	41.186	5.805	1.118	0.894	0.878	Channel 1	984	p12_KO_tiles_20x_repeat.tif	p12
24311	p12_KO_tiles_20x_repeat.tif:0986-1243	13.729	1199.485	252.641	752	730	1548	1236.846	401.278	19.064	1234.53	398.61	5.805	4.515	5.114	3.418	161.366	0.475	6.385	1278	100	3828	1236	135	4.4	1.496	0.668	0.635	Channel 1	985	p12_KO_tiles_20x_repeat.tif	p12
24312	p12_KO_tiles_20x_repeat.tif:0987-1251	34.946	1647.39	242.162	1782	744	1955	557.288	403.563	22.934	554.7	399.255	5.16	8.385	8.45	5.266	94.567	0.835	8.773	1707	100	1724	1238	107.103	5.16	1.605	0.623	0.923	Channel 1	986	p12_KO_tiles_20x_repeat.tif	p12
24313	p12_KO_tiles_20x_repeat.tif:0988-1243	9.569	1184.087	113.085	1156	789	1356	829.765	400.755	12.457	827.535	399.255	4.515	3.225	4.374	2.785	174.795	0.775	4.912	1214	100	2566	1240	156.801	3.225	1.571	0.637	0.821	Channel 1	987	p12_KO_tiles_20x_repeat.tif	p12
24314	p12_KO_tiles_20x_repeat.tif:0989-1250	50.339	1153.86	127.915	1231	749	1385	859.884	403.16	27.117	855.27	399.255	9.03	7.74	8.8	7.283	19.086	0.86	9.589	1180	100	2652	1254	19.654	7.74	1.208	0.828	0.91	Channel 1	988	p12_KO_tiles_20x_repeat.tif	p12
24315	p12_KO_tiles_20x_repeat.tif:0990-1246	19.969	1325.25	197.9	1252	851	1696	948.096	401.701	17.24	945.57	399.255	5.16	5.16	5.226	4.865	141.159	0.844	5.947	1345	100	2934	1238	130.601	5.16	1.074	0.931	0.881	Channel 1	989	p12_KO_tiles_20x_repeat.tif	p12
24316	p12_KO_tiles_20x_repeat.tif:0991-1253	69.476	1210.738	209.057	1104	737	1812	574.102	404.834	35.17	568.245	399.9	12.9	8.385	12.447	7.107	163.896	0.706	13.297	1179	100	1762	1252	165.964	8.385	1.751	0.571	0.884	Channel 1	990	p12_KO_tiles_20x_repeat.tif	p12
24317	p12_KO_tiles_20x_repeat.tif:0992-1245	9.153	1119.17	128.109	1091	850	1325	602.049	401.571	11.011	600.495	399.9	3.225	3.225	3.583	3.253	45	0.949	4.13	1110	100	1862	1250	38.66	3.225	1.101	0.908	0.936	Channel 1	991	p12_KO_tiles_20x_repeat.tif	p12
24318	p12_KO_tiles_20x_repeat.tif:0993-1248	18.305	1442.778	149.43	1229	1055	1824	1057.991	402.202	17.774	1055.22	399.9	5.805	5.16	6.334	3.68	143.319	0.728	6.856	1441	100	3272	1240	131.186	4.327	1.721	0.581	0.838	Channel 1	992	p12_KO_tiles_20x_repeat.tif	p12
24319	p12_KO_tiles_20x_repeat.tif:0994-1250	8.737	1443.798	344.577	1516	841	1947	1249.073	402.035	17.24	1247.43	399.9	3.225	6.45	5.431	2.048	84.784	0.369	6.947	1536	100	3870	1260	68.199	3.225	2.652	0.377	0.583	Channel 1	993	p12_KO_tiles_20x_repeat.tif	p12
24320	p12_KO_tiles_20x_repeat.tif:0995-1250	28.706	982.163	116.057	992	742	1256	1283.115	403.13	20.732	1280.325	399.9	5.805	6.45	6.441	5.675	79.291	0.839	6.856	976	100	3972	1242	131.186	5.805	1.135	0.881	0.89	Channel 1	994	p12_KO_tiles_20x_repeat.tif	p12
24321	p12_KO_tiles_20x_repeat.tif:0996-1249	21.217	975.495	156.419	872	573	1258	1340.278	402.651	18.152	1337.73	399.9	5.16	5.805	5.501	4.911	88.128	0.809	6.119	988	100	4154	1258	71.565	5.16	1.12	0.893	0.857	Channel 1	995	p12_KO_tiles_20x_repeat.tif	p12
24322	p12_KO_tiles_20x_repeat.tif:0997-1249	16.641	1243.812	147.838	1279	874	1525	675.734	402.722	15.95	673.38	400.545	5.16	4.515	4.902	4.322	32.115	0.822	5.769	1252	100	2088	1254	26.565	4.515	1.134	0.882	0.86	Channel 1	996	p12_KO_tiles_20x_repeat.tif	p12
24323	p12_KO_tiles_20x_repeat.tif:0998-1250	8.737	1269.643	116.857	1220	933	1497	834.645	402.741	13.747	832.695	400.545	3.225	5.16	4.734	2.35	116.203	0.581	5.769	1291	100	2584	1242	116.565	3.193	2.015	0.496	0.737	Channel 1	997	p12_KO_tiles_20x_repeat.tif	p12
24324	p12_KO_tiles_20x_repeat.tif:0999-1251	32.45	1333.394	89.246	1411	1011	1519	1107.928	403.39	23.468	1104.24	400.545	7.74	5.805	7.969	5.185	161.397	0.74	8.41	1339	100	3424	1246	147.529	5.726	1.537	0.651	0.857	Channel 1	998	p12_KO_tiles_20x_repeat.tif	p12
24325	p12_KO_tiles_20x_repeat.tif:1000-1247	9.569	1177.772	99.965	1067	933	1378	1124.698	402.101	11.545	1122.945	400.545	3.87	3.225	3.713	3.281	20.702	0.902	4.13	1164	100	3482	1250	38.66	3.225	1.132	0.884	0.885	Channel 1	999	p12_KO_tiles_20x_repeat.tif	p12
24326	p12_KO_tiles_20x_repeat.tif:1001-1250	14.977	1224.229	87.421	1213	1064	1457	1220.34	403.125	14.282	1218.405	400.545	3.87	5.16	4.889	3.9	90	0.923	5.319	1213	100	3782	1242	104.036	3.87	1.254	0.798	0.9	Channel 1	1000	p12_KO_tiles_20x_repeat.tif	p12
24327	p12_KO_tiles_20x_repeat.tif:1002-1251	29.538	1470.183	331.004	1216	620	2197	1243.792	403.32	21.266	1240.335	400.545	7.095	5.805	7.668	4.905	153.484	0.821	8.082	1470	100	3846	1244	151.39	5.481	1.563	0.64	0.887	Channel 1	1001	p12_KO_tiles_20x_repeat.tif	p12
24328	p12_KO_tiles_20x_repeat.tif:1003-1251	16.225	1406.256	337.417	995	793	1955	669.105	403.414	15.037	666.93	401.19	4.515	4.515	4.942	4.18	132.563	0.902	5.549	1424	100	2068	1246	144.462	4.515	1.182	0.846	0.907	Channel 1	1002	p12_KO_tiles_20x_repeat.tif	p12
24329	p12_KO_tiles_20x_repeat.tif:1004-1255	34.53	1414.991	114.1	1403	1059	1665	696.728	405.017	22.556	693.375	401.19	6.45	7.095	7.202	6.104	118.012	0.853	8.082	1432	100	2156	1244	118.61	6.45	1.18	0.848	0.907	Channel 1	1003	p12_KO_tiles_20x_repeat.tif	p12
24330	p12_KO_tiles_20x_repeat.tif:1005-1252	23.297	1151.375	127.292	1046	933	1435	896.055	403.805	18.152	893.325	401.19	5.805	5.16	5.573	5.322	149.201	0.889	6.119	1148	100	2770	1248	161.565	5.16	1.047	0.955	0.911	Channel 1	1004	p12_KO_tiles_20x_repeat.tif	p12
24331	p12_KO_tiles_20x_repeat.tif:1006-1250	12.065	1526.034	93.144	1447	1311	1702	1048.826	403.27	12.835	1046.835	401.19	3.87	3.87	4.066	3.778	29.35	0.92	4.651	1531	100	3246	1254	33.69	3.87	1.076	0.929	0.906	Channel 1	1005	p12_KO_tiles_20x_repeat.tif	p12
24332	p12_KO_tiles_20x_repeat.tif:1007-1253	24.962	1430.475	147.64	1493	952	1835	1066.379	404.157	19.064	1063.605	401.19	5.805	5.805	5.953	5.339	45.811	0.863	6.45	1437	100	3298	1258	36.87	5.769	1.115	0.897	0.889	Channel 1	1006	p12_KO_tiles_20x_repeat.tif	p12
24333	p12_KO_tiles_20x_repeat.tif:1008-1251	13.313	1187.93	85.292	1132	958	1379	1094.646	403.508	14.503	1092.63	401.19	3.87	4.515	4.701	3.606	61.196	0.795	5.549	1184	100	3390	1258	54.462	3.87	1.304	0.767	0.877	Channel 1	1007	p12_KO_tiles_20x_repeat.tif	p12
24334	p12_KO_tiles_20x_repeat.tif:1009-1255	28.29	1171.783	117.926	1073	876	1450	1138.605	404.377	22.178	1135.845	401.19	6.45	7.095	6.429	5.602	75.737	0.723	7.354	1178	100	3526	1244	105.255	6.323	1.148	0.871	0.814	Channel 1	1008	p12_KO_tiles_20x_repeat.tif	p12
24335	p12_KO_tiles_20x_repeat.tif:1010-1252	21.633	964.856	123.611	897	658	1200	1253.161	403.882	17.24	1250.655	401.19	5.16	5.16	5.481	5.026	60.082	0.915	6.085	947	100	3880	1260	57.995	5.16	1.091	0.917	0.92	Channel 1	1009	p12_KO_tiles_20x_repeat.tif	p12
24336	p12_KO_tiles_20x_repeat.tif:1011-1254	20.385	1110.526	112.719	979	918	1432	815.142	404.395	18.152	812.055	401.835	5.805	5.16	6.823	3.804	144.834	0.777	7.354	1100	100	2518	1248	142.125	4.327	1.793	0.558	0.883	Channel 1	1010	p12_KO_tiles_20x_repeat.tif	p12
24337	p12_KO_tiles_20x_repeat.tif:1012-1257	35.778	1231.924	106.65	1128	988	1475	922.298	405.608	22.934	919.125	401.835	6.45	7.095	7.643	5.961	119.837	0.855	8.26	1215	100	2852	1248	128.66	6.45	1.282	0.78	0.915	Channel 1	1011	p12_KO_tiles_20x_repeat.tif	p12
24338	p12_KO_tiles_20x_repeat.tif:1013-1258	29.538	1328.725	188.181	1237	997	1778	954.668	405.492	22.556	952.02	401.835	5.805	7.74	7.27	5.173	92.795	0.73	8.159	1289	100	2956	1246	108.435	5.805	1.405	0.712	0.84	Channel 1	1012	p12_KO_tiles_20x_repeat.tif	p12
24339	p12_KO_tiles_20x_repeat.tif:1014-1255	27.458	1462.004	244.14	1292	854	1918	1074.365	404.835	20.732	1071.345	401.835	6.45	5.805	6.573	5.319	171.376	0.803	6.977	1492	100	3324	1246	146.31	5.759	1.236	0.809	0.886	Channel 1	1013	p12_KO_tiles_20x_repeat.tif	p12
24340	p12_KO_tiles_20x_repeat.tif:1015-1256	27.458	1026.371	99.958	923	855	1419	1194.051	404.943	19.976	1191.315	401.835	5.805	6.45	6.538	5.347	112.376	0.865	7.211	1011	100	3696	1246	116.565	5.769	1.223	0.818	0.898	Channel 1	1014	p12_KO_tiles_20x_repeat.tif	p12
24341	p12_KO_tiles_20x_repeat.tif:1016-1255	17.057	1120.537	157.571	1046	882	1532	1210.846	404.863	16.862	1208.73	401.835	4.515	5.805	5.308	4.092	89.815	0.754	6.119	1072	100	3752	1246	108.435	4.487	1.297	0.771	0.828	Channel 1	1015	p12_KO_tiles_20x_repeat.tif	p12
24342	p12_KO_tiles_20x_repeat.tif:1017-1256	25.794	1404.343	181.186	1239	999	2049	731.18	405.164	18.907	728.205	402.48	5.805	5.16	6.035	5.441	177.008	0.907	6.641	1369	100	2258	1262	29.055	5.16	1.109	0.902	0.939	Channel 1	1016	p12_KO_tiles_20x_repeat.tif	p12
24343	p12_KO_tiles_20x_repeat.tif:1018-1257	24.962	1244.362	152.96	1290	914	1573	883.854	405.028	19.064	881.07	402.48	5.805	5.805	5.894	5.393	137.277	0.863	6.45	1262	100	2734	1248	126.87	5.769	1.093	0.915	0.896	Channel 1	1017	p12_KO_tiles_20x_repeat.tif	p12
24344	p12_KO_tiles_20x_repeat.tif:1019-1257	32.45	1043.609	71.045	1071	841	1253	989.901	405.349	21.644	986.205	402.48	7.095	5.805	7.317	5.646	157.516	0.87	7.873	1032	100	3060	1250	145.008	5.805	1.296	0.772	0.918	Channel 1	1018	p12_KO_tiles_20x_repeat.tif	p12
24345	p12_KO_tiles_20x_repeat.tif:1020-1256	20.385	1087.398	113.873	950	881	1425	1040.326	405.159	17.24	1037.805	402.48	5.16	5.16	5.488	4.73	102.956	0.862	6.085	1073	100	3222	1248	122.005	5.06	1.16	0.862	0.891	Channel 1	1019	p12_KO_tiles_20x_repeat.tif	p12
24346	p12_KO_tiles_20x_repeat.tif:1021-1257	25.378	1002.135	125.441	944	776	1290	1290.27	405.044	22.178	1286.775	402.48	7.095	5.805	7.199	4.489	164.283	0.648	7.55	996	100	3990	1252	160.017	5.319	1.604	0.624	0.767	Channel 1	1020	p12_KO_tiles_20x_repeat.tif	p12
24347	p12_KO_tiles_20x_repeat.tif:1022-1256	9.985	1068.75	62.079	1029	871	1221	640.888	404.953	11.545	639.195	403.125	3.225	3.87	3.941	3.225	109.605	0.941	4.327	1059	100	1984	1250	116.565	3.225	1.222	0.818	0.906	Channel 1	1021	p12_KO_tiles_20x_repeat.tif	p12
24348	p12_KO_tiles_20x_repeat.tif:1023-1259	18.305	1426.881	261.423	1231	814	1847	680.915	405.632	16.862	678.54	403.125	4.515	5.805	5.357	4.351	100.223	0.809	5.947	1485	100	2108	1250	102.529	4.515	1.231	0.812	0.88	Channel 1	1022	p12_KO_tiles_20x_repeat.tif	p12
24349	p12_KO_tiles_20x_repeat.tif:1024-1259	23.297	1541.339	152.318	1269	1248	1877	723.057	406.016	18.907	720.465	403.125	5.16	5.805	6.15	4.823	93.376	0.819	6.641	1523	100	2236	1268	60.945	5.09	1.275	0.784	0.889	Channel 1	1023	p12_KO_tiles_20x_repeat.tif	p12
24350	p12_KO_tiles_20x_repeat.tif:1025-1260	28.29	1267.706	146.295	1359	946	1590	1099.877	406.416	21.644	1096.5	403.125	6.45	6.45	6.579	5.475	25.807	0.759	7.522	1289	100	3400	1266	30.964	6.257	1.202	0.832	0.855	Channel 1	1024	p12_KO_tiles_20x_repeat.tif	p12
24351	p12_KO_tiles_20x_repeat.tif:1026-1262	20.801	1293.385	82.95	1234	1096	1557	690.563	407.292	19.976	688.215	403.77	5.805	6.45	6.215	4.261	123.142	0.655	7.297	1290	100	2136	1252	135	4.867	1.459	0.686	0.787	Channel 1	1025	p12_KO_tiles_20x_repeat.tif	p12
24352	p12_KO_tiles_20x_repeat.tif:1027-1264	24.129	1200.043	144.369	1275	810	1838	820.218	408.252	21.644	817.215	403.77	5.16	7.74	6.959	4.415	90.39	0.647	8.159	1214	100	2540	1252	108.435	5.16	1.576	0.634	0.795	Channel 1	1026	p12_KO_tiles_20x_repeat.tif	p12
24353	p12_KO_tiles_20x_repeat.tif:1028-1262	32.45	1156.625	116.581	1134	844	1557	960.984	406.929	21.266	957.825	403.77	6.45	6.45	6.842	6.039	45.011	0.902	7.354	1139	100	2970	1268	37.875	6.385	1.133	0.883	0.918	Channel 1	1027	p12_KO_tiles_20x_repeat.tif	p12
24354	p12_KO_tiles_20x_repeat.tif:1029-1263	28.29	1445.982	125.299	1441	979	1717	716.88	407.45	21.266	713.37	404.415	6.45	5.805	6.628	5.434	5.552	0.786	7.211	1453	100	2212	1262	153.435	5.805	1.22	0.82	0.877	Channel 1	1028	p12_KO_tiles_20x_repeat.tif	p12
24355	p12_KO_tiles_20x_repeat.tif:1030-1264	24.962	1209.888	145.678	947	914	1463	825.772	407.543	21.11	823.02	404.415	5.16	6.45	6.811	4.666	88.313	0.704	7.354	1218	100	2554	1272	52.125	5.16	1.46	0.685	0.839	Channel 1	1029	p12_KO_tiles_20x_repeat.tif	p12
24356	p12_KO_tiles_20x_repeat.tif:1031-1261	17.889	1078.36	122.987	1042	782	1353	831.623	406.763	16.327	828.825	404.415	5.16	4.515	5.365	4.246	22.876	0.843	6.085	1092	100	2570	1266	32.005	4.515	1.264	0.791	0.896	Channel 1	1030	p12_KO_tiles_20x_repeat.tif	p12
24357	p12_KO_tiles_20x_repeat.tif:1032-1268	45.763	1058.948	78.956	961	876	1248	1264.792	408.918	26.426	1261.62	404.415	6.45	9.03	9.289	6.273	96.35	0.823	9.589	1053	100	3918	1254	109.654	6.45	1.481	0.675	0.913	Channel 1	1031	p12_KO_tiles_20x_repeat.tif	p12
24358	p12_KO_tiles_20x_repeat.tif:1033-1264	27.458	985.011	79.364	950	812	1198	1272.624	407.269	22.022	1269.36	404.415	6.45	6.45	6.767	5.166	159.441	0.711	7.767	977	100	3936	1256	131.634	6.183	1.31	0.763	0.82	Channel 1	1032	p12_KO_tiles_20x_repeat.tif	p12
24359	p12_KO_tiles_20x_repeat.tif:1034-1265	35.362	935.6	120.768	1006	684	1224	1330.161	407.94	22.713	1326.765	404.415	7.095	7.095	6.93	6.497	114.383	0.861	7.522	924	100	4120	1254	120.964	6.841	1.067	0.938	0.89	Channel 1	1033	p12_KO_tiles_20x_repeat.tif	p12
24360	p12_KO_tiles_20x_repeat.tif:1035-1263	27.874	910.608	137.782	852	568	1179	1349.691	407.462	19.82	1346.76	404.415	5.805	5.805	6.593	5.383	42.436	0.892	7.354	900	100	4176	1270	37.875	5.805	1.225	0.816	0.931	Channel 1	1034	p12_KO_tiles_20x_repeat.tif	p12
24361	p12_KO_tiles_20x_repeat.tif:1036-1268	35.778	1240.419	98.145	1150	1026	1514	705.54	408.698	23.09	702.405	405.06	6.45	7.74	7.483	6.088	109.956	0.843	7.978	1236	100	2184	1256	104.036	6.45	1.229	0.814	0.891	Channel 1	1035	p12_KO_tiles_20x_repeat.tif	p12
24362	p12_KO_tiles_20x_repeat.tif:1037-1265	24.129	1150.832	117.497	1113	914	1465	1034.28	407.662	21.644	1030.065	405.06	7.095	5.805	6.464	4.753	138.865	0.647	7.55	1155	100	3194	1260	160.017	5.781	1.36	0.735	0.773	Channel 1	1036	p12_KO_tiles_20x_repeat.tif	p12
24363	p12_KO_tiles_20x_repeat.tif:1038-1264	16.641	1040.694	63.584	994	928	1229	1151.164	407.495	17.24	1148.1	405.06	5.16	5.16	5.716	3.707	131.736	0.704	6.45	1027	100	3560	1258	143.13	4.432	1.542	0.648	0.808	Channel 1	1037	p12_KO_tiles_20x_repeat.tif	p12
24364	p12_KO_tiles_20x_repeat.tif:1039-1265	30.37	958.188	161.616	1002	590	1277	1300.245	408.077	20.732	1297.095	405.06	6.45	5.805	6.519	5.932	163.649	0.888	6.977	992	100	4026	1256	123.69	5.805	1.099	0.91	0.918	Channel 1	1038	p12_KO_tiles_20x_repeat.tif	p12
24365	p12_KO_tiles_20x_repeat.tif:1040-1262	10.401	836.85	48.364	858	743	936	1318.264	406.827	12.08	1316.445	405.06	3.87	3.87	3.861	3.43	152.052	0.896	4.327	837	100	4082	1258	153.435	3.649	1.126	0.888	0.862	Channel 1	1039	p12_KO_tiles_20x_repeat.tif	p12
24366	p12_KO_tiles_20x_repeat.tif:1041-1263	6.24	1214.733	94.412	1074	1023	1464	847.853	407.146	9.877	846.24	405.705	3.225	3.225	3.002	2.647	90	0.804	3.473	1199	100	2626	1258	111.801	3.173	1.134	0.882	0.789	Channel 1	1040	p12_KO_tiles_20x_repeat.tif	p12
24367	p12_KO_tiles_20x_repeat.tif:1042-1265	21.217	1134.338	111.07	1130	941	1439	943.148	407.975	17.24	940.41	405.705	5.805	4.515	5.884	4.591	15.264	0.897	6.353	1131	100	2916	1270	23.962	4.515	1.282	0.78	0.919	Channel 1	1041	p12_KO_tiles_20x_repeat.tif	p12
24368	p12_KO_tiles_20x_repeat.tif:1043-1267	23.713	1097.842	82.753	1005	859	1309	1091.221	408.517	19.22	1088.115	405.705	6.45	5.805	5.979	5.05	9.159	0.807	6.947	1094	100	3374	1270	21.801	5.473	1.184	0.845	0.851	Channel 1	1042	p12_KO_tiles_20x_repeat.tif	p12
24369	p12_KO_tiles_20x_repeat.tif:1044-1266	18.305	1059.767	170.83	1122	505	1335	1235.424	408.256	15.95	1233.24	405.705	4.515	5.16	5.27	4.423	102.034	0.904	5.769	1100	100	3826	1258	116.565	4.515	1.192	0.839	0.907	Channel 1	1043	p12_KO_tiles_20x_repeat.tif	p12
24370	p12_KO_tiles_20x_repeat.tif:1045-1270	28.29	1103.846	102.937	1125	841	1345	586.125	409.452	21.266	583.08	406.35	6.45	6.45	7.244	4.972	46.235	0.786	7.873	1104	100	1812	1280	55.008	5.769	1.457	0.686	0.883	Channel 1	1044	p12_KO_tiles_20x_repeat.tif	p12
24371	p12_KO_tiles_20x_repeat.tif:1046-1270	27.874	1467.974	183.361	1500	1026	1822	1063.215	409.898	20.732	1060.38	406.35	5.805	6.45	6.671	5.32	135.046	0.815	7.354	1478	100	3290	1262	127.875	5.805	1.254	0.798	0.882	Channel 1	1045	p12_KO_tiles_20x_repeat.tif	p12
24372	p12_KO_tiles_20x_repeat.tif:1047-1267	15.393	1101.743	72.733	1049	936	1279	1105.853	408.573	15.037	1103.595	406.35	4.515	4.515	4.702	4.168	29.776	0.855	5.2	1102	100	3422	1270	29.745	4.515	1.128	0.886	0.881	Channel 1	1046	p12_KO_tiles_20x_repeat.tif	p12
24373	p12_KO_tiles_20x_repeat.tif:1048-1271	26.626	1150.426	90.467	1122	940	1465	1114.842	409.807	21.266	1111.98	406.35	5.805	7.095	7.583	4.47	123.17	0.74	8.41	1155	100	3452	1260	122.471	5.15	1.696	0.59	0.859	Channel 1	1047	p12_KO_tiles_20x_repeat.tif	p12
24374	p12_KO_tiles_20x_repeat.tif:1049-1267	20.385	1054.25	154.164	1259	701	1347	1340.501	408.476	18.53	1337.73	406.35	5.805	4.515	5.829	4.453	1.527	0.746	6.385	1063	100	4148	1260	135	4.515	1.309	0.764	0.875	Channel 1	1048	p12_KO_tiles_20x_repeat.tif	p12
24375	p12_KO_tiles_20x_repeat.tif:1050-1273	35.362	1298.197	182.163	1422	823	1657	853.369	410.596	22.556	850.11	406.995	6.45	7.095	7.113	6.33	117.705	0.873	7.767	1341	100	2638	1264	131.634	6.45	1.124	0.89	0.909	Channel 1	1049	p12_KO_tiles_20x_repeat.tif	p12
24376	p12_KO_tiles_20x_repeat.tif:1051-1268	12.897	1100.548	96.19	1174	846	1260	912.29	408.899	13.747	910.095	406.995	4.515	3.87	4.711	3.486	153.435	0.858	5.038	1115	100	2824	1262	129.806	3.75	1.351	0.74	0.873	Channel 1	1050	p12_KO_tiles_20x_repeat.tif	p12
24377	p12_KO_tiles_20x_repeat.tif:1052-1267	10.401	1220.65	93.936	1305	984	1373	1127.009	408.685	12.08	1124.88	406.995	4.515	3.225	4.17	3.175	13.391	0.896	4.696	1230	100	3488	1270	15.945	3.225	1.313	0.761	0.877	Channel 1	1051	p12_KO_tiles_20x_repeat.tif	p12
24378	p12_KO_tiles_20x_repeat.tif:1053-1270	18.721	1046.406	109.168	952	869	1352	1142.202	409.898	18.152	1139.715	406.995	5.805	5.16	5.699	4.183	137.584	0.714	6.45	1036	100	3536	1262	126.87	5.017	1.362	0.734	0.833	Channel 1	1052	p12_KO_tiles_20x_repeat.tif	p12
24379	p12_KO_tiles_20x_repeat.tif:1054-1272	37.442	1133.217	109.044	1095	964	1565	1201.255	409.833	25.67	1197.12	406.995	9.03	6.45	9.137	5.217	16.266	0.714	9.391	1107	100	3712	1276	15.945	5.869	1.751	0.571	0.845	Channel 1	1053	p12_KO_tiles_20x_repeat.tif	p12
24380	p12_KO_tiles_20x_repeat.tif:1055-1274	43.267	1262.389	128.486	1435	996	1610	1225.55	410.536	25.827	1221.63	406.995	8.385	7.74	7.745	7.113	169.276	0.815	8.773	1261	100	3788	1278	17.103	7.426	1.089	0.918	0.878	Channel 1	1054	p12_KO_tiles_20x_repeat.tif	p12
24381	p12_KO_tiles_20x_repeat.tif:1056-1272	22.881	1136.877	107.886	1176	899	1382	1022.366	410.296	18.152	1019.745	407.64	5.805	5.16	5.84	4.988	30.93	0.873	6.45	1147	100	3162	1278	36.87	5.16	1.171	0.854	0.902	Channel 1	1055	p12_KO_tiles_20x_repeat.tif	p12
24382	p12_KO_tiles_20x_repeat.tif:1057-1272	18.721	1171.25	121.523	1025	938	1492	1029.284	410.242	17.617	1026.84	407.64	5.16	5.16	5.485	4.346	144.443	0.758	6.45	1152	100	3186	1264	126.87	4.807	1.262	0.792	0.849	Channel 1	1056	p12_KO_tiles_20x_repeat.tif	p12
24383	p12_KO_tiles_20x_repeat.tif:1058-1275	16.225	1204.442	81.459	1167	974	1391	1110.368	411.568	19.064	1108.11	407.64	4.515	7.095	6.472	3.192	108.981	0.561	7.55	1202	100	3440	1264	109.983	4.065	2.027	0.493	0.729	Channel 1	1057	p12_KO_tiles_20x_repeat.tif	p12
24384	p12_KO_tiles_20x_repeat.tif:1059-1272	11.649	982.616	64.072	982	856	1092	1147.34	409.828	17.396	1144.875	407.64	4.515	5.16	4.636	3.199	109.287	0.484	5.549	989	100	3550	1264	125.538	4.287	1.449	0.69	0.636	Channel 1	1058	p12_KO_tiles_20x_repeat.tif	p12
24385	p12_KO_tiles_20x_repeat.tif:1060-1276	19.969	1041.964	75.672	1026	895	1271	1210.907	410.946	23.846	1208.085	407.64	5.805	7.74	5.77	4.407	82.802	0.441	8.385	1034	100	3754	1288	67.38	5.507	1.309	0.764	0.623	Channel 1	1059	p12_KO_tiles_20x_repeat.tif	p12
24386	p12_KO_tiles_20x_repeat.tif:1061-1274	30.37	1082.596	145.425	1122	690	1348	1288.441	410.975	20.354	1285.485	407.64	5.805	6.45	6.656	5.81	64.819	0.921	7.211	1107	100	3990	1284	63.435	5.805	1.146	0.873	0.93	Channel 1	1060	p12_KO_tiles_20x_repeat.tif	p12
24387	p12_KO_tiles_20x_repeat.tif:1062-1273	29.122	1026.75	180.119	829	700	1466	1312.437	410.561	20.354	1309.35	407.64	6.45	5.805	6.421	5.775	26.569	0.883	6.977	1009	100	4060	1278	33.69	5.805	1.112	0.899	0.909	Channel 1	1061	p12_KO_tiles_20x_repeat.tif	p12
24388	p12_KO_tiles_20x_repeat.tif:1063-1276	31.202	1561.557	238.515	1598	798	2044	930.249	411.351	21.266	926.865	408.285	6.45	6.45	7.822	5.079	135	0.867	8.26	1608	100	2876	1266	128.66	5.473	1.54	0.649	0.926	Channel 1	1062	p12_KO_tiles_20x_repeat.tif	p12
24389	p12_KO_tiles_20x_repeat.tif:1064-1277	31.202	1167.93	115.067	1154	840	1411	967.702	411.609	21.644	964.92	408.285	5.805	7.095	6.828	5.819	74.46	0.837	7.354	1185	100	2994	1286	52.125	5.805	1.173	0.852	0.898	Channel 1	1063	p12_KO_tiles_20x_repeat.tif	p12
24390	p12_KO_tiles_20x_repeat.tif:1065-1275	24.129	1244.849	156.947	1124	881	1553	1075.76	411.188	19.22	1072.635	408.285	6.45	5.805	6.089	5.046	2.218	0.821	6.578	1245	100	3326	1272	168.69	5.507	1.207	0.829	0.853	Channel 1	1064	p12_KO_tiles_20x_repeat.tif	p12
24391	p12_KO_tiles_20x_repeat.tif:1066-1275	14.977	965.431	38.161	921	858	1054	1360.466	411.062	15.415	1359.015	408.285	3.225	5.805	5.98	3.189	85.265	0.792	6.119	972	100	4216	1284	71.565	3.225	1.875	0.533	0.9	Channel 1	1065	p12_KO_tiles_20x_repeat.tif	p12
24392	p12_KO_tiles_20x_repeat.tif:1067-1282	16.225	1721.686	218.084	1821	1160	2020	560.861	412.808	18.53	559.215	409.575	3.225	7.74	6.989	2.956	86.43	0.594	7.847	1798	100	1738	1294	80.538	3.225	2.365	0.423	0.839	Channel 1	1066	p12_KO_tiles_20x_repeat.tif	p12
24393	p12_KO_tiles_20x_repeat.tif:1068-1276	16.225	1456.25	249.522	1729	869	1823	680.45	411.419	16.327	677.895	409.575	5.16	3.87	5.426	3.807	177.908	0.765	5.769	1490	100	2102	1270	153.435	3.87	1.425	0.702	0.886	Channel 1	1067	p12_KO_tiles_20x_repeat.tif	p12
24394	p12_KO_tiles_20x_repeat.tif:1069-1280	32.45	1393.074	170.829	1256	1104	1895	727.684	412.974	21.8	724.335	409.575	7.095	6.45	6.948	5.946	36.18	0.858	7.55	1359	100	2246	1286	19.983	6.385	1.168	0.856	0.891	Channel 1	1068	p12_KO_tiles_20x_repeat.tif	p12
24395	p12_KO_tiles_20x_repeat.tif:1070-1276	10.817	1112.096	76.618	1030	944	1316	917.81	411.535	12.457	915.9	409.575	3.87	3.87	3.968	3.471	135	0.876	4.561	1107	100	2840	1272	135	3.649	1.143	0.875	0.867	Channel 1	1069	p12_KO_tiles_20x_repeat.tif	p12
24396	p12_KO_tiles_20x_repeat.tif:1071-1281	35.778	1388.576	199.695	1226	928	1921	1136.678	413.235	24.38	1133.265	409.575	7.74	7.095	7.021	6.488	134.956	0.756	7.978	1379	100	3514	1286	14.036	7.095	1.082	0.924	0.839	Channel 1	1070	p12_KO_tiles_20x_repeat.tif	p12
24397	p12_KO_tiles_20x_repeat.tif:1072-1281	27.042	1034.823	77.956	953	890	1241	633.772	413.103	19.442	630.81	410.22	5.805	5.805	6.04	5.701	26.69	0.899	6.641	1020	100	1956	1286	29.055	5.805	1.06	0.944	0.915	Channel 1	1071	p12_KO_tiles_20x_repeat.tif	p12
24398	p12_KO_tiles_20x_repeat.tif:1073-1282	26.626	1599.199	256.289	1502	914	2103	694.081	413.445	19.442	691.44	410.22	5.16	6.45	6.568	5.162	110.158	0.885	6.977	1602	100	2148	1272	123.69	5.16	1.272	0.786	0.921	Channel 1	1072	p12_KO_tiles_20x_repeat.tif	p12
24399	p12_KO_tiles_20x_repeat.tif:1074-1283	31.202	1136.167	125.306	1011	829	1516	838.092	413.879	20.888	835.275	410.22	5.805	7.095	7.391	5.375	114.808	0.899	7.794	1125	100	2594	1272	114.444	5.769	1.375	0.727	0.92	Channel 1	1073	p12_KO_tiles_20x_repeat.tif	p12
24400	p12_KO_tiles_20x_repeat.tif:1075-1283	23.713	1468.368	218.242	1456	1064	1861	1040.244	412.998	22.556	1036.515	410.22	6.45	7.095	7.544	4.002	138.166	0.586	8.41	1464	100	3218	1272	122.471	5.16	1.885	0.53	0.735	Channel 1	1074	p12_KO_tiles_20x_repeat.tif	p12
24401	p12_KO_tiles_20x_repeat.tif:1076-1282	28.706	1212.38	113.434	1129	912	1526	1103.618	413.599	21.8	1100.37	410.22	7.095	6.45	7.21	5.069	158.945	0.759	7.55	1200	100	3412	1276	160.017	5.769	1.422	0.703	0.831	Channel 1	1075	p12_KO_tiles_20x_repeat.tif	p12
24402	p12_KO_tiles_20x_repeat.tif:1077-1286	48.675	1143.647	119.966	1226	898	1507	1216.732	414.214	26.96	1213.245	410.22	7.095	9.03	8.863	6.993	88.568	0.842	9.391	1142	100	3766	1272	105.945	7.095	1.267	0.789	0.914	Channel 1	1076	p12_KO_tiles_20x_repeat.tif	p12
24403	p12_KO_tiles_20x_repeat.tif:1078-1284	39.522	1142.292	128.485	1040	897	1448	1233.101	414.372	24.915	1229.37	410.22	7.74	7.74	7.796	6.455	141.116	0.8	8.41	1119	100	3816	1274	122.471	6.923	1.208	0.828	0.86	Channel 1	1077	p12_KO_tiles_20x_repeat.tif	p12
24404	p12_KO_tiles_20x_repeat.tif:1079-1284	32.45	1132.715	88.119	1060	957	1350	1270.559	413.999	23.846	1266.78	410.22	6.45	7.74	7.281	5.675	83.233	0.717	7.978	1122	100	3936	1272	104.036	6.346	1.283	0.779	0.825	Channel 1	1078	p12_KO_tiles_20x_repeat.tif	p12
24405	p12_KO_tiles_20x_repeat.tif:1080-1283	16.641	1395.375	65.945	1380	1210	1543	717.224	413.816	16.327	715.305	410.865	3.87	5.805	5.921	3.578	106.951	0.784	6.353	1397	100	2220	1274	113.962	3.87	1.655	0.604	0.879	Channel 1	1079	p12_KO_tiles_20x_repeat.tif	p12
24406	p12_KO_tiles_20x_repeat.tif:1081-1283	26.626	1357.578	126.799	1218	1061	1621	1254.958	413.878	19.064	1251.945	410.865	5.805	5.805	5.919	5.727	45.036	0.921	6.45	1384	100	3884	1290	36.87	5.805	1.033	0.968	0.921	Channel 1	1080	p12_KO_tiles_20x_repeat.tif	p12
24407	p12_KO_tiles_20x_repeat.tif:1082-1282	17.889	976.994	69.681	979	747	1138	1279.958	413.423	15.572	1277.745	410.865	4.515	5.16	5.126	4.444	83.803	0.927	5.511	985	100	3966	1274	110.556	4.515	1.153	0.867	0.905	Channel 1	1081	p12_KO_tiles_20x_repeat.tif	p12
24408	p12_KO_tiles_20x_repeat.tif:1083-1287	28.29	1153.191	130.659	1107	847	1582	658.602	415.124	19.976	655.965	411.51	5.16	7.095	6.952	5.181	99.115	0.891	7.55	1140	100	2038	1276	109.983	5.16	1.342	0.745	0.919	Channel 1	1082	p12_KO_tiles_20x_repeat.tif	p12
24409	p12_KO_tiles_20x_repeat.tif:1084-1281	8.737	1135.655	75.627	1042	990	1273	674.993	413.123	10.633	673.38	411.51	3.225	3.225	3.335	3.335	0	0.971	3.761	1142	100	2090	1276	120.964	3.225	1	1	0.913	Channel 1	1083	p12_KO_tiles_20x_repeat.tif	p12
24410	p12_KO_tiles_20x_repeat.tif:1085-1288	33.282	1385.237	173.675	1359	980	1777	686.409	415.13	22.556	683.7	411.51	5.805	7.74	7.559	5.606	80.937	0.822	7.978	1395	100	2126	1300	75.964	5.805	1.348	0.742	0.899	Channel 1	1084	p12_KO_tiles_20x_repeat.tif	p12
24411	p12_KO_tiles_20x_repeat.tif:1086-1283	12.065	1079.336	78.649	1010	948	1303	1088.504	413.879	12.835	1086.825	411.51	3.225	4.515	4.593	3.345	80.031	0.92	4.912	1071	100	3372	1290	66.801	3.225	1.373	0.728	0.921	Channel 1	1085	p12_KO_tiles_20x_repeat.tif	p12
24412	p12_KO_tiles_20x_repeat.tif:1087-1288	42.851	1182.891	112.123	1136	861	1529	1150.32	415.847	25.293	1146.165	411.51	7.74	7.74	7.948	6.865	145.02	0.842	8.961	1176	100	3554	1284	149.744	7.297	1.158	0.864	0.9	Channel 1	1086	p12_KO_tiles_20x_repeat.tif	p12
24413	p12_KO_tiles_20x_repeat.tif:1088-1285	24.129	1149.147	65.826	1154	942	1343	1171.198	414.59	18.53	1168.74	411.51	5.16	5.805	5.965	5.15	84.311	0.883	6.45	1151	100	3626	1294	53.13	5.16	1.158	0.863	0.913	Channel 1	1087	p12_KO_tiles_20x_repeat.tif	p12
24414	p12_KO_tiles_20x_repeat.tif:1089-1292	53.251	1136.363	124.189	1086	876	1480	862.577	416.504	28.407	858.495	412.155	8.385	9.03	10.2	6.647	46.213	0.829	10.579	1117	100	2662	1302	37.569	7.297	1.535	0.652	0.908	Channel 1	1088	p12_KO_tiles_20x_repeat.tif	p12
24415	p12_KO_tiles_20x_repeat.tif:1090-1287	15.809	1212.079	119.721	1168	964	1447	1031.644	415.125	19.064	1028.775	412.155	5.805	5.805	5.866	3.431	44.235	0.547	6.856	1193	100	3192	1294	48.814	4.904	1.709	0.585	0.685	Channel 1	1089	p12_KO_tiles_20x_repeat.tif	p12
24416	p12_KO_tiles_20x_repeat.tif:1091-1287	21.217	1289.765	119.145	1343	1048	1559	1057.591	415.235	17.617	1055.22	412.155	4.515	5.805	6.404	4.218	66.145	0.859	6.977	1271	100	3272	1296	56.31	4.515	1.518	0.659	0.927	Channel 1	1090	p12_KO_tiles_20x_repeat.tif	p12
24417	p12_KO_tiles_20x_repeat.tif:1092-1285	14.145	1387.346	213.925	1413	917	1793	1065.957	414.925	16.327	1062.96	412.155	5.16	4.515	5.255	3.427	19.003	0.667	5.769	1413	100	3296	1288	26.565	4.327	1.533	0.652	0.773	Channel 1	1091	p12_KO_tiles_20x_repeat.tif	p12
24418	p12_KO_tiles_20x_repeat.tif:1093-1285	8.737	1239.262	80.051	1177	1074	1414	1119.582	414.505	12.835	1117.785	412.155	3.225	4.515	4.122	2.699	73.469	0.666	4.696	1225	100	3470	1278	105.945	3.173	1.527	0.655	0.764	Channel 1	1092	p12_KO_tiles_20x_repeat.tif	p12
24419	p12_KO_tiles_20x_repeat.tif:1094-1289	44.515	1030.596	57.095	1065	906	1235	1203.856	415.389	28.785	1199.055	412.155	10.32	7.095	10.677	5.308	25.369	0.675	11.264	1027	100	3718	1296	23.629	6.323	2.011	0.497	0.833	Channel 1	1093	p12_KO_tiles_20x_repeat.tif	p12
24420	p12_KO_tiles_20x_repeat.tif:1095-1288	21.633	1376.053	272.86	1518	825	1888	640.956	415.554	17.995	638.55	412.8	5.16	5.16	5.293	5.204	135	0.839	6.385	1398	100	1980	1282	135	5.16	1.017	0.983	0.904	Channel 1	1094	p12_KO_tiles_20x_repeat.tif	p12
24421	p12_KO_tiles_20x_repeat.tif:1096-1290	23.713	1214.509	94.45	1153	960	1423	832.621	416.166	19.442	830.115	412.8	5.16	6.45	6.597	4.577	106.104	0.788	6.977	1219	100	2576	1282	123.69	5.099	1.441	0.694	0.87	Channel 1	1095	p12_KO_tiles_20x_repeat.tif	p12
24422	p12_KO_tiles_20x_repeat.tif:1097-1289	28.706	1152.062	99.88	1093	897	1460	1023.741	415.889	22.022	1019.745	413.445	8.385	4.515	8.572	4.264	1.943	0.744	8.605	1134	100	3162	1286	167.005	4.515	2.01	0.497	0.89	Channel 1	1096	p12_KO_tiles_20x_repeat.tif	p12
24423	p12_KO_tiles_20x_repeat.tif:1098-1292	30.786	1063.503	171.693	1009	669	1439	1305.393	416.644	21.266	1302.255	413.445	6.45	6.45	6.664	5.882	130.006	0.855	7.354	1085	100	4040	1284	127.875	6.346	1.133	0.883	0.897	Channel 1	1097	p12_KO_tiles_20x_repeat.tif	p12
24424	p12_KO_tiles_20x_repeat.tif:1099-1292	35.362	874.065	91.716	804	663	1096	1336.785	416.757	22.556	1333.215	413.445	7.095	6.45	7.189	6.263	35.344	0.873	7.767	865	100	4136	1300	41.634	6.45	1.148	0.871	0.909	Channel 1	1098	p12_KO_tiles_20x_repeat.tif	p12
24425	p12_KO_tiles_20x_repeat.tif:1100-1291	14.561	1354.443	121.623	1256	1090	1601	945.045	416.145	14.66	942.99	414.09	4.515	4.515	4.493	4.126	134.992	0.851	5.038	1351	100	2926	1284	129.806	4.515	1.089	0.918	0.864	Channel 1	1099	p12_KO_tiles_20x_repeat.tif	p12
24426	p12_KO_tiles_20x_repeat.tif:1101-1294	32.034	1267.231	177.437	1454	900	1578	983.68	417.286	21.266	980.4	414.09	6.45	6.45	6.857	5.948	138.714	0.89	7.354	1289	100	3044	1284	127.875	6.346	1.153	0.867	0.911	Channel 1	1100	p12_KO_tiles_20x_repeat.tif	p12
24427	p12_KO_tiles_20x_repeat.tif:1102-1290	11.649	996.08	102.792	1044	764	1185	1114.698	416.025	13.213	1112.625	414.09	3.87	3.87	4.317	3.436	40.535	0.838	5.038	1014	100	3450	1294	39.806	3.87	1.256	0.796	0.889	Channel 1	1101	p12_KO_tiles_20x_repeat.tif	p12
24428	p12_KO_tiles_20x_repeat.tif:1103-1293	24.129	860.871	126.483	792	621	1196	1319.103	416.892	18.53	1316.445	414.09	5.16	5.805	5.804	5.294	69.569	0.883	6.45	853	100	4082	1298	36.87	5.16	1.096	0.912	0.913	Channel 1	1102	p12_KO_tiles_20x_repeat.tif	p12
24429	p12_KO_tiles_20x_repeat.tif:1104-1295	21.633	1117.308	131.697	1060	820	1480	648.225	417.638	17.396	645.645	414.735	5.16	5.805	5.989	4.599	62.456	0.898	6.353	1100	100	2006	1304	66.038	4.904	1.302	0.768	0.897	Channel 1	1103	p12_KO_tiles_20x_repeat.tif	p12
24430	p12_KO_tiles_20x_repeat.tif:1105-1296	37.442	1430.706	162.399	1418	1051	1793	699.933	418.254	23.468	695.955	414.735	7.74	6.45	7.988	5.968	21.696	0.854	8.654	1448	100	2158	1304	26.565	6.45	1.339	0.747	0.923	Channel 1	1104	p12_KO_tiles_20x_repeat.tif	p12
24431	p12_KO_tiles_20x_repeat.tif:1106-1296	32.45	1264.859	149.501	1205	905	1612	1037.152	417.795	21.266	1033.935	414.735	6.45	6.45	6.667	6.197	137.046	0.902	7.211	1259	100	3210	1286	116.565	6.45	1.076	0.93	0.918	Channel 1	1105	p12_KO_tiles_20x_repeat.tif	p12
24432	p12_KO_tiles_20x_repeat.tif:1107-1301	56.163	1081.461	90.086	1019	832	1309	1222.894	419.534	28.941	1218.405	414.735	8.385	9.675	9.846	7.263	61.782	0.843	10.198	1086	100	3788	1316	71.565	7.68	1.356	0.738	0.903	Channel 1	1106	p12_KO_tiles_20x_repeat.tif	p12
24433	p12_KO_tiles_20x_repeat.tif:1108-1297	35.362	1129.021	123.188	1019	828	1451	604.118	418.245	23.846	599.85	415.38	8.385	5.805	8.579	5.248	7.355	0.781	8.984	1143	100	1860	1302	21.038	5.788	1.635	0.612	0.885	Channel 1	1107	p12_KO_tiles_20x_repeat.tif	p12
24434	p12_KO_tiles_20x_repeat.tif:1109-1296	23.297	1337.451	171.324	1188	961	1734	739.055	417.891	17.995	736.59	415.38	5.16	5.16	5.629	5.27	31.881	0.904	6.45	1325	100	2284	1302	36.87	5.16	1.068	0.936	0.941	Channel 1	1108	p12_KO_tiles_20x_repeat.tif	p12
24435	p12_KO_tiles_20x_repeat.tif:1110-1295	19.137	1329.935	153.787	1264	895	1738	853.826	417.708	16.705	851.4	415.38	5.16	4.515	5.346	4.557	150.472	0.862	5.947	1328	100	2642	1288	130.601	4.515	1.173	0.852	0.911	Channel 1	1109	p12_KO_tiles_20x_repeat.tif	p12
24436	p12_KO_tiles_20x_repeat.tif:1111-1297	26.626	1173.441	136.352	1004	889	1508	873.683	418.252	19.976	870.105	415.38	6.45	5.805	6.979	4.857	137.783	0.838	7.354	1157	100	2702	1288	127.875	5.44	1.437	0.696	0.889	Channel 1	1110	p12_KO_tiles_20x_repeat.tif	p12
24437	p12_KO_tiles_20x_repeat.tif:1112-1296	13.313	1426.328	220.348	1143	1086	1932	1052.862	418.041	15.572	1050.705	415.38	4.515	5.16	5.042	3.362	112.749	0.69	5.549	1385	100	3260	1290	125.538	4.079	1.5	0.667	0.771	Channel 1	1111	p12_KO_tiles_20x_repeat.tif	p12
24438	p12_KO_tiles_20x_repeat.tif:1113-1297	20.801	1359.2	150.133	1464	1031	1707	1123.667	418.721	17.617	1121.655	415.38	4.515	5.805	5.847	4.529	113.762	0.842	6.641	1346	100	3480	1288	119.055	4.515	1.291	0.775	0.935	Channel 1	1112	p12_KO_tiles_20x_repeat.tif	p12
24439	p12_KO_tiles_20x_repeat.tif:1114-1303	28.29	1232.812	85.323	1250	947	1399	1260.662	420.189	26.205	1258.395	415.38	5.16	9.675	9.533	3.778	81.588	0.518	9.761	1244	100	3910	1318	82.405	4.847	2.523	0.396	0.701	Channel 1	1113	p12_KO_tiles_20x_repeat.tif	p12
24440	p12_KO_tiles_20x_repeat.tif:1115-1299	26.626	1254.781	129.98	1121	996	1586	594.912	418.928	19.442	592.11	416.025	5.805	5.805	6.356	5.334	129.161	0.885	6.977	1251	100	1838	1290	123.69	5.769	1.192	0.839	0.914	Channel 1	1114	p12_KO_tiles_20x_repeat.tif	p12
24441	p12_KO_tiles_20x_repeat.tif:1116-1297	18.305	1376.71	334.591	952	793	1965	679.771	418.4	15.95	677.25	416.025	5.16	4.515	5.46	4.268	147.093	0.904	5.947	1368	100	2102	1290	130.601	4.515	1.279	0.782	0.917	Channel 1	1115	p12_KO_tiles_20x_repeat.tif	p12
24442	p12_KO_tiles_20x_repeat.tif:1117-1302	28.29	1241.647	259.115	1437	659	1780	492.514	419.762	20.354	489.555	416.67	5.805	6.45	6.405	5.624	109.963	0.858	6.977	1264	100	1522	1292	123.69	5.805	1.139	0.878	0.895	Channel 1	1116	p12_KO_tiles_20x_repeat.tif	p12
24443	p12_KO_tiles_20x_repeat.tif:1118-1303	26.626	1135.828	131.691	1117	704	1411	509.54	420.117	19.976	506.97	416.67	5.16	7.095	7.014	4.833	107.289	0.838	7.354	1149	100	1576	1292	105.255	5.099	1.451	0.689	0.889	Channel 1	1117	p12_KO_tiles_20x_repeat.tif	p12
24444	p12_KO_tiles_20x_repeat.tif:1119-1300	22.049	1091.193	78.211	1034	926	1302	616.2	419.256	18.152	613.395	416.67	5.805	5.16	5.339	5.258	161.596	0.841	5.947	1089	100	1906	1292	130.601	5.16	1.015	0.985	0.876	Channel 1	1118	p12_KO_tiles_20x_repeat.tif	p12
24445	p12_KO_tiles_20x_repeat.tif:1120-1301	24.129	1482.621	143.368	1573	1154	1750	718.853	419.673	21.644	715.305	416.67	6.45	5.805	6.679	4.6	172.815	0.647	7.354	1472	100	2220	1294	142.125	5.759	1.452	0.689	0.779	Channel 1	1119	p12_KO_tiles_20x_repeat.tif	p12
24446	p12_KO_tiles_20x_repeat.tif:1121-1303	28.706	1266.159	174.198	1145	865	1746	840.543	420.461	22.178	837.21	416.67	6.45	7.095	6.713	5.445	45.798	0.733	8.082	1240	100	2600	1314	61.39	6.267	1.233	0.811	0.826	Channel 1	1120	p12_KO_tiles_20x_repeat.tif	p12
24447	p12_KO_tiles_20x_repeat.tif:1122-1300	23.713	1076.553	102.59	1109	803	1352	1109.904	419.403	18.907	1106.82	416.67	5.805	5.16	6.021	5.014	147.824	0.834	6.856	1097	100	3434	1294	138.814	5.16	1.201	0.833	0.905	Channel 1	1121	p12_KO_tiles_20x_repeat.tif	p12
24448	p12_KO_tiles_20x_repeat.tif:1123-1300	17.889	990.349	42.355	976	905	1111	1208.453	419.108	15.95	1206.15	416.67	4.515	5.16	4.9	4.649	59.946	0.884	5.549	983	100	3740	1304	35.538	4.515	1.054	0.949	0.896	Channel 1	1122	p12_KO_tiles_20x_repeat.tif	p12
24449	p12_KO_tiles_20x_repeat.tif:1124-1301	20.801	955.41	88.073	1002	682	1132	1293.883	419.469	17.396	1291.29	416.67	5.16	5.805	5.777	4.584	56.228	0.864	6.119	975	100	4010	1310	71.565	4.904	1.26	0.794	0.877	Channel 1	1123	p12_KO_tiles_20x_repeat.tif	p12
24450	p12_KO_tiles_20x_repeat.tif:1125-1308	50.339	1249.519	113.158	1201	926	1569	747.281	421.625	27.873	743.685	417.315	7.74	9.03	9.141	7.012	101.682	0.814	9.675	1240	100	2308	1296	126.87	7.74	1.304	0.767	0.886	Channel 1	1124	p12_KO_tiles_20x_repeat.tif	p12
24451	p12_KO_tiles_20x_repeat.tif:1126-1303	26.21	1204.762	179.28	1119	762	1569	958.178	420.054	19.442	955.245	417.315	5.805	5.805	6.632	5.032	35.768	0.871	7.354	1185	100	2962	1310	37.875	5.473	1.318	0.759	0.913	Channel 1	1125	p12_KO_tiles_20x_repeat.tif	p12
24452	p12_KO_tiles_20x_repeat.tif:1127-1303	26.626	1109.676	137.661	1008	785	1449	975.351	420.207	19.976	972.015	417.315	6.45	5.805	6.478	5.233	18.164	0.838	6.977	1105	100	3016	1310	33.69	5.711	1.238	0.808	0.877	Channel 1	1126	p12_KO_tiles_20x_repeat.tif	p12
24453	p12_KO_tiles_20x_repeat.tif:1128-1302	21.217	1051.417	92.561	1075	863	1272	1117.298	419.977	19.442	1113.915	417.315	6.45	5.16	6.696	4.034	26.757	0.705	7.211	1057	100	3454	1306	26.565	4.757	1.66	0.602	0.81	Channel 1	1127	p12_KO_tiles_20x_repeat.tif	p12
24454	p12_KO_tiles_20x_repeat.tif:1129-1305	30.37	1163.771	58.504	1210	1009	1314	1238.943	420.756	20.732	1236.465	417.315	5.16	7.095	7.152	5.407	87.679	0.888	7.55	1169	100	3836	1294	109.983	5.16	1.323	0.756	0.936	Channel 1	1128	p12_KO_tiles_20x_repeat.tif	p12
24455	p12_KO_tiles_20x_repeat.tif:1130-1304	34.114	1159.582	130.292	1054	895	1420	1266.426	420.446	22.556	1262.91	417.315	7.095	6.45	7.211	6.024	20.455	0.843	7.794	1142	100	3916	1310	24.444	6.45	1.197	0.835	0.891	Channel 1	1129	p12_KO_tiles_20x_repeat.tif	p12
24456	p12_KO_tiles_20x_repeat.tif:1131-1306	32.034	990.166	96.541	839	674	1181	1285.481	420.98	21.8	1282.905	417.315	5.805	7.74	7.469	5.461	89.456	0.847	7.978	1002	100	3982	1294	104.036	5.805	1.368	0.731	0.901	Channel 1	1130	p12_KO_tiles_20x_repeat.tif	p12
24457	p12_KO_tiles_20x_repeat.tif:1132-1303	12.065	1104.483	80.328	993	973	1314	670.7	420.04	13.747	668.865	417.96	3.87	4.515	4.474	3.433	47.407	0.802	5.2	1097	100	2076	1310	60.255	3.87	1.303	0.767	0.841	Channel 1	1131	p12_KO_tiles_20x_repeat.tif	p12
24458	p12_KO_tiles_20x_repeat.tif:1133-1307	39.106	1321.689	200.471	1107	861	1817	1059.639	421.823	24.38	1055.865	417.96	7.74	7.095	7.766	6.411	19.294	0.827	8.26	1286	100	3276	1316	38.66	6.923	1.211	0.826	0.887	Channel 1	1132	p12_KO_tiles_20x_repeat.tif	p12
24459	p12_KO_tiles_20x_repeat.tif:1134-1308	37.442	1143.856	145.126	1167	705	1409	1161.602	421.83	23.09	1158.42	417.96	6.45	7.74	7.694	6.196	93.931	0.882	8.159	1173	100	3598	1296	108.435	6.45	1.242	0.805	0.909	Channel 1	1133	p12_KO_tiles_20x_repeat.tif	p12
24460	p12_KO_tiles_20x_repeat.tif:1135-1316	38.274	1776.764	216.723	1494	1341	2158	561.164	424.74	28.472	559.215	418.605	4.515	11.61	12.105	4.026	93.796	0.593	11.893	1756	100	1736	1298	102.529	4.515	3.007	0.333	0.88	Channel 1	1134	p12_KO_tiles_20x_repeat.tif	p12
24461	p12_KO_tiles_20x_repeat.tif:1136-1306	16.641	1451.812	115.71	1343	1226	1743	936.282	421.104	15.572	933.96	418.605	4.515	5.16	4.677	4.53	100.55	0.862	5.319	1441	100	2902	1314	75.964	4.515	1.032	0.969	0.87	Channel 1	1135	p12_KO_tiles_20x_repeat.tif	p12
24462	p12_KO_tiles_20x_repeat.tif:1137-1307	15.809	1314.349	173.982	1079	883	1670	628.943	421.44	15.95	626.295	419.25	5.16	4.515	4.946	4.069	175.902	0.781	5.473	1331	100	1944	1302	135	4.427	1.216	0.823	0.835	Channel 1	1136	p12_KO_tiles_20x_repeat.tif	p12
24463	p12_KO_tiles_20x_repeat.tif:1138-1312	54.499	1115.485	93.33	1125	921	1415	866.513	423.127	29.697	861.075	419.25	10.32	7.74	10.972	6.324	24.756	0.777	11.538	1102	100	2670	1320	26.565	6.923	1.735	0.576	0.897	Channel 1	1137	p12_KO_tiles_20x_repeat.tif	p12
24464	p12_KO_tiles_20x_repeat.tif:1139-1309	28.29	990.603	93.368	921	721	1194	1312.945	422.096	19.82	1309.995	419.25	5.805	5.805	6.229	5.782	48.536	0.905	6.977	1001	100	4066	1318	56.31	5.805	1.077	0.928	0.932	Channel 1	1138	p12_KO_tiles_20x_repeat.tif	p12
24465	p12_KO_tiles_20x_repeat.tif:1140-1311	29.538	1022.778	118.454	927	714	1415	517.594	422.888	20.888	514.065	419.895	7.095	5.805	7.701	4.884	32.076	0.851	8.082	1008	100	1594	1318	28.61	5.367	1.577	0.634	0.904	Channel 1	1139	p12_KO_tiles_20x_repeat.tif	p12
24466	p12_KO_tiles_20x_repeat.tif:1141-1311	28.706	1159.279	97.26	1164	821	1399	642.387	422.713	19.976	639.195	419.895	6.45	5.805	6.641	5.504	27.94	0.904	7.211	1158	100	1982	1316	26.565	5.805	1.207	0.829	0.914	Channel 1	1140	p12_KO_tiles_20x_repeat.tif	p12
24467	p12_KO_tiles_20x_repeat.tif:1142-1310	13.313	1139.461	89.875	1111	852	1317	653.647	421.85	17.24	651.45	419.895	5.16	5.16	5.55	3.054	29.543	0.563	6.45	1157	100	2020	1318	36.87	3.92	1.818	0.55	0.703	Channel 1	1141	p12_KO_tiles_20x_repeat.tif	p12
24468	p12_KO_tiles_20x_repeat.tif:1143-1312	27.042	1307.277	232.406	1304	800	1784	878.664	423.165	20.888	875.265	419.895	6.45	6.45	6.355	5.418	54.4	0.779	6.977	1299	100	2718	1320	56.31	5.929	1.173	0.853	0.844	Channel 1	1142	p12_KO_tiles_20x_repeat.tif	p12
24469	p12_KO_tiles_20x_repeat.tif:1144-1313	17.889	1439.901	123.43	1642	1049	1710	1128.413	423.068	20.51	1124.88	419.895	5.805	7.095	5.988	3.804	110.756	0.534	7.354	1434	100	3496	1302	105.255	5.017	1.574	0.635	0.672	Channel 1	1143	p12_KO_tiles_20x_repeat.tif	p12
24470	p12_KO_tiles_20x_repeat.tif:1145-1313	32.45	1357.494	144.719	1300	1016	1735	1245.842	423.575	22.934	1242.915	419.895	5.805	7.095	7.185	5.75	61.811	0.775	8.26	1338	100	3854	1324	51.34	5.805	1.25	0.8	0.886	Channel 1	1144	p12_KO_tiles_20x_repeat.tif	p12
24471	p12_KO_tiles_20x_repeat.tif:1146-1317	30.37	1289.798	215.753	1101	970	1812	685.719	424.211	22.178	683.055	420.54	5.16	8.385	7.738	4.997	84.799	0.776	8.605	1227	100	2126	1330	77.005	5.16	1.549	0.646	0.89	Channel 1	1145	p12_KO_tiles_20x_repeat.tif	p12
24472	p12_KO_tiles_20x_repeat.tif:1147-1315	31.202	1111.133	86.956	1095	938	1365	834.239	423.95	21.266	831.405	420.54	5.805	7.095	6.989	5.685	91.901	0.867	7.354	1099	100	2584	1304	105.255	5.805	1.229	0.813	0.904	Channel 1	1146	p12_KO_tiles_20x_repeat.tif	p12
24473	p12_KO_tiles_20x_repeat.tif:1148-1315	44.931	1278.801	141.305	1355	916	1565	1151.749	423.938	25.67	1147.455	420.54	8.385	7.095	8.869	6.45	34.071	0.857	9.523	1305	100	3558	1320	28.301	7.095	1.375	0.727	0.919	Channel 1	1147	p12_KO_tiles_20x_repeat.tif	p12
24474	p12_KO_tiles_20x_repeat.tif:1149-1314	30.786	872.936	82.477	802	671	1087	1345.435	423.626	21.266	1342.245	420.54	6.45	6.45	6.482	6.047	138.371	0.855	6.977	872	100	4166	1304	123.69	6.45	1.072	0.933	0.892	Channel 1	1148	p12_KO_tiles_20x_repeat.tif	p12
24475	p12_KO_tiles_20x_repeat.tif:1150-1314	19.553	1222.872	184.153	1365	819	1518	500.541	423.758	16.862	497.94	421.185	5.16	5.16	5.09	4.891	23.216	0.864	5.549	1242	100	1546	1308	144.462	5.16	1.041	0.961	0.879	Channel 1	1149	p12_KO_tiles_20x_repeat.tif	p12
24476	p12_KO_tiles_20x_repeat.tif:1151-1313	22.465	1141.287	74.953	1110	889	1353	692.957	423.395	18.53	689.505	421.185	6.45	4.515	6.459	4.429	17.855	0.822	7.211	1146	100	2138	1318	26.565	4.515	1.458	0.686	0.9	Channel 1	1150	p12_KO_tiles_20x_repeat.tif	p12
24477	p12_KO_tiles_20x_repeat.tif:1152-1314	21.633	1212.245	90.818	1140	1025	1447	754.6	423.269	22.022	751.425	421.185	7.095	5.16	7.122	3.867	10.395	0.561	7.55	1215	100	2330	1310	160.017	4.897	1.842	0.543	0.717	Channel 1	1151	p12_KO_tiles_20x_repeat.tif	p12
24478	p12_KO_tiles_20x_repeat.tif:1153-1312	11.649	1073.25	81.421	974	916	1247	1003.436	423.12	12.457	1001.685	421.185	3.87	3.87	3.886	3.817	90	0.943	4.327	1076	100	3108	1306	116.565	3.87	1.018	0.982	0.903	Channel 1	1152	p12_KO_tiles_20x_repeat.tif	p12
24479	p12_KO_tiles_20x_repeat.tif:1154-1314	12.897	927.435	75.888	871	795	1093	1323.675	423.734	13.213	1321.605	421.83	3.87	3.87	4.431	3.706	133.687	0.928	5.038	907	100	4100	1308	129.806	3.87	1.196	0.836	0.939	Channel 1	1153	p12_KO_tiles_20x_repeat.tif	p12
24480	p12_KO_tiles_20x_repeat.tif:1155-1319	21.633	1339.091	255.425	1103	903	1892	673.082	425.402	18.152	670.8	422.475	5.16	5.805	5.986	4.601	115.571	0.825	6.45	1285	100	2082	1310	126.87	5.099	1.301	0.769	0.874	Channel 1	1154	p12_KO_tiles_20x_repeat.tif	p12
24481	p12_KO_tiles_20x_repeat.tif:1156-1319	23.713	1573.728	100.545	1541	1357	1819	717.348	424.97	20.888	713.37	422.475	7.095	5.805	6.744	4.477	150.22	0.683	7.211	1558	100	2212	1318	169.695	5.36	1.506	0.664	0.786	Channel 1	1155	p12_KO_tiles_20x_repeat.tif	p12
24482	p12_KO_tiles_20x_repeat.tif:1157-1320	32.45	1307.045	304.494	1167	718	1991	968.856	425.758	21.644	965.565	422.475	6.45	6.45	7.12	5.803	131.843	0.87	7.873	1226	100	2998	1310	124.992	6.346	1.227	0.815	0.912	Channel 1	1156	p12_KO_tiles_20x_repeat.tif	p12
24483	p12_KO_tiles_20x_repeat.tif:1158-1318	21.217	1252.314	137.208	1071	971	1604	978.661	424.973	20.732	975.24	422.475	6.45	5.16	6.854	3.942	12.517	0.62	7.522	1242	100	3024	1326	30.964	4.844	1.739	0.575	0.773	Channel 1	1157	p12_KO_tiles_20x_repeat.tif	p12
24484	p12_KO_tiles_20x_repeat.tif:1159-1317	13.729	1012.667	117.591	964	779	1293	1306.741	424.674	13.747	1304.835	422.475	3.87	4.515	4.602	3.798	118.577	0.913	5.038	996	100	4048	1310	129.806	3.87	1.211	0.825	0.904	Channel 1	1158	p12_KO_tiles_20x_repeat.tif	p12
24485	p12_KO_tiles_20x_repeat.tif:1160-1325	37.026	1326.315	184.447	1115	923	1788	665.26	427.682	24.38	662.415	423.12	6.45	8.385	7.963	5.92	98.297	0.783	8.605	1287	100	2058	1338	77.005	6.45	1.345	0.743	0.886	Channel 1	1159	p12_KO_tiles_20x_repeat.tif	p12
24486	p12_KO_tiles_20x_repeat.tif:1161-1325	47.427	1226.121	160.471	1151	949	1619	1037.879	426.837	27.495	1033.935	423.12	8.385	8.385	8.305	7.271	177.258	0.788	9.235	1194	100	3206	1316	155.225	8.075	1.142	0.875	0.874	Channel 1	1160	p12_KO_tiles_20x_repeat.tif	p12
24487	p12_KO_tiles_20x_repeat.tif:1162-1317	8.321	1134.763	80.512	1099	936	1295	1075.602	424.765	10.633	1073.925	423.12	3.225	3.225	3.387	3.128	63.435	0.925	3.761	1151	100	3332	1312	120.964	3.225	1.083	0.923	0.889	Channel 1	1161	p12_KO_tiles_20x_repeat.tif	p12
24488	p12_KO_tiles_20x_repeat.tif:1163-1322	28.29	1131.908	105.46	1129	786	1373	1235.526	426.867	21.266	1232.595	423.12	6.45	6.45	6.411	5.618	157.149	0.786	7.211	1129	100	3822	1330	26.565	6.261	1.141	0.876	0.861	Channel 1	1162	p12_KO_tiles_20x_repeat.tif	p12
24489	p12_KO_tiles_20x_repeat.tif:1164-1320	17.889	1354.39	94.331	1387	1075	1555	589.298	425.918	16.327	586.305	423.765	5.805	3.87	5.946	3.83	5.855	0.843	6.119	1355	100	1818	1318	161.565	3.87	1.552	0.644	0.915	Channel 1	1163	p12_KO_tiles_20x_repeat.tif	p12
24490	p12_KO_tiles_20x_repeat.tif:1165-1320	11.233	1242.065	155.397	1106	916	1529	601.367	425.616	13.37	599.205	423.765	4.515	3.87	4.677	3.058	40.126	0.79	5.038	1232	100	1858	1324	39.806	3.649	1.529	0.654	0.831	Channel 1	1164	p12_KO_tiles_20x_repeat.tif	p12
24491	p12_KO_tiles_20x_repeat.tif:1166-1322	23.713	1157.101	110.647	1097	931	1582	624.581	426.362	18.53	621.78	423.765	5.805	5.16	5.773	5.23	31.666	0.868	6.45	1157	100	1930	1330	53.13	5.16	1.104	0.906	0.905	Channel 1	1165	p12_KO_tiles_20x_repeat.tif	p12
24492	p12_KO_tiles_20x_repeat.tif:1167-1324	37.442	1182.689	115.7	1114	953	1464	656.538	426.754	23.468	652.74	423.765	7.74	6.45	7.599	6.274	179.472	0.854	8.159	1159	100	2024	1328	18.435	6.45	1.211	0.826	0.905	Channel 1	1166	p12_KO_tiles_20x_repeat.tif	p12
24493	p12_KO_tiles_20x_repeat.tif:1168-1322	15.393	1426.534	103.796	1322	1191	1663	722.879	426.668	17.24	720.465	423.765	4.515	5.16	5.233	3.745	88.032	0.651	6.085	1435	100	2236	1314	122.005	4.378	1.397	0.716	0.787	Channel 1	1167	p12_KO_tiles_20x_repeat.tif	p12
24494	p12_KO_tiles_20x_repeat.tif:1169-1324	34.53	1591.244	228.08	1379	950	1928	739.399	427.134	22.178	735.945	423.765	7.095	6.45	6.886	6.385	25.159	0.882	7.354	1643	100	2282	1328	15.255	6.45	1.079	0.927	0.907	Channel 1	1168	p12_KO_tiles_20x_repeat.tif	p12
24495	p12_KO_tiles_20x_repeat.tif:1170-1325	30.37	1284.99	220.292	1330	819	1740	1030.326	427.206	21.644	1027.485	423.765	5.805	7.095	7.076	5.465	96.507	0.815	7.354	1328	100	3192	1314	105.255	5.655	1.295	0.772	0.88	Channel 1	1169	p12_KO_tiles_20x_repeat.tif	p12
24496	p12_KO_tiles_20x_repeat.tif:1171-1319	8.737	1343.667	132.802	1216	1030	1619	1253.035	425.408	11.011	1251.3	423.765	3.225	3.225	3.626	3.068	126.136	0.906	4.13	1344	100	3882	1314	128.66	3.225	1.182	0.846	0.913	Channel 1	1170	p12_KO_tiles_20x_repeat.tif	p12
24497	p12_KO_tiles_20x_repeat.tif:1172-1320	12.065	1002.336	115.522	991	749	1231	1299.063	425.644	12.835	1297.095	423.765	3.87	3.87	4.262	3.604	130.184	0.92	4.651	1012	100	4024	1314	123.69	3.87	1.182	0.846	0.906	Channel 1	1171	p12_KO_tiles_20x_repeat.tif	p12
24498	p12_KO_tiles_20x_repeat.tif:1173-1325	34.114	905.604	91.032	932	643	1140	1357.662	427.336	22.178	1354.5	423.765	6.45	7.095	7.18	6.049	84.378	0.872	7.55	917	100	4206	1314	109.983	6.45	1.187	0.842	0.901	Channel 1	1172	p12_KO_tiles_20x_repeat.tif	p12
24499	p12_KO_tiles_20x_repeat.tif:1174-1327	29.538	1333.891	146.839	1128	985	1690	583.066	427.73	21.8	579.855	424.41	6.45	7.095	7.527	4.997	119.372	0.781	7.794	1330	100	1802	1316	114.444	5.725	1.506	0.664	0.85	Channel 1	1173	p12_KO_tiles_20x_repeat.tif	p12
24500	p12_KO_tiles_20x_repeat.tif:1175-1326	17.473	1236.911	139.704	992	847	1628	629.581	428.28	19.064	626.94	424.41	4.515	6.45	6.18	3.6	83.571	0.604	6.947	1235	100	1948	1316	111.801	4.515	1.717	0.582	0.75	Channel 1	1174	p12_KO_tiles_20x_repeat.tif	p12
24501	p12_KO_tiles_20x_repeat.tif:1176-1324	22.881	1279.35	132.649	1352	933	1544	636.715	427.043	19.442	634.035	424.41	6.45	5.16	6.166	4.725	15.208	0.761	7.211	1310	100	1966	1332	26.565	5.06	1.305	0.766	0.859	Channel 1	1175	p12_KO_tiles_20x_repeat.tif	p12
24502	p12_KO_tiles_20x_repeat.tif:1177-1326	34.53	1274.38	86.231	1293	1076	1494	1051.199	427.289	22.178	1047.48	424.41	7.095	6.45	7.079	6.21	167.955	0.882	7.55	1278	100	3248	1322	160.017	6.45	1.14	0.877	0.912	Channel 1	1176	p12_KO_tiles_20x_repeat.tif	p12
24503	p12_KO_tiles_20x_repeat.tif:1178-1322	12.481	1023.542	106.061	992	869	1318	1111.98	426.453	13.213	1110.045	424.41	3.87	3.87	17.164	0.926	180	0.898	4.651	1010	100	3442	1318	146.31	3.87	18.539	0.054	0.909	Channel 1	1177	p12_KO_tiles_20x_repeat.tif	p12
24504	p12_KO_tiles_20x_repeat.tif:1179-1323	27.458	1144.784	84.747	1061	959	1438	1123.864	426.736	20.197	1120.365	424.41	7.095	4.515	7.155	4.886	178.854	0.846	7.354	1141	100	3474	1320	164.745	4.515	1.464	0.683	0.936	Channel 1	1178	p12_KO_tiles_20x_repeat.tif	p12
24505	p12_KO_tiles_20x_repeat.tif:1180-1324	23.713	1179.447	83.889	1218	989	1407	1280.987	426.905	18.308	1277.745	424.41	6.45	5.16	5.903	5.115	19.608	0.889	6.734	1193	100	3962	1326	16.699	5.16	1.154	0.867	0.898	Channel 1	1179	p12_KO_tiles_20x_repeat.tif	p12
24506	p12_KO_tiles_20x_repeat.tif:1181-1325	17.057	1436.128	131.713	1416	1121	1675	596.365	427.313	16.327	594.045	425.055	5.16	4.515	5.372	4.043	134.165	0.804	6.085	1441	100	1842	1320	147.995	4.515	1.329	0.753	0.863	Channel 1	1180	p12_KO_tiles_20x_repeat.tif	p12
24507	p12_KO_tiles_20x_repeat.tif:1182-1328	17.473	1436.185	136.598	1478	1060	1739	679.277	427.942	16.862	677.25	425.055	3.87	6.45	5.902	3.769	92.349	0.772	6.578	1435	100	2104	1318	101.31	3.87	1.566	0.639	0.866	Channel 1	1181	p12_KO_tiles_20x_repeat.tif	p12
24508	p12_KO_tiles_20x_repeat.tif:1183-1326	20.801	1327.255	104.048	1240	1073	1656	707.759	427.467	17.774	704.985	425.055	5.805	5.16	5.323	4.976	156.115	0.827	6.119	1320	100	2186	1328	18.435	5.16	1.07	0.935	0.87	Channel 1	1182	p12_KO_tiles_20x_repeat.tif	p12
24509	p12_KO_tiles_20x_repeat.tif:1184-1328	31.202	1242.95	127.129	1192	937	1540	1022.974	428.19	21.266	1019.745	425.055	6.45	6.45	6.664	5.962	141.691	0.867	7.354	1246	100	3166	1318	127.875	6.346	1.118	0.895	0.898	Channel 1	1183	p12_KO_tiles_20x_repeat.tif	p12
24510	p12_KO_tiles_20x_repeat.tif:1185-1328	31.202	1170.16	88.67	1135	961	1442	1163.498	428.508	23.09	1159.71	425.055	7.74	6.45	8.331	4.768	26.756	0.735	8.41	1164	100	3596	1334	32.471	5.42	1.747	0.572	0.829	Channel 1	1184	p12_KO_tiles_20x_repeat.tif	p12
24511	p12_KO_tiles_20x_repeat.tif:1186-1327	20.801	1061.78	90.499	1019	911	1342	1263.916	427.738	21.8	1259.685	425.055	7.095	5.805	5.581	4.746	156.319	0.55	7.794	1043	100	3906	1320	155.556	5.62	1.176	0.85	0.709	Channel 1	1185	p12_KO_tiles_20x_repeat.tif	p12
24512	p12_KO_tiles_20x_repeat.tif:1187-1323	12.065	826.336	50.654	850	684	924	1332.959	426.823	13.213	1330.635	425.055	4.515	3.225	4.842	3.172	15.735	0.868	5.2	835	100	4126	1328	29.745	3.225	1.526	0.655	0.921	Channel 1	1186	p12_KO_tiles_20x_repeat.tif	p12
24513	p12_KO_tiles_20x_repeat.tif:1188-1331	30.786	1143.497	96.254	1155	945	1439	756.097	429.178	21.644	753.36	425.7	5.805	7.095	7.597	5.16	107.922	0.826	8.082	1132	100	2338	1320	118.61	5.632	1.472	0.679	0.897	Channel 1	1187	p12_KO_tiles_20x_repeat.tif	p12
24514	p12_KO_tiles_20x_repeat.tif:1189-1329	24.545	1259.208	129.823	1192	970	1558	987.763	428.581	19.442	984.915	425.7	5.805	5.805	5.967	5.237	19.157	0.816	6.45	1277	100	3056	1322	143.13	5.711	1.139	0.878	0.868	Channel 1	1188	p12_KO_tiles_20x_repeat.tif	p12
24515	p12_KO_tiles_20x_repeat.tif:1190-1329	29.122	1303.193	182.776	1380	916	1753	1062.951	428.575	21.11	1059.735	425.7	6.45	5.805	7.232	5.127	150.383	0.821	7.873	1298	100	3286	1322	145.008	5.629	1.411	0.709	0.897	Channel 1	1189	p12_KO_tiles_20x_repeat.tif	p12
24516	p12_KO_tiles_20x_repeat.tif:1191-1327	6.24	1379.05	220.002	1161	984	1824	648.118	427.7	11.167	646.29	426.345	3.87	3.225	3.325	2.389	146.135	0.629	4.327	1347	100	2004	1322	153.435	3.173	1.392	0.719	0.732	Channel 1	1190	p12_KO_tiles_20x_repeat.tif	p12
24517	p12_KO_tiles_20x_repeat.tif:1192-1348	69.892	1308.414	149.925	1189	989	1756	690.158	435.36	39.796	686.925	426.345	7.095	16.77	14.655	6.072	93.514	0.555	16.82	1302	100	2138	1322	94.399	7.095	2.413	0.414	0.857	Channel 1	1191	p12_KO_tiles_20x_repeat.tif	p12
24518	p12_KO_tiles_20x_repeat.tif:1193-1332	24.962	1462.171	169.784	1198	1117	1966	695.009	429.409	20.354	692.085	426.345	5.805	6.45	6.086	5.222	104.714	0.757	6.977	1479	100	2146	1324	146.31	5.582	1.166	0.858	0.851	Channel 1	1192	p12_KO_tiles_20x_repeat.tif	p12
24519	p12_KO_tiles_20x_repeat.tif:1194-1331	12.481	1377.392	118.876	1352	1115	1669	700.083	428.818	16.862	697.89	426.345	3.87	5.805	5.295	3.001	96.893	0.552	6.119	1365	100	2166	1340	71.565	3.76	1.764	0.567	0.698	Channel 1	1193	p12_KO_tiles_20x_repeat.tif	p12
24520	p12_KO_tiles_20x_repeat.tif:1195-1332	30.786	1113.338	97.231	1087	891	1421	841.281	429.178	23.468	837.855	426.345	7.74	6.45	8.318	4.712	36.674	0.702	8.961	1084	100	2598	1338	30.256	5.667	1.765	0.567	0.827	Channel 1	1194	p12_KO_tiles_20x_repeat.tif	p12
24521	p12_KO_tiles_20x_repeat.tif:1196-1329	14.977	1354.069	76.058	1279	1206	1510	942.363	428.567	15.037	940.41	426.345	4.515	4.515	4.852	3.93	67.954	0.832	5.2	1338	100	2918	1322	119.745	4.327	1.234	0.81	0.867	Channel 1	1195	p12_KO_tiles_20x_repeat.tif	p12
24522	p12_KO_tiles_20x_repeat.tif:1197-1332	29.538	1313.944	167.145	1089	1011	1733	961.454	429.62	20.732	958.47	426.345	5.805	6.45	6.7	5.613	60.956	0.864	7.354	1316	100	2974	1340	52.125	5.805	1.194	0.838	0.91	Channel 1	1196	p12_KO_tiles_20x_repeat.tif	p12
24523	p12_KO_tiles_20x_repeat.tif:1198-1332	29.538	1432.106	160.077	1574	982	1782	1131.862	429.956	21.423	1128.105	426.345	7.095	6.45	6.362	5.911	165.519	0.809	7.354	1450	100	3498	1330	164.745	6.346	1.076	0.929	0.861	Channel 1	1197	p12_KO_tiles_20x_repeat.tif	p12
24524	p12_KO_tiles_20x_repeat.tif:1199-1328	11.233	921.722	67.638	861	821	1100	1316.959	428.244	12.457	1315.155	426.345	3.87	3.87	3.918	3.65	116.913	0.91	4.327	909	100	4080	1322	116.565	3.87	1.073	0.932	0.885	Channel 1	1198	p12_KO_tiles_20x_repeat.tif	p12
24525	p12_KO_tiles_20x_repeat.tif:1200-1333	36.194	1347.057	101.169	1359	1058	1606	611.975	429.848	24.38	607.59	426.99	9.03	5.805	9.158	5.032	158.046	0.765	9.589	1359	100	1884	1326	160.346	5.632	1.82	0.549	0.892	Channel 1	1199	p12_KO_tiles_20x_repeat.tif	p12
24526	p12_KO_tiles_20x_repeat.tif:1201-1332	16.641	1229.331	200.894	1436	881	1598	643.259	429.199	17.018	640.485	426.99	5.805	5.16	5.084	4.168	0.618	0.722	5.947	1190	100	1986	1328	167.471	5.017	1.22	0.82	0.8	Channel 1	1200	p12_KO_tiles_20x_repeat.tif	p12
24527	p12_KO_tiles_20x_repeat.tif:1202-1333	29.538	1366.049	102.388	1400	1117	1776	713.974	429.974	20.732	710.79	426.99	6.45	5.805	6.259	6.009	171.105	0.864	6.856	1357	100	2206	1326	131.186	5.805	1.042	0.96	0.904	Channel 1	1201	p12_KO_tiles_20x_repeat.tif	p12
24528	p12_KO_tiles_20x_repeat.tif:1203-1334	29.538	1282.025	192.798	1226	867	1732	883.845	430.129	20.732	881.07	426.99	5.805	6.45	6.407	5.87	112.222	0.864	6.977	1292	100	2732	1326	123.69	5.805	1.092	0.916	0.91	Channel 1	1202	p12_KO_tiles_20x_repeat.tif	p12
24529	p12_KO_tiles_20x_repeat.tif:1204-1333	24.545	1142.292	81.689	1053	959	1324	1071.657	429.838	18.686	1068.765	426.99	5.805	5.805	6.019	5.192	135.139	0.883	6.45	1147	100	3318	1324	126.87	5.473	1.159	0.863	0.894	Channel 1	1203	p12_KO_tiles_20x_repeat.tif	p12
24530	p12_KO_tiles_20x_repeat.tif:1205-1331	20.385	948.663	71.052	964	805	1167	1228.482	429.3	16.862	1225.5	426.99	5.805	4.515	5.674	4.574	7.21	0.901	6.119	945	100	3800	1334	18.435	4.515	1.24	0.806	0.907	Channel 1	1204	p12_KO_tiles_20x_repeat.tif	p12
24531	p12_KO_tiles_20x_repeat.tif:1206-1333	22.049	1019.302	74.933	935	853	1251	1275.609	430.026	17.774	1273.23	426.99	5.16	5.805	5.766	4.869	115.919	0.877	6.119	1016	100	3952	1324	108.435	5.16	1.184	0.844	0.891	Channel 1	1205	p12_KO_tiles_20x_repeat.tif	p12
24532	p12_KO_tiles_20x_repeat.tif:1207-1336	32.866	1114.68	198.206	1136	672	1477	497.405	430.864	21.644	494.07	427.635	6.45	6.45	6.591	6.349	61.332	0.882	7.354	1175	100	1536	1346	52.125	6.45	1.038	0.963	0.919	Channel 1	1206	p12_KO_tiles_20x_repeat.tif	p12
24533	p12_KO_tiles_20x_repeat.tif:1208-1341	39.106	2036.96	253.027	2201	1416	2541	563.655	433.076	28.407	559.86	427.635	7.095	9.675	8.883	5.605	56.918	0.609	10.4	2045	100	1740	1354	60.255	6.841	1.585	0.631	0.774	Channel 1	1207	p12_KO_tiles_20x_repeat.tif	p12
24534	p12_KO_tiles_20x_repeat.tif:1209-1337	34.53	1288.584	126.277	1215	912	1617	978.407	431.237	22.178	975.24	427.635	6.45	7.095	7.339	5.99	69.861	0.882	7.794	1310	100	3028	1348	65.556	6.257	1.225	0.816	0.907	Channel 1	1208	p12_KO_tiles_20x_repeat.tif	p12
24535	p12_KO_tiles_20x_repeat.tif:1210-1334	21.633	1409.76	181.931	1363	999	1817	1146.177	430.178	17.617	1143.585	427.635	5.16	5.16	5.785	4.761	133.058	0.876	6.45	1401	100	3548	1326	126.87	5.16	1.215	0.823	0.912	Channel 1	1209	p12_KO_tiles_20x_repeat.tif	p12
24536	p12_KO_tiles_20x_repeat.tif:1211-1335	16.225	1322.263	176.376	1242	916	1632	1244.412	430.868	16.327	1242.27	427.635	3.87	5.805	6.32	3.269	63.802	0.765	6.977	1353	100	3852	1344	56.31	3.87	1.933	0.517	0.907	Channel 1	1210	p12_KO_tiles_20x_repeat.tif	p12
24537	p12_KO_tiles_20x_repeat.tif:1212-1335	34.114	1298.838	136.042	1393	912	1601	1257.365	430.585	22.4	1253.88	427.635	7.095	5.805	7.8	5.569	20.716	0.854	8.41	1321	100	3888	1342	32.471	5.805	1.401	0.714	0.932	Channel 1	1211	p12_KO_tiles_20x_repeat.tif	p12
24538	p12_KO_tiles_20x_repeat.tif:1213-1333	15.809	943.829	92.466	959	764	1092	1368.402	429.825	15.037	1366.11	427.635	4.515	4.515	4.796	4.197	142.644	0.879	5.473	961	100	4238	1326	135	4.515	1.143	0.875	0.894	Channel 1	1212	p12_KO_tiles_20x_repeat.tif	p12
24539	p12_KO_tiles_20x_repeat.tif:1214-1335	22.049	1207.368	353.329	781	693	1989	570.649	430.744	18.53	567.6	428.28	6.45	4.515	6.586	4.262	8.665	0.807	6.947	1116	100	1760	1340	21.801	4.515	1.545	0.647	0.883	Channel 1	1213	p12_KO_tiles_20x_repeat.tif	p12
24540	p12_KO_tiles_20x_repeat.tif:1215-1336	22.881	1170.568	94.754	1193	917	1374	577.914	430.878	18.152	575.34	428.28	5.805	5.16	5.804	5.019	144.797	0.873	6.45	1183	100	1786	1328	126.87	5.16	1.156	0.865	0.902	Channel 1	1214	p12_KO_tiles_20x_repeat.tif	p12
24541	p12_KO_tiles_20x_repeat.tif:1216-1337	8.321	1129.088	127.241	980	927	1427	870.492	430.602	14.66	868.815	428.925	4.515	4.515	4.474	2.368	45.001	0.487	5.473	1115	100	2696	1344	45	3.193	1.89	0.529	0.615	Channel 1	1215	p12_KO_tiles_20x_repeat.tif	p12
24542	p12_KO_tiles_20x_repeat.tif:1217-1335	10.817	1350.423	103.667	1210	1178	1602	946.86	430.538	11.923	944.925	428.925	3.87	3.225	4.037	3.411	0	0.956	4.327	1346	100	2930	1332	153.435	3.225	1.184	0.845	0.929	Channel 1	1216	p12_KO_tiles_20x_repeat.tif	p12
24543	p12_KO_tiles_20x_repeat.tif:1218-1338	22.881	987.077	71.241	964	832	1162	1287.649	431.499	19.442	1284.84	428.925	5.805	5.16	6.448	4.518	150.107	0.761	7.354	987	100	3984	1332	142.125	5.16	1.427	0.701	0.866	Channel 1	1217	p12_KO_tiles_20x_repeat.tif	p12
24544	p12_KO_tiles_20x_repeat.tif:1219-1341	21.217	788.431	166.517	726	409	1060	526.326	432.08	18.686	523.74	429.57	5.805	5.805	6.203	4.355	38.765	0.764	6.641	813	100	1628	1350	60.945	5.009	1.425	0.702	0.829	Channel 1	1218	p12_KO_tiles_20x_repeat.tif	p12
24545	p12_KO_tiles_20x_repeat.tif:1220-1340	24.962	1333.158	156.202	1106	992	1636	621.866	432.043	19.442	618.555	429.57	6.45	5.16	6.692	4.749	174.054	0.83	6.947	1334	100	1918	1336	158.199	5.16	1.409	0.71	0.889	Channel 1	1219	p12_KO_tiles_20x_repeat.tif	p12
24546	p12_KO_tiles_20x_repeat.tif:1221-1342	25.794	1164.065	165.696	1017	838	1541	651.44	432.16	23.09	646.935	429.57	7.74	6.45	6.281	5.229	144.811	0.608	7.847	1143	100	2006	1340	9.462	6.385	1.201	0.832	0.738	Channel 1	1220	p12_KO_tiles_20x_repeat.tif	p12
24547	p12_KO_tiles_20x_repeat.tif:1222-1340	17.057	1387.195	162.939	1454	954	1699	682.15	432.724	18.686	678.54	429.57	6.45	5.16	5.203	4.174	31.967	0.614	6.482	1399	100	2104	1342	174.289	5.017	1.247	0.802	0.732	Channel 1	1221	p12_KO_tiles_20x_repeat.tif	p12
24548	p12_KO_tiles_20x_repeat.tif:1223-1349	57.827	1240.009	117.217	1125	985	1515	1054.698	435.336	30.075	1050.705	429.57	7.095	10.965	10.373	7.098	94.678	0.803	11.134	1239	100	3272	1332	100.008	7.095	1.461	0.684	0.921	Channel 1	1222	p12_KO_tiles_20x_repeat.tif	p12
24549	p12_KO_tiles_20x_repeat.tif:1224-1345	37.442	993.45	129.926	865	743	1238	1352.02	434.135	23.846	1349.34	429.57	5.805	8.385	8.573	5.561	100.649	0.827	8.984	1001	100	4188	1332	111.038	5.805	1.542	0.649	0.923	Channel 1	1223	p12_KO_tiles_20x_repeat.tif	p12
24550	p12_KO_tiles_20x_repeat.tif:1225-1347	49.507	1135.282	125.459	1150	806	1598	637.816	434.142	26.739	634.035	430.215	8.385	8.385	8.527	7.393	45.119	0.87	9.235	1141	100	1966	1354	24.775	7.753	1.153	0.867	0.912	Channel 1	1224	p12_KO_tiles_20x_repeat.tif	p12
24551	p12_KO_tiles_20x_repeat.tif:1226-1341	17.889	1309.372	139.785	1213	1087	1673	744.503	432.398	17.396	741.75	430.215	5.805	4.515	5.405	4.214	171.269	0.743	5.947	1289	100	2300	1338	167.471	4.515	1.283	0.78	0.819	Channel 1	1225	p12_KO_tiles_20x_repeat.tif	p12
24552	p12_KO_tiles_20x_repeat.tif:1227-1341	21.633	1114.649	79.416	1100	932	1319	769.944	432.522	17.24	766.905	430.215	5.805	4.515	5.852	4.707	167.568	0.915	6.353	1112	100	2378	1338	156.038	4.515	1.243	0.804	0.929	Channel 1	1226	p12_KO_tiles_20x_repeat.tif	p12
24553	p12_KO_tiles_20x_repeat.tif:1228-1346	25.378	1248.078	121.021	1167	1045	1613	844.532	434.069	19.976	842.37	430.215	4.515	7.74	7.689	4.202	79.507	0.799	7.978	1212	100	2616	1358	75.964	4.515	1.83	0.547	0.891	Channel 1	1227	p12_KO_tiles_20x_repeat.tif	p12
24554	p12_KO_tiles_20x_repeat.tif:1229-1345	30.786	994.899	68.821	976	767	1248	1282.068	434.085	22.556	1279.035	430.215	6.45	7.095	7.335	5.344	118.489	0.76	7.873	988	100	3968	1336	124.992	5.844	1.373	0.728	0.846	Channel 1	1228	p12_KO_tiles_20x_repeat.tif	p12
24555	p12_KO_tiles_20x_repeat.tif:1230-1343	27.042	972.854	128.33	970	719	1316	1334.828	433.157	19.442	1331.925	430.215	5.805	5.805	5.869	5.867	0	0.899	6.45	964	100	4132	1336	126.87	5.805	1	1	0.915	Channel 1	1229	p12_KO_tiles_20x_repeat.tif	p12
24556	p12_KO_tiles_20x_repeat.tif:1231-1345	29.122	1183.536	106.945	1195	851	1413	762.888	433.735	20.732	759.81	430.86	6.45	5.805	6.784	5.466	38.484	0.851	7.767	1183	100	2356	1352	41.634	5.805	1.241	0.806	0.909	Channel 1	1230	p12_KO_tiles_20x_repeat.tif	p12
24557	p12_KO_tiles_20x_repeat.tif:1232-1340	6.656	1308.203	68.545	1281	1118	1483	863.978	432.15	9.343	862.365	430.86	3.225	2.58	3.201	2.648	0	0.958	3.473	1307	100	2674	1338	158.199	2.58	1.209	0.827	0.889	Channel 1	1231	p12_KO_tiles_20x_repeat.tif	p12
24558	p12_KO_tiles_20x_repeat.tif:1233-1342	12.897	1204.379	62.795	1214	1009	1352	938.506	432.743	13.213	936.54	430.86	3.87	3.87	4.168	3.94	149.036	0.928	4.651	1210	100	2906	1336	123.69	3.87	1.058	0.945	0.925	Channel 1	1232	p12_KO_tiles_20x_repeat.tif	p12
24559	p12_KO_tiles_20x_repeat.tif:1234-1345	24.129	1212.595	142.254	1115	896	1646	1001.819	433.529	18.686	999.105	430.86	5.805	5.805	5.85	5.251	147.317	0.868	6.45	1193	100	3098	1338	143.13	5.473	1.114	0.898	0.892	Channel 1	1233	p12_KO_tiles_20x_repeat.tif	p12
24560	p12_KO_tiles_20x_repeat.tif:1235-1345	19.969	1245.516	95.549	1126	1015	1465	1007.705	433.628	18.53	1005.555	430.86	4.515	5.805	5.916	4.298	90.146	0.731	6.45	1257	100	3118	1336	126.87	4.515	1.377	0.726	0.85	Channel 1	1234	p12_KO_tiles_20x_repeat.tif	p12
24561	p12_KO_tiles_20x_repeat.tif:1236-1353	50.339	1225.653	154.747	1219	868	1657	1040.724	436.774	30.075	1037.16	430.86	7.095	10.965	10.363	6.185	97.733	0.699	11.264	1214	100	3222	1336	103.241	7.095	1.676	0.597	0.871	Channel 1	1235	p12_KO_tiles_20x_repeat.tif	p12
24562	p12_KO_tiles_20x_repeat.tif:1237-1345	18.305	1465.239	164.343	1555	1069	1823	1135.391	434.408	19.064	1131.975	430.86	5.805	5.805	6.289	3.706	36.602	0.633	6.977	1496	100	3514	1354	56.31	4.574	1.697	0.589	0.759	Channel 1	1236	p12_KO_tiles_20x_repeat.tif	p12
24563	p12_KO_tiles_20x_repeat.tif:1238-1346	31.618	1142.888	139.186	1035	794	1488	1166.61	434.127	21.8	1162.935	430.86	7.095	6.45	6.802	5.918	14.694	0.836	7.522	1119	100	3606	1350	30.964	6.385	1.149	0.87	0.884	Channel 1	1237	p12_KO_tiles_20x_repeat.tif	p12
24564	p12_KO_tiles_20x_repeat.tif:1239-1347	22.881	1140.491	101.289	1260	958	1377	1239.297	434.595	21.266	1236.465	430.86	5.16	7.095	7.425	3.924	73.618	0.636	8.082	1142	100	3836	1358	61.39	4.961	1.892	0.528	0.78	Channel 1	1238	p12_KO_tiles_20x_repeat.tif	p12
24565	p12_KO_tiles_20x_repeat.tif:1240-1350	39.938	978.435	111.95	938	680	1232	1342.01	435.583	24.758	1339.02	430.86	5.805	9.03	8.789	5.786	77.113	0.819	9.391	977	100	4158	1364	74.055	5.805	1.519	0.658	0.91	Channel 1	1239	p12_KO_tiles_20x_repeat.tif	p12
24566	p12_KO_tiles_20x_repeat.tif:1241-1345	27.458	1022.337	64.543	1020	858	1166	1362.133	433.831	20.354	1359.015	430.86	6.45	5.805	6.578	5.315	155.521	0.833	6.977	1026	100	4216	1338	146.31	5.711	1.238	0.808	0.886	Channel 1	1240	p12_KO_tiles_20x_repeat.tif	p12
24567	p12_KO_tiles_20x_repeat.tif:1242-1351	53.667	1241.934	128.353	1301	901	1564	628.638	435.743	30.075	623.715	431.505	9.03	8.385	9.421	7.253	34.427	0.746	10.4	1248	100	1934	1356	29.745	8.385	1.299	0.77	0.851	Channel 1	1241	p12_KO_tiles_20x_repeat.tif	p12
24568	p12_KO_tiles_20x_repeat.tif:1243-1347	22.465	1375.042	92.211	1359	1096	1614	668.041	434.408	18.152	665.64	431.505	5.16	5.805	5.668	5.047	54.873	0.857	6.385	1359	100	2064	1354	45	5.16	1.123	0.89	0.893	Channel 1	1242	p12_KO_tiles_20x_repeat.tif	p12
24569	p12_KO_tiles_20x_repeat.tif:1244-1347	23.297	1517.339	200.986	1460	826	1884	726.143	434.396	19.442	723.69	431.505	5.16	5.805	6.105	4.859	103.076	0.775	6.856	1558	100	2246	1338	131.186	5.16	1.256	0.796	0.862	Channel 1	1243	p12_KO_tiles_20x_repeat.tif	p12
24570	p12_KO_tiles_20x_repeat.tif:1245-1347	17.889	1076.291	105.701	972	816	1417	873.563	434.318	16.862	871.395	431.505	4.515	5.805	5.98	3.809	125.168	0.791	6.641	1067	100	2704	1338	119.055	4.487	1.57	0.637	0.869	Channel 1	1244	p12_KO_tiles_20x_repeat.tif	p12
24571	p12_KO_tiles_20x_repeat.tif:1246-1347	24.962	1312.7	153.04	1411	988	1645	984.195	434.515	20.732	981.045	431.505	6.45	5.805	6.014	5.285	24.436	0.73	6.977	1311	100	3042	1354	33.69	5.68	1.138	0.879	0.833	Channel 1	1245	p12_KO_tiles_20x_repeat.tif	p12
24572	p12_KO_tiles_20x_repeat.tif:1247-1347	20.385	1125.622	96.358	1205	923	1348	990.398	434.355	16.862	988.14	431.505	4.515	5.805	5.798	4.477	90	0.901	6.119	1125	100	3068	1338	108.435	4.515	1.295	0.772	0.907	Channel 1	1246	p12_KO_tiles_20x_repeat.tif	p12
24573	p12_KO_tiles_20x_repeat.tif:1248-1348	22.881	1156.595	182.423	1057	806	1632	1060.949	434.677	18.907	1059.09	431.505	4.515	6.45	6.54	4.455	89.205	0.804	6.947	1110	100	3284	1358	68.199	4.515	1.468	0.681	0.924	Channel 1	1247	p12_KO_tiles_20x_repeat.tif	p12
24574	p12_KO_tiles_20x_repeat.tif:1249-1345	16.641	1238.725	96.749	1265	988	1446	1151.793	433.65	15.572	1149.39	431.505	5.16	4.515	5.297	4	152.62	0.862	5.769	1240	100	3564	1340	153.435	4.472	1.324	0.755	0.879	Channel 1	1248	p12_KO_tiles_20x_repeat.tif	p12
24575	p12_KO_tiles_20x_repeat.tif:1250-1347	27.874	932.332	128.323	909	696	1360	1233.409	434.292	21.266	1230.015	431.505	7.095	5.805	7.611	4.663	32.634	0.775	8.41	912	100	3814	1356	32.471	5.473	1.632	0.613	0.876	Channel 1	1249	p12_KO_tiles_20x_repeat.tif	p12
24576	p12_KO_tiles_20x_repeat.tif:1251-1348	36.61	1055.043	71.76	1056	909	1308	1294.801	435.236	27.338	1290	431.505	9.675	6.45	8.948	5.209	168.619	0.616	9.867	1050	100	4000	1350	168.69	6.054	1.718	0.582	0.819	Channel 1	1250	p12_KO_tiles_20x_repeat.tif	p12
24577	p12_KO_tiles_20x_repeat.tif:1252-1347	18.305	1229.455	182.239	1032	795	1588	732.236	434.452	15.95	729.495	432.15	5.16	4.515	5.18	4.499	159.297	0.904	5.549	1249	100	2266	1340	125.538	4.515	1.151	0.868	0.907	Channel 1	1251	p12_KO_tiles_20x_repeat.tif	p12
24578	p12_KO_tiles_20x_repeat.tif:1253-1349	26.21	1246.802	78.046	1189	1060	1408	850.555	435.114	19.064	847.53	432.15	5.805	5.805	5.878	5.677	2.928	0.906	6.641	1239	100	2628	1354	29.055	5.805	1.035	0.966	0.913	Channel 1	1252	p12_KO_tiles_20x_repeat.tif	p12
24579	p12_KO_tiles_20x_repeat.tif:1254-1351	15.393	1903.689	168.134	1820	1522	2266	696.766	435.75	16.327	694.665	432.795	3.87	5.805	5.81	3.374	81.493	0.726	6.353	1928	100	2156	1360	66.038	3.87	1.722	0.581	0.831	Channel 1	1253	p12_KO_tiles_20x_repeat.tif	p12
24580	p12_KO_tiles_20x_repeat.tif:1255-1351	14.561	1583.686	161.795	1704	1265	1840	720.253	435.679	16.484	718.53	432.795	3.87	5.805	5.385	3.443	89.544	0.673	5.947	1628	100	2228	1342	102.529	3.87	1.564	0.639	0.805	Channel 1	1254	p12_KO_tiles_20x_repeat.tif	p12
24581	p12_KO_tiles_20x_repeat.tif:1256-1353	24.545	1313.445	106.758	1248	1040	1520	646.416	436.222	19.976	643.065	433.44	6.45	5.805	6.373	4.904	26.993	0.773	7.211	1323	100	1994	1356	26.565	5.629	1.299	0.77	0.861	Channel 1	1255	p12_KO_tiles_20x_repeat.tif	p12
24582	p12_KO_tiles_20x_repeat.tif:1257-1352	26.21	1388.151	133.498	1360	985	1666	714.153	436.025	21.487	710.79	433.44	7.095	5.16	7.114	4.691	12.861	0.713	7.873	1380	100	2206	1360	34.992	4.915	1.516	0.659	0.857	Channel 1	1256	p12_KO_tiles_20x_repeat.tif	p12
24583	p12_KO_tiles_20x_repeat.tif:1258-1354	25.378	1489.844	110.492	1444	1164	1758	753.609	436.29	20.888	750.135	433.44	6.45	6.45	5.992	5.392	145.293	0.731	6.734	1491	100	2326	1356	16.699	6.145	1.111	0.9	0.808	Channel 1	1257	p12_KO_tiles_20x_repeat.tif	p12
24584	p12_KO_tiles_20x_repeat.tif:1259-1356	33.282	1275.347	238.937	1211	756	1850	530.569	437.366	22.178	526.965	434.085	7.095	6.45	7.586	5.586	150.567	0.85	8.082	1261	100	1634	1350	151.39	6.228	1.358	0.736	0.894	Channel 1	1258	p12_KO_tiles_20x_repeat.tif	p12
24585	p12_KO_tiles_20x_repeat.tif:1260-1356	34.946	1628.735	383.89	1692	846	2399	569.673	437.364	22.178	566.31	434.085	7.095	6.45	7.02	6.338	39.363	0.893	7.55	1620	100	1756	1362	19.983	6.45	1.108	0.903	0.913	Channel 1	1259	p12_KO_tiles_20x_repeat.tif	p12
24586	p12_KO_tiles_20x_repeat.tif:1261-1353	15.809	1184.901	105.058	1095	918	1382	613.684	436.343	15.037	611.46	434.085	4.515	4.515	4.791	4.202	127.441	0.879	5.473	1201	100	1898	1346	135	4.515	1.14	0.877	0.894	Channel 1	1260	p12_KO_tiles_20x_repeat.tif	p12
24587	p12_KO_tiles_20x_repeat.tif:1262-1354	25.794	1183.157	117.014	1040	886	1454	1081.415	436.686	18.907	1078.44	434.085	5.805	5.16	6.189	5.306	155.434	0.907	6.977	1199	100	3344	1348	146.31	5.16	1.166	0.857	0.939	Channel 1	1261	p12_KO_tiles_20x_repeat.tif	p12
24588	p12_KO_tiles_20x_repeat.tif:1263-1357	31.202	1035.483	90.389	1007	750	1208	1327.698	437.529	21.266	1324.83	434.085	5.805	7.095	7.322	5.425	69.483	0.867	7.794	1036	100	4112	1368	65.556	5.769	1.35	0.741	0.909	Channel 1	1262	p12_KO_tiles_20x_repeat.tif	p12
24589	p12_KO_tiles_20x_repeat.tif:1264-1359	29.538	1429.894	134.422	1371	1123	1784	775.24	438.368	20.354	772.71	434.73	5.16	7.095	7.043	5.34	92.708	0.896	7.354	1410	100	2400	1348	105.255	5.16	1.319	0.758	0.928	Channel 1	1263	p12_KO_tiles_20x_repeat.tif	p12
24590	p12_KO_tiles_20x_repeat.tif:1265-1354	8.321	1238.6	91.294	1156	957	1397	869.75	436.697	12.08	868.17	434.73	3.87	3.87	4.007	2.644	133.16	0.717	4.651	1241	100	2692	1350	146.31	3.096	1.515	0.66	0.769	Channel 1	1264	p12_KO_tiles_20x_repeat.tif	p12
24591	p12_KO_tiles_20x_repeat.tif:1266-1359	21.217	1176.902	125.822	1016	859	1378	1244.325	437.923	19.442	1242.27	434.73	4.515	7.095	6.5	4.156	66.922	0.705	7.55	1207	100	3854	1370	70.017	4.515	1.564	0.639	0.836	Channel 1	1265	p12_KO_tiles_20x_repeat.tif	p12
24592	p12_KO_tiles_20x_repeat.tif:1267-1358	28.706	1166.652	137.042	1255	863	1447	1256.941	438.1	19.976	1253.88	434.73	5.805	6.45	6.603	5.535	60.083	0.904	6.977	1168	100	3888	1364	33.69	5.805	1.193	0.838	0.92	Channel 1	1266	p12_KO_tiles_20x_repeat.tif	p12
24593	p12_KO_tiles_20x_repeat.tif:1268-1359	27.458	1294.83	199.008	1077	752	1684	580.207	438.434	19.442	577.275	435.375	5.805	5.805	6.186	5.651	34.534	0.913	6.977	1309	100	1790	1366	33.69	5.805	1.095	0.914	0.93	Channel 1	1267	p12_KO_tiles_20x_repeat.tif	p12
24594	p12_KO_tiles_20x_repeat.tif:1269-1360	27.874	1575.474	308.913	1329	886	2226	587.484	438.297	22.178	584.37	435.375	7.095	6.45	7.307	4.857	29.842	0.712	7.767	1518	100	1814	1370	41.634	5.481	1.504	0.665	0.817	Channel 1	1268	p12_KO_tiles_20x_repeat.tif	p12
24595	p12_KO_tiles_20x_repeat.tif:1270-1357	16.641	1579.037	151.227	1697	1160	1820	707.388	437.536	15.194	704.985	435.375	5.16	4.515	4.898	4.326	32.33	0.906	5.511	1618	100	2186	1360	20.556	4.515	1.132	0.883	0.889	Channel 1	1269	p12_KO_tiles_20x_repeat.tif	p12
24596	p12_KO_tiles_20x_repeat.tif:1271-1358	17.473	1567.661	234.765	1677	956	1934	744.837	438.139	16.106	742.395	435.375	5.16	5.16	5.741	3.875	129.952	0.846	6.085	1588	100	2306	1350	122.005	4.105	1.482	0.675	0.875	Channel 1	1270	p12_KO_tiles_20x_repeat.tif	p12
24597	p12_KO_tiles_20x_repeat.tif:1272-1355	5.408	1258.827	145.839	1168	914	1530	877.622	437.384	10.255	875.91	435.375	3.225	3.225	3.07	2.243	65.556	0.646	3.761	1240	100	2716	1360	59.036	2.885	1.369	0.731	0.722	Channel 1	1271	p12_KO_tiles_20x_repeat.tif	p12
24598	p12_KO_tiles_20x_repeat.tif:1273-1355	7.072	1047.779	72.712	979	939	1249	1220.663	436.76	9.877	1219.05	435.375	3.225	3.225	3.067	2.936	0	0.911	3.473	1028	100	3782	1350	111.801	3.193	1.044	0.957	0.85	Channel 1	1272	p12_KO_tiles_20x_repeat.tif	p12
24599	p12_KO_tiles_20x_repeat.tif:1274-1359	16.641	861.987	224.16	929	483	1442	513.936	438.02	17.24	510.84	436.02	5.805	4.515	6.296	3.365	152.153	0.704	6.977	877	100	1584	1354	146.31	4.079	1.871	0.534	0.825	Channel 1	1273	p12_KO_tiles_20x_repeat.tif	p12
24600	p12_KO_tiles_20x_repeat.tif:1275-1360	21.633	1318.337	129.814	1256	1091	1669	949.08	438.637	17.396	946.215	436.02	5.805	5.16	5.882	4.683	33.325	0.898	6.353	1283	100	2934	1364	23.962	5.017	1.256	0.796	0.897	Channel 1	1274	p12_KO_tiles_20x_repeat.tif	p12
24601	p12_KO_tiles_20x_repeat.tif:1276-1361	19.969	1040.682	95.515	835	777	1276	1181.143	438.734	19.064	1177.77	436.02	5.805	5.805	6.663	3.816	122.552	0.69	7.297	1056	100	3652	1354	135	4.48	1.746	0.573	0.8	Channel 1	1275	p12_KO_tiles_20x_repeat.tif	p12
24602	p12_KO_tiles_20x_repeat.tif:1277-1364	29.954	1688.236	160.942	1607	1300	2026	663.141	439.962	20.888	659.835	436.665	6.45	6.45	6.428	5.933	110.927	0.863	6.977	1700	100	2050	1356	123.69	6.346	1.083	0.923	0.889	Channel 1	1276	p12_KO_tiles_20x_repeat.tif	p12
24603	p12_KO_tiles_20x_repeat.tif:1278-1364	29.122	1440.768	214.66	1151	866	2034	856.201	439.706	21.266	852.69	436.665	6.45	6.45	6.89	5.381	139.462	0.809	7.522	1437	100	2650	1354	120.964	5.973	1.28	0.781	0.875	Channel 1	1277	p12_KO_tiles_20x_repeat.tif	p12
24604	p12_KO_tiles_20x_repeat.tif:1279-1368	37.858	1303.107	118.642	1360	991	1584	1011.186	440.702	25.293	1008.135	436.665	6.45	9.03	8.725	5.525	57.643	0.744	9.845	1303	100	3128	1382	58.392	6.385	1.579	0.633	0.875	Channel 1	1278	p12_KO_tiles_20x_repeat.tif	p12
24605	p12_KO_tiles_20x_repeat.tif:1280-1362	20.801	1197.72	75.019	1209	996	1392	1120.958	439.077	17.24	1118.43	436.665	5.16	5.16	5.424	4.882	171.906	0.88	6.085	1196	100	3468	1356	147.995	5.16	1.111	0.9	0.901	Channel 1	1279	p12_KO_tiles_20x_repeat.tif	p12
24606	p12_KO_tiles_20x_repeat.tif:1281-1364	31.618	1227.322	125.925	1147	933	1543	1129.989	439.788	20.888	1126.815	436.665	6.45	6.45	6.729	5.983	140.092	0.911	7.211	1231	100	3498	1354	116.565	6.346	1.125	0.889	0.916	Channel 1	1280	p12_KO_tiles_20x_repeat.tif	p12
24607	p12_KO_tiles_20x_repeat.tif:1282-1360	13.729	1112.5	51.883	1076	1013	1249	1358.184	438.571	13.747	1355.79	436.665	4.515	3.87	4.412	3.962	12.879	0.913	4.912	1109	100	4204	1362	23.199	3.87	1.114	0.898	0.904	Channel 1	1281	p12_KO_tiles_20x_repeat.tif	p12
24608	p12_KO_tiles_20x_repeat.tif:1283-1362	12.065	1212.026	105.68	1198	971	1398	492.257	439.212	12.835	490.2	437.31	3.87	3.87	4.044	3.799	145.305	0.92	4.651	1224	100	1520	1358	146.31	3.87	1.064	0.939	0.906	Channel 1	1282	p12_KO_tiles_20x_repeat.tif	p12
24609	p12_KO_tiles_20x_repeat.tif:1284-1366	22.049	1124.467	212.797	1363	616	1473	507.293	440.018	19.064	505.035	437.31	5.16	6.45	6.422	4.371	58.712	0.762	6.856	1141	100	1566	1372	41.186	5.009	1.469	0.681	0.848	Channel 1	1283	p12_KO_tiles_20x_repeat.tif	p12
24610	p12_KO_tiles_20x_repeat.tif:1285-1365	22.465	1264.583	161.363	1226	915	1570	992.571	440.224	19.064	989.43	437.31	5.805	5.805	5.613	5.096	1.647	0.777	6.641	1276	100	3068	1360	150.945	5.507	1.102	0.908	0.837	Channel 1	1284	p12_KO_tiles_20x_repeat.tif	p12
24611	p12_KO_tiles_20x_repeat.tif:1286-1368	19.969	1265.688	125.904	1183	957	1616	1025.281	440.562	20.732	1023.615	437.31	4.515	7.74	7.65	3.323	73.226	0.584	7.978	1248	100	3178	1380	75.964	4.192	2.302	0.434	0.8	Channel 1	1285	p12_KO_tiles_20x_repeat.tif	p12
24612	p12_KO_tiles_20x_repeat.tif:1287-1372	56.163	1276.472	126.447	1311	957	1606	1030.88	442.401	30.987	1026.84	437.31	8.385	10.32	11.562	6.185	59.482	0.735	11.998	1281	100	3186	1386	53.746	6.634	1.869	0.535	0.897	Channel 1	1286	p12_KO_tiles_20x_repeat.tif	p12
24613	p12_KO_tiles_20x_repeat.tif:1288-1366	25.378	1408.234	164.545	1364	996	1744	1163.353	440.466	21.266	1160.355	437.31	6.45	6.45	6.883	4.694	58.808	0.705	7.354	1426	100	3598	1374	37.875	5.847	1.466	0.682	0.819	Channel 1	1287	p12_KO_tiles_20x_repeat.tif	p12
24614	p12_KO_tiles_20x_repeat.tif:1289-1364	19.969	1024.859	68.994	981	902	1210	1276.307	439.715	17.24	1273.875	437.31	5.16	5.16	5.183	4.906	168.53	0.844	5.947	1020	100	3950	1358	139.399	5.16	1.056	0.947	0.881	Channel 1	1288	p12_KO_tiles_20x_repeat.tif	p12
24615	p12_KO_tiles_20x_repeat.tif:1290-1373	55.747	1268.459	117.868	1254	963	1604	656.138	442.783	28.785	652.095	437.955	7.74	9.675	10.4	6.825	116.333	0.845	10.735	1274	100	2026	1360	122.735	7.343	1.524	0.656	0.931	Channel 1	1289	p12_KO_tiles_20x_repeat.tif	p12
24616	p12_KO_tiles_20x_repeat.tif:1291-1367	32.866	1479.595	143.278	1512	1197	1782	727.499	440.972	22.777	723.69	437.955	7.095	5.805	7.577	5.523	160.466	0.796	8.773	1509	100	2244	1360	143.973	5.805	1.372	0.729	0.908	Channel 1	1290	p12_KO_tiles_20x_repeat.tif	p12
24617	p12_KO_tiles_20x_repeat.tif:1292-1366	13.729	1132.205	54.083	1095	1014	1286	847.481	440.545	15.037	845.595	437.955	3.87	5.16	5.324	3.283	107.919	0.763	5.769	1125	100	2624	1358	116.565	3.75	1.622	0.617	0.846	Channel 1	1291	p12_KO_tiles_20x_repeat.tif	p12
24618	p12_KO_tiles_20x_repeat.tif:1293-1367	33.282	1169.091	112.526	1076	932	1467	985.197	440.866	21.266	981.69	437.955	7.095	5.805	7.237	5.855	159.123	0.925	7.794	1158	100	3044	1362	155.556	5.805	1.236	0.809	0.936	Channel 1	1292	p12_KO_tiles_20x_repeat.tif	p12
24619	p12_KO_tiles_20x_repeat.tif:1294-1366	17.473	1060.845	71.087	1018	920	1287	1190.317	440.55	16.327	1188.09	437.955	4.515	5.16	4.891	4.549	70	0.824	5.769	1054	100	3686	1374	63.435	4.515	1.075	0.93	0.875	Channel 1	1293	p12_KO_tiles_20x_repeat.tif	p12
24620	p12_KO_tiles_20x_repeat.tif:1295-1364	14.145	937.691	72.529	942	773	1070	1233.449	439.89	14.125	1231.305	437.955	4.515	3.87	4.613	3.904	160.353	0.891	5.038	943	100	3820	1358	129.806	3.87	1.181	0.846	0.907	Channel 1	1294	p12_KO_tiles_20x_repeat.tif	p12
24621	p12_KO_tiles_20x_repeat.tif:1296-1364	10.817	998.462	82.718	912	833	1165	1266.805	439.692	12.457	1264.845	437.955	3.87	3.87	3.978	3.462	18.534	0.876	4.327	990	100	3922	1360	153.435	3.75	1.149	0.87	0.867	Channel 1	1295	p12_KO_tiles_20x_repeat.tif	p12
24622	p12_KO_tiles_20x_repeat.tif:1297-1367	17.473	833.851	152.32	815	461	1101	480.894	440.827	15.415	478.59	438.6	4.515	4.515	5.028	4.424	138.831	0.924	5.549	871	100	1486	1360	125.538	4.515	1.137	0.88	0.933	Channel 1	1296	p12_KO_tiles_20x_repeat.tif	p12
24623	p12_KO_tiles_20x_repeat.tif:1298-1370	30.37	1157.315	132.642	996	876	1512	607.974	441.856	20.354	605.01	438.6	5.805	6.45	6.593	5.865	71.143	0.921	6.977	1143	100	1876	1376	33.69	5.805	1.124	0.889	0.93	Channel 1	1297	p12_KO_tiles_20x_repeat.tif	p12
24624	p12_KO_tiles_20x_repeat.tif:1299-1369	20.801	1439.285	336.015	919	881	2309	749.98	441.515	18.152	747.555	438.6	5.16	5.805	6.165	4.296	66.815	0.793	6.45	1411	100	2318	1376	53.13	4.615	1.435	0.697	0.862	Channel 1	1298	p12_KO_tiles_20x_repeat.tif	p12
24625	p12_KO_tiles_20x_repeat.tif:1300-1371	39.522	1132.153	136.229	1034	849	1448	792.885	441.767	26.205	788.835	438.6	9.03	7.095	9.862	5.103	29.553	0.723	10.4	1137	100	2446	1380	29.745	5.711	1.933	0.517	0.88	Channel 1	1299	p12_KO_tiles_20x_repeat.tif	p12
24626	p12_KO_tiles_20x_repeat.tif:1301-1371	27.458	1282.083	117.443	1302	1034	1553	1004.197	441.698	20.888	1001.04	438.6	5.805	7.095	6.71	5.21	113.786	0.791	7.354	1297	100	3110	1360	105.255	5.805	1.288	0.776	0.857	Channel 1	1300	p12_KO_tiles_20x_repeat.tif	p12
24627	p12_KO_tiles_20x_repeat.tif:1302-1372	36.61	1219.119	134.501	1155	746	1543	1065.386	442.17	24.003	1061.67	438.6	7.095	7.74	7.299	6.386	73.766	0.799	8.385	1218	100	3298	1384	67.38	6.923	1.143	0.875	0.871	Channel 1	1301	p12_KO_tiles_20x_repeat.tif	p12
24628	p12_KO_tiles_20x_repeat.tif:1303-1367	17.057	1498.445	134.591	1603	1219	1747	1157.453	440.669	16.862	1154.55	438.6	5.805	4.515	6.405	3.391	26.868	0.754	6.977	1514	100	3580	1372	33.69	4.038	1.889	0.529	0.863	Channel 1	1302	p12_KO_tiles_20x_repeat.tif	p12
24629	p12_KO_tiles_20x_repeat.tif:1304-1369	34.114	1110.53	108.045	978	891	1459	1175.662	441.392	21.644	1171.965	438.6	7.095	5.805	7.289	5.959	166.368	0.915	7.794	1095	100	3634	1364	155.556	5.805	1.223	0.818	0.937	Channel 1	1303	p12_KO_tiles_20x_repeat.tif	p12
24630	p12_KO_tiles_20x_repeat.tif:1305-1372	29.954	1246.556	188.392	1214	616	1672	526.714	442.757	22.178	523.74	439.245	7.095	6.45	6.707	5.686	177.075	0.765	7.55	1278	100	1624	1366	160.017	6.323	1.18	0.848	0.857	Channel 1	1304	p12_KO_tiles_20x_repeat.tif	p12
24631	p12_KO_tiles_20x_repeat.tif:1306-1375	61.572	2039.343	272.599	2093	1209	2460	564.528	443.773	32.12	559.86	439.245	9.675	8.385	10.351	7.574	159.397	0.75	11.484	2099	100	1738	1366	141.843	8.385	1.367	0.732	0.886	Channel 1	1305	p12_KO_tiles_20x_repeat.tif	p12
24632	p12_KO_tiles_20x_repeat.tif:1307-1373	32.45	1297.462	152.193	1310	844	1653	647.307	442.908	24.38	643.71	439.245	7.095	7.095	7.022	5.884	133.18	0.686	8.773	1304	100	1996	1362	126.027	6.527	1.193	0.838	0.821	Channel 1	1306	p12_KO_tiles_20x_repeat.tif	p12
24633	p12_KO_tiles_20x_repeat.tif:1308-1372	17.889	934.517	96.884	843	712	1137	1303.508	442.013	18.53	1301.61	439.245	4.515	6.45	6.473	3.519	68.478	0.655	6.977	909	100	4038	1380	56.31	4.228	1.839	0.544	0.811	Channel 1	1307	p12_KO_tiles_20x_repeat.tif	p12
24634	p12_KO_tiles_20x_repeat.tif:1309-1371	21.217	1044.368	88.971	1011	813	1242	1362.411	442.249	17.774	1359.66	439.245	5.16	5.805	5.634	4.795	73.205	0.844	6.119	1044	100	4222	1362	108.435	5.16	1.175	0.851	0.872	Channel 1	1308	p12_KO_tiles_20x_repeat.tif	p12
24635	p12_KO_tiles_20x_repeat.tif:1310-1374	37.026	1324.961	225.789	1116	914	1785	617.537	443.191	22.934	614.04	439.89	7.095	6.45	7.172	6.574	160.931	0.885	7.873	1344	100	1904	1368	145.008	6.45	1.091	0.917	0.922	Channel 1	1309	p12_KO_tiles_20x_repeat.tif	p12
24636	p12_KO_tiles_20x_repeat.tif:1311-1372	20.801	1390.25	97.922	1334	1111	1618	876.555	442.47	16.862	873.975	439.89	5.16	5.16	5.334	4.965	113.199	0.919	5.769	1403	100	2714	1364	116.565	5.16	1.074	0.931	0.909	Channel 1	1310	p12_KO_tiles_20x_repeat.tif	p12
24637	p12_KO_tiles_20x_repeat.tif:1312-1373	26.21	1238.476	181.355	1137	815	1726	1019.289	442.946	19.442	1016.52	439.89	5.805	5.805	6.604	5.053	47.811	0.871	7.354	1215	100	3152	1382	37.875	5.473	1.307	0.765	0.92	Channel 1	1311	p12_KO_tiles_20x_repeat.tif	p12
24638	p12_KO_tiles_20x_repeat.tif:1313-1376	32.866	1241.44	183.847	1128	826	1679	512.167	443.87	22.556	508.905	440.535	6.45	6.45	6.691	6.254	90.394	0.812	7.522	1195	100	1578	1372	149.036	6.45	1.07	0.935	0.883	Channel 1	1312	p12_KO_tiles_20x_repeat.tif	p12
24639	p12_KO_tiles_20x_repeat.tif:1314-1375	28.706	1834.38	309.588	1538	1211	2430	590.628	443.054	21.8	586.95	440.535	7.74	5.805	7.481	4.886	14.185	0.759	7.978	1810	100	1820	1378	14.036	5.481	1.531	0.653	0.847	Channel 1	1313	p12_KO_tiles_20x_repeat.tif	p12
24640	p12_KO_tiles_20x_repeat.tif:1315-1380	42.435	1735.179	243.685	1400	1162	2126	600.065	445.259	25.827	595.98	440.535	7.095	9.03	8.847	6.107	103.111	0.799	9.391	1742	100	1858	1366	105.945	6.88	1.449	0.69	0.879	Channel 1	1314	p12_KO_tiles_20x_repeat.tif	p12
24641	p12_KO_tiles_20x_repeat.tif:1316-1373	18.721	1215.694	123.154	1138	963	1574	937.508	442.793	15.793	935.25	440.535	4.515	4.515	4.882	4.882	0	0.943	5.549	1212	100	2902	1366	125.538	4.515	1	1	0.957	Channel 1	1315	p12_KO_tiles_20x_repeat.tif	p12
24642	p12_KO_tiles_20x_repeat.tif:1317-1373	14.561	1146.529	108.23	1005	840	1328	1079.057	442.737	14.125	1077.15	440.535	3.87	4.515	4.799	3.863	68.807	0.917	5.2	1154	100	3342	1380	60.255	3.87	1.242	0.805	0.921	Channel 1	1316	p12_KO_tiles_20x_repeat.tif	p12
24643	p12_KO_tiles_20x_repeat.tif:1318-1373	14.561	1150.657	98.323	1060	964	1386	1223.021	442.756	14.125	1220.985	440.535	3.87	4.515	4.597	4.033	101.943	0.917	5.038	1152	100	3786	1368	129.806	3.87	1.14	0.877	0.921	Channel 1	1317	p12_KO_tiles_20x_repeat.tif	p12
24644	p12_KO_tiles_20x_repeat.tif:1319-1375	27.042	1427.973	178.676	1515	1018	1893	1247.137	443.299	19.442	1244.205	440.535	5.805	5.805	6.489	5.306	41.275	0.899	6.977	1425	100	3858	1380	33.69	5.769	1.223	0.818	0.922	Channel 1	1318	p12_KO_tiles_20x_repeat.tif	p12
24645	p12_KO_tiles_20x_repeat.tif:1320-1377	31.202	848.153	107.188	900	600	1088	1308.641	443.696	22.713	1305.48	440.535	7.095	7.095	7.301	5.442	42.986	0.76	7.767	858	100	4050	1386	41.634	6.148	1.342	0.745	0.838	Channel 1	1319	p12_KO_tiles_20x_repeat.tif	p12
24646	p12_KO_tiles_20x_repeat.tif:1321-1372	9.985	1083.354	43.945	1032	969	1168	1332.328	442.363	11.545	1330.635	440.535	3.225	3.87	3.941	3.225	109.605	0.941	4.327	1087	100	4128	1366	116.565	3.225	1.222	0.818	0.906	Channel 1	1320	p12_KO_tiles_20x_repeat.tif	p12
24647	p12_KO_tiles_20x_repeat.tif:1322-1372	10.817	984.673	67.112	995	771	1095	1369.707	442.272	13.213	1368.045	440.535	3.87	3.87	4.265	3.229	38.299	0.779	5.038	1002	100	4242	1378	50.194	3.75	1.321	0.757	0.852	Channel 1	1321	p12_KO_tiles_20x_repeat.tif	p12
24648	p12_KO_tiles_20x_repeat.tif:1323-1375	19.137	780.63	129.065	729	504	1197	518.762	443.48	16.862	516	441.18	5.805	4.515	5.968	4.083	23.055	0.846	6.353	770	100	1600	1380	23.962	4.487	1.462	0.684	0.885	Channel 1	1322	p12_KO_tiles_20x_repeat.tif	p12
24649	p12_KO_tiles_20x_repeat.tif:1324-1374	9.985	1201.688	131.728	1010	887	1432	782.869	442.954	12.08	781.095	441.18	3.87	3.87	3.896	3.263	134.997	0.86	4.327	1211	100	2424	1368	116.565	3.649	1.194	0.838	0.842	Channel 1	1323	p12_KO_tiles_20x_repeat.tif	p12
24650	p12_KO_tiles_20x_repeat.tif:1325-1380	43.267	1287.058	128.231	1265	941	1608	1135.293	445.112	25.293	1131.33	441.18	7.74	7.74	8.936	6.165	44.965	0.85	9.302	1267	100	3508	1388	33.69	6.798	1.449	0.69	0.908	Channel 1	1324	p12_KO_tiles_20x_repeat.tif	p12
24651	p12_KO_tiles_20x_repeat.tif:1326-1376	17.889	1102.081	79.365	1126	918	1227	1340.573	443.798	16.327	1338.375	441.18	4.515	5.16	5.252	4.337	122.271	0.843	5.947	1123	100	4150	1370	130.601	4.515	1.211	0.826	0.887	Channel 1	1325	p12_KO_tiles_20x_repeat.tif	p12
24652	p12_KO_tiles_20x_repeat.tif:1327-1377	28.29	876.739	56.716	869	758	1017	1382.112	444.187	20.354	1379.01	441.18	6.45	5.805	6.758	5.33	38.044	0.858	7.354	869	100	4276	1384	37.875	5.805	1.268	0.789	0.901	Channel 1	1326	p12_KO_tiles_20x_repeat.tif	p12
24653	p12_KO_tiles_20x_repeat.tif:1328-1378	20.385	1209.816	157.711	1077	830	1497	630.856	444.477	16.862	628.23	441.825	5.16	5.16	5.188	5.003	158.431	0.901	5.769	1211	100	1948	1374	153.435	5.16	1.037	0.964	0.899	Channel 1	1327	p12_KO_tiles_20x_repeat.tif	p12
24654	p12_KO_tiles_20x_repeat.tif:1329-1381	32.034	1495.062	186.617	1604	787	1856	719.615	444.987	23.468	715.95	441.825	7.095	7.095	7.872	5.181	131.588	0.731	8.678	1523	100	2220	1372	138.013	5.929	1.519	0.658	0.851	Channel 1	1328	p12_KO_tiles_20x_repeat.tif	p12
24655	p12_KO_tiles_20x_repeat.tif:1330-1380	31.202	1077.827	105.17	970	774	1389	852.462	445.106	22.335	848.175	441.825	7.74	6.45	6.93	5.733	165.632	0.786	7.978	1064	100	2630	1378	165.964	6.198	1.209	0.827	0.857	Channel 1	1329	p12_KO_tiles_20x_repeat.tif	p12
24656	p12_KO_tiles_20x_repeat.tif:1331-1380	29.122	1480.979	290.164	1638	850	1938	861.02	445.437	21.8	857.205	441.825	7.095	6.45	6.518	5.689	179.441	0.77	7.354	1520	100	2658	1378	164.745	6.323	1.146	0.873	0.843	Channel 1	1330	p12_KO_tiles_20x_repeat.tif	p12
24657	p12_KO_tiles_20x_repeat.tif:1332-1379	27.042	1277.35	135.499	1214	916	1649	954.496	444.916	19.442	951.375	441.825	5.805	5.805	5.951	5.786	104.206	0.899	6.641	1265	100	2956	1370	119.055	5.805	1.028	0.972	0.922	Channel 1	1331	p12_KO_tiles_20x_repeat.tif	p12
24658	p12_KO_tiles_20x_repeat.tif:1333-1382	54.499	1236.624	97.781	1172	922	1478	1057.679	445.85	28.628	1053.285	441.825	9.03	7.74	8.914	7.785	17.473	0.836	9.675	1238	100	3268	1394	36.87	7.74	1.145	0.873	0.916	Channel 1	1332	p12_KO_tiles_20x_repeat.tif	p12
24659	p12_KO_tiles_20x_repeat.tif:1334-1374	2.912	1593.464	90.657	1434	1434	1753	1153.951	443.53	9.721	1152.615	441.825	3.225	2.58	3.094	1.199	143.037	0.387	4.13	1611	100	3574	1370	141.34	2.064	2.581	0.387	0.538	Channel 1	1333	p12_KO_tiles_20x_repeat.tif	p12
24660	p12_KO_tiles_20x_repeat.tif:1335-1384	34.53	1216.193	115.018	1258	942	1523	1166.933	446.173	25.67	1164.225	441.825	5.805	9.03	8.98	4.896	84.213	0.658	9.391	1227	100	3616	1398	74.055	5.648	1.834	0.545	0.806	Channel 1	1334	p12_KO_tiles_20x_repeat.tif	p12
24661	p12_KO_tiles_20x_repeat.tif:1336-1381	39.938	1141.315	124.641	1065	812	1532	1183.562	445.581	24.915	1179.06	441.825	8.385	7.095	7.756	6.557	1.749	0.809	8.605	1137	100	3656	1378	167.005	7.095	1.183	0.845	0.873	Channel 1	1335	p12_KO_tiles_20x_repeat.tif	p12
24662	p12_KO_tiles_20x_repeat.tif:1337-1377	18.305	1134.023	58.804	1140	998	1317	1356.245	444.156	15.95	1353.855	441.825	5.16	4.515	5.063	4.603	30.257	0.904	5.549	1129	100	4198	1382	35.538	4.515	1.1	0.909	0.907	Channel 1	1336	p12_KO_tiles_20x_repeat.tif	p12
24663	p12_KO_tiles_20x_repeat.tif:1338-1377	7.488	1102.319	92.15	971	885	1283	476.01	444.083	10.099	474.72	442.47	2.58	3.225	3.604	2.646	66.891	0.923	4.13	1114	100	1472	1382	51.34	2.58	1.362	0.734	0.947	Channel 1	1337	p12_KO_tiles_20x_repeat.tif	p12
24664	p12_KO_tiles_20x_repeat.tif:1339-1389	75.717	1189.652	119.628	1209	850	1464	712.846	448.002	34.792	707.565	442.47	10.965	10.965	12.822	7.518	133.757	0.786	12.9	1187	100	2200	1372	126.87	7.753	1.705	0.586	0.908	Channel 1	1338	p12_KO_tiles_20x_repeat.tif	p12
24665	p12_KO_tiles_20x_repeat.tif:1340-1380	26.626	1544.523	326.34	1744	706	2023	740.057	445.242	19.442	736.59	442.47	6.45	5.16	6.372	5.32	3.134	0.885	6.947	1618	100	2284	1384	21.801	5.16	1.198	0.835	0.921	Channel 1	1339	p12_KO_tiles_20x_repeat.tif	p12
24666	p12_KO_tiles_20x_repeat.tif:1341-1381	27.874	1264.489	144.356	1244	905	1623	886.476	445.286	19.82	883.65	442.47	5.805	5.805	6.134	5.785	148.481	0.892	6.977	1270	100	2740	1374	146.31	5.805	1.06	0.943	0.924	Channel 1	1340	p12_KO_tiles_20x_repeat.tif	p12
24667	p12_KO_tiles_20x_repeat.tif:1342-1383	42.851	1308.612	158.116	1151	981	1712	999.008	446.043	24.758	995.235	442.47	7.74	7.095	8.142	6.701	138.917	0.878	8.773	1317	100	3090	1372	126.027	7.095	1.215	0.823	0.92	Channel 1	1341	p12_KO_tiles_20x_repeat.tif	p12
24668	p12_KO_tiles_20x_repeat.tif:1343-1381	32.866	1322.541	160.434	1210	967	1797	1042.822	445.65	22.178	1039.095	442.47	7.74	5.805	7.564	5.532	3.307	0.84	7.978	1301	100	3222	1386	14.036	5.805	1.367	0.731	0.898	Channel 1	1342	p12_KO_tiles_20x_repeat.tif	p12
24669	p12_KO_tiles_20x_repeat.tif:1344-1379	33.698	1098.741	140.732	943	819	1469	1259.02	444.919	23.846	1254.525	442.47	9.675	4.515	9.392	4.568	173.57	0.745	9.761	1076	100	3890	1378	172.405	4.515	2.056	0.486	0.92	Channel 1	1343	p12_KO_tiles_20x_repeat.tif	p12
24670	p12_KO_tiles_20x_repeat.tif:1345-1385	32.45	989.054	164.634	1084	606	1349	577.498	446.323	23.625	574.05	443.115	7.74	7.095	7.799	5.297	144.145	0.731	8.961	991	100	1780	1376	149.744	5.929	1.472	0.679	0.839	Channel 1	1344	p12_KO_tiles_20x_repeat.tif	p12
24671	p12_KO_tiles_20x_repeat.tif:1346-1384	22.881	1103.205	85.15	1055	933	1340	798.528	445.701	20.732	795.93	443.115	5.805	6.45	6.012	4.846	65.935	0.669	6.977	1105	100	2468	1376	123.69	5.805	1.241	0.806	0.797	Channel 1	1345	p12_KO_tiles_20x_repeat.tif	p12
24672	p12_KO_tiles_20x_repeat.tif:1347-1382	6.24	823.867	67.527	825	653	955	1375.678	445.416	13.37	1374.495	443.115	2.58	5.16	4.427	1.795	88.576	0.439	5.319	834	100	4262	1390	75.964	2.58	2.467	0.405	0.612	Channel 1	1346	p12_KO_tiles_20x_repeat.tif	p12
24673	p12_KO_tiles_20x_repeat.tif:1348-1383	28.706	1137.178	134.178	1314	756	1358	502.348	445.905	21.644	497.94	443.76	8.385	4.515	8.363	4.37	170.907	0.77	8.605	1157	100	1544	1380	167.005	4.515	1.914	0.523	0.902	Channel 1	1347	p12_KO_tiles_20x_repeat.tif	p12
24674	p12_KO_tiles_20x_repeat.tif:1349-1386	35.778	1275.642	133.895	1223	1069	1905	689.415	446.948	23.09	685.635	443.76	7.74	6.45	7.545	6.038	13.384	0.843	8.385	1241	100	2126	1390	22.62	6.45	1.25	0.8	0.891	Channel 1	1348	p12_KO_tiles_20x_repeat.tif	p12
24675	p12_KO_tiles_20x_repeat.tif:1350-1384	22.049	1403.236	134.547	1314	1126	1691	988.56	446.504	18.53	985.56	443.76	5.805	5.16	6.13	4.58	11.373	0.807	6.641	1410	100	3056	1390	29.055	5.16	1.338	0.747	0.869	Channel 1	1349	p12_KO_tiles_20x_repeat.tif	p12
24676	p12_KO_tiles_20x_repeat.tif:1351-1387	38.274	1364.31	172.265	1284	957	1784	1013.933	447.595	26.96	1010.07	443.76	9.03	7.095	8.032	6.067	169.187	0.662	9.235	1355	100	3132	1392	12.095	6.932	1.324	0.755	0.793	Channel 1	1350	p12_KO_tiles_20x_repeat.tif	p12
24677	p12_KO_tiles_20x_repeat.tif:1352-1386	39.522	1244.582	146.041	1101	976	1636	1174.27	447.464	26.426	1170.03	443.76	9.03	6.45	9.501	5.297	163.457	0.711	9.675	1211	100	3630	1376	143.13	5.993	1.794	0.557	0.848	Channel 1	1351	p12_KO_tiles_20x_repeat.tif	p12
24678	p12_KO_tiles_20x_repeat.tif:1353-1388	32.45	1042.093	82.627	1074	842	1319	1192.423	447.597	24.758	1189.38	443.76	6.45	7.74	8.345	4.951	131.342	0.665	9.675	1037	100	3690	1376	126.87	5.915	1.685	0.593	0.83	Channel 1	1352	p12_KO_tiles_20x_repeat.tif	p12
24679	p12_KO_tiles_20x_repeat.tif:1354-1387	33.698	1277.593	148.932	1111	907	1698	727.723	447.188	23.468	723.69	444.405	8.385	5.805	8.406	5.104	179.97	0.769	8.773	1275	100	2244	1390	17.103	5.556	1.647	0.607	0.871	Channel 1	1353	p12_KO_tiles_20x_repeat.tif	p12
24680	p12_KO_tiles_20x_repeat.tif:1355-1388	38.274	1876.984	490.807	2286	709	2666	747.429	448.051	25.293	743.04	444.405	9.03	6.45	8.063	6.044	178.632	0.752	9.053	1977	100	2304	1390	175.914	6.45	1.334	0.75	0.856	Channel 1	1354	p12_KO_tiles_20x_repeat.tif	p12
24681	p12_KO_tiles_20x_repeat.tif:1356-1384	12.897	1297.25	172.676	1335	996	1660	754.515	446.246	13.904	752.07	444.405	5.16	3.87	4.792	3.427	16.93	0.838	5.319	1277	100	2332	1386	14.036	3.75	1.399	0.715	0.849	Channel 1	1355	p12_KO_tiles_20x_repeat.tif	p12
24682	p12_KO_tiles_20x_repeat.tif:1357-1388	28.706	1142.808	90.281	1131	893	1332	1087.25	447.476	20.354	1084.245	444.405	5.805	6.45	6.282	5.818	130.103	0.871	6.977	1148	100	3362	1382	146.31	5.805	1.08	0.926	0.902	Channel 1	1356	p12_KO_tiles_20x_repeat.tif	p12
24683	p12_KO_tiles_20x_repeat.tif:1358-1387	24.962	1127.983	96.606	1077	931	1368	1100.209	447.318	18.907	1097.79	444.405	5.16	5.805	5.987	5.308	75.401	0.877	6.45	1126	100	3406	1378	126.87	5.16	1.128	0.887	0.923	Channel 1	1357	p12_KO_tiles_20x_repeat.tif	p12
24684	p12_KO_tiles_20x_repeat.tif:1359-1391	37.442	1098.886	91.594	1040	910	1340	1319.233	448.641	23.846	1316.445	444.405	5.805	8.385	8.421	5.661	94.963	0.827	8.773	1094	100	4086	1378	107.103	5.805	1.488	0.672	0.909	Channel 1	1358	p12_KO_tiles_20x_repeat.tif	p12
24685	p12_KO_tiles_20x_repeat.tif:1360-1387	21.633	925.976	66.142	832	805	1076	1371.419	447.196	18.152	1368.69	444.405	5.16	5.805	6.535	4.215	60.813	0.825	6.977	930	100	4248	1396	56.31	4.615	1.551	0.645	0.897	Channel 1	1359	p12_KO_tiles_20x_repeat.tif	p12
24686	p12_KO_tiles_20x_repeat.tif:1361-1387	19.553	1326.303	95.356	1296	1152	1645	702.165	447.115	16.862	699.18	445.05	5.805	4.515	5.905	4.216	166.122	0.864	6.353	1318	100	2168	1382	156.038	4.515	1.4	0.714	0.895	Channel 1	1360	p12_KO_tiles_20x_repeat.tif	p12
24687	p12_KO_tiles_20x_repeat.tif:1362-1390	25.378	1263.852	116.552	1257	930	1522	1022.626	448.407	20.133	1019.745	445.05	6.45	6.45	6.776	4.769	39.671	0.787	7.522	1261	100	3162	1398	30.964	5.017	1.421	0.704	0.865	Channel 1	1361	p12_KO_tiles_20x_repeat.tif	p12
24688	p12_KO_tiles_20x_repeat.tif:1363-1391	36.194	1050.207	96.631	1127	827	1337	1297.573	448.775	22.556	1294.515	445.05	6.45	7.095	7.436	6.197	110.776	0.894	8.082	1050	100	4018	1380	118.61	6.45	1.2	0.833	0.926	Channel 1	1362	p12_KO_tiles_20x_repeat.tif	p12
24689	p12_KO_tiles_20x_repeat.tif:1364-1392	30.37	1707.503	474.794	1026	794	2360	585.903	448.739	21.11	583.08	445.695	5.805	6.45	6.626	5.836	123.66	0.856	7.354	1788	100	1810	1382	127.875	5.805	1.135	0.881	0.912	Channel 1	1363	p12_KO_tiles_20x_repeat.tif	p12
24690	p12_KO_tiles_20x_repeat.tif:1365-1393	36.194	1826.897	175.272	1780	1123	2166	593.634	449.116	23.09	590.175	445.695	7.095	7.095	7.017	6.568	38.328	0.853	7.55	1836	100	1830	1398	19.983	6.923	1.068	0.936	0.892	Channel 1	1364	p12_KO_tiles_20x_repeat.tif	p12
24691	p12_KO_tiles_20x_repeat.tif:1366-1393	37.858	1441.808	198.525	1331	926	1860	641.346	449.016	23.468	637.905	445.695	7.095	7.095	7.354	6.555	144.447	0.864	7.873	1469	100	1982	1382	124.992	7.095	1.122	0.891	0.901	Channel 1	1365	p12_KO_tiles_20x_repeat.tif	p12
24692	p12_KO_tiles_20x_repeat.tif:1367-1389	12.065	1234.086	99.54	1134	968	1446	789.202	447.775	16.862	786.255	445.695	5.16	4.515	5.415	2.837	154.93	0.533	5.947	1240	100	2440	1382	130.601	4.038	1.909	0.524	0.682	Channel 1	1366	p12_KO_tiles_20x_repeat.tif	p12
24693	p12_KO_tiles_20x_repeat.tif:1368-1392	30.37	1180.503	84.095	1124	979	1382	804.09	448.739	21.266	801.09	445.695	6.45	6.45	6.627	5.835	131.05	0.844	7.354	1179	100	2484	1384	142.125	6.346	1.136	0.88	0.89	Channel 1	1367	p12_KO_tiles_20x_repeat.tif	p12
24694	p12_KO_tiles_20x_repeat.tif:1369-1392	27.458	1251.072	202.183	984	895	1774	1075.401	448.666	21.266	1071.99	445.695	6.45	6.45	6.723	5.2	117.51	0.763	7.354	1229	100	3326	1382	127.875	5.813	1.293	0.774	0.857	Channel 1	1368	p12_KO_tiles_20x_repeat.tif	p12
24695	p12_KO_tiles_20x_repeat.tif:1370-1388	10.401	1110.42	83.115	1102	971	1342	1118.159	447.437	12.301	1116.495	445.695	3.225	3.87	3.856	3.434	66.419	0.864	4.561	1104	100	3462	1392	45	3.225	1.123	0.891	0.909	Channel 1	1369	p12_KO_tiles_20x_repeat.tif	p12
24696	p12_KO_tiles_20x_repeat.tif:1371-1387	9.569	1078.891	100.982	944	924	1377	1240.77	447.308	11.389	1239.045	445.695	3.225	3.225	3.504	3.477	90	0.927	4.13	1065	100	3844	1382	128.66	3.225	1.008	0.992	0.958	Channel 1	1370	p12_KO_tiles_20x_repeat.tif	p12
24697	p12_KO_tiles_20x_repeat.tif:1372-1391	26.626	1201.145	138.272	1269	862	1506	1251.794	448.678	19.064	1248.72	445.695	5.805	5.805	6.072	5.583	61.708	0.921	6.641	1221	100	3876	1400	60.945	5.805	1.087	0.92	0.921	Channel 1	1371	p12_KO_tiles_20x_repeat.tif	p12
24698	p12_KO_tiles_20x_repeat.tif:1373-1397	47.843	1040.887	81.385	1000	828	1286	1312.561	450.611	26.583	1309.35	445.695	6.45	9.675	9.771	6.234	103.639	0.851	10.198	1048	100	4066	1382	108.435	6.45	1.567	0.638	0.924	Channel 1	1372	p12_KO_tiles_20x_repeat.tif	p12
24699	p12_KO_tiles_20x_repeat.tif:1374-1390	17.473	1229.756	243.213	1082	614	1624	525.414	448.29	19.064	522.45	446.34	6.45	3.87	6.629	3.356	3.689	0.604	6.947	1294	100	1620	1394	21.801	3.87	1.975	0.506	0.757	Channel 1	1373	p12_KO_tiles_20x_repeat.tif	p12
24700	p12_KO_tiles_20x_repeat.tif:1375-1399	22.881	1799.5	436.558	2274	660	2450	531.111	451.131	25.293	528.9	446.34	4.515	9.675	9.471	3.076	91.934	0.449	9.867	1876	100	1642	1414	78.69	4.202	3.079	0.325	0.675	Channel 1	1374	p12_KO_tiles_20x_repeat.tif	p12
24701	p12_KO_tiles_20x_repeat.tif:1376-1396	47.011	1175.465	103.521	1114	914	1511	1068.032	450.025	27.117	1063.605	446.34	9.03	7.74	8.141	7.353	2.357	0.803	9.391	1172	100	3298	1392	164.055	7.74	1.107	0.903	0.873	Channel 1	1375	p12_KO_tiles_20x_repeat.tif	p12
24702	p12_KO_tiles_20x_repeat.tif:1377-1395	17.057	1225.89	108.08	1173	881	1486	1131.244	450.375	21.266	1128.75	446.34	5.805	7.095	6.424	3.381	137.722	0.474	7.767	1209	100	3502	1384	131.634	4.967	1.9	0.526	0.636	Channel 1	1376	p12_KO_tiles_20x_repeat.tif	p12
24703	p12_KO_tiles_20x_repeat.tif:1378-1395	44.099	1156.922	140.136	1089	915	1694	1205.73	449.979	26.583	1201.635	446.34	8.385	7.095	8.533	6.58	15.394	0.784	9.302	1119	100	3726	1404	33.69	7.095	1.297	0.771	0.869	Channel 1	1377	p12_KO_tiles_20x_repeat.tif	p12
24704	p12_KO_tiles_20x_repeat.tif:1379-1393	27.874	1149.739	131.601	1175	746	1546	1279.415	449.262	19.442	1276.455	446.34	5.805	5.805	5.96	5.955	71.565	0.927	6.641	1152	100	3958	1388	150.945	5.805	1.001	0.999	0.931	Channel 1	1378	p12_KO_tiles_20x_repeat.tif	p12
24705	p12_KO_tiles_20x_repeat.tif:1380-1393	32.45	1126.407	78.58	1059	952	1381	1337.234	449.449	21.644	1333.86	446.34	7.095	5.805	7.306	5.655	155.516	0.87	8.082	1116	100	4136	1388	151.39	5.805	1.292	0.774	0.923	Channel 1	1379	p12_KO_tiles_20x_repeat.tif	p12
24706	p12_KO_tiles_20x_repeat.tif:1381-1394	22.049	1087.722	81.212	1137	876	1384	663.723	449.571	17.617	661.125	446.985	5.16	5.16	5.743	4.888	132.651	0.893	6.45	1091	100	2052	1386	126.87	5.16	1.175	0.851	0.922	Channel 1	1380	p12_KO_tiles_20x_repeat.tif	p12
24707	p12_KO_tiles_20x_repeat.tif:1382-1396	35.778	1302.509	65.218	1287	1122	1458	680.138	450.105	22.556	676.605	446.985	7.095	6.45	7.733	5.891	35.576	0.884	8.26	1305	100	2100	1404	38.66	6.385	1.313	0.762	0.925	Channel 1	1381	p12_KO_tiles_20x_repeat.tif	p12
24708	p12_KO_tiles_20x_repeat.tif:1383-1399	33.282	1100.216	178.938	881	712	1456	508.22	451.073	23.468	505.035	447.63	7.095	7.095	7.811	5.425	50.814	0.759	8.41	1086	100	1566	1406	32.471	6.145	1.44	0.695	0.856	Channel 1	1382	p12_KO_tiles_20x_repeat.tif	p12
24709	p12_KO_tiles_20x_repeat.tif:1384-1397	29.538	1165.461	80.446	1214	872	1312	536.581	450.596	20.732	533.415	447.63	6.45	5.805	6.355	5.918	173.904	0.864	6.977	1181	100	1654	1402	33.69	5.805	1.074	0.931	0.904	Channel 1	1383	p12_KO_tiles_20x_repeat.tif	p12
24710	p12_KO_tiles_20x_repeat.tif:1385-1397	27.042	1307.523	134.928	1340	956	1669	1035.041	450.463	20.354	1032	447.63	6.45	5.805	6.242	5.516	4.356	0.82	6.856	1322	100	3202	1390	138.814	5.805	1.132	0.884	0.872	Channel 1	1384	p12_KO_tiles_20x_repeat.tif	p12
24711	p12_KO_tiles_20x_repeat.tif:1386-1396	21.633	964.764	49.845	1009	833	1078	1288.549	450.136	17.24	1286.13	447.63	5.16	5.16	5.488	5.019	117.409	0.915	6.085	962	100	3990	1388	122.005	5.16	1.094	0.914	0.92	Channel 1	1385	p12_KO_tiles_20x_repeat.tif	p12
24712	p12_KO_tiles_20x_repeat.tif:1387-1404	64.9	2360.494	200.855	2452	1840	2784	565.81	452.641	32.498	561.15	448.275	9.675	9.03	9.786	8.444	21.974	0.772	10.984	2374	100	1744	1418	49.764	8.76	1.159	0.863	0.899	Channel 1	1386	p12_KO_tiles_20x_repeat.tif	p12
24713	p12_KO_tiles_20x_repeat.tif:1388-1402	27.458	1219.886	126.148	1263	915	1461	1083.463	452.028	23.625	1079.73	448.275	7.095	7.74	8.569	4.08	131.582	0.618	8.678	1241	100	3350	1392	131.987	4.967	2.1	0.476	0.759	Channel 1	1387	p12_KO_tiles_20x_repeat.tif	p12
24714	p12_KO_tiles_20x_repeat.tif:1389-1398	18.721	1064.839	95.368	994	847	1389	1225.765	450.891	16.327	1223.565	448.275	4.515	5.16	5.355	4.451	109.502	0.882	5.947	1046	100	3794	1392	130.601	4.515	1.203	0.831	0.909	Channel 1	1388	p12_KO_tiles_20x_repeat.tif	p12
24715	p12_KO_tiles_20x_repeat.tif:1390-1398	20.801	1124.545	75.499	1082	846	1277	1350.695	450.713	17.396	1348.05	448.275	5.805	5.16	5.498	4.817	179.363	0.864	6.119	1132	100	4180	1402	18.435	5.16	1.141	0.876	0.877	Channel 1	1389	p12_KO_tiles_20x_repeat.tif	p12
24716	p12_KO_tiles_20x_repeat.tif:1391-1395	3.744	907.361	35.3	914	828	983	1367.651	450.103	9.877	1366.11	448.275	3.225	3.225	3.47	1.374	133.461	0.482	4.13	904	100	4238	1390	128.66	2.193	2.526	0.396	0.6	Channel 1	1390	p12_KO_tiles_20x_repeat.tif	p12
24717	p12_KO_tiles_20x_repeat.tif:1392-1398	12.065	1594.103	173.859	1371	1252	1934	486.363	450.799	13.213	484.395	448.92	3.87	3.87	4.124	3.724	15.41	0.868	4.651	1612	100	1502	1394	146.31	3.87	1.107	0.903	0.892	Channel 1	1391	p12_KO_tiles_20x_repeat.tif	p12
24718	p12_KO_tiles_20x_repeat.tif:1393-1401	23.713	1609.197	179.633	1636	1112	2002	780.874	451.664	19.064	777.87	448.92	5.805	5.805	6.837	4.416	135.122	0.82	7.354	1634	100	2412	1394	142.125	5.009	1.548	0.646	0.884	Channel 1	1392	p12_KO_tiles_20x_repeat.tif	p12
24719	p12_KO_tiles_20x_repeat.tif:1394-1402	32.866	1209.136	126.899	1055	954	1560	1028.273	452.206	22.022	1024.905	448.92	6.45	6.45	6.721	6.226	116.844	0.852	7.522	1212	100	3178	1398	149.036	6.45	1.079	0.926	0.913	Channel 1	1393	p12_KO_tiles_20x_repeat.tif	p12
24720	p12_KO_tiles_20x_repeat.tif:1395-1401	27.874	1324.164	129.468	1128	951	1581	1138.988	451.736	20.354	1135.845	448.92	6.45	5.805	6.765	5.246	146.982	0.845	7.354	1352	100	3522	1394	142.125	5.711	1.289	0.776	0.893	Channel 1	1394	p12_KO_tiles_20x_repeat.tif	p12
24721	p12_KO_tiles_20x_repeat.tif:1396-1401	23.297	853.009	43.793	831	746	952	1375.313	451.892	18.152	1372.56	448.92	5.16	5.805	5.859	5.063	51.675	0.889	6.45	853	100	4256	1406	36.87	5.16	1.157	0.864	0.911	Channel 1	1395	p12_KO_tiles_20x_repeat.tif	p12
24722	p12_KO_tiles_20x_repeat.tif:1397-1398	9.985	1055.125	59.812	1085	890	1153	1394.248	450.748	11.545	1392.555	448.92	3.225	3.87	3.941	3.225	109.605	0.941	4.327	1065	100	4320	1392	116.565	3.225	1.222	0.818	0.906	Channel 1	1396	p12_KO_tiles_20x_repeat.tif	p12
24723	p12_KO_tiles_20x_repeat.tif:1398-1411	72.388	1891.741	269.062	1858	781	2440	574.05	455.793	38.883	567.6	449.565	11.61	10.965	10.947	8.419	72.979	0.602	11.998	1890	100	1760	1422	36.254	10.501	1.3	0.769	0.772	Channel 1	1397	p12_KO_tiles_20x_repeat.tif	p12
24724	p12_KO_tiles_20x_repeat.tif:1399-1404	24.129	2109.56	176.063	2038	1511	2380	580.9	452.946	19.064	578.565	449.565	5.16	6.45	6.655	4.617	104.551	0.834	6.947	2146	100	1798	1394	111.801	5.006	1.441	0.694	0.885	Channel 1	1398	p12_KO_tiles_20x_repeat.tif	p12
24725	p12_KO_tiles_20x_repeat.tif:1400-1402	21.633	1353.938	184.597	1139	934	1762	656.61	452.319	17.617	654.03	449.565	5.16	5.16	5.319	5.178	0	0.876	5.947	1350	100	2030	1396	130.601	5.16	1.027	0.974	0.912	Channel 1	1399	p12_KO_tiles_20x_repeat.tif	p12
24726	p12_KO_tiles_20x_repeat.tif:1401-1399	7.072	1275.691	229.016	1269	854	1584	786.729	450.95	11.923	784.965	449.565	3.87	3.225	4.296	2.096	20.665	0.625	4.651	1321	100	2434	1404	33.69	2.635	2.05	0.488	0.739	Channel 1	1400	p12_KO_tiles_20x_repeat.tif	p12
24727	p12_KO_tiles_20x_repeat.tif:1402-1402	18.721	1425.744	194.289	1049	996	1792	986.614	452.181	15.95	984.27	449.565	4.515	5.16	5.237	4.551	114.875	0.925	5.769	1448	100	3056	1394	116.565	4.515	1.151	0.869	0.918	Channel 1	1401	p12_KO_tiles_20x_repeat.tif	p12
24728	p12_KO_tiles_20x_repeat.tif:1403-1402	22.049	1221.335	115.807	1119	948	1508	1007.508	452.102	17.617	1004.91	449.565	5.16	5.16	5.571	5.039	133.865	0.893	6.45	1210	100	3118	1394	126.87	5.16	1.106	0.904	0.922	Channel 1	1402	p12_KO_tiles_20x_repeat.tif	p12
24729	p12_KO_tiles_20x_repeat.tif:1404-1400	11.233	1102.722	113.295	989	909	1424	1162.254	451.44	12.835	1160.355	449.565	3.87	3.87	4.01	3.567	73.363	0.857	4.651	1069	100	3600	1406	56.31	3.87	1.124	0.89	0.871	Channel 1	1403	p12_KO_tiles_20x_repeat.tif	p12
24730	p12_KO_tiles_20x_repeat.tif:1405-1402	19.137	1000.772	95.229	1023	678	1166	1404.319	452.061	18.152	1401.585	449.565	5.805	5.16	7.073	3.445	137.304	0.73	7.767	1025	100	4346	1394	138.366	4.105	2.053	0.487	0.876	Channel 1	1404	p12_KO_tiles_20x_repeat.tif	p12
24731	p12_KO_tiles_20x_repeat.tif:1406-1409	69.892	1385.903	173.359	1444	927	1835	605.655	454.721	32.277	599.85	450.21	10.965	8.385	11.678	7.62	20.863	0.843	12.118	1395	100	1860	1418	25.201	8.096	1.533	0.653	0.936	Channel 1	1405	p12_KO_tiles_20x_repeat.tif	p12
24732	p12_KO_tiles_20x_repeat.tif:1407-1402	12.481	948.542	71.766	908	829	1096	617.265	452.21	13.213	615.33	450.21	3.87	3.87	4.092	3.884	90	0.898	4.651	942	100	1910	1396	123.69	3.87	1.054	0.949	0.909	Channel 1	1406	p12_KO_tiles_20x_repeat.tif	p12
24733	p12_KO_tiles_20x_repeat.tif:1408-1404	24.962	1242.696	207.537	1036	829	1776	733.01	452.876	20.197	729.495	450.21	6.45	5.16	6.33	5.021	145.561	0.769	7.522	1293	100	2262	1398	149.036	5.16	1.261	0.793	0.87	Channel 1	1407	p12_KO_tiles_20x_repeat.tif	p12
24734	p12_KO_tiles_20x_repeat.tif:1409-1405	21.217	1118.613	145.476	990	891	1535	813.313	452.72	17.774	810.765	450.21	5.16	5.805	5.842	4.624	121.578	0.844	6.45	1089	100	2516	1396	126.87	5.017	1.263	0.792	0.887	Channel 1	1408	p12_KO_tiles_20x_repeat.tif	p12
24735	p12_KO_tiles_20x_repeat.tif:1410-1406	15.809	1295.283	104.484	1347	970	1493	869.239	452.79	18.686	866.88	450.21	4.515	6.45	5.708	3.526	92.887	0.569	6.947	1322	100	2690	1416	68.199	4.4	1.619	0.618	0.71	Channel 1	1409	p12_KO_tiles_20x_repeat.tif	p12
24736	p12_KO_tiles_20x_repeat.tif:1411-1405	24.962	1256.633	102.975	1304	912	1530	962.577	452.876	19.442	959.76	450.21	5.805	5.805	5.966	5.328	122.127	0.83	6.856	1261	100	2976	1398	138.814	5.769	1.12	0.893	0.882	Channel 1	1410	p12_KO_tiles_20x_repeat.tif	p12
24737	p12_KO_tiles_20x_repeat.tif:1412-1414	70.724	1282.49	140.478	1222	965	1678	1043.049	455.651	35.013	1039.095	450.21	8.385	11.61	11.746	7.666	81.418	0.725	12.238	1272	100	3228	1432	71.565	8.385	1.532	0.653	0.872	Channel 1	1411	p12_KO_tiles_20x_repeat.tif	p12
24738	p12_KO_tiles_20x_repeat.tif:1413-1403	18.721	1230.822	101.906	1172	1014	1465	1059.9	452.281	18.152	1057.155	450.21	6.45	4.515	6.19	3.851	20.826	0.714	6.947	1214	100	3278	1408	21.801	4.515	1.607	0.622	0.818	Channel 1	1412	p12_KO_tiles_20x_repeat.tif	p12
24739	p12_KO_tiles_20x_repeat.tif:1414-1406	27.042	1327.958	172.384	1157	938	1775	1178.896	453.301	21.266	1175.835	450.21	6.45	6.45	7.083	4.861	36.157	0.751	7.354	1339	100	3648	1414	37.875	5.641	1.457	0.686	0.828	Channel 1	1413	p12_KO_tiles_20x_repeat.tif	p12
24740	p12_KO_tiles_20x_repeat.tif:1415-1404	21.633	1072.841	85.977	1076	916	1335	1219.819	452.74	17.24	1217.115	450.21	5.16	5.16	5.797	4.751	136.434	0.915	6.45	1059	100	3774	1398	143.13	5.017	1.22	0.82	0.929	Channel 1	1414	p12_KO_tiles_20x_repeat.tif	p12
24741	p12_KO_tiles_20x_repeat.tif:1416-1409	37.026	974.697	50.295	980	823	1138	1259.218	453.895	24.758	1255.815	450.21	6.45	8.385	8.491	5.552	117.526	0.759	9.675	975	100	3894	1398	126.87	6.058	1.529	0.654	0.89	Channel 1	1415	p12_KO_tiles_20x_repeat.tif	p12
24742	p12_KO_tiles_20x_repeat.tif:1417-1407	21.217	1621.348	332.262	1294	975	2317	526.44	453.644	17.774	523.74	450.855	5.16	5.805	5.71	4.731	121.012	0.844	6.353	1602	100	1628	1398	113.962	5.16	1.207	0.829	0.872	Channel 1	1416	p12_KO_tiles_20x_repeat.tif	p12
24743	p12_KO_tiles_20x_repeat.tif:1418-1407	22.049	1497.415	121.541	1372	1318	1857	696.594	453.66	18.152	694.02	450.855	5.16	5.805	6.262	4.483	130.649	0.841	6.977	1470	100	2154	1398	123.69	5.017	1.397	0.716	0.891	Channel 1	1417	p12_KO_tiles_20x_repeat.tif	p12
24744	p12_KO_tiles_20x_repeat.tif:1419-1406	25.794	1356.226	159.042	1280	974	1743	705.328	453.456	18.907	702.405	450.855	5.805	5.16	6.348	5.174	151.208	0.907	6.977	1361	100	2178	1400	146.31	5.16	1.227	0.815	0.939	Channel 1	1418	p12_KO_tiles_20x_repeat.tif	p12
24745	p12_KO_tiles_20x_repeat.tif:1420-1407	32.45	1055.205	102.039	1026	858	1361	863.333	453.89	21.266	859.785	450.855	7.095	5.805	7.076	5.839	178.186	0.902	7.55	1052	100	2666	1404	160.017	5.805	1.212	0.825	0.923	Channel 1	1419	p12_KO_tiles_20x_repeat.tif	p12
24746	p12_KO_tiles_20x_repeat.tif:1421-1410	26.626	1146.445	89.767	1179	960	1320	1054.515	455.138	22.178	1051.995	450.855	5.16	7.74	7.553	4.489	86.672	0.68	8.385	1147	100	3266	1422	67.38	5.16	1.683	0.594	0.815	Channel 1	1420	p12_KO_tiles_20x_repeat.tif	p12
24747	p12_KO_tiles_20x_repeat.tif:1422-1417	41.603	1180.245	192.81	1120	839	1831	1197.907	456.957	28.628	1195.83	450.855	4.515	12.255	11.421	4.638	88.733	0.638	12.272	1131	100	3712	1398	93.013	4.515	2.462	0.406	0.905	Channel 1	1421	p12_KO_tiles_20x_repeat.tif	p12
24748	p12_KO_tiles_20x_repeat.tif:1423-1407	27.042	1117.085	91.731	1159	909	1352	1324.498	453.896	19.442	1321.605	450.855	5.805	5.805	6.195	5.558	41.13	0.899	6.977	1119	100	4098	1414	33.69	5.805	1.115	0.897	0.922	Channel 1	1422	p12_KO_tiles_20x_repeat.tif	p12
24749	p12_KO_tiles_20x_repeat.tif:1424-1406	22.465	1009.333	98.184	924	736	1265	1363.841	453.292	18.152	1360.95	450.855	5.805	5.16	5.782	4.947	22.852	0.857	6.45	998	100	4222	1412	36.87	5.16	1.169	0.856	0.893	Channel 1	1423	p12_KO_tiles_20x_repeat.tif	p12
24750	p12_KO_tiles_20x_repeat.tif:1425-1410	23.297	958.054	123.433	912	669	1245	513.144	454.748	18.152	510.84	451.5	4.515	6.45	6.352	4.67	91.034	0.889	6.734	943	100	1588	1420	73.301	4.515	1.36	0.735	0.918	Channel 1	1424	p12_KO_tiles_20x_repeat.tif	p12
24751	p12_KO_tiles_20x_repeat.tif:1426-1409	17.473	918.714	193.45	996	447	1277	521.39	455.048	18.152	519.225	451.5	5.16	5.805	5.282	4.212	101.064	0.666	6.353	977	100	1612	1418	66.038	4.997	1.254	0.798	0.778	Channel 1	1425	p12_KO_tiles_20x_repeat.tif	p12
24752	p12_KO_tiles_20x_repeat.tif:1427-1408	23.713	1318.715	197.013	1451	927	1704	1014.806	454.04	18.152	1012.005	451.5	5.805	5.16	5.972	5.055	28.658	0.904	6.641	1373	100	3138	1414	29.055	5.16	1.181	0.846	0.919	Channel 1	1426	p12_KO_tiles_20x_repeat.tif	p12
24753	p12_KO_tiles_20x_repeat.tif:1428-1415	76.965	1206.585	119.95	1084	900	1555	1096.338	456.348	35.926	1090.695	451.5	12.255	9.675	12.053	8.13	153.672	0.749	13.56	1198	100	3382	1408	154.654	9.071	1.482	0.675	0.885	Channel 1	1427	p12_KO_tiles_20x_repeat.tif	p12
24754	p12_KO_tiles_20x_repeat.tif:1429-1410	18.305	1142.148	85.489	1060	908	1361	1192.825	454.564	17.24	1190.67	451.5	3.87	6.45	6.196	3.761	95.76	0.774	6.734	1147	100	3696	1400	106.699	3.87	1.647	0.607	0.88	Channel 1	1428	p12_KO_tiles_20x_repeat.tif	p12
24755	p12_KO_tiles_20x_repeat.tif:1430-1410	22.881	1241.15	154.367	1199	928	1597	1244.504	454.379	20.888	1241.625	451.5	6.45	6.45	6.355	4.584	63.046	0.659	6.977	1225	100	3856	1420	56.31	5.36	1.386	0.721	0.764	Channel 1	1429	p12_KO_tiles_20x_repeat.tif	p12
24756	p12_KO_tiles_20x_repeat.tif:1431-1401	0.416	928.75	13.326	911	911	942	1370.948	451.823	1.824	1370.625	451.5	0.645	0.645	0.728	0.728	0	1	0.912	935	100	4250	1400	135	0.645	1	1	1	Channel 1	1430	p12_KO_tiles_20x_repeat.tif	p12
24757	p12_KO_tiles_20x_repeat.tif:1432-1409	23.713	1807.197	271.635	1328	1059	2257	588.517	454.595	19.82	585.015	452.145	7.095	4.515	7.104	4.25	2.759	0.759	7.55	1835	100	1814	1414	19.983	4.515	1.672	0.598	0.877	Channel 1	1431	p12_KO_tiles_20x_repeat.tif	p12
24758	p12_KO_tiles_20x_repeat.tif:1433-1409	14.977	1420.84	83.023	1341	1204	1643	687.086	454.564	14.503	684.99	452.145	3.87	4.515	4.796	3.976	80.221	0.895	5.2	1417	100	2128	1402	119.745	3.87	1.206	0.829	0.935	Channel 1	1432	p12_KO_tiles_20x_repeat.tif	p12
24759	p12_KO_tiles_20x_repeat.tif:1434-1407	10.401	1382.94	100.489	1331	1181	1596	887.456	453.783	11.923	885.585	452.145	3.87	3.225	3.897	3.398	169.13	0.919	4.327	1377	100	2746	1404	153.435	3.225	1.147	0.872	0.909	Channel 1	1433	p12_KO_tiles_20x_repeat.tif	p12
24760	p12_KO_tiles_20x_repeat.tif:1435-1411	19.553	1386.755	93.295	1292	1139	1574	968.742	454.704	18.308	966.21	452.145	5.805	5.805	6.015	4.139	38.25	0.733	6.45	1392	100	2998	1418	36.87	4.734	1.453	0.688	0.825	Channel 1	1434	p12_KO_tiles_20x_repeat.tif	p12
24761	p12_KO_tiles_20x_repeat.tif:1436-1412	21.633	1278.462	140.893	1198	889	1591	1023.59	455.829	19.598	1021.035	452.145	5.805	6.45	6.771	4.068	125.875	0.708	7.211	1292	100	3170	1402	116.565	4.79	1.665	0.601	0.794	Channel 1	1435	p12_KO_tiles_20x_repeat.tif	p12
24762	p12_KO_tiles_20x_repeat.tif:1437-1413	28.706	1205.902	140.842	1114	942	1639	1109.423	454.842	23.312	1106.175	452.145	6.45	7.095	7.14	5.119	146.233	0.664	8.773	1193	100	3432	1402	126.027	5.84	1.395	0.717	0.812	Channel 1	1436	p12_KO_tiles_20x_repeat.tif	p12
24763	p12_KO_tiles_20x_repeat.tif:1438-1412	27.874	1098.41	95.123	1156	888	1316	1344.281	455.413	19.976	1341.6	452.145	5.805	6.45	6.211	5.714	95.757	0.878	6.734	1097	100	4166	1402	106.699	5.805	1.087	0.92	0.899	Channel 1	1437	p12_KO_tiles_20x_repeat.tif	p12
24764	p12_KO_tiles_20x_repeat.tif:1439-1413	39.106	1487.348	161.523	1429	1080	1848	664.714	455.446	26.048	660.48	452.79	9.03	5.805	9.175	5.427	3.807	0.724	9.589	1473	100	2048	1404	160.346	5.805	1.691	0.591	0.883	Channel 1	1438	p12_KO_tiles_20x_repeat.tif	p12
24765	p12_KO_tiles_20x_repeat.tif:1440-1408	9.569	1083.054	116.474	1093	868	1333	727.069	453.898	12.301	724.98	452.79	4.515	2.58	4.7	2.592	7.882	0.795	4.912	1074	100	2248	1410	23.199	2.58	1.813	0.552	0.92	Channel 1	1439	p12_KO_tiles_20x_repeat.tif	p12
24766	p12_KO_tiles_20x_repeat.tif:1441-1414	25.378	1319.369	175.673	1297	888	1668	790.268	455.883	21.423	786.255	452.79	7.095	6.45	8.344	3.872	135.848	0.695	8.773	1308	100	2438	1406	143.973	4.515	2.155	0.464	0.847	Channel 1	1440	p12_KO_tiles_20x_repeat.tif	p12
24767	p12_KO_tiles_20x_repeat.tif:1442-1412	27.458	1150.136	127.05	1226	910	1433	1079.036	455.517	19.82	1075.86	452.79	6.45	5.16	6.511	5.369	172.575	0.878	6.977	1164	100	3338	1406	146.31	5.16	1.213	0.825	0.93	Channel 1	1441	p12_KO_tiles_20x_repeat.tif	p12
24768	p12_KO_tiles_20x_repeat.tif:1443-1417	46.595	1203.6	106.49	1204	906	1451	1127.017	457.317	27.873	1122.945	452.79	8.385	8.385	9.194	6.453	134.51	0.754	10.198	1203	100	3488	1404	124.695	7.253	1.425	0.702	0.872	Channel 1	1442	p12_KO_tiles_20x_repeat.tif	p12
24769	p12_KO_tiles_20x_repeat.tif:1444-1412	21.217	1123.667	83.092	1133	909	1264	1331.995	455.313	17.24	1329.345	452.79	5.16	5.16	5.437	4.969	40.604	0.897	6.085	1139	100	4122	1416	32.005	5.16	1.094	0.914	0.911	Channel 1	1443	p12_KO_tiles_20x_repeat.tif	p12
24770	p12_KO_tiles_20x_repeat.tif:1445-1410	9.985	976.604	71.857	915	792	1093	1356.838	454.698	11.923	1355.145	452.79	3.225	3.87	3.863	3.291	88.6	0.883	4.327	974	100	4204	1404	116.565	3.225	1.174	0.852	0.889	Channel 1	1444	p12_KO_tiles_20x_repeat.tif	p12
24771	p12_KO_tiles_20x_repeat.tif:1446-1413	17.473	931.452	34.973	914	842	1000	1369.274	455.846	16.327	1367.4	452.79	3.87	5.805	5.778	3.851	94.728	0.824	6.119	935	100	4242	1422	71.565	3.87	1.501	0.666	0.894	Channel 1	1445	p12_KO_tiles_20x_repeat.tif	p12
24772	p12_KO_tiles_20x_repeat.tif:1447-1415	23.713	974.974	167.024	710	698	1315	490.308	456.405	18.53	487.62	453.435	5.16	5.805	6.112	4.94	56.63	0.868	6.856	956	100	1512	1422	41.186	5.16	1.237	0.808	0.912	Channel 1	1446	p12_KO_tiles_20x_repeat.tif	p12
24773	p12_KO_tiles_20x_repeat.tif:1448-1416	32.866	1483.016	199.408	1582	1029	1970	648.376	456.582	21.644	645	453.435	6.45	6.45	6.669	6.275	146.957	0.882	7.354	1487	100	2002	1408	142.125	6.45	1.063	0.941	0.913	Channel 1	1447	p12_KO_tiles_20x_repeat.tif	p12
24774	p12_KO_tiles_20x_repeat.tif:1449-1414	16.641	1402.1	133.86	1274	1163	1742	990.704	456.386	17.018	987.495	453.435	5.805	5.16	4.905	4.319	177.443	0.722	5.947	1386	100	3062	1414	167.471	4.83	1.136	0.881	0.784	Channel 1	1448	p12_KO_tiles_20x_repeat.tif	p12
24775	p12_KO_tiles_20x_repeat.tif:1450-1414	13.729	1201.091	102.715	1141	1042	1515	1070.553	456.103	18.308	1066.83	453.435	5.805	5.16	4.398	3.975	1.816	0.515	6.119	1173	100	3308	1410	161.565	4.961	1.106	0.904	0.673	Channel 1	1449	p12_KO_tiles_20x_repeat.tif	p12
24776	p12_KO_tiles_20x_repeat.tif:1451-1416	29.538	1224.609	97.344	1169	1045	1550	1135.005	456.619	21.266	1131.975	453.435	6.45	6.45	6.883	5.464	142.707	0.821	7.354	1199	100	3512	1406	127.875	5.973	1.26	0.794	0.877	Channel 1	1450	p12_KO_tiles_20x_repeat.tif	p12
24777	p12_KO_tiles_20x_repeat.tif:1452-1414	19.969	1098.703	130.499	1008	754	1434	1171.683	456.109	16.705	1169.385	453.435	4.515	5.16	5.511	4.613	64.553	0.899	6.085	1082	100	3628	1422	57.995	4.515	1.195	0.837	0.932	Channel 1	1451	p12_KO_tiles_20x_repeat.tif	p12
24778	p12_KO_tiles_20x_repeat.tif:1453-1415	27.874	1282.537	124.141	1215	1038	1593	1187.305	456.472	20.354	1184.22	453.435	6.45	5.805	6.525	5.439	131.71	0.845	7.211	1258	100	3672	1410	153.435	5.805	1.2	0.834	0.887	Channel 1	1452	p12_KO_tiles_20x_repeat.tif	p12
24779	p12_KO_tiles_20x_repeat.tif:1454-1413	17.057	981.701	65.497	941	814	1131	1303.348	455.614	15.415	1300.965	453.435	4.515	4.515	4.862	4.467	150.564	0.902	5.549	977	100	4034	1408	144.462	4.515	1.088	0.919	0.921	Channel 1	1453	p12_KO_tiles_20x_repeat.tif	p12
24780	p12_KO_tiles_20x_repeat.tif:1455-1414	20.385	837.679	46.25	825	727	932	1387.994	455.943	16.862	1385.46	453.435	5.16	5.16	5.188	5.003	158.431	0.901	5.769	836	100	4296	1410	153.435	5.16	1.037	0.964	0.899	Channel 1	1454	p12_KO_tiles_20x_repeat.tif	p12
24781	p12_KO_tiles_20x_repeat.tif:1456-1418	36.61	1223.06	222.346	1267	552	1584	741.64	457.254	22.556	737.88	454.08	7.095	6.45	7.162	6.508	157.903	0.904	7.794	1266	100	2288	1414	155.556	6.45	1.101	0.909	0.926	Channel 1	1455	p12_KO_tiles_20x_repeat.tif	p12
24782	p12_KO_tiles_20x_repeat.tif:1457-1416	27.042	1304.346	122.786	1198	1046	1671	751.093	456.725	19.976	747.555	454.08	7.095	5.16	6.868	5.013	1.93	0.852	7.354	1312	100	2318	1420	15.255	5.16	1.37	0.73	0.897	Channel 1	1456	p12_KO_tiles_20x_repeat.tif	p12
24783	p12_KO_tiles_20x_repeat.tif:1458-1417	20.801	1195.935	115.063	1155	881	1468	779.328	457.163	18.308	776.58	454.08	5.805	5.805	5.845	4.531	153.853	0.78	6.353	1182	100	2412	1408	113.962	4.904	1.29	0.775	0.833	Channel 1	1457	p12_KO_tiles_20x_repeat.tif	p12
24784	p12_KO_tiles_20x_repeat.tif:1459-1418	24.962	1173.733	67.624	1146	989	1343	902.108	457.198	19.598	899.13	454.08	5.805	6.45	7.663	4.148	127.777	0.817	7.873	1174	100	2790	1408	124.992	4.561	1.847	0.541	0.896	Channel 1	1458	p12_KO_tiles_20x_repeat.tif	p12
24785	p12_KO_tiles_20x_repeat.tif:1460-1417	26.626	1287.152	113.992	1265	1009	1576	1035.88	456.852	19.976	1032.645	454.08	6.45	5.805	6.445	5.26	2.233	0.838	6.947	1286	100	3202	1412	158.199	5.769	1.225	0.816	0.883	Channel 1	1459	p12_KO_tiles_20x_repeat.tif	p12
24786	p12_KO_tiles_20x_repeat.tif:1461-1416	14.145	1211.309	117.455	1216	1006	1587	1063.776	456.47	16.327	1061.67	454.08	3.87	5.16	5.295	3.401	97.824	0.667	5.769	1216	100	3292	1408	116.565	3.87	1.557	0.642	0.81	Channel 1	1460	p12_KO_tiles_20x_repeat.tif	p12
24787	p12_KO_tiles_20x_repeat.tif:1462-1419	35.778	1108.038	116.739	971	797	1399	1204.86	457.44	22.556	1201.635	454.08	6.45	7.095	7.153	6.369	73.238	0.884	7.794	1104	100	3732	1430	65.556	6.45	1.123	0.89	0.915	Channel 1	1461	p12_KO_tiles_20x_repeat.tif	p12
24788	p12_KO_tiles_20x_repeat.tif:1463-1417	21.217	1098.515	131.321	957	868	1480	1249.384	456.881	17.774	1246.785	454.08	5.16	5.805	5.427	4.978	63.368	0.844	6.119	1091	100	3870	1426	71.565	5.16	1.09	0.917	0.872	Channel 1	1462	p12_KO_tiles_20x_repeat.tif	p12
24789	p12_KO_tiles_20x_repeat.tif:1464-1417	23.713	971.807	63.293	934	818	1153	1309.492	457.107	18.686	1306.77	454.08	5.805	5.805	6.689	4.514	135.879	0.853	6.977	959	100	4054	1408	123.69	5.017	1.482	0.675	0.891	Channel 1	1463	p12_KO_tiles_20x_repeat.tif	p12
24790	p12_KO_tiles_20x_repeat.tif:1465-1422	27.874	1356.731	135.402	1369	1024	1745	679.883	457.762	22.4	677.25	454.725	5.16	7.74	7.294	4.866	77.507	0.698	8.654	1375	100	2104	1434	63.435	5.16	1.499	0.667	0.876	Channel 1	1464	p12_KO_tiles_20x_repeat.tif	p12
24791	p12_KO_tiles_20x_repeat.tif:1466-1411	0.832	1004.25	96.229	898	898	1134	784.965	455.048	3.114	784.32	454.725	1.29	0.645	1.456	0.728	0	1	1.442	1031	100	2432	1410	153.435	0.645	2	0.5	1	Channel 1	1465	p12_KO_tiles_20x_repeat.tif	p12
24792	p12_KO_tiles_20x_repeat.tif:1467-1415	9.153	1445.466	64.492	1406	1297	1628	1146.576	456.338	11.167	1144.875	454.725	3.87	3.225	3.602	3.235	0	0.922	4.079	1450	100	3550	1412	161.565	3.225	1.113	0.898	0.88	Channel 1	1466	p12_KO_tiles_20x_repeat.tif	p12
24793	p12_KO_tiles_20x_repeat.tif:1468-1419	26.21	1095.976	108.444	1097	890	1379	1163.974	457.628	19.442	1161	454.725	5.805	5.805	5.914	5.642	119.375	0.871	6.45	1090	100	3602	1412	126.87	5.805	1.048	0.954	0.906	Channel 1	1467	p12_KO_tiles_20x_repeat.tif	p12
24794	p12_KO_tiles_20x_repeat.tif:1469-1418	27.874	1103.862	121.491	997	875	1532	1266.361	457.464	20.354	1262.91	454.725	7.095	5.16	7.113	4.989	163.121	0.845	7.794	1082	100	3916	1414	155.556	5.16	1.426	0.701	0.912	Channel 1	1468	p12_KO_tiles_20x_repeat.tif	p12
24795	p12_KO_tiles_20x_repeat.tif:1470-1424	38.274	1872.617	433.806	1709	728	2599	561.444	459.724	29.163	557.925	455.37	9.03	7.74	8.057	6.048	164.087	0.566	9.589	1909	100	1730	1416	160.346	7.426	1.332	0.751	0.742	Channel 1	1469	p12_KO_tiles_20x_repeat.tif	p12
24796	p12_KO_tiles_20x_repeat.tif:1471-1422	33.282	1451.919	171.793	1307	1111	1979	714.781	458.474	21.644	711.435	455.37	6.45	6.45	7.107	5.963	39.295	0.893	7.767	1409	100	2208	1430	41.634	6.346	1.192	0.839	0.925	Channel 1	1470	p12_KO_tiles_20x_repeat.tif	p12
24797	p12_KO_tiles_20x_repeat.tif:1472-1419	18.305	1113.688	128.258	978	866	1378	982.731	457.642	16.327	980.4	455.37	5.16	4.515	5.049	4.616	151.514	0.863	5.549	1135	100	3042	1412	125.538	4.515	1.094	0.914	0.898	Channel 1	1471	p12_KO_tiles_20x_repeat.tif	p12
24798	p12_KO_tiles_20x_repeat.tif:1473-1423	24.545	1270.466	149.9	1441	874	1592	1049.147	459.092	21.8	1046.19	455.37	6.45	7.095	6.899	4.53	55.212	0.649	8.082	1282	100	3246	1434	61.39	5.641	1.523	0.657	0.792	Channel 1	1472	p12_KO_tiles_20x_repeat.tif	p12
24799	p12_KO_tiles_20x_repeat.tif:1474-1422	40.354	1239.827	123.474	1160	940	1548	1116.924	458.459	24.758	1113.27	455.37	8.385	6.45	7.71	6.664	173.488	0.827	8.773	1232	100	3452	1414	162.897	6.45	1.157	0.864	0.907	Channel 1	1473	p12_KO_tiles_20x_repeat.tif	p12
24800	p12_KO_tiles_20x_repeat.tif:1475-1421	15.393	1094.919	71.536	1059	958	1291	1181.335	458.307	15.95	1179.705	455.37	3.87	5.805	6.092	3.217	73.44	0.76	6.353	1082	100	3658	1430	66.038	3.671	1.893	0.528	0.871	Channel 1	1474	p12_KO_tiles_20x_repeat.tif	p12
24801	p12_KO_tiles_20x_repeat.tif:1476-1425	31.202	1273.75	301.669	1025	602	1852	551.135	459.692	21.266	548.25	456.015	5.805	7.095	7.355	5.402	63.568	0.867	8.082	1270	100	1702	1436	61.39	5.805	1.362	0.734	0.915	Channel 1	1475	p12_KO_tiles_20x_repeat.tif	p12
24802	p12_KO_tiles_20x_repeat.tif:1477-1421	17.057	1311.817	157.921	1206	1024	1711	765.607	458.131	15.572	763.035	456.015	5.16	4.515	5.189	4.185	1.556	0.884	5.511	1279	100	2366	1418	159.444	4.515	1.24	0.807	0.882	Channel 1	1476	p12_KO_tiles_20x_repeat.tif	p12
24803	p12_KO_tiles_20x_repeat.tif:1478-1421	17.473	1211.75	99.794	1171	986	1513	772.802	458.073	15.95	770.13	456.015	5.16	4.515	5.08	4.38	18.053	0.863	5.549	1210	100	2390	1426	35.538	4.515	1.16	0.862	0.884	Channel 1	1477	p12_KO_tiles_20x_repeat.tif	p12
24804	p12_KO_tiles_20x_repeat.tif:1479-1424	28.706	1408.214	163.762	1282	948	1770	808.414	459.104	21.266	804.96	456.015	6.45	6.45	7.012	5.213	128.719	0.798	7.354	1406	100	2500	1414	127.875	5.805	1.345	0.743	0.863	Channel 1	1478	p12_KO_tiles_20x_repeat.tif	p12
24805	p12_KO_tiles_20x_repeat.tif:1480-1420	11.233	1333.102	90.152	1228	1174	1555	1059.651	458.01	12.835	1057.8	456.015	3.87	3.87	4.223	3.387	63.295	0.857	4.651	1317	100	3280	1424	33.69	3.754	1.247	0.802	0.871	Channel 1	1479	p12_KO_tiles_20x_repeat.tif	p12
24806	p12_KO_tiles_20x_repeat.tif:1481-1422	21.633	1275.962	111.796	1167	950	1517	1227.584	458.682	17.774	1224.855	456.015	5.805	5.16	5.758	4.783	34.203	0.861	6.45	1275	100	3798	1428	36.87	5.017	1.204	0.831	0.889	Channel 1	1480	p12_KO_tiles_20x_repeat.tif	p12
24807	p12_KO_tiles_20x_repeat.tif:1482-1427	41.186	1326.763	211.329	1153	951	1819	1239.205	459.738	26.205	1235.175	456.015	7.74	8.385	8.404	6.24	107.3	0.754	9.167	1277	100	3830	1418	129.289	6.923	1.347	0.742	0.865	Channel 1	1481	p12_KO_tiles_20x_repeat.tif	p12
24808	p12_KO_tiles_20x_repeat.tif:1483-1426	12.897	1406.024	184.175	1153	1051	1702	798.624	458.751	19.442	795.93	456.66	5.16	6.45	4.803	3.419	97.034	0.429	6.947	1439	100	2468	1416	111.801	4.691	1.405	0.712	0.596	Channel 1	1482	p12_KO_tiles_20x_repeat.tif	p12
24809	p12_KO_tiles_20x_repeat.tif:1484-1428	37.442	1131.481	98.209	1203	887	1383	870.499	460.15	24.537	866.88	456.66	7.74	7.74	7.664	6.22	45.24	0.782	8.159	1129	100	2688	1430	18.435	6.898	1.232	0.812	0.853	Channel 1	1483	p12_KO_tiles_20x_repeat.tif	p12
24810	p12_KO_tiles_20x_repeat.tif:1485-1428	34.53	1275.485	86.283	1269	1031	1518	971.343	460.549	22.713	968.145	456.66	6.45	7.74	7.691	5.716	74.178	0.841	8.159	1269	100	3008	1440	71.565	6.323	1.346	0.743	0.888	Channel 1	1484	p12_KO_tiles_20x_repeat.tif	p12
24811	p12_KO_tiles_20x_repeat.tif:1486-1425	39.106	1319.439	180.362	1496	947	1747	1156.396	459.679	24.758	1151.97	456.66	9.03	5.805	9.142	5.446	164.625	0.802	9.589	1327	100	3572	1420	160.346	5.805	1.679	0.596	0.908	Channel 1	1485	p12_KO_tiles_20x_repeat.tif	p12
24812	p12_KO_tiles_20x_repeat.tif:1487-1426	31.618	1077.918	89.124	983	917	1300	1219.568	459.775	21.644	1216.47	456.66	6.45	6.45	6.852	5.875	54.034	0.848	7.354	1070	100	3772	1432	37.875	6.323	1.166	0.857	0.899	Channel 1	1486	p12_KO_tiles_20x_repeat.tif	p12
24813	p12_KO_tiles_20x_repeat.tif:1488-1427	34.53	967.527	100.697	858	757	1212	1353.719	459.803	24.758	1349.985	456.66	7.74	7.095	8.571	5.13	148.753	0.708	8.773	979	100	4188	1416	126.027	6	1.671	0.599	0.822	Channel 1	1487	p12_KO_tiles_20x_repeat.tif	p12
24814	p12_KO_tiles_20x_repeat.tif:1489-1430	37.858	1746.964	394.626	2195	762	2601	526.6	461.42	24.224	523.095	457.305	6.45	7.74	8.245	5.846	60.027	0.811	9.302	1769	100	1626	1442	56.31	6.346	1.41	0.709	0.919	Channel 1	1488	p12_KO_tiles_20x_repeat.tif	p12
24815	p12_KO_tiles_20x_repeat.tif:1490-1429	32.034	1311.166	128.449	1263	980	1608	724.088	460.509	23.468	720.465	457.305	7.095	7.095	8.02	5.086	145.931	0.731	8.773	1311	100	2238	1418	126.027	5.964	1.577	0.634	0.832	Channel 1	1489	p12_KO_tiles_20x_repeat.tif	p12
24816	p12_KO_tiles_20x_repeat.tif:1491-1427	29.954	1267.389	128.386	1176	911	1581	785.664	460.243	20.354	782.385	457.305	6.45	5.805	6.464	5.9	31.922	0.909	6.977	1270	100	2428	1434	33.69	5.805	1.095	0.913	0.923	Channel 1	1490	p12_KO_tiles_20x_repeat.tif	p12
24817	p12_KO_tiles_20x_repeat.tif:1492-1425	11.233	1324.389	54.837	1324	1158	1421	995.701	459.563	12.457	993.945	457.305	3.225	4.515	4.372	3.271	90	0.91	4.696	1330	100	3086	1418	105.945	3.225	1.337	0.748	0.9	Channel 1	1491	p12_KO_tiles_20x_repeat.tif	p12
24818	p12_KO_tiles_20x_repeat.tif:1493-1426	16.225	1258.981	149.17	1173	1056	1718	1066.061	460.456	19.064	1062.315	457.305	6.45	5.16	6.192	3.336	37.945	0.561	6.977	1209	100	3294	1430	33.69	4.574	1.856	0.539	0.709	Channel 1	1492	p12_KO_tiles_20x_repeat.tif	p12
24819	p12_KO_tiles_20x_repeat.tif:1494-1424	10.817	1094.029	86.791	984	942	1280	1211.335	459.042	12.457	1209.375	457.305	3.87	3.87	3.978	3.462	18.534	0.876	4.327	1079	100	3750	1420	153.435	3.75	1.149	0.87	0.867	Channel 1	1493	p12_KO_tiles_20x_repeat.tif	p12
24820	p12_KO_tiles_20x_repeat.tif:1495-1428	19.553	1058.303	102.849	1050	790	1290	1314.805	460.084	20.888	1311.93	457.305	6.45	6.45	6.653	3.742	40.113	0.563	7.211	1071	100	4068	1434	26.565	5.249	1.778	0.562	0.691	Channel 1	1494	p12_KO_tiles_20x_repeat.tif	p12
24821	p12_KO_tiles_20x_repeat.tif:1496-1432	36.61	1211.918	139.929	1113	947	1589	793.152	462.45	25.136	789.48	457.95	7.095	7.74	8.391	5.555	37.351	0.728	9.302	1204	100	2450	1444	56.31	6.48	1.51	0.662	0.842	Channel 1	1495	p12_KO_tiles_20x_repeat.tif	p12
24822	p12_KO_tiles_20x_repeat.tif:1497-1430	22.881	1210.964	95.124	1296	948	1415	1106.521	460.677	21.266	1103.595	457.95	6.45	6.45	7.317	3.982	46.362	0.636	7.767	1224	100	3424	1438	41.634	5.017	1.838	0.544	0.769	Channel 1	1496	p12_KO_tiles_20x_repeat.tif	p12
24823	p12_KO_tiles_20x_repeat.tif:1498-1433	44.931	1484.257	332.595	1637	659	2096	586.036	462.226	26.739	581.145	458.595	9.675	7.095	10.239	5.587	30.072	0.79	10.677	1522	100	1802	1440	25.017	6.063	1.833	0.546	0.9	Channel 1	1497	p12_KO_tiles_20x_repeat.tif	p12
24824	p12_KO_tiles_20x_repeat.tif:1499-1432	34.53	1295.617	146.581	1199	901	1685	626.493	461.746	22.178	623.07	458.595	7.095	6.45	6.881	6.389	153.296	0.882	7.354	1307	100	1932	1428	164.745	6.45	1.077	0.928	0.907	Channel 1	1498	p12_KO_tiles_20x_repeat.tif	p12
24825	p12_KO_tiles_20x_repeat.tif:1500-1433	24.129	1482.233	187.375	1475	905	1898	814.98	461.475	21.8	812.055	458.595	6.45	7.095	7.674	4.004	43.128	0.638	8.082	1482	100	2522	1444	61.39	4.967	1.917	0.522	0.758	Channel 1	1499	p12_KO_tiles_20x_repeat.tif	p12
24826	p12_KO_tiles_20x_repeat.tif:1501-1435	61.988	1192.737	100.236	1173	932	1543	1088.546	462.87	36.082	1082.955	458.595	13.545	8.385	12.486	6.321	158.785	0.598	14.495	1188	100	3358	1428	159.146	6.634	1.975	0.506	0.847	Channel 1	1500	p12_KO_tiles_20x_repeat.tif	p12
24827	p12_KO_tiles_20x_repeat.tif:1502-1435	29.122	1290.639	179.267	1124	927	1850	1191.748	462.926	21.644	1189.38	458.595	4.515	8.385	8.033	4.616	90.673	0.781	8.484	1269	100	3694	1422	98.746	4.515	1.74	0.575	0.903	Channel 1	1501	p12_KO_tiles_20x_repeat.tif	p12
24828	p12_KO_tiles_20x_repeat.tif:1503-1429	19.553	1125.766	70.995	1132	925	1304	1324.041	460.949	16.862	1320.96	458.595	5.805	4.515	5.858	4.25	160.486	0.864	6.353	1136	100	4096	1426	156.038	4.515	1.379	0.725	0.895	Channel 1	1502	p12_KO_tiles_20x_repeat.tif	p12
24829	p12_KO_tiles_20x_repeat.tif:1504-1430	20.801	1154.445	88.431	1055	944	1390	1338.375	461.265	16.862	1335.795	458.595	5.16	5.16	5.282	5.014	0	0.919	5.769	1149	100	4142	1426	153.435	5.16	1.053	0.949	0.909	Channel 1	1503	p12_KO_tiles_20x_repeat.tif	p12
24830	p12_KO_tiles_20x_repeat.tif:1505-1436	59.908	1363.634	221.678	1558	719	1919	500.005	463.115	29.54	495.36	459.24	9.675	7.74	9.756	7.819	15.677	0.863	10.4	1352	100	1536	1444	29.745	7.74	1.248	0.801	0.929	Channel 1	1504	p12_KO_tiles_20x_repeat.tif	p12
24831	p12_KO_tiles_20x_repeat.tif:1506-1434	24.962	1533.525	103.668	1556	1274	1724	688.882	462.336	19.064	686.28	459.24	5.16	6.45	6.024	5.276	96.977	0.863	6.734	1555	100	2134	1424	106.699	5.16	1.142	0.876	0.896	Channel 1	1505	p12_KO_tiles_20x_repeat.tif	p12
24832	p12_KO_tiles_20x_repeat.tif:1507-1433	23.713	1326.877	120.557	1327	932	1625	964.835	461.961	18.907	962.34	459.24	5.16	5.805	5.735	5.265	104.216	0.834	6.45	1321	100	2984	1426	143.13	5.16	1.089	0.918	0.898	Channel 1	1506	p12_KO_tiles_20x_repeat.tif	p12
24833	p12_KO_tiles_20x_repeat.tif:1508-1437	31.202	1520.91	235.321	1019	959	2015	1006.514	463.484	23.468	1003.62	459.24	5.805	8.385	9.165	4.335	66.527	0.712	9.235	1544	100	3116	1450	65.225	4.982	2.114	0.473	0.857	Channel 1	1507	p12_KO_tiles_20x_repeat.tif	p12
24834	p12_KO_tiles_20x_repeat.tif:1509-1432	15.393	1018.743	121.971	912	828	1367	1244.894	461.689	15.415	1242.915	459.24	3.87	5.16	5.301	3.697	64.615	0.814	6.085	996	100	3856	1440	57.995	3.87	1.434	0.697	0.892	Channel 1	1508	p12_KO_tiles_20x_repeat.tif	p12
24835	p12_KO_tiles_20x_repeat.tif:1510-1429	8.737	823.488	50.19	806	745	930	1406.453	460.975	11.011	1404.81	459.24	3.225	3.225	3.626	3.068	143.864	0.906	4.13	820	100	4358	1424	128.66	3.225	1.182	0.846	0.913	Channel 1	1509	p12_KO_tiles_20x_repeat.tif	p12
24836	p12_KO_tiles_20x_repeat.tif:1511-1435	28.706	1115.083	103.675	979	894	1384	614.213	462.844	20.354	610.815	459.885	6.45	5.805	6.912	5.288	32.428	0.871	7.522	1108	100	1894	1440	30.964	5.805	1.307	0.765	0.914	Channel 1	1510	p12_KO_tiles_20x_repeat.tif	p12
24837	p12_KO_tiles_20x_repeat.tif:1512-1432	10.817	1206.048	98.612	1217	965	1383	656.585	461.597	12.835	654.675	459.885	3.87	3.87	3.982	3.459	148.159	0.825	4.651	1221	100	2032	1426	123.69	3.87	1.151	0.869	0.852	Channel 1	1511	p12_KO_tiles_20x_repeat.tif	p12
24838	p12_KO_tiles_20x_repeat.tif:1513-1436	30.37	1378.414	116.871	1362	1131	1671	802.879	462.973	20.732	799.8	459.885	5.805	6.45	6.496	5.953	107.119	0.888	6.977	1362	100	2482	1428	123.69	5.805	1.091	0.916	0.924	Channel 1	1512	p12_KO_tiles_20x_repeat.tif	p12
24839	p12_KO_tiles_20x_repeat.tif:1514-1436	24.545	1104.398	95.352	984	944	1390	825.267	462.919	19.064	823.02	459.885	5.16	6.45	6.313	4.95	97.171	0.849	6.734	1091	100	2554	1426	106.699	5.16	1.275	0.784	0.894	Channel 1	1513	p12_KO_tiles_20x_repeat.tif	p12
24840	p12_KO_tiles_20x_repeat.tif:1515-1432	11.233	1079.472	76.11	1136	913	1258	1122.121	461.928	13.057	1120.365	459.885	3.225	3.87	4.385	3.261	73.725	0.828	5.038	1072	100	3474	1438	50.194	3.225	1.345	0.744	0.947	Channel 1	1514	p12_KO_tiles_20x_repeat.tif	p12
24841	p12_KO_tiles_20x_repeat.tif:1516-1437	36.61	1289.261	155.769	1293	852	1654	674.047	463.286	26.804	670.155	460.53	9.675	5.805	8.396	5.552	174.563	0.64	10.013	1284	100	2078	1432	165.069	5.805	1.512	0.661	0.815	Channel 1	1515	p12_KO_tiles_20x_repeat.tif	p12
24842	p12_KO_tiles_20x_repeat.tif:1517-1443	56.579	1155.877	100.23	1101	933	1527	876.669	465.458	28.785	872.685	460.53	7.74	9.675	9.593	7.51	109.519	0.858	10.096	1151	100	2714	1428	116.565	7.74	1.277	0.783	0.922	Channel 1	1516	p12_KO_tiles_20x_repeat.tif	p12
24843	p12_KO_tiles_20x_repeat.tif:1518-1439	42.019	1321.448	120.121	1334	1077	1672	1060.964	464.186	28.785	1055.865	460.53	10.32	7.095	11.521	4.644	154.3	0.637	11.538	1309	100	3274	1430	153.435	5.192	2.481	0.403	0.838	Channel 1	1517	p12_KO_tiles_20x_repeat.tif	p12
24844	p12_KO_tiles_20x_repeat.tif:1519-1439	29.122	1108.561	112.994	1027	888	1450	1178.664	464.197	22.556	1175.835	460.53	6.45	7.095	6.329	5.859	143.186	0.719	7.354	1079	100	3650	1428	105.255	6.45	1.08	0.926	0.819	Channel 1	1518	p12_KO_tiles_20x_repeat.tif	p12
24845	p12_KO_tiles_20x_repeat.tif:1520-1435	15.809	1202.704	78.707	1247	1020	1357	1186.308	462.703	14.881	1184.22	460.53	3.87	4.515	4.905	4.104	105.013	0.897	5.549	1209	100	3674	1428	125.538	3.87	1.195	0.837	0.962	Channel 1	1519	p12_KO_tiles_20x_repeat.tif	p12
24846	p12_KO_tiles_20x_repeat.tif:1521-1444	53.251	1391.324	148.375	1293	1101	1797	737.24	465.579	27.495	733.365	461.175	7.74	9.03	8.91	7.609	66.507	0.885	9.391	1365	100	2282	1458	74.055	7.74	1.171	0.854	0.924	Channel 1	1520	p12_KO_tiles_20x_repeat.tif	p12
24847	p12_KO_tiles_20x_repeat.tif:1522-1441	19.137	1260.679	90.098	1195	1061	1484	743.923	464.484	19.82	741.75	461.175	4.515	7.095	6.654	3.662	81.698	0.612	7.55	1266	100	2302	1452	70.017	4.416	1.817	0.55	0.773	Channel 1	1521	p12_KO_tiles_20x_repeat.tif	p12
24848	p12_KO_tiles_20x_repeat.tif:1523-1437	19.137	1207.554	127.631	1180	1019	1640	1073.406	463.306	16.484	1070.7	461.175	5.805	4.515	5.536	4.402	16.588	0.885	6.119	1176	100	3320	1440	18.435	4.515	1.258	0.795	0.893	Channel 1	1522	p12_KO_tiles_20x_repeat.tif	p12
24849	p12_KO_tiles_20x_repeat.tif:1524-1439	31.202	1217.97	111.271	1160	1022	1498	1100.331	464.258	22.556	1096.5	461.175	7.74	5.805	6.815	5.83	148.56	0.771	8.159	1191	100	3400	1436	161.565	5.805	1.169	0.855	0.862	Channel 1	1523	p12_KO_tiles_20x_repeat.tif	p12
24850	p12_KO_tiles_20x_repeat.tif:1525-1442	42.851	1113.646	133.895	961	794	1540	1250.646	465.117	25.67	1246.785	461.175	7.74	7.74	7.806	6.989	125.433	0.817	8.773	1103	100	3870	1430	126.027	7.5	1.117	0.895	0.888	Channel 1	1524	p12_KO_tiles_20x_repeat.tif	p12
24851	p12_KO_tiles_20x_repeat.tif:1526-1443	31.618	1484.033	213.248	1425	955	1959	666.064	465.215	21.644	663.06	461.82	5.805	7.095	7.16	5.622	91.954	0.848	7.55	1512	100	2062	1432	109.983	5.805	1.273	0.785	0.899	Channel 1	1525	p12_KO_tiles_20x_repeat.tif	p12
24852	p12_KO_tiles_20x_repeat.tif:1527-1440	19.969	1457.568	224.306	1474	982	2085	773.893	464.01	17.774	770.775	461.82	5.805	5.16	6.157	4.13	141.206	0.794	6.856	1416	100	2392	1432	131.186	4.561	1.491	0.671	0.881	Channel 1	1526	p12_KO_tiles_20x_repeat.tif	p12
24853	p12_KO_tiles_20x_repeat.tif:1528-1439	16.225	1083.712	72.163	968	929	1302	994.549	464.342	16.327	992.01	461.82	5.16	4.515	5.218	3.959	157.528	0.765	5.947	1073	100	3078	1432	130.601	4.432	1.318	0.759	0.839	Channel 1	1527	p12_KO_tiles_20x_repeat.tif	p12
24854	p12_KO_tiles_20x_repeat.tif:1529-1445	49.091	1129.523	64.537	1134	968	1289	1051.383	465.925	26.583	1047.48	461.82	7.74	8.385	8.622	7.25	60.155	0.873	9.302	1132	100	3252	1456	56.31	7.74	1.189	0.841	0.915	Channel 1	1528	p12_KO_tiles_20x_repeat.tif	p12
24855	p12_KO_tiles_20x_repeat.tif:1530-1443	27.874	1171.086	109.302	1013	922	1365	1110.656	465.223	20.888	1107.465	461.82	5.805	7.095	7.314	4.852	118.752	0.803	7.794	1171	100	3438	1432	114.444	5.546	1.507	0.663	0.87	Channel 1	1529	p12_KO_tiles_20x_repeat.tif	p12
24856	p12_KO_tiles_20x_repeat.tif:1531-1444	34.946	1220.631	84.092	1160	985	1420	1126.508	465.759	23.846	1122.945	461.82	6.45	7.74	7.865	5.658	66.239	0.772	8.678	1224	100	3482	1454	41.987	6.198	1.39	0.719	0.875	Channel 1	1530	p12_KO_tiles_20x_repeat.tif	p12
24857	p12_KO_tiles_20x_repeat.tif:1532-1439	10.401	1253.05	157.64	1270	930	1597	1214.316	463.897	16.484	1211.955	461.82	5.805	4.515	5.022	2.637	21.568	0.481	6.353	1261	100	3758	1446	23.962	3.548	1.904	0.525	0.633	Channel 1	1531	p12_KO_tiles_20x_repeat.tif	p12
24858	p12_KO_tiles_20x_repeat.tif:1533-1441	22.881	988.686	75.942	946	832	1260	1317.694	464.265	20.197	1315.155	461.82	5.805	5.805	6.033	4.829	56.563	0.705	6.977	980	100	4078	1446	33.69	5.481	1.249	0.8	0.827	Channel 1	1532	p12_KO_tiles_20x_repeat.tif	p12
24859	p12_KO_tiles_20x_repeat.tif:1534-1443	36.61	1037.662	73.357	1021	807	1259	1343.506	465.294	25.136	1339.665	461.82	7.74	7.095	8.301	5.615	44.515	0.728	9.675	1040	100	4154	1450	36.87	6.786	1.478	0.676	0.854	Channel 1	1533	p12_KO_tiles_20x_repeat.tif	p12
24860	p12_KO_tiles_20x_repeat.tif:1535-1443	16.225	1289.5	123.268	1194	1055	1611	704.993	465.103	17.24	703.05	462.465	4.515	5.805	6.075	3.401	57.49	0.686	6.45	1280	100	2182	1452	53.13	4.231	1.786	0.56	0.804	Channel 1	1534	p12_KO_tiles_20x_repeat.tif	p12
24861	p12_KO_tiles_20x_repeat.tif:1536-1446	37.442	1236.519	113.303	1225	1007	1683	1011.962	466.249	23.468	1008.78	462.465	6.45	7.74	7.902	6.033	67.511	0.854	8.26	1231	100	3130	1456	51.34	6.323	1.31	0.763	0.905	Channel 1	1535	p12_KO_tiles_20x_repeat.tif	p12
24862	p12_KO_tiles_20x_repeat.tif:1537-1445	36.194	1165.572	80.993	1202	949	1381	1118.241	466.176	26.048	1113.915	462.465	8.385	7.095	8.535	5.399	146.872	0.67	9.845	1171	100	3454	1434	148.392	6.526	1.581	0.633	0.829	Channel 1	1536	p12_KO_tiles_20x_repeat.tif	p12
24863	p12_KO_tiles_20x_repeat.tif:1538-1441	14.145	1330.544	130.801	1349	984	1598	1152.046	464.647	14.125	1150.035	462.465	3.87	4.515	4.854	3.71	111.488	0.891	5.2	1363	100	3568	1434	119.745	3.87	1.308	0.764	0.907	Channel 1	1537	p12_KO_tiles_20x_repeat.tif	p12
24864	p12_KO_tiles_20x_repeat.tif:1539-1443	23.713	1068.548	107.263	1121	876	1277	1329.577	465.277	18.686	1326.765	462.465	5.805	5.805	6.167	4.896	41.272	0.853	6.641	1082	100	4114	1448	29.055	5.367	1.26	0.794	0.877	Channel 1	1538	p12_KO_tiles_20x_repeat.tif	p12
24865	p12_KO_tiles_20x_repeat.tif:1540-1444	33.282	929.622	83.511	862	776	1173	1350.807	465.658	22.178	1347.405	462.465	7.095	6.45	6.918	6.126	7.734	0.85	7.55	907	100	4178	1450	19.983	6.45	1.129	0.885	0.894	Channel 1	1539	p12_KO_tiles_20x_repeat.tif	p12
24866	p12_KO_tiles_20x_repeat.tif:1541-1444	25.378	1076.07	156.724	1000	779	1450	488.64	465.685	19.442	485.685	463.11	6.45	5.16	6.387	5.059	15.501	0.844	6.977	1051	100	1506	1450	33.69	5.16	1.263	0.792	0.897	Channel 1	1540	p12_KO_tiles_20x_repeat.tif	p12
[truncated: 306,802 more rows]
