# Supplementary material for: An ultra-conserved poison exon in the Tra2b gene encoding a splicing activator is essential for male fertility and meiotic cell division
Source: EMBO J. 2025 Jan 2;44(3):877–902. doi: 10.1038/s44318-024-00344-6 (PMC11791180; doi:10.1038/s44318-024-00344-6)
Supplement: Supplementary file 11 — Source data Fig. 3 [file 44318_2024_344_MOESM11_ESM.zip › Figure 3/Fig 3D/Fig 3D/RT-qPCR data.xlsx]

## Sheet: Sheet1
		Wild type				Tra2b-cPEko
	Tra2a	100	100	100		64.4533	55.7767	73.1372
	Ptbp2	100	100	100		89.2257	77.2299	57.8294
	Mael1	100	100	100		90.9598	74.452	63.1501
	Mei1	100	100	100		39.3411	110.357	168.806
	Malat1	100	100	100		110.357	104.965	79.1827
	Tra2b	100	100	100		168.806	109.172	90.9387
	Rad51	100	100	100		75.7216	81.025	73.2731
	Rbpms	100	100	100		77.61	86.0667	94.4107
	Slc25	100	100	100		87.7612	72.108	51.1455
	Majin	100	100	100		54.2799	52.4318	61.7574
