# Supplementary material for: An ultra-conserved poison exon in the Tra2b gene encoding a splicing activator is essential for male fertility and meiotic cell division
Source: EMBO J. 2025 Jan 2;44(3):877–902. doi: 10.1038/s44318-024-00344-6 (PMC11791180; doi:10.1038/s44318-024-00344-6)
Supplement: Supplementary file 11 — Source data Fig. 3 [file 44318_2024_344_MOESM11_ESM.zip › Figure 3/Fig 3B/Fig 3B/Differentially expressed genes P12 testes.tsv]

	baseMean	log2FoldChange	lfcSE	stat	pvalue	padj
0610005C13Rik	8.33702210436594	0.50840325631632	0.543027871227017	0.936237867805091	0.349150730168414	NA
0610009B22Rik	680.628686275128	-0.0532203764746537	0.0729385411666467	-0.729660555632147	0.465597697312983	0.802153336194653
0610009E02Rik	85.4240926286593	0.251016020286594	0.168516236816594	1.48956578326509	0.136338444456088	0.510285486978434
0610009L18Rik	91.2814033262888	0.147751313596755	0.185475482222373	0.796608327021958	0.425678539788199	0.776004222533818
0610010F05Rik	1804.90354234191	-0.0347861214739233	0.0583367578882826	-0.596298504290215	0.550975830082971	0.85004564759323
0610010K14Rik	2390.66465248228	-0.0763238744823124	0.0536555402106004	-1.42247891238701	0.154887269030513	0.537590150407284
0610012G03Rik	853.697898252249	0.0584088986901145	0.112605191511947	0.518705202716321	0.60396633303645	0.875293473798288
0610025J13Rik	11.6700604535727	-0.0398107544655916	0.458836406928367	-0.0867645937952061	0.930858631511476	NA
0610030E20Rik	2349.36590428083	0.0304388001226522	0.0503750570441542	0.604243486929898	0.545681772685259	0.846497072294509
0610038B21Rik	28.9870985765651	-0.0954185875675539	0.3237661589039	-0.294714518313435	0.768211971517855	0.934597758417823
0610039K10Rik	7.05089845484727	0.320313431161589	0.697117679334099	0.459482581861298	0.64588765737842	NA
0610040B10Rik	99.1632932644217	-0.209425630826697	0.179165573116533	-1.16889437621189	0.242446189612254	0.634282313225383
0610040F04Rik	4.87850068468166	-0.625083422903173	0.75800487574379	-0.824643010758752	0.409574295149717	NA
0610040J01Rik	19.4379447629764	0.171633788572737	0.37152987098061	0.461964977727712	0.644106435791946	0.893107962729154
0610042G04Rik	185.107727277242	0.0326740639025345	0.414374957431919	0.0788514443658261	0.937150784707467	0.985064323027505
0610043K17Rik	21.3088539406363	0.656662045728591	0.341128930017162	1.92496733037434	0.0542334454973332	0.334095181065845
1110002E22Rik	10.4348814267233	0.332900904954991	0.487309734493188	0.683140272790189	0.494518209447124	NA
1110002J07Rik	24.1609467360856	-0.39351723883087	0.321360175534086	-1.22453641984998	0.220749936079885	0.610765501999399
1110002L01Rik	880.836244424879	-0.0175735298067076	0.0641613721143927	-0.273895791620166	0.784164705768557	0.938752803262293
1110002O04Rik	1.31597491368824	-1.39822967296168	1.56597725070225	-0.892879939561482	0.371921470955435	NA
1110004F10Rik	3997.35738830116	-0.141784874158033	0.044340535203645	-3.19763560603973	0.0013855924698296	0.0500882150193805
1110006O24Rik	100.042710332261	-0.169604217145807	0.195854490235681	-0.865970532213551	0.386506321821281	0.751423865633279
1110008P14Rik	957.699213428876	0.0306464834783338	0.0854967506593261	0.358452025860598	0.720005063607041	0.919098810900538
1110017D15Rik	9.99042512880286	-0.0736854556194971	0.511794266834781	-0.143974757816669	0.885520402284679	NA
1110018N20Rik	87.2096773924519	0.136444722046814	0.171453300328764	0.795812747758012	0.426140881156657	0.776195393259969
1110019D14Rik	190.966835302419	0.0507324525807591	0.12073209360371	0.420206848622062	0.674334352100209	0.902381969355916
1110020A21Rik	18.9754106001133	0.0213046225852401	0.374863645585367	0.0568329920389372	0.954678232555148	0.989448983799476
1110025M09Rik	159.088890772567	0.00697270285078947	0.146641433324656	0.0475493364508537	0.962075409974254	0.990609263767559
1110028F11Rik	1.62650238492325	1.34853788345647	1.43472156183823	0.939930031948959	0.347253451450712	NA
1110032A03Rik	888.779145160243	-0.0770049447536877	0.0877676567229934	-0.87737268634989	0.380284243750735	0.746701468083732
1110032F04Rik	35.4515010582559	-0.223343474972009	0.277031289595309	-0.806203065719658	0.420125771323093	0.771293626797631
1110036E04Rik	2.74873684764154	0.891392047739656	1.08010234926319	0.825284796711846	0.409209921168058	NA
1110038B12Rik	825.920789184175	-0.130799307725152	0.0842270354544152	-1.55293733205109	0.120438106926656	0.481124873523769
1110038F14Rik	1243.28873282175	-0.144851299575226	0.0677037388461017	-2.13948744993964	0.032396211256121	0.263990384017992
1110046J04Rik	95.7973516591487	-0.110255481543329	0.158411822294465	-0.696005386128186	0.486425456670492	0.815584873586391
1110051M20Rik	1154.94409755163	-0.217792837968777	0.0855347947720382	-2.54624844251073	0.010888766098702	0.156255805286007
1110059E24Rik	527.38218407569	0.0696895599079202	0.0782233887012973	0.890904383777539	0.372980468309854	0.74347267177537
1110059G10Rik	663.754315818044	0.00107323407243092	0.0691286826521686	0.0155251630908557	0.987613209667293	0.997814377043604
1110065P20Rik	1731.49217877138	-0.0366759157406027	0.100690174978396	-0.364245227982489	0.715674896220392	0.917276267097745
1190007I07Rik	273.072075658302	-0.171508159903319	0.123037664941739	-1.39394843021876	0.163333178015787	0.547319336275812
1300002E11Rik	439.734994018129	0.119152018444511	0.0852686295879117	1.39737226950112	0.162301653600577	0.546125467178437
1300017J02Rik	88.7169284888724	-0.598882286549942	0.18086499892289	-3.31121162257197	0.000928929296415971	0.0401204655508672
1500002C15Rik	20.4787777236888	0.555039052855937	0.387937860407558	1.43074216131632	0.152504125031989	0.53459247486923
1500002F19Rik	25.1668320278467	-0.145761070231581	0.326947635304329	-0.445823901114635	0.655724455459908	0.896250927088271
1500004A13Rik	48.3084754723515	-0.0308692865184465	0.23503878071904	-0.131336992235962	0.895508729654656	0.974227970604009
1500009C09Rik	6.70288657811929	0.0734034017070231	0.634352257524256	0.115713944163297	0.907879254648695	NA
1500009L16Rik	2038.98478529579	0.0415693395563295	0.0654365284041178	0.635261994640193	0.525257556280959	0.836408126009136
1500011B03Rik	1398.87870517466	-0.00212337514591252	0.0595861049929131	-0.0356354077207272	0.971573074963757	0.993778555249616
1500015A07Rik	365.506055418844	-0.0284159174188971	0.0958232411982584	-0.296545149835879	0.766813792033514	0.934563053083564
1500026H17Rik	9.46934877786612	0.223493153923831	0.496483126846974	0.450152566801563	0.652600435461434	NA
1500035N22Rik	1.1295898717781	0.42191640106259	1.83740863911945	0.229625784966804	0.818382568698381	NA
1520401A03Rik	62.4378375087292	-0.866543088063295	0.337969282702689	-2.56396995944035	0.0103482500651532	0.153893483566921
1600010M07Rik	2.33216181170184	1.92283144390143	1.19304698253974	1.61169800690341	0.107027671616529	NA
1600012H06Rik	1972.65456145403	-0.00930520102795979	0.0457270714484998	-0.203494357569778	0.838748655430596	0.956668439122425
1600014C10Rik	748.299532510687	0.0712881672655303	0.0691310329866794	1.03120355917821	0.302445371954312	0.690950544740163
1600014C23Rik	4.02922204709626	-1.07051330480578	0.801103655875699	-1.33629811442514	0.181451852587473	NA
1600019K03Rik	0.861274729914942	0.503011434545643	1.77751097897402	0.282986400925625	0.777187261596787	NA
1600020E01Rik	523.99401714793	-0.0189227522319195	0.0945704927789516	-0.200091505033705	0.841409017026959	0.957506705009342
1600023N17Rik	67.9163779051187	0.0829614409605889	0.210319595559371	0.394454167430013	0.693245758880109	0.909639995849527
1600029I14Rik	1.49991644845959	-1.00410937907878	1.36221410158346	-0.737115683879345	0.461052002177913	NA
1600029O15Rik	10.7427878502518	-0.132495332952215	0.494393263922123	-0.267995829678387	0.788702528795759	NA
1700001C19Rik	33.2245382964366	0.110078932886062	0.29609363110704	0.371770687787161	0.710063589658866	0.915631281271692
1700001G01Rik	1.2527157649699	1.21705481681861	1.53499099954389	0.792874236513599	0.427851099068949	NA
1700001G11Rik	35.2666925628575	-0.363414184328464	0.275711799181819	-1.31809442108355	0.187472041853522	0.57378034389759
1700001G17Rik	31.6213045683596	0.152067342021623	0.295406349517891	0.514773437570992	0.606711348982798	0.876957985506508
1700001J03Rik	66.9170446641879	-0.149383802118698	0.233372367512622	-0.640109211347048	0.522101600891652	0.83449178738763
1700001J11Rik	1.98149165645403	-2.68489643278502	1.52292716246798	-1.76298413932943	0.0779031647479177	NA
1700001K23Rik	1.34066011256235	0.622460791382738	1.54556656991204	0.402739554219372	0.687139832434187	NA
1700001L05Rik	9051.37973159396	0.198083610507363	0.114963568552068	1.72301202026144	0.0848863513442192	0.410804647712957
1700001L19Rik	18.6995717894964	-0.570409016515716	0.349074417945202	-1.63406135537913	0.102245968179314	0.448910143150176
1700001O22Rik	18.0312044525916	0.0215243769362627	0.389297286428636	0.055290333856998	0.955907162852556	0.989712817928913
1700001P01Rik	6.97965232038931	-0.23354979347006	0.618391243706232	-0.37767318966277	0.705673386772441	NA
1700003C15Rik	0	NA	NA	NA	NA	NA
1700003D09Rik	9.41888100466603	0.0564143977138072	0.522737059710489	0.107921175026411	0.914058219980265	NA
1700003E16Rik	154.71196107981	-0.522777166516947	0.446148521989192	-1.17175590806868	0.241295069590907	0.632724708632276
1700003F12Rik	13.9159494138049	-0.309982100467817	0.569653842146547	-0.54415871101607	0.586332261768785	0.867063463293567
1700003G18Rik	28.5913718122309	-0.41771411392853	0.330975812823155	-1.26206839818751	0.206924175467962	0.596702502878524
1700003H04Rik	1.387948313153	-3.81177132174386	1.92258233844375	-1.98263098829324	0.0474086633425967	NA
1700003I22Rik	0.481733093654507	-2.28990163902798	2.4970464398933	-0.917044073527856	0.359119545419524	NA
1700003M07Rik	56.143654394879	0.082269873806029	0.260801951924915	0.315449609172076	0.752420305347889	0.930659547347644
1700006A11Rik	148.460769729481	-1.71534340719948	0.906101832058852	-1.89310223918415	0.0583442744625099	0.344968110753626
1700006H21Rik	3.00432318176875	-0.403503415640404	0.981603035652495	-0.411065778104675	0.681024302752312	NA
1700007F19Rik	0.372445110528375	-0.62705561825772	2.77764669798295	-0.225750675459579	0.821395341982288	NA
1700007J10Rik	5.87888687840639	-1.14178819062777	0.666616044355266	-1.71281234572155	0.0867470681314824	NA
1700007K13Rik	32.2971730251245	0.0579028075270914	0.274024753021642	0.211305025873039	0.832649261387262	0.95468260278699
1700007L15Rik	211.402888553841	0.030582758113676	0.13103376144423	0.233396017763654	0.815453905163649	0.949702630230467
1700008J07Rik	284.253774466319	0.0807475877097853	0.11220335441837	0.719653954450448	0.471738083216059	0.80646513638976
1700008K24Rik	225.731673411622	-0.869023453040795	0.624444351726643	-1.39167477556306	0.164020904058959	0.548215796849239
1700008O03Rik	49.9779013063738	-0.0872754384457142	0.222087929196212	-0.392976956296474	0.694336501252048	0.910237967342393
1700009C05Rik	22.9385204668989	-1.69851827735681	0.667277242368866	-2.54544613469356	0.0109138200595344	0.156255805286007
1700010B08Rik	19.8024639665395	-1.4308047110519	0.591504007123992	-2.41892648878028	0.015566385654143	0.18574675488731
1700010D01Rik	4.23530023325565	0.215811409864547	0.746268945092885	0.289187177469492	0.772438143750857	NA
1700010G06Rik	8.53261770167271	0.141078047981463	0.600887851327895	0.234782659808641	0.814377427065929	NA
1700010I14Rik	237.357397005355	-0.217863654239764	0.241168473135055	-0.903367058752163	0.366331116960105	0.738066287492752
1700010K23Rik	0.432257380843703	1.03341602708407	3.1070720800564	0.332601240157039	0.739435307112153	NA
1700010N08Rik	16.1696137452128	-0.152866454064963	0.388702830626366	-0.393273323527461	0.694117618920395	0.910237967342393
1700011L22Rik	1.73276354112565	-0.226700596435735	1.19679280427771	-0.189423428704982	0.849760963406141	NA
1700011M02Rik	1567.91762037952	0.142444172946318	0.137102744273752	1.03895931260064	0.298823659448604	0.689130009218911
1700012B07Rik	47.9676770013206	-0.135323497037068	0.255102294340703	-0.530467581198371	0.595787780351229	0.870730354127293
1700012B09Rik	19.041325415751	-1.18690960935765	0.663701421414307	-1.78831861897843	0.0737246176138798	0.38603670008406
1700012C14Rik	6.65540215740448	-0.727218840607361	0.741432544623039	-0.980829403674337	0.326676875647721	NA
1700012D01Rik	47.9996586307584	-0.00938050006530661	0.246178722680775	-0.0381044306476092	0.969604418731407	0.993137458509123
1700012D14Rik	173.787402697121	0.12579299510777	0.143899898987859	0.8741701418316	0.382025603753482	0.748033532942861
1700012I11Rik	1.03872776365784	1.67896569172685	2.14186387853966	0.783880669798486	0.433110133174986	NA
1700012P22Rik	0.386689697924021	-1.9639049293246	3.16283766174687	-0.620931308956247	0.534644820068856	NA
1700013F07Rik	7.79119920844357	-0.0444527639783366	0.536663836394371	-0.0828316740643396	0.933985383398142	NA
1700013H16Rik	2048.03745678993	-0.252146666536752	0.108027974202632	-2.33408678074247	0.0195911783452263	0.208127991658293
1700014D04Rik	55.9314392181077	-0.171437928845571	0.218485428019641	-0.784665276762346	0.432649846501506	0.780906869070315
1700015C15Rik	4.94855107582217	-0.425667783263596	0.689935338838352	-0.616967647983207	0.537256065022673	NA
1700015G11Rik	0.718378695175299	1.16196633147773	1.88602096375078	0.616094069902009	0.537832435700785	NA
1700016A09Rik	7.15403809258754	0.490193378097516	0.635815446682131	0.770968023277017	0.44072588547434	NA
1700016C19Rik	26.7216687890016	-1.71019246506694	0.672080859907601	-2.5446230760121	0.0109395752384742	0.156279646263916
1700016G22Rik	2.29990661576789	0.0224123139895829	0.989000702401595	0.0226615754014724	0.981920226345858	NA
1700016H13Rik	6.21911093858395	1.59477780298031	0.688501199400306	2.31630359448811	0.0205416982247826	NA
1700016J18Rik	16.5992458180216	0.221392494188114	0.429709420915315	0.515214429594144	0.606403186849038	0.876911241592448
1700016K05Rik	0.385557508720238	-0.640388009170823	3.22357427488864	-0.19865774899601	0.842530476619766	NA
1700016K19Rik	108.992221922609	-0.0741355010612085	0.170606044457066	-0.434542054457309	0.663894862983089	0.898396343395768
1700016L04Rik	25.6850015971053	0.372584440360078	0.297643257748182	1.25178189211764	0.210649350128988	0.599342514670386
1700017B05Rik	7525.03788127502	0.00435193573614102	0.0651134467410353	0.0668362059445146	0.946712099662841	0.987208104497049
1700017G19Rik	1.81978705383821	-1.76298260208259	1.41302219634087	-1.24766801728095	0.212152658378658	NA
1700017J07Rik	0.469678950451216	-1.00506280095856	2.56365324334828	-0.392043192099526	0.695026300408773	NA
1700017N19Rik	1.60554519336451	-2.25186413556246	1.4154371657959	-1.59093189721088	0.111624903143767	NA
1700018A04Rik	0.457359935641724	2.37700098382771	3.00083824835099	0.792112332323779	0.428295179922333	NA
1700018A23Rik	1.22737587682372	1.15482708227174	1.68469174891938	0.685482719917452	0.493039361193844	NA
1700018B08Rik	38.813479118382	-0.270296205247933	0.286958904947076	-0.941933498449135	0.346226688317213	0.724294322318393
1700018B24Rik	479.763282905689	-0.272620570744891	0.0974115310530933	-2.79864783766002	0.00513170717862058	0.108197015719229
1700018F24Rik	3.04043608440312	-4.16467229958239	1.59110922092296	-2.61746475026182	0.00885856372978995	NA
1700018G05Rik	1019.17707748453	0.15983114066655	0.130460479609022	1.22513071502994	0.220525974134075	0.610765501999399
1700018L02Rik	23.7159687108827	-0.521617330567561	0.370020531326951	-1.40969834483768	0.158628773684564	0.542119137406386
1700019A02Rik	53.27159906042	-0.982452911270073	0.288186892656912	-3.40908256517998	0.000651817488090921	0.0336894432046993
1700019C18Rik	19.2614332200184	0.139251271244071	0.364750783100039	0.381771000080016	0.702631230998125	0.913335838889298
1700019D03Rik	12.8392410220768	0.296519164074457	0.469037205587852	0.632186872473847	0.527264774337867	0.837589803932792
1700019E08Rik	14.9318571454426	-0.119073439264317	0.437040013992809	-0.27245431871663	0.785272711434931	0.938902727224101
1700019G24Rik	2.27047432812212	0.489876261284744	1.22404919416111	0.400209618715919	0.689002130625175	NA
1700019N19Rik	2.45327543904857	0.151094367412256	1.05578999020263	0.143110248074295	0.886203111461451	NA
1700020G03Rik	41.5500553485095	-0.212672376599298	0.276360519014988	-0.769546885196594	0.441568722518724	0.786530928784561
1700020L13Rik	71.9950822932354	0.242280520204295	0.210944006925363	1.14855370264214	0.250740056892243	0.641514756815216
1700020L24Rik	8.42505524523246	-0.345152220085825	0.564996689894978	-0.610892464077944	0.541270774130975	NA
1700020M21Rik	2.36486054158369	-0.36373355537297	1.17545337080106	-0.309441075595443	0.756986028736035	NA
1700020N01Rik	598.288312559792	-0.336906748364598	0.362289864967836	-0.929936995048173	0.352403706958987	0.72872872646048
1700020N18Rik	19.0617693006931	-3.31492877627114	0.828164609770112	-4.00274140812576	6.261272648304e-05	0.00785393615277726
1700021F07Rik	8.19556422674734	-2.05151044624013	0.686618763983264	-2.98784500781592	0.00280951993294879	NA
1700021L23Rik	41.5829078785014	-0.269716712593761	0.254822519842524	-1.05844927975927	0.289850662712975	0.680228706940289
1700021N21Rik	3.31933730191085	-0.0644792328161684	0.916296271978264	-0.0703694152077681	0.943899634011766	NA
1700022E09Rik	0.884229839869613	0.585471401840851	1.77291063720574	0.330231761011713	0.7412248498827	NA
1700022H01Rik	13.8210571736118	-0.489599402288919	0.446644372680275	-1.09617277690274	0.273003170628917	0.663496386355479
1700022N22Rik	44.1076150913078	0.189024089209422	0.241270478212031	0.783453038308757	0.43336112078985	0.781366450027756
1700023A20Rik	5.38494708545769	1.74151350618121	0.779530394987486	2.23405465313404	0.0254794772262195	NA
1700023D09Rik	85.4473681043936	-0.0981701234967264	0.198646206902254	-0.494195811878916	0.62116789726482	0.885183496721863
1700023F02Rik	0.804331633059627	-1.05571271348784	2.00366632951151	-0.526890479686417	0.598269645475004	NA
1700024B05Rik	3.92560553843919	-1.21286361350456	0.904458503219647	-1.34098315089865	0.179925923136012	NA
1700024G13Rik	0.383887652312442	-1.95445690615752	3.16910665279262	-0.616721720121112	0.537418292286146	NA
1700025F24Rik	9.77469251101476	-1.07156912381545	0.625903860147873	-1.71203469421372	0.0868902749731845	NA
1700025G04Rik	2480.68414206284	0.230524221595457	0.0656896058234522	3.50929524855143	0.000449295846452683	0.0262033342316691
1700025H01Rik	9.56228196552827	0.0598607455524876	0.569349358700248	0.105138865334181	0.916265620114496	NA
1700025J12Rik	0	NA	NA	NA	NA	NA
1700025K04Rik	0.284865315585257	0.18173758907296	3.48678111808776	0.0521218805878556	0.958431578472733	NA
1700025M24Rik	2.64295589341811	0.542656084058147	1.26408156506236	0.429288820481593	0.667713051583484	NA
1700025N23Rik	3.21090558165624	-1.20574911037959	0.994637957584761	-1.21224924223429	0.225416987095208	NA
1700026D11Rik	2.39942957543192	-3.80307163003141	1.54159451848917	-2.46697272494105	0.0136260736280706	NA
1700026J12Rik	0.525434408088136	-2.40427406564249	2.89072530285904	-0.831720005793899	0.4055670056639	NA
1700026J14Rik	8.33288422567095	0.245561133382562	0.566529072092204	0.433448423883525	0.664689027718553	NA
1700027F06Rik	1.38289263296713	0.399993012445433	1.26837315192208	0.315359097470085	0.752489018995873	NA
1700027I24Rik	1.77056075154265	-0.85476187861302	1.17215396487726	-0.729223211476766	0.465865134931933	NA
1700028B04Rik	0.639671472102978	-1.57687796985843	2.09959458972949	-0.751039261375499	0.452629027734888	NA
1700028E10Rik	189.216457400922	0.453851463290398	0.128726292855795	3.52570910900714	0.000422350599214673	0.0259041700851666
1700028I16Rik	44.6510193585428	-0.332130464228043	0.243581383076446	-1.3635297576244	0.172715612639466	0.557611215032979
1700028J19Rik	151.85078520765	-0.200267033131136	0.21863560393577	-0.915985454912316	0.359674523782686	0.733948235289057
1700028K03Rik	215.017569357757	-0.0733588675845768	0.132777054872014	-0.552496571454223	0.580608182776364	0.864208845764516
1700028P14Rik	4.31417885761363	-0.970241789305172	0.980111681506216	-0.989929829031446	0.322208418428254	NA
1700028P15Rik	5.90999429321965	-1.17501017153332	0.75390783377863	-1.55855944040812	0.119100689122072	NA
1700029F12Rik	6.16083268455267	-1.91063191931114	1.11487670068291	-1.71376073976683	0.0865726765207753	NA
1700029H14Rik	1.44770526427966	-0.681456576887692	1.39091285334198	-0.489934775748415	0.624180053866433	NA
1700029I15Rik	44.2834165609695	-0.251965137047998	0.27495582983786	-0.916384050473053	0.359465497778465	0.733933472116945
1700029J03Rik	1.3291259382983	-1.8612507384006	1.68756692247823	-1.10291966120508	0.270062055181352	NA
1700029J07Rik	555.359247527005	0.136775712071721	0.10876065765696	1.25758445211984	0.208542079179216	0.597488037077578
1700029M20Rik	753.216065163946	-0.630621327207255	0.521877312853328	-1.20837084057051	0.226904650741913	0.617884178509203
1700029P11Rik	239.557241469838	-0.182737164498488	0.254580484927941	-0.717797220592974	0.472882327375643	0.807164757717579
1700030A11Rik	1.59346771787699	0.472794255633046	1.35322730097601	0.349382735104476	0.726801993050411	NA
1700030C10Rik	379.841083776403	-0.0703715087515659	0.162952632511932	-0.431852543078205	0.665848588333945	0.898998456187306
1700030C12Rik	7.43182987035749	0.0912886357681077	0.649720128570705	0.140504552273808	0.88826135597628	NA
1700030C14Rik	0.67779871956252	0.755224546207977	2.39696646224319	0.315075141060256	0.752704602530918	NA
1700030J22Rik	792.954989372121	0.0552362185240627	0.0826787600778457	0.66808232818266	0.504081041569247	0.824692207434724
1700030K09Rik	834.922549142863	-0.11974796786904	0.0794417081179356	-1.5073689967903	0.131716101033002	0.503682430017009
1700030M09Rik	8.3088604379568	-0.106407667067607	0.572841119779118	-0.185754240388045	0.852637490773158	NA
1700030N03Rik	7.63139852976088	0.781657611383529	0.652703292373327	1.19756958562489	0.231084622458587	NA
1700030O20Rik	2.66268515219778	-1.25004319646634	1.1065986865515	-1.12962649572797	0.258633641601018	NA
1700031A10Rik	1.46674920309191	0.964064166793759	1.30945601224748	0.736232571217944	0.461589173473165	NA
1700031F05Rik	60.2566534620442	-0.407605261961048	0.321882612938759	-1.26631649420157	0.205399794031257	0.595617509331153
1700031P21Rik	1.62955552468127	1.43785178682714	1.38329190030692	1.03944206317417	0.298599189975058	NA
1700034H15Rik	312.278610381473	0.167862063586221	0.105283261172756	1.59438510658196	0.110849806138913	0.465841924505497
1700034I23Rik	2.21213030874652	-0.214099100937795	1.19766690780148	-0.178763477176481	0.858123424266168	NA
1700034J05Rik	15.0123695060791	-0.371418264903448	0.597122681678656	-0.622013325401242	0.533933105919698	0.84062369717827
1700034P13Rik	65.581154800238	-0.164947074597437	0.216089127374004	-0.763328893970443	0.445267274416309	0.788938945924105
1700036A12Rik	3.00665289659463	-0.125041887651841	0.882381605571897	-0.141709535718163	0.887309442546231	NA
1700036G14Rik	0.417966010841908	-2.11195426153787	3.06587402194301	-0.688858787550378	0.490912136468527	NA
1700037C18Rik	89.8516207425477	0.0129319525991027	0.207836702934282	0.062221698172299	0.950386283324146	0.988044835428558
1700037F03Rik	3.01505263914349	0.0214054392231699	1.13101949981952	0.0189257914886399	0.984900304591156	NA
1700037H04Rik	2309.71611466921	-0.147435142717598	0.0794253368873928	-1.85627343232586	0.0634145939429687	0.356610185987355
1700039I01Rik	8.89095862593036	0.338897890717898	0.523978877971358	0.64677777094752	0.517775781041737	NA
1700039M10Rik	0.475824207140842	-2.27733621965851	2.96313313793902	-0.768556832799789	0.442156439858439	NA
1700040D17Rik	95.08521682067	0.124484791065104	0.209060962345603	0.595447326312964	0.5515444985515	0.850278270025581
1700041B01Rik	51.7313659959257	-1.8252434025817	0.896627243379461	-2.03567693939592	0.041782806211834	0.29683538003774
1700041G16Rik	8.12137538366217	-0.459289168520375	0.577467537227588	-0.795350628236896	0.426409570833043	NA
1700042G07Rik	0.619257909084497	-0.54272105543606	2.17719688146084	-0.249275139082465	0.803147960591094	NA
1700042G15Rik	101.384398825443	-3.59025022051133	1.1119041037384	-3.22892073915396	0.00124258328322941	0.0473721847654453
1700042O10Rik	2.14309006933891	-0.150926175218261	1.15928530914663	-0.130188982839229	0.896416910816436	NA
1700045H11Rik	9.51903744041207	0.484624899612568	0.545386307746067	0.888590147441343	0.374223388072749	NA
1700046C09Rik	2.69483315564406	-1.30758354175605	1.17836972768207	-1.10965472978345	0.26714783756898	NA
1700047E10Rik	7.52970316838638	0.0987123884990611	0.630975755860607	0.156444027495833	0.875683035461051	NA
1700047G03Rik	1.10636260869763	0.529207425638588	1.50492374946185	0.351650657269399	0.725100269571407	NA
1700047M11Rik	2.62939701263886	-0.336750396200325	0.961800937477332	-0.350124836729286	0.726245012140504	NA
1700048B10Rik	17.3407986010292	-0.365548804369957	0.500924492644658	-0.72974831484087	0.465544042500562	0.802153336194653
1700048O20Rik	764.951747516756	-0.183204388555345	0.0935280332455262	-1.95881793081657	0.0501341129178364	0.322653962115491
1700049E17Rik2	1.4165909777563	0.525332000489541	1.32754032349422	0.395718300372838	0.692312853509809	NA
1700049E22Rik	1.26559561231064	0.830978299210451	1.60423819962684	0.517989348092911	0.604465701281287	NA
1700049J03Rik	2.80059572329622	-0.328496097899343	1.02759402836053	-0.319674977503947	0.749214730257852	NA
1700049L16Rik	0.741495854441743	-2.90761105013769	2.20221501515817	-1.32031206313833	0.186730849650493	NA
1700051A21Rik	0.265671647300901	-1.36835657254155	3.52202284442822	-0.388514394421453	0.697635403844526	NA
1700052K11Rik	493.088320315191	0.103672841273398	0.099673099714571	1.0401285960834	0.298280159687101	0.689059000407113
1700054O19Rik	1.13429133760666	1.42898431769091	1.80232019233578	0.792858185669536	0.427860451643616	NA
1700055D16Rik	48.6852642913129	0.129308908018429	0.237545411938954	0.544354475057844	0.5861975670208	0.867063463293567
1700055D18Rik	120.411641474365	-0.00275470083311019	0.173722503424711	-0.0158569026971456	0.98734855234089	0.99779718674345
1700055K11Rik	1.22227343694895	-1.07052446266937	1.62479085527288	-0.658869084101026	0.509979840057247	NA
1700055L01Rik	1.00253395997771	-1.42875673628431	1.75216907149222	-0.815421730431252	0.41483094984285	NA
1700056E22Rik	17.6674797803799	0.22690055543155	0.384208251162249	0.590566586597671	0.554810858397847	0.851490515849561
1700057G04Rik	7.05596768626709	0.591488474084407	0.643157645209155	0.919663287050027	0.357748743444409	NA
1700057H21Rik	1.8159597456368	2.81605053246058	1.53633897092339	1.83296172638779	0.0668082630748759	NA
1700060C20Rik	1.99266994547722	-0.324425854904574	1.13767376781486	-0.285165979987128	0.775516982741839	NA
1700060J05Rik	1.62829566422462	-0.0296470558748487	1.15360758039021	-0.0256994287995408	0.979497079459572	NA
1700061N14Rik	0.76262762443102	3.15524845458509	1.93166295854091	1.6334363304085	0.102377261332765	NA
1700063D05Rik	3.83606287749968	0.103254242378948	0.76111710716713	0.13566143949025	0.892088932658505	NA
1700063H04Rik	8.28542941722726	-0.886628325293386	0.702219827465522	-1.26260793360597	0.206730115298065	NA
1700063O14Rik	3.39380538725249	-0.955213128699312	0.905048703552832	-1.05542732114808	0.291229932989737	NA
1700064M15Rik	7.79613233993805	-0.103977684747671	0.586149571906523	-0.177391044421428	0.859201241282762	NA
1700065D16Rik	38.0726361833975	-0.159753994673055	0.286387955775342	-0.557823719368891	0.576964764126735	0.862260531183555
1700065I16Rik	0.119885861419337	0.90307631059871	3.5338115409304	0.255553048072548	0.798295976878823	NA
1700065J11Rik	0.613112652394872	0.764403962191057	1.97921487743633	0.386215751965844	0.699336888713655	NA
1700065L07Rik	0.798481950646063	-1.97743141025618	2.24763478037597	-0.87978324037387	0.37897674549903	NA
1700065O20Rik	0.731328657406413	0.167340981723306	1.74531095214865	0.0958803252321846	0.923615620768737	NA
1700066B17Rik	1.8260592613217	-0.769569600100639	1.11776654486178	-0.688488668441763	0.491145103689593	NA
1700066B19Rik	18.7767159458043	-0.325182235922116	0.386165935229313	-0.842079029391902	0.399743718590266	0.757159422969142
1700066J03Rik	6.67493751718179	-0.126271829593652	0.61957618863124	-0.203803554608208	0.838507014967105	NA
1700066M21Rik	852.151428639563	-0.156425442579916	0.0788590703041498	-1.98360749088979	0.0472996134820318	0.313739325187233
1700066O22Rik	1.88038640187279	-0.576674382589192	1.16148587770069	-0.496497110865258	0.619543725240206	NA
1700067G17Rik	1.01237708130674	-2.39351947137329	1.70324452563274	-1.40527060874252	0.159940824717046	NA
1700067K01Rik	139.834672748914	-0.202807864877154	0.145853246801942	-1.39049263094261	0.164379335466491	0.548802232377548
1700069L16Rik	0.84600493926165	-0.399070714162729	1.99216314420212	-0.200320297724693	0.841230088979093	NA
1700072I22Rik	1.9106039485816	0.0734920081889326	1.16767536696771	0.0629387330314086	0.949815291471064	NA
1700073E17Rik	8.87085275404351	1.01568943523077	0.579858255182302	1.75161675487649	0.0798397295850264	NA
1700074P13Rik	5.03061058111837	-4.19624852014008	3.03750452199423	-1.38147893764619	0.16713174952576	NA
1700080G11Rik	5.30652059821206	-0.59228314903331	0.78598034956682	-0.753559741486841	0.451113625862198	NA
1700082M22Rik	72.7737434853618	0.0138168444288503	0.218041533166459	0.0633679475107256	0.949473510118269	0.987795816881483
1700084E18Rik	61.0696683665137	-0.0344654321632539	0.233384039734567	-0.147676902852707	0.882597760601962	0.970205769948228
1700084J12Rik	6.79226287231152	0.208651990663131	0.57996893041579	0.359764083420028	0.71902356447688	NA
1700084M14Rik	3.53837783946052	-0.866086525710593	0.937650671521776	-0.923677177455611	0.355654418069522	NA
1700086D15Rik	59.2797534367218	0.188606944122246	0.210982091181837	0.893947647716191	0.371349902502782	0.742074533670738
1700086L19Rik	7.99485213677281	-0.896528024104756	0.612085390937181	-1.46471070438727	0.142999863203557	NA
1700086O06Rik	210.958938002142	0.0729821290332013	0.113143849223979	0.645038413787089	0.518902292372178	0.832585862490566
1700086P04Rik	312.981260789669	-0.0372856167727103	0.115484207707439	-0.322863337878783	0.746798742707057	0.928515228448534
1700088E04Rik	176.331768658082	0.0349629744580738	0.16824452707014	0.207810471264233	0.835376956214196	0.955503407746815
1700091J24Rik	3.43999683726231	-1.04026995145475	0.900378799666969	-1.15536921997666	0.247939260928551	NA
1700092C02Rik	1.67421444988814	1.32091103372118	1.24955173343504	1.05710791988578	0.290462337093199	NA
1700092C10Rik	1.70642561781826	0.554989438483225	1.35908708412331	0.408354582253443	0.683013372344316	NA
1700092K14Rik	3.60659283983283	-0.222127374937735	0.836356650707622	-0.265589297041876	0.790555529372918	NA
1700092M07Rik	19.8928631690426	-0.0278784160813523	0.353473703423042	-0.0788698446627782	0.937136148975264	0.985064323027505
1700093K21Rik	42.7059897914653	-0.188170408594426	0.244176267865342	-0.770633486372224	0.440924206874015	0.786420213578257
1700094D03Rik	223.64461114028	-0.27434910832887	0.112655746566774	-2.43528729505384	0.0148799701372154	0.182036054743969
1700094J05Rik	2.47849492741081	-0.39582833288097	0.981720911115995	-0.403198432873353	0.686802252461003	NA
1700094M23Rik	1.86920343797739	1.10304329238805	1.21327050575095	0.909148691210724	0.363271643572602	NA
1700095A13Rik	1.75920154235811	-0.716113775126808	1.15725457120995	-0.618804015073438	0.536045476864659	NA
1700095A21Rik	5.46977137851906	0.049055015961027	0.665808594830499	0.0736773546360052	0.941267118187565	NA
1700095J03Rik	102.821105342838	0.24747638957582	0.181725326887075	1.36181562479512	0.173256079278843	0.558107818405236
1700095J07Rik	1.92159899176578	2.24405585167447	1.2841992054954	1.74743594457277	0.0805617470175473	NA
1700096K18Rik	114.076006922414	0.154651507181082	0.173744578905036	0.890108388737759	0.373407689028126	0.743612148926755
1700097N02Rik	20.3910246492277	-1.1665726180255	0.562552002222952	-2.07371516484828	0.0381057719834819	0.284325305959475
1700100I10Rik	19.412249736372	0.00129502574164977	0.615952511195453	0.00210247660024368	0.998322467617113	0.999974991365371
1700101I11Rik	27.0025861302391	0.193925163776271	0.318851058416164	0.608199843336132	0.54305493851523	0.845130897673756
1700102H20Rik	26.4955305031911	0.0963111644085651	0.366335428231566	0.262904313878387	0.792624331253821	0.941346911190235
1700102J08Rik	1.17245940633611	1.20398469845857	1.67598352944493	0.718375018194434	0.472526086029397	NA
1700102P08Rik	637.482169350358	-0.141591418499642	0.407670738104393	-0.347318081150539	0.728352368494287	0.921797561202216
1700104B16Rik	28.0938790643411	0.0748953670162409	0.37465498422818	0.199904899625269	0.841554958442477	0.957529455030356
1700105F02Rik	0.743125852751835	0.586395227708853	2.70927997899169	0.216439508746191	0.828645172512129	NA
1700105P06Rik	19.9562513622184	-0.0273887696912551	0.363004006272365	-0.075450323462009	0.939856420947916	0.985870872552662
1700108F19Rik	17.9703806319703	-0.0450240801439107	0.388939560467134	-0.11576112260176	0.907841862975606	0.97749055395939
1700108J01Rik	3.23154807912173	-2.85736574240875	1.23054425307346	-2.32203412048943	0.0202310984620049	NA
1700108N06Rik	0.126926937136785	-0.539596209800563	3.5338115409304	-0.152695242389326	0.878638612790877	NA
1700109G14Rik	1.35273022807712	-2.09650806710177	1.58157136566111	-1.32558549846115	0.184977032235112	NA
1700109H08Rik	82.3517668725598	0.246064141883088	0.182386210663536	1.34913785964348	0.177292689715418	0.563020945411289
1700110C19Rik	31.6242153530909	-0.137925269124211	0.280551480474525	-0.491621961470046	0.622986615241359	0.885678540438645
1700110I01Rik	0	NA	NA	NA	NA	NA
1700110I07Rik	14.9081491359027	-0.030909330323737	0.410120946609208	-0.0753663780874612	0.939923209502124	0.985870872552662
1700110K17Rik	2.3255893720168	-0.488654374671923	1.11336264802151	-0.438899558504392	0.660734316650051	NA
1700112D23Rik	66.8380870599672	-0.09182733607604	0.194417091492534	-0.472321313785142	0.636697459287391	0.890765613850878
1700112H15Rik	65.9145231597288	-0.1434116963783	0.245701019769681	-0.583683765385808	0.559433091739234	0.853896898735693
1700112J16Rik	47.5271189772097	0.435873547105102	0.229221742801763	1.90153665955701	0.0572317554733723	0.34245993519026
1700112N08Rik	2.74327819141284	0.0463638980007725	1.03258482243867	0.0449008129823893	0.964186368833529	NA
1700113A16Rik	134.913766876015	-0.197247231536313	0.14190424630769	-1.39000231965309	0.164528172966903	0.549123595608747
1700113B09Rik	0.392598584437686	-1.98267356487445	3.14975888461144	-0.629468361708911	0.529042475305384	NA
1700113H08Rik	8.08540285380228	0.123470327007655	0.645042686524405	0.191414195660342	0.8482010991606	NA
1700116B05Rik	0.126926937136785	-0.539596209800563	3.5338115409304	-0.152695242389326	0.878638612790877	NA
1700120B22Rik	30.7094156692044	0.672321035889016	0.314855943058133	2.13532903129887	0.032734143147896	0.265217187988237
1700120C14Rik	27.9872083154617	-0.140466001876211	0.294798848372802	-0.476480836514591	0.63373185672219	0.889550280615705
1700120E14Rik	1.04243349949051	-0.780498586469109	1.55456474186929	-0.502068884908967	0.615619066417557	NA
1700120K04Rik	1.98137662194475	0.400350841791061	1.43619170344575	0.278758637047219	0.780430059458491	NA
1700121C08Rik	6.01050876251433	0.12736702448236	0.69727309449967	0.182664476066945	0.855061290722759	NA
1700121C10Rik	1.24059886684899	2.16870729462267	1.55294123099294	1.39651601190086	0.162559162292883	NA
1700121M21Rik	1.77594984648695	1.13168789052455	1.35514795638458	0.83510282784457	0.403659814634651	NA
1700122E12Rik	42.1052477400928	0.00814713804746006	0.263281120887702	0.0309446344652076	0.975313693796078	0.994659975818088
1700123K08Rik	0.963145996514143	0.27404514579358	1.6957999766607	0.161602281852378	0.871619060276305	NA
1700123L14Rik	8.27884741628922	-1.69088082782277	0.758001554263736	-2.23070891914617	0.0257004164509848	NA
1700123M08Rik	165.304690679062	0.11091906505438	0.122491400502804	0.905525323402938	0.365187150411117	0.737637631427292
1700123O12Rik	1.0666402352607	-0.145347282761424	1.51087989776656	-0.0962004213414197	0.923361396186464	NA
1700123O20Rik	1419.03976207468	-0.0329957411018769	0.0513804161844845	-0.642185166103048	0.52075296335054	0.833494652544358
1700124L16Rik	15.9265789666172	0.0706283022524028	0.431179158969498	0.16380268105073	0.869886481016362	0.966307555195909
1700125G22Rik	12.7468980183331	0.620145521938929	0.44988779000972	1.37844488272405	0.168065974068756	NA
1700125H20Rik	103.097148371334	-0.128737326000305	0.185858668930504	-0.692662477037554	0.488521392216538	0.817172185338069
1700126G02Rik	11.446373995567	0.353704050835007	0.485683608532091	0.728260218424967	0.466454309536606	NA
1700128A07Rik	1.04113887432597	-0.802760204304187	1.55561833325568	-0.516039305492196	0.605826957335871	NA
1700129C05Rik	1.19134540668995	-3.5994948692362	1.88760716664294	-1.90690888064268	0.0565323879852434	NA
1810006J02Rik	7.48361862842482	0.135573665194374	0.577508252236674	0.234756238840399	0.814397934926326	NA
1810007D17Rik	0.923581764560312	-0.502379531204133	1.74088264578735	-0.288577482474082	0.77290472909886	NA
1810008I18Rik	1.37258228038685	0.38504656331376	1.44441590479571	0.266575964744876	0.789795663499456	NA
1810009A15Rik	5.65603737046643	0.0871002100605167	0.65109232999349	0.133775512393745	0.893580091399652	NA
1810010H24Rik	104.287544412188	-0.218489631630394	0.166084148837594	-1.31553572787999	0.188329918068224	0.574920101718971
1810010K12Rik	1.7103929594343	1.48386924815722	1.24771188809934	1.18927234909786	0.234332512516181	NA
1810012K16Rik	11.5414031589051	0.143372690199255	0.488454591387693	0.293523067910847	0.769122369940466	NA
1810013A23Rik	0.59785710383731	0.763148045324937	1.98987471339143	0.383515625475873	0.701337486860854	NA
1810013D15Rik	4.73376247519473	-0.363462869022222	0.738295989523256	-0.492299665960428	0.622507516244652	NA
1810013L24Rik	5282.91975931634	0.038801102306411	0.0536142886975196	0.723708236162911	0.469244875668689	0.804669684278087
1810014B01Rik	172.900619702581	-0.0117292281106491	0.125938855837235	-0.0931343073801475	0.925796862525838	0.980863837765614
1810019D21Rik	34.3297506401205	0.115285560804256	0.306011975273107	0.3767354552101	0.70637021147401	0.91466879207042
1810019N24Rik	5.89734146436488	0.11297963298042	0.687190956633658	0.164407915863552	0.869410032409826	NA
1810020O05Rik	46.285706278171	0.0116831613322731	0.241960118203719	0.0482854836532869	0.961488723426052	0.990347013210368
1810021B22Rik	48.4581331725071	0.0382036843237165	0.243417380402754	0.156947233022167	0.875286434529669	0.968095914480215
1810021M19Rik	9.65453038163191	-0.0650452988281867	0.549953622957687	-0.118274152788318	0.905850436717367	NA
1810024B03Rik	54.5723273833843	-0.186899999854632	0.253287260129482	-0.737897357171015	0.460576825081313	0.79866304603677
1810030O07Rik	1225.63822906886	-0.128305277671735	0.0658913214591551	-1.94722574734322	0.0515076761809125	0.32732354624423
1810034E14Rik	144.565474741853	-0.000506981561014052	0.14639928734564	-0.00346300566215941	0.997236926770842	0.999974991365371
1810037I17Rik	2429.52011310309	-0.078676033008763	0.0605259389024359	-1.29987298727549	0.193644504748771	0.580866141467697
1810041H14Rik	73.0648452750037	0.0183982249715377	0.191062903394092	0.0962940719768556	0.923287019086756	0.980349753470102
1810044D09Rik	137.026479593612	-0.0661261389780518	0.146346371604034	-0.451846795060746	0.651379355686397	0.89537322238128
1810046K07Rik	1.24840241399985	-0.0889979301446254	1.84577414391496	-0.0482171290772647	0.961543199035239	NA
1810049I09Rik	5.46494550119415	-1.41553540817184	0.980905548050379	-1.44309042902787	0.148994999117931	NA
1810053B23Rik	1.5149135979677	0.832117109066881	1.41155190521497	0.58950514394308	0.555522462494184	NA
1810055G02Rik	2065.51639078759	0.145914344995849	0.0635292353154438	2.29680625418102	0.0216298246340461	0.21855506494588
1810058I24Rik	4472.12471584565	0.0218433834762062	0.0572535848521269	0.381519926352608	0.70281748822267	0.913394864530103
1810062G17Rik	32.1027992358159	-0.0940124981690861	0.275099918684101	-0.341739461860914	0.732546971809051	0.923316325467189
1810062O18Rik	97.9189988879447	-0.10195971432721	0.179478903897239	-0.568087458265217	0.569975583421715	0.859460230957793
1810063I02Rik	8.14121329506429	-0.444908794909095	0.534134789943697	-0.832952287110885	0.404871638946523	NA
1810064F22Rik	98.8568340151841	-0.311968928078703	0.187768580976928	-1.66145436289491	0.0966222273657094	0.437194465534967
1810073O08Rik	15.6895559073222	-0.29331792673146	0.447415329669667	-0.655583095349059	0.512092405211175	0.828715941590644
2010001A14Rik	57.5191999012799	-0.00432371361541558	0.211101259362696	-0.0204817045074419	0.98365910670396	0.997194626100368
2010003K11Rik	18.8752249133756	0.0808774352002343	0.359871092274245	0.224740016457339	0.822181532182805	0.951851568173804
2010009K17Rik	3.30751088467619	-0.350229674719939	0.824615568381018	-0.424718727306533	0.671041730213508	NA
2010016I18Rik	2.44490768567555	-0.950157236843751	1.13432843074474	-0.837638563127548	0.402233727756993	NA
2010109A12Rik	24.2820663570614	0.309517993172591	0.331542504374571	0.933569569779513	0.350525968370285	0.727297904602305
2010109P13Rik	0.882462330313396	0.493666804228159	1.65158681638381	0.298904544000331	0.765012879913611	NA
2010110K18Rik	68.8061988743578	0.0025137602017035	0.183407607484747	0.0137058666005037	0.989064643017328	0.99812765553887
2010203P06Rik	9.22941600495556	0.0346447341667211	0.511121310205933	0.0677818229742027	0.94595931364509	NA
2010204K13Rik	387.617236483899	-0.152710448327841	0.1115738286288	-1.36869416604767	0.171094894698945	0.556542563783752
2010308F09Rik	1.00453863592509	0.944116746848543	1.60783759789351	0.587196585081394	0.557071685614717	NA
2010310C07Rik	1.87066049910267	1.58395357242391	1.30267488483929	1.21592393532583	0.224013899254735	NA
2010315B03Rik	378.786149334555	-0.0139217219802373	0.0934772758462413	-0.148931618451707	0.881607591520521	0.970113662656676
2010320M18Rik	418.023612910363	-0.0897027390272142	0.102853230328893	-0.872143137754372	0.38313029538199	0.748699918691595
2200002D01Rik	17.2240976510599	-0.135937850042761	0.385928638662576	-0.352235715167057	0.724661494268138	0.92058413651355
2200002J24Rik	95.2248501624578	-0.159207930508253	0.203902836249841	-0.780802922786105	0.434918414754918	0.782650251386683
2210016F16Rik	1961.86939760887	-0.000823355968961583	0.0481537383905543	-0.0170984849044055	0.986358047607635	0.997443087242203
2210016L21Rik	1280.72967537855	-0.0964812208608738	0.0684489250007226	-1.40953595487227	0.158676749595544	0.542182394161189
2210039B01Rik	5.62433418947087	-0.35608392653713	0.812311563829712	-0.438358805158875	0.661126203876026	NA
2210404E10Rik	0.673591689149346	-1.72233697899333	2.30393334881786	-0.747563717447407	0.454723356405608	NA
2210406O10Rik	114.493142667089	-0.184878000589566	0.160094747958246	-1.15480365812989	0.248170838747281	0.639782985012393
2210408F21Rik	18.87591061327	0.00641009704568837	0.346524940239904	0.0184982271153429	0.985241391881503	0.997438327957065
2210408I21Rik	326.772287786388	0.0915184776597808	0.111205138083185	0.822969866656002	0.410525129551972	0.765345435292139
2210409E12Rik	4.27550533463632	-0.664414088397889	0.795220449177725	-0.835509309506448	0.403431007521761	NA
2210416O15Rik	4.88197379121004	-1.01131514012533	0.731475899157397	-1.38256795786475	0.16679737958865	NA
2210417A02Rik	5.69042451056824	-0.647608780929302	0.700102514709005	-0.925019932542992	0.354955539275276	NA
2210418O10Rik	6.68416086154519	0.18030043084467	0.684270237018973	0.263493019410212	0.792170603218446	NA
2210420H20Rik	1.2343787356892	0.0571035410232011	1.58046504925084	0.0361308470885003	0.97117802595964	NA
2300002M23Rik	44.834185253299	7.49048269498586	3.10249498821608	2.4143415939224	NA	NA
2300009A05Rik	272.535427408964	0.0426763063329771	0.160550500497614	0.26581235312693	0.790383728958197	0.940872136432091
2310001H17Rik	30.7007545799338	-0.012436030703546	0.272742182141269	-0.0455962865953189	0.963632028963447	0.991066148186025
2310001K24Rik	1.75899828512745	-0.178962163769661	1.43118397945462	-0.125044834443898	0.900488056114111	NA
2310002F09Rik	1.03722391992641	-1.63448803289976	1.69564695412205	-0.963931807223423	0.335080115836454	NA
2310009B15Rik	299.270388496911	-0.163512844689493	0.124686886568764	-1.31138766224078	0.189726825016229	0.576964524981102
2310010J17Rik	191.109463431911	0.0160965263725592	0.129904954861607	0.123910026293512	0.901386514297187	0.975733137020134
2310011J03Rik	1338.58523090094	-0.0308221380394176	0.0626535278114496	-0.491945770909727	0.622757680234106	0.885668594622195
2310015A10Rik	644.471927805923	-0.0225823674621572	0.0716931770387721	-0.314986284537851	0.752772067563858	0.930659547347644
2310015A16Rik	3.09705702780819	-0.927007220318683	0.936861288779622	-0.989481827695351	0.322427456607395	NA
2310015D24Rik	1.69998804240183	0.929299951559222	1.28659196378433	0.722295784302755	0.470112644221967	NA
2310022A10Rik	1143.83744832607	-0.0587224283462931	0.0618580998838393	-0.949308634706941	0.342463663207116	0.720589878446256
2310022B05Rik	4863.69839292666	0.0515415342037327	0.0525093846667114	0.981568047899972	0.326312695172779	0.710284765144424
2310026I22Rik	3.34215344942782	1.2079096831899	0.91241617522899	1.32385825238877	0.185550125386304	NA
2310030A07Rik	3.82764138094438	-1.29468231570589	0.889547047306883	-1.45543995635258	0.145547501535738	NA
2310030G06Rik	106.102578446194	0.00863559919329483	0.154745972057018	0.0558050014388288	0.955497150583103	0.989595157645451
2310033P09Rik	1356.88843240691	0.128023782103574	0.108882165810418	1.17580120812883	0.239674323518959	0.631263606176475
2310034G01Rik	26.4963857416215	0.231927440985467	0.335468161566845	0.691354553297164	0.489342756686844	0.817658727517194
2310039H08Rik	516.403344720442	0.0115690919591053	0.106452655914712	0.108678283878368	0.913457666771508	0.978650094570892
2310039L15Rik	15.2379352375918	-0.122249974678217	0.416057635309535	-0.293829422424291	0.768888251124431	0.934597758417823
2310040G24Rik	24.2146683653539	-0.171685733156278	0.373353558680537	-0.459847587265619	0.64562562323653	0.893107962729154
2310043L19Rik	0.508347363377225	0.155165886041339	2.5840692692427	0.0600471078264914	0.952118115732412	NA
2310043M15Rik	1.1206618498927	-0.155636732570178	1.50763902137053	-0.103232093600691	0.917778768964432	NA
2310047D07Rik	63.5458195298021	0.17358060428785	0.201467376258959	0.861581698789463	0.38891774550128	0.75279681435131
2310057M21Rik	947.100721001421	-0.0247243489756631	0.0645477024216783	-0.383039954143425	0.701690139957582	0.913090422575637
2310061I04Rik	2121.15207533965	-0.0745954543120382	0.0675984297477205	-1.10350868489743	0.269806322086537	0.661371477587087
2310067E19Rik	4.41389363559141	0.836743993741939	0.809073919255609	1.03419968661428	0.301042820631705	NA
2310068J16Rik	72.7764625878836	-0.0953756782785993	0.271044296510539	-0.351882255064869	0.724926567594818	0.92058413651355
2310069B03Rik	3.25826393945937	-0.609434929055241	0.980612517246349	-0.621483938188542	0.534281259287512	NA
2310069G16Rik	1.33134729443962	1.37365930958863	1.51251617590047	0.908194789236436	0.363775316643558	NA
2310075K07Rik	310.369277969673	0.112580755053281	0.106464498512211	1.05744878928226	0.290306814768145	0.680400151900242
2310081J21Rik	0.342752013314431	-0.428877902177103	3.32490101231722	-0.128989675358246	0.897365818447855	NA
2400006E01Rik	49.1135273649393	-0.0336908756101375	0.233332139856202	-0.144390205442339	0.885192350688538	0.971035415157501
2410002F23Rik	12519.5391314171	-0.014639156072424	0.0544519733899469	-0.26884528073186	0.788048746677371	0.940365921173298
2410003I16Rik	38.9316451380868	-0.0190268618636279	0.253473545888799	-0.0750644876841515	0.940163402801076	0.985870872552662
2410003L11Rik	20.6938036624834	-0.479627982990429	0.377961690310972	-1.26898570750864	0.204446161664661	0.59418881292525
2410004B18Rik	1243.52676930791	0.064026536394854	0.0876087625593551	0.730823430492766	0.464887010046313	0.801980216093396
2410004I01Rik	8.59551752242365	0.511079370642395	0.532642590350728	0.959516531161854	0.33729859579445	NA
2410004P03Rik	24.1648185772638	-0.234543151099826	0.322895809186113	-0.726374094761441	0.467609467622684	0.803389449853746
2410006H16Rik	902.948178466919	-0.1169583528317	0.0765063445002761	-1.52874057172184	0.126328770102781	0.492676848217712
2410012E07Rik	3.54320139782971	-0.222172929703493	0.821685967666955	-0.270386666495373	0.78686279681255	NA
2410018L13Rik	91.8138025674268	-0.0974036079521305	0.168835237976188	-0.576915157757931	0.563996770511195	0.856348914451357
2410021H03Rik	0.822648828318557	1.36074331636444	2.02785849666077	0.671024787284292	0.502204738992437	NA
2410022M11Rik	228.116216597813	0.0595758004191839	0.182013942718207	0.327314487722618	0.743430035801668	0.927020375355834
2410080I02Rik	6.78838291481619	-0.329130310658474	0.594299264374354	-0.553812414701479	0.579707231082333	NA
2410124H12Rik	0.855543330886772	2.31307540566014	1.98107420790734	1.16758645205093	0.24297361762651	NA
2410137M14Rik	1.62441478594257	-0.39174693233477	1.31971099701099	-0.296842970333685	0.766586397643702	NA
2410141K09Rik	93.4742900861301	1.00362874332142	0.699328045394329	1.43513298219794	0.151249206507446	0.532748159342592
2500002B13Rik	16.6111679271325	0.0112113480611633	0.415353632205852	0.0269922957014298	0.978465878933725	0.995949116135451
2500004C02Rik	415.221783865056	-0.11503022752488	0.107861357723987	-1.06646374523893	0.28621405912635	0.677388444779305
2510002D24Rik	332.259040310176	-0.0501489015283536	0.112688517569776	-0.445022284522484	0.656303649869451	0.896254432418129
2510003B16Rik	40.1863201327208	0.102566259721435	0.25885789072088	0.39622612791831	0.691938218009673	0.909595563478372
2510009E07Rik	1080.79325611308	0.00296570694465779	0.0739185560839317	0.040121278090042	0.967996437995267	0.992429623843144
2510022D24Rik	681.536344628969	-0.0100073881756708	0.286975204775769	-0.0348719610932597	0.972181838815839	0.993841093072473
2510039O18Rik	4369.49079097558	0.0141868689416901	0.0708690212571522	0.200184349805146	0.841336406491607	0.957487674204275
2600006K01Rik	25.6057919696488	-0.431450109615502	0.300550921139213	-1.4355308178066	0.15113589296376	0.532748159342592
2600014E21Rik	518.366303842099	-0.148759709868233	0.0988459217503761	-1.50496557909499	0.132332926460399	0.504674850670614
2610001J05Rik	836.424977988882	-0.0421807155970047	0.0717039930441899	-0.588261738380587	0.556356623192041	0.852227927633496
2610002M06Rik	1857.8782976986	0.00152316761083653	0.0680998874852962	0.0223666685376742	0.982155468350546	0.997112150609691
2610005L07Rik	404.976506037461	0.309552898016548	0.0869561633045569	3.55987300097825	0.000371034185152316	0.0241237774091965
2610008E11Rik	1930.51422549462	0.0108959535768176	0.0662642825594994	0.164431774644719	0.869391251441439	0.966307555195909
2610016A17Rik	4.70842510898836	-1.01213407562573	0.802149423375612	-1.26177747702724	0.207028868880961	NA
2610017A05Rik	21.1837773776143	-0.107265331230937	0.340818412395519	-0.314728686390498	0.752967661709919	0.930730248135106
2610020C07Rik	255.50382183901	-0.0632033240512484	0.102703857632973	-0.615393866480797	0.538294641022683	0.842656726098572
2610024D14Rik	3.11362263970401	0.484632607429659	0.904925281823695	0.535549859379527	0.592269689921525	NA
2610027F03Rik	2.04046314818993	0.164742406975808	1.08744132774212	0.151495444189036	0.879584904372377	NA
2610027K06Rik	29.9306078043745	0.0200443421375909	0.317068964056632	0.0632176100780735	0.949593222012801	0.987809772492419
2610028E06Rik	6.46161505062936	-0.259196117097973	0.590640901353614	-0.438838753807863	0.660778377543124	NA
2610028H24Rik	16.422136769763	0.164996884480594	0.383463796188179	0.430280214509806	0.66699181781692	0.899358745993795
2610035D17Rik	595.784291001348	0.0172899903845381	0.100180995292348	0.172587528543538	0.862975655568405	0.964615149743832
2610035F20Rik	1.54540964355808	0.439770094266954	1.27528143860596	0.34484160198213	0.730213455363508	NA
2610037D02Rik	24.2948226475615	-0.209726047796267	0.325905752009911	-0.643517478604949	0.519888377050001	0.833270569487807
2610042L04Rik	3.75122034938078	0.283495551002152	0.906332065237499	0.312794351955168	0.754436906716061	NA
2610044O15Rik8	414.596605109876	-0.139661226280808	0.0910761601793604	-1.53345536313528	0.125163696718682	0.490838026347772
2610203C22Rik	14.0796657454934	0.109909070729928	0.451250573518386	0.243565498150995	0.807567352114945	0.946689556505796
2610206C17Rik	142.306486862901	0.16699693901584	0.171495353982774	0.973769464522139	0.330171017797986	0.712794406603653
2610301B20Rik	1309.95698139943	-0.0443968472595206	0.0712639141617106	-0.622991983835974	0.533289789607561	0.839944115405318
2610306M01Rik	206.288089968367	-0.00628114422155595	0.120757502447229	-0.0520145257583545	0.958517119200414	0.990258789388553
2610307P16Rik	186.634118582656	-0.044139855019302	0.153009741680235	-0.288477416761784	0.772981314899976	0.935152314362215
2610316D01Rik	3.22544157967624	-0.458401196038057	0.850398741656773	-0.539042655619393	0.589857422167355	NA
2610318M16Rik	9.69453452645456	-0.975433074932717	0.64380302625761	-1.51511104351723	0.129744285434147	NA
2610318N02Rik	217.942800770998	-0.392696854789153	0.145040099422587	-2.70750541645035	0.00677909645545425	0.123500371069662
2610507B11Rik	27837.3973757336	0.0667519982072658	0.0395614501454113	1.6872990742734	0.0915458589220127	0.425364597011372
2610507I01Rik	1288.45566162054	-0.00824897247950259	0.0705519440164672	-0.116920555407761	0.906923009012849	0.97747090943278
2610524H06Rik	981.27197706452	0.00942795278550532	0.0756180841882724	0.12467854596834	0.900778042689034	0.975493358721104
2610528A11Rik	2.5442160842398	-0.0544100772078137	0.975848609999534	-0.0557566784952839	0.955535646776581	NA
2610528J11Rik	2.70465624395158	2.21736962107353	1.2871088842622	1.72275216820104	0.0849333519160468	NA
2700003A03Rik	7.24646296728573	-0.35487491241192	0.59388347182149	-0.597549737027518	0.55014041063082	NA
2700012I20Rik	39.0033978448298	0.0893883908434253	0.258992192240542	0.345139326672847	0.729989629436831	0.922197678107634
2700038G22Rik	349.951328603901	-0.0994682630818627	0.103304028305651	-0.962869161186635	0.335613187429061	0.716473215998923
2700046A07Rik	170.282243678961	-0.0301570752429938	0.177327640600528	-0.170064154357806	0.864959683498364	0.964785535350956
2700046G09Rik	301.567560813119	-0.00458057283417768	0.127963185311406	-0.0357960207307327	0.97144500603215	0.993778555249616
2700049A03Rik	1675.75672425996	0.110394788243625	0.0722589087740744	1.52776716555168	0.126570357232288	0.493200883751397
2700054A10Rik	79.840749432551	-0.444631950217906	0.205102523609637	-2.16785216677371	0.0301699362405908	0.255357003917329
2700062C07Rik	658.703787105927	-0.0372361500082952	0.0718850140587261	-0.517996003699398	0.604461057587978	0.875385728600924
2700068H02Rik	26.7166304008774	0.00719289445186464	0.329753541183587	0.0218129407376404	0.982597171427692	0.997130439095548
2700069I18Rik	1.71841577442442	1.05382789550348	1.48300788668892	0.710601679844291	0.477331101839129	NA
2700070H01Rik	45.172040127241	0.2850341749918	0.287308697903596	0.992083348229996	0.32115686875538	0.705839271989846
2700081O15Rik	2151.30718194532	-0.0972900416699422	0.0831527219873993	-1.17001631870434	0.241994401816103	0.633941883887982
2700097O09Rik	1089.55219411232	-0.0130703397193572	0.0638341652287859	-0.20475461177431	0.837763850176015	0.956191774030553
2700099C18Rik	621.297077317416	-0.0849672131236816	0.0759003244343448	-1.11945783838091	0.262944868060429	0.654851732880643
2810001G20Rik	370.293306746084	-0.115424443789058	0.0979939833502236	-1.17787276160149	0.23884733555059	0.630755504723814
2810002D19Rik	339.401451896014	0.0588887820765878	0.0893359492977919	0.659183481448082	0.509777952994299	0.827298847688754
2810004N23Rik	2208.43619117586	0.0273348294848885	0.0499357841318605	0.547399624539951	0.584104213175808	0.866036867238909
2810006K23Rik	978.372740419216	0.0148750445390493	0.056861024462998	0.261603526836369	0.793627124668699	0.941661548392807
2810013P06Rik	678.317659904676	-0.195436766575867	0.0691470928863704	-2.82639165896719	0.00470756657035391	0.103281700053554
2810021J22Rik	1311.11773920479	0.127494322652714	0.0594141325284461	2.14585852266164	0.031884267844757	0.262023460626855
2810025M15Rik	1100.00258876608	-0.129018430159276	0.0636403629719102	-2.02730506449535	0.0426312239026564	0.299211710851149
2810029C07Rik	188.473810563668	-0.0858697339229026	0.14752762142966	-0.582058689015361	0.560527149995004	0.854419647080447
2810030D12Rik	20.2897273056995	0.0297237470455394	0.358563779206733	0.0828966805049261	0.933933693531348	0.984526060588286
2810032G03Rik	60.1849092120622	-0.186826176805671	0.226804852603903	-0.823730950465811	0.410092449227405	0.76481867684819
2810039B14Rik	83.3079843094315	-0.188588806533233	0.179749582542616	-1.04917521290221	0.294097484605406	0.683947638617223
2810047C21Rik1	10.1324314731338	-0.834251392404264	0.496936374340753	-1.67878914782803	0.0931931443477684	NA
2810048H02Rik	13.8482437234894	-0.0271836011385622	0.418291353248444	-0.0649872413748331	0.948184158688141	0.987275129843701
2810403D21Rik	58.4075777958773	0.059572544547254	0.207510065843578	0.28708267382152	0.77404901833761	0.935283815170215
2810407A14Rik	13.7188808202975	-0.033416104840539	0.418148173401879	-0.0799145063068899	0.936305252366022	0.985064323027505
2810408A11Rik	343.619620678156	-0.103591031296796	0.10395725466133	-0.996477173567857	0.319018352515732	0.704050533979939
2810408B13Rik	227.314063663195	-0.0923306643079912	0.113077350496519	-0.816526597966527	0.414199017433482	0.767285114609414
2810408I11Rik	141.04411586138	-0.138882605578874	0.138063693108348	-1.00593141072855	0.314448565235525	0.699788776044226
2810410L24Rik	541.779586577182	-0.149507527551361	0.101757591536393	-1.46925182970639	0.141764496975221	0.518891335656269
2810414N06Rik	97.7926649172294	0.10068660566461	0.162969676414103	0.617824173674904	0.536691246722652	0.841677816561995
2810425M01Rik	4.88743682036955	-0.566728757945396	0.707130070498461	-0.801449099097009	0.422871700393235	NA
2810429I04Rik	149.051366949831	0.166708817215901	0.17198502020903	0.969321729376686	0.332384690933629	0.714107705344993
2810433D01Rik	46.5461263415508	-0.0777067731595253	0.224145088212804	-0.346680686956433	0.728831221005124	0.921797561202216
2810442N19Rik	2.45001781663614	0.0418711507542597	1.21450381636974	0.0344759318084453	0.97249763457082	NA
2810454H06Rik	90.9060775828804	-0.00794831838504867	0.188212648922855	-0.0422305218620378	0.966314931329653	0.991653170691947
2810459M11Rik	24.9107662466177	-0.29765563042335	0.318220688504588	-0.935374855174001	0.349595150673443	0.726315535959977
2900005J15Rik	110.378050184813	0.110883606013303	0.188585497475817	0.587975255242105	0.556548902038346	0.852249538234498
2900009J06Rik	40.6326712319413	-0.0104626579351407	0.252380064867738	-0.0414559602424372	0.966932401284484	0.991725539778958
2900024J01Rik	3.75399794543055	-0.0393754452224314	0.81382249166943	-0.0483833337435278	0.961410741494311	NA
2900026A02Rik	1844.21422755276	0.16120085980229	0.0856137346736696	1.88288550215375	0.0597158863850119	0.348119581356689
2900041M22Rik	35.5902986135099	-0.137951557650311	0.260937944450497	-0.528675727636395	0.597030417775712	0.871508106868156
2900052L18Rik	1199.37919037289	0.040262220718923	0.0828839687543031	0.485766081475589	0.627133025326554	0.887357067754442
2900052N01Rik	2.56146530908843	0.111889924483183	1.0390936956166	0.10768030347522	0.914249294203154	NA
2900057B20Rik	1.11889434033648	-0.231432331172787	1.53694360458976	-0.150579585667075	0.880307366029232	NA
2900060B14Rik	3.11254674554537	-0.0400457842196835	0.918505159057701	-0.0435988669467755	0.965224154885977	NA
2900060L22Rik	3.37735844539104	-0.539968387053041	0.891215607813207	-0.605878512807885	0.544595428824743	NA
2900060N12Rik	96.6116996185313	0.011367164254156	0.172579386841454	0.0658662918103822	0.947484277521446	0.98724965226055
2900076A07Rik	229.402456699987	-0.01596369216065	0.107951420336192	-0.147878481922095	0.882438670418845	0.970205769948228
2900089D17Rik	73.7943811010735	0.0495103155347441	0.186447756121183	0.265545247444891	0.79058945809323	0.940888554347602
2900092C05Rik	1.84398533147905	0.78793563678365	1.3097514816073	0.601591712510765	0.547445946792364	NA
2900092D14Rik	7.09258047745789	3.88984826678762	1.3728823219134	2.83334427481469	NA	NA
2900093K20Rik	125.424910909972	-0.0136096028777025	0.156624550898218	-0.0868931645751157	0.930756432849175	0.983044969203482
3000002C10Rik	328.628068907766	-0.0058841452321958	0.100214746809849	-0.058715362953125	0.95317882258232	0.988829070670155
3010001F23Rik	22.6594828313222	0.263237259731109	0.399552915198705	0.658829531002661	0.510005241639713	0.827302869273624
3010003L21Rik	182.415352895194	0.040609372458316	0.171578819360922	0.236680568205174	0.812904611021717	0.948551215829684
3110006O06Rik	3.89240556947215	-0.332213613565497	1.02709208359753	-0.323450661212258	0.746353967543913	NA
3110009E18Rik	132.955840362858	-0.0140911591759886	0.136513988965754	-0.103221356893495	0.917787290096625	0.979936492036258
3110021A11Rik	59.150421634001	0.35011098864274	0.247615924919109	1.41392759273102	0.157383163357408	0.540366343957187
3110040N11Rik	366.996166288867	-0.0986860717450457	0.105153986355041	-0.938491018417908	0.34799213051424	0.725436262177599
3110045C21Rik	85.8763768950566	0.043592006241247	0.181070981462192	0.240745402102706	0.809752447863525	0.947440228964064
3110053B16Rik	1307.40482228295	-0.0295461327638246	0.0745762589388486	-0.396186845307593	0.691967194963049	0.909595563478372
3110056K07Rik	596.16329782794	-0.0744679806547963	0.0748185109866151	-0.995314925047339	0.319583121044724	0.70437688572776
3110067G11Rik	27.0209326929727	0.721187040801792	0.4185924162235	1.72288606494182	0.0849091308026726	0.410804647712957
3110070M22Rik	26.9042221951935	0.0379320305475822	0.386516795556785	0.0981381171106431	0.921822620520283	0.980035123173802
3110082I17Rik	858.833017720545	-0.00188719867379406	0.0817726063024153	-0.0230786171448997	0.981587562189901	0.996884031779011
3110082J24Rik	9.37829915490173	-0.0987941349766978	0.499292560802997	-0.197868229436085	0.8431481619321	NA
3110083C13Rik	220.097535732594	0.0267732242422286	0.126597759214436	0.211482607657212	0.832510702386678	0.954642709953563
3110099E03Rik	10.3588750410284	-0.283918755809585	0.496115983213896	-0.572283025373072	0.567130247699918	NA
3300002I08Rik	819.851400412122	0.10466539423764	0.108291379999433	0.966516395286379	0.33378584693084	0.714772757300619
3300002P13Rik	4.49022501620809	-0.551854130519448	0.746785498972984	-0.738972745558644	0.459923547170852	NA
3300005D01Rik	4.4853341401796	-0.110286247695255	0.78211886510997	-0.141009573627594	0.887862379254151	NA
3425401B19Rik	1.37682560497036	0.394088658795711	1.47194526853366	0.267733228415686	0.788904670652503	NA
3632454L22Rik	131.844018861193	0.243428117885696	0.145139761826457	1.67719799744994	0.0935037705185067	0.430117344385131
3830403N18Rik	239.776032717546	0.191962550342883	0.115013197844465	1.66904802179728	0.0951078631600364	0.433571769001169
3830406C13Rik	1501.37402061271	-0.0139115396666083	0.0585061956398089	-0.237778914087221	0.81205257380428	0.948512755025115
3830408C21Rik	215.268380679545	0.213707575797072	0.108193892376404	1.97522772407141	0.0482423110513191	0.316568660251167
3830432H09Rik	20.3651627377485	0.320796947064113	0.35427439127194	0.90550419383226	0.365198339103634	0.737637631427292
3930402G23Rik	7.86808960023831	-0.0369038875452717	0.546846243533667	-0.0674849429463068	0.946195648486071	NA
4430402I18Rik	57.0940874827678	-0.0405701473215251	0.209610262360842	-0.193550386629849	0.846527949172178	0.959533928711148
4631405J19Rik	3.235179821407	0.153714515078043	0.94141214110857	0.163280786773193	0.870297360819058	NA
4632404H12Rik	437.512209387235	0.0134693322512691	0.0874174735074745	0.154080548325587	0.877546225306115	0.968907923530304
4632415L05Rik	643.422476539496	0.00539513494376963	0.0785819894898096	0.0686561256440226	0.945263342416482	0.98666923536909
4632427E13Rik	57.165858184696	0.316115887299137	0.236805509709513	1.3349177883864	0.181903255095221	0.567869001315246
4632428C04Rik	40.0189978860865	0.137030148910391	0.257680529149708	0.531783093439625	0.594876233548753	0.870158414603471
4732414G09Rik	4.85703533923136	-0.2947180344281	0.723052338375858	-0.407602629555288	0.683565433470982	NA
4732416N19Rik	55.8694911553756	-0.0518203655931311	0.232883959105934	-0.222515822008845	0.82391235780486	0.952640569023233
4732419C18Rik	91.7466544051648	0.37833115499372	0.167593948507097	2.25742730190344	0.023981387336091	0.230222189989779
4732465J04Rik	0.686944319227475	0.0185164911384124	2.36492715430007	0.00782962430988389	0.993752927473721	NA
4732471J01Rik	189.598824267089	0.0183373583814449	0.122828573945102	0.149292284298935	0.881323003283336	0.970075866636484
4732490B19Rik	22.5341979745657	-0.237256236095253	0.351827844803909	-0.674353208818613	0.500086783297779	0.823470065185568
4732491K20Rik	220.480086228619	0.0314867451694828	0.112927372253357	0.278822968614208	0.78038068679329	0.937194882625437
4831407H17Rik	2.09623850508797	0.51145625216799	1.21673824760084	0.420350271043487	0.674229590647718	NA
4831440E17Rik	338.74744743579	-0.00495740482015983	0.111504982666494	-0.044459043009649	0.964538498618238	0.99115016742798
4833407H14Rik	3.2878430016472	0.580417450353608	0.854141327062183	0.679533271560518	0.496800033625209	NA
4833411C07Rik	3.83527747066399	1.26261214669865	0.910967167930002	1.38601279074381	0.165742997842717	NA
4833412C05Rik	11.2809908252569	-0.15732422893022	0.465250702378291	-0.338149363614073	0.735250632427678	NA
4833413N01Rik	1.50393002959265	1.00553107243487	1.50749330151061	0.667021917395759	0.504758133699641	NA
4833415N18Rik	1.96654855832402	0.190372346775942	1.1007261072305	0.172951604877377	0.86268946796996	NA
4833417C18Rik	88.2802282000412	-0.0786906429020247	0.167516276557013	-0.469749235831677	0.638534186744559	0.891995440705155
4833418N02Rik	122.081047224571	0.0682194284127624	0.161125956939455	0.423391920883341	0.672009338435907	0.901351949736876
4833419F23Rik	32.8080590336262	-0.283607250670283	0.283185354074237	-1.00148982491494	0.316590056907531	0.702075745511732
4833420G17Rik	2982.22579729532	-0.0074518379719732	0.042777321296839	-0.174200668626809	0.86170776008375	0.964445475657317
4833422C13Rik	24.8092673190144	0.583850844340922	0.335730160031078	1.73904794340454	0.0820263301331231	0.404335484461111
4833422M21Rik	5.0368730986107	-0.592957921183558	0.716628298899209	-0.827427443340407	0.407994831134969	NA
4833428L15Rik	0.245142942148326	-1.32813567687069	3.52382209325199	-0.376902023349598	0.706246417716231	NA
4833438C02Rik	148.781716274554	-0.060345966670743	0.14591679606605	-0.413564224939718	0.679193277835213	0.903953440301477
4833439F03Rik	7.86923336590552	0.158930401764691	0.587787511464754	0.270387510222257	0.786862147779979	NA
4833439L19Rik	6704.1620917811	-0.148541673698755	0.034528529840399	-4.30199821380634	1.69264676506121e-05	0.0032179579943723
4833447I15Rik	91.437670176362	0.13453242478211	0.221463231051636	0.607470703571296	0.54353857918275	0.845402354772831
4921504A21Rik	46.3042786972437	-0.276370997117213	0.254707518870903	-1.08505237042998	0.277898460891374	0.668759047920649
4921504E06Rik	0.809339918048438	0.111558910924877	2.02820793161533	0.0550036853647585	0.956135527743147	NA
4921507G05Rik	17.4988102509992	0.288795903569479	0.422660746978084	0.683280634963846	0.494429528379684	0.820481901351568
4921507P07Rik	431.290133515827	0.0596454988366563	0.0877817596122795	0.679474860154349	0.496837031369342	0.821956606473287
4921508D12Rik	0.458402342890353	-2.23227388564081	2.52369490407751	-0.884526050290054	0.376412306349107	NA
4921509C19Rik	4.12784804076052	0.273424418530975	0.739736612083922	0.369624017609061	0.711662653094756	NA
4921511I17Rik	4.2479491349233	0.494961255187037	0.82546426596134	0.599615604935487	0.548762444823834	NA
4921513H07Rik	21.7171663097081	-4.03791187351449	1.60970373222143	-2.50848140107252	0.0121251351142018	0.165356343929172
4921517D16Rik	8.52240172405958	-0.301326411612827	0.550878381865147	-0.546992624020941	0.584383799557828	NA
4921517D22Rik	1.6053748862105	-0.757209430349134	1.57812638358894	-0.479815455988452	0.631358621641896	NA
4921522P10Rik	2.50807367870585	0.493978975672688	1.01298081868923	0.487648893798287	0.625798556912573	NA
4921524J17Rik	977.641348507592	-0.047498917340468	0.0905185560379376	-0.524742322674265	0.599762331704297	0.872253060773443
4921524L21Rik	0.792076604847267	-0.912813841302159	2.04133506510637	-0.44716512095705	0.654755842875591	NA
4921525O09Rik	43.3484757850697	-2.80902729397573	0.887882551189352	-3.16373746754335	0.00155757227144316	0.0527943257939116
4921529L05Rik	2.05084766718177	-0.855607463512746	1.26406358458361	-0.676870589381456	0.498488065891899	NA
4921531C22Rik	447.067585308334	0.147898001958305	0.108315627707839	1.36543548782482	0.172116216397423	0.556971224360285
4921531P14Rik	62.9484624870207	0.143571826487483	0.21071947411042	0.681341044028279	0.495655718152326	0.821183613722565
4921534H16Rik	1.08789874676473	2.75374167599183	1.84162952303032	1.49527450638425	0.134842815617262	NA
4921536K21Rik	119.86513815109	-0.0937817657674156	0.22909770408989	-0.409352708880132	0.682280839550393	0.905443018227712
4921539E11Rik	6.12403430135362	0.193192333957133	0.69559226213512	0.277737899734723	0.781213564940354	NA
4922502B01Rik	0.823584505444084	-0.840294209725143	2.27311743955368	-0.369665990460279	0.711631375158329	NA
4922502N22Rik	3.66052595674425	-0.405913093319642	0.781068334610821	-0.519689603755214	0.603279934085406	NA
4930401C15Rik	2.12888760662391	-1.08320900275739	1.09077158411714	-0.993066759833252	0.320677421551406	NA
4930401G09Rik	30.8155254719697	0.243747940899869	0.332480583637212	0.733119324543283	0.463485654761696	0.801290618022663
4930402F11Rik	1.36789758308496	-0.0842846571834565	1.43534518422386	-0.0587208276516647	0.953174469893829	NA
4930402H24Rik	5564.77098311237	1.04758120944366e-05	0.0468017581624923	0.000223833729879663	0.999821406524233	0.999974991365371
4930402K13Rik	1.06706276033062	0.65121014059852	1.84231937449233	0.353472991499081	0.723733873280853	NA
4930403D09Rik	0.475824207140842	-2.27733621965851	2.96313313793902	-0.768556832799789	0.442156439858439	NA
4930404H11Rik	1.73485553595439	-1.69625651427296	1.32803393807248	-1.27726895047195	0.201507311576676	NA
4930404H24Rik	50.4931275343142	0.390075725160304	0.246935508800512	1.57966639571237	0.114183285196918	0.472016551940646
4930404I05Rik	12.5413559363419	0.171466396342872	0.458217299467516	0.374203236198478	0.708253116481718	NA
4930404N11Rik	7.75669971073305	-0.166410266387659	0.582226474734289	-0.285817072237404	0.775018231597282	NA
4930405A21Rik	104.710259687758	0.128825382015019	0.190548269482082	0.676077417890867	0.498991493310511	0.82330256464145
4930405H06Rik	39.2960772690667	0.675418805693115	0.278902452927756	2.42170263690032	0.0154479856694257	0.185175094702356
4930405O22Rik	6.19587175506044	1.91049560076476	0.697190336669578	2.74027837203114	0.00613871673597801	NA
4930407G08Rik	0.861649961158205	1.3775361567693	1.82081505418915	0.756549191308583	0.449319990967921	NA
4930407I10Rik	3.92390227353259	0.485819998443553	0.84782698682514	0.57301785151096	0.566632607018148	NA
4930412C18Rik	72.6089316755491	0.310941970619372	0.20512118968656	1.51589395076401	0.129546170170441	0.499716882837759
4930412F09Rik	0.284865315585257	0.18173758907296	3.48678111808776	0.0521218805878556	0.958431578472733	NA
4930412M03Rik	47.5581758324229	-0.0034921796229019	0.266313618193186	-0.0131130343487303	0.989537612186239	0.99812765553887
4930412O13Rik	11.1140364505951	1.65080148890446	0.831398198983439	1.98557260639115	0.0470808006772737	NA
4930413F20Rik	6.23999165685422	0.604141190670297	0.628607121519503	0.961079138285826	0.336512378183872	NA
4930413G21Rik	25.0090585673251	-0.12769707154796	0.342628759557002	-0.372698052881097	0.709373185795302	0.915571071178546
4930414F18Rik	0	NA	NA	NA	NA	NA
4930414N06Rik	0.614461931358819	0.660279802588146	2.43735042622029	0.270900645013968	0.786467448921183	NA
4930415O20Rik	2.6205970907487	-0.54097584718297	1.04744347191085	-0.516472594168799	0.605524375209055	NA
4930417H01Rik	64.9949553562454	0.505968830202425	0.206197177915171	2.45381064531629	0.0141351391430165	0.177228132830571
4930417O13Rik	3.01045797961979	0.0448662174364119	0.99525287476044	0.045080218881268	0.964043368437027	NA
4930417O22Rik	31.1662522805554	-0.07222720227326	0.297336864293188	-0.242913714870016	0.80807224080697	0.946850945565713
4930423M02Rik	1.16494424044556	-0.172869713079375	1.53287586213189	-0.112774763664783	0.910209126359674	NA
4930425O10Rik	22.8964142629512	-0.0231338250855951	0.385662697301345	-0.0599846063606174	0.952167894956306	0.988422905570743
4930426D05Rik	106.021191456607	0.576884568469248	0.277534497396519	2.07860490814964	0.0376536794932884	0.282931633727233
4930426I24Rik	185.614484268354	0.0196241426606295	0.152154075986023	0.128975464728478	0.897377062965118	0.974227970604009
4930426L09Rik	18.9701216294005	0.254026110806236	0.388356965323222	0.654104685865013	0.51304436276811	0.829416178589073
4930428G15Rik	4.18479242185041	0.866836353377736	0.764180879378272	1.13433399967163	0.256654472549113	NA
4930428O21Rik	1.14557144342998	0.0784501075988074	1.64668499923914	0.0476412353516645	0.962002168264801	NA
4930429B21Rik	11.2379253167414	0.319111759590873	0.464318012195259	0.687269826303179	0.49191270947845	NA
4930429D17Rik	3.20861235749156	0.303947214114835	0.889689869039996	0.341632769678275	0.732627272789993	NA
4930429F24Rik	76.5054590709777	1.09104574972286	0.239994171629901	4.54613435948511	5.46401633309286e-06	0.00157367214296078
4930429H19Rik	4.31619812670554	-1.42067690263242	0.957192226077047	-1.48421274633092	0.137752489328371	NA
4930430E12Rik	48.3854487150591	0.212547824979008	0.224745495476302	0.945726740945604	0.344287979627159	0.722218703481788
4930430F08Rik	527.289266632366	-0.082636447090865	0.0819493764149933	-1.00838408668777	0.313270109429704	0.698771973997644
4930430J02Rik	0.961118397848756	0.0354849396874079	2.20706816410192	0.0160778630513422	0.98717227395925	NA
4930431P03Rik	0.567220893768887	0.66257502729476	2.19389188231966	0.302008969828633	0.762645225110879	NA
4930431P22Rik	0.610546976959253	-0.50848590003018	1.9907756425538	-0.25542099730429	0.798397955000198	NA
4930432E11Rik	1.80506462218398	-0.446485056124773	1.21426314565717	-0.367700409686016	0.713096635037002	NA
4930432J09Rik	0.664513937791829	-0.498590992708616	2.14624541393456	-0.232308472028176	0.816298432693289	NA
4930432K21Rik	1057.80270874621	-0.101681456586052	0.0796739468534471	-1.27621965023379	0.201877884204912	0.591583543457616
4930432L08Rik	5.10946751699997	0.643664204685455	0.708702928358719	0.908228510041737	0.3637575041613	NA
4930432O09Rik	1.55416098738701	-0.10896832377819	1.48893922177072	-0.0731852060748323	0.941658738658877	NA
4930433N12Rik	47.7844074638764	-0.229026903238798	0.240109619562994	-0.953843097397068	0.340163070363454	0.719356138293782
4930434B07Rik	1.49477681682887	0.107655473029472	1.27471437716232	0.0844545844608161	0.932695010131799	NA
4930437M23Rik	0	NA	NA	NA	NA	NA
4930438A08Rik	1.14929466824832	-0.995100540631617	1.530574704495	-0.650148299007685	0.515596433267986	NA
4930439A04Rik	0.756667582380394	0.0954146969648693	1.86693809380745	0.0511075848103136	0.959239792088665	NA
4930439D14Rik	24.9691993145189	0.0662072084547016	0.309888685244718	0.213648356997669	0.830821286506995	0.954132547230603
4930440I19Rik	2.65993426212316	-0.341242839807605	1.02759603435597	-0.332078782321766	0.739829771150366	NA
4930441J16Rik	0.13283582365045	-0.539596209800564	3.5338115409304	-0.152695242389326	0.878638612790877	NA
4930442E04Rik	2.72007667113532	0.40561463453658	1.04528573800221	0.38804187198785	0.697985047290493	NA
4930442J19Rik	7.72879474953062	0.382509798998509	0.720315845825399	0.531030659974164	0.595397532964413	NA
4930442L01Rik	6.9672509694826	-0.183457386094929	0.649625694212766	-0.282404756661061	0.777633168088782	NA
4930443O20Rik	5.59134393930107	-0.160470848461143	0.69013999060793	-0.232519272386734	0.816134720157508	NA
4930444F02Rik	106.668885513877	-2.30298980413091	0.825562208374753	-2.78960177775664	0.00527729066455488	0.109399375597318
4930444M15Rik	1.55329924447669	-0.0439733227217694	1.24320635390458	-0.0353708960573286	0.971783991766073	NA
4930444P10Rik	20.259377102762	-0.454552002323607	0.50290320515627	-0.903855846737667	0.366071844197569	0.738035156436511
4930445E18Rik	54.6305518021788	0.239673322147985	0.231503206972968	1.03529158529528	0.300532758393312	0.69056657442805
4930445K14Rik	391.154992325827	0.141200899567095	0.106094205457779	1.3309011454286	0.183221540312939	0.568965645592429
4930445N08Rik	3.67425282899534	1.10706700211886	0.931596740628649	1.18835431022634	0.23469384907825	NA
4930445N18Rik	4.7720668234908	-0.611334461972159	0.715085568582553	-0.854910920918108	0.392600464251688	NA
4930447C04Rik	3982.43817460693	-0.116226155617783	0.0848602045155803	-1.36961908448434	0.170805839027787	0.556542563783752
4930447F24Rik	6.54881869354249	0.0472419829356493	0.633713893181768	0.0745478100510871	0.940574500050309	NA
4930447M23Rik	3.08914464821133	0.566641768624431	0.927448166497155	0.610968665520748	0.54122032472528	NA
4930447N08Rik	3.28811988220028	-0.695395065187901	0.968782410785455	-0.717803149031266	0.472878671444147	NA
4930448C13Rik	0.777081145398875	-0.757723331202644	1.87607516212389	-0.403887512878126	0.686295439234176	NA
4930448E22Rik	4.1887847536579	-0.551913743081547	0.883957904732902	-0.624366545201396	0.532386890660627	NA
4930448I18Rik	0.8223931121402	0.778649553738903	1.82026521811436	0.427767089097883	0.668820699994523	NA
4930449C09Rik	0	NA	NA	NA	NA	NA
4930449E01Rik	0.532313844060031	0.130729873712086	2.28110530677881	0.0573098810140825	0.95429834938033	NA
4930451G09Rik	391.429637597211	-0.107947089679547	0.143502644205709	-0.752230666389717	0.451912354758969	0.793736858301358
4930452G13Rik	31.9898722911993	-1.02381473944216	0.380282527196886	-2.69224764805482	0.00709722230661662	0.127031994593138
4930453L07Rik	0.190086791460972	-1.148607749103	3.52916204183634	-0.325461890241045	0.744831521088019	NA
4930453N24Rik	1797.51547231234	-0.0168518692506112	0.0650138450796928	-0.259204316095356	0.795477601121481	0.941900619010516
4930455B14Rik	8.38287824728432	-1.07502585614261	0.675796457599978	-1.59075390830022	0.111664969593834	NA
4930455C13Rik	0.884652774505751	0.64261625822234	1.65297581325374	0.388763255378436	0.697451284729604	NA
4930455D15Rik	9.88541180492587	0.345876553919705	0.536162019058632	0.645097081898823	0.518864274788331	NA
4930455F16Rik	1.07076412323248	-1.47820973348236	1.86078431194865	-0.794401438141076	0.426961767227319	NA
4930455G09Rik	47.3779307134469	0.0660154976078756	0.303262004464677	0.217684697179283	0.827674787651006	0.953355976838815
4930455J16Rik	0.766338320130594	-1.97805408978975	2.27239326362819	-0.870471727517586	0.384042663275249	NA
4930456A14Rik	17.9933176311595	0.607065274345421	0.385167473264584	1.57610732079759	0.115001072187166	0.473008478394276
4930458A03Rik	11.8741055981536	-1.18314506329173	0.641306331030314	-1.84489846122508	0.0650523105686178	NA
4930461C15Rik	37.1451263804865	-0.193815769851006	0.284380623847056	-0.681536481737388	0.495532090906293	0.821126663605529
4930463O16Rik	133.366775120072	1.56936862884649	0.591437333956821	2.65348252256437	0.00796658961156305	0.134938167699828
4930465K10Rik	19.7333934556161	-1.18669725739103	0.509055032903573	-2.33117675042379	0.0197440415624408	0.209451172700847
4930467D21Rik	42.3601029866236	-0.0220711342771794	0.246984203044713	-0.0893625341422494	0.928793797730821	0.982003440685348
4930467E23Rik	76.5982104737458	0.496923114906078	0.187239014397283	2.6539507084336	0.00795554471868206	0.134938167699828
4930467K11Rik	5.00673847085505	0.810724325560276	0.729753206297458	1.1109568530348	0.266586921844798	NA
4930469K13Rik	164.419725499121	-0.070992289574387	0.17384266116007	-0.408370932086796	0.683001370668619	0.90581124551698
4930470G03Rik	26.4282997258111	0.19742007097148	0.300565517586758	0.656828742553592	0.511291040612132	0.828220366868846
4930470P17Rik	8.4438981278104	-0.383598646061876	0.561463570082166	-0.683211995402907	0.494472893912126	NA
4930471E19Rik	12.1178062447178	0.162608255012393	0.434591665778325	0.374163307345465	0.708282821062904	NA
4930471M09Rik	15.4221710203112	0.160290707988672	0.39574303182657	0.405037347717389	0.685450058359109	0.90663068077574
4930473A02Rik	8.69265066931717	-0.213834358255395	0.530879357089812	-0.402792753946204	0.687100692173535	NA
4930474M22Rik	0.508347363377225	0.155165886041339	2.5840692692427	0.0600471078264914	0.952118115732412	NA
4930474N09Rik	3.83563644460109	0.677714033351156	0.805554924276718	0.84130083862333	0.40017942095713	NA
4930477N07Rik	13.9621978116258	-0.174942448375233	0.42613317847971	-0.410534680729073	0.68141376837812	0.904950988611177
4930478L05Rik	2.01640029859328	1.07975239706155	1.28534173950835	0.840050831520154	0.400879886525228	NA
4930478P22Rik	0	NA	NA	NA	NA	NA
4930479D17Rik	14.1739097018091	-0.293174021121469	0.426186553360536	-0.687900682951524	0.491515326477931	0.819190098525602
4930480G23Rik	1.46529692446366	-0.335872993903256	1.37701472822837	-0.24391387181122	0.807297525451501	NA
4930480K23Rik	170.481224926018	0.383616805185128	0.124891191023082	3.07160818983805	0.00212908991568598	0.0657302926990301
4930481A15Rik	163.285092629677	0.279402681531978	0.139979203730996	1.99602993933955	0.0459306640458053	0.309823394229621
4930481B07Rik	553.157626592912	0.0819400951035833	0.079606109357366	1.02931917870448	0.303329713893594	0.691427173959586
4930483J18Rik	7.41513144155599	0.0113490934321168	0.609165993473128	0.0186305433227001	0.985135837013177	NA
4930483O08Rik	2.18853929150332	-0.133425200818584	1.39209321893492	-0.0958450188563278	0.923643662039707	NA
4930484H19Rik	1.27372587788286	0.114881915653221	1.57911565510174	0.0727507926870745	0.942004428880976	NA
4930486F22Rik	0.152665221853459	0.90307631059871	3.5338115409304	0.255553048072548	0.798295976878823	NA
4930486L24Rik	591.428982456242	0.261933372852269	0.0973751923669457	2.68993946492252	0.00714649813869636	0.127294836158773
4930487H11Rik	0.418336869154359	-0.638249640258783	3.14036313109816	-0.203240712495434	0.838946892852396	NA
4930488L21Rik	4.9244790184249	-1.07312236792505	0.944436817593726	-1.13625638892308	0.255849276975953	NA
4930500A05Rik	5.62027768072004	-0.657445557455285	0.645768739457821	-1.0180820428181	0.308638968378469	NA
4930500F04Rik	1.4037557710103	-1.35203997297766	1.51976862825403	-0.88963540096951	0.37366169103778	NA
4930500F10Rik	14.7734771917955	0.296458625808813	0.422448166683453	0.701763314861192	0.482826780353681	0.813743046726168
4930500G05Rik	1.67768422511107	-0.178383113303198	1.29745481046846	-0.137486956666176	0.890645901912947	NA
4930500H12Rik	0.494521416140067	0.235340054642878	2.30210421045811	0.102228236920711	0.918575515339326	NA
4930500L23Rik	0.854912383465152	0.694764188398062	1.78031417080894	0.390248080810576	0.696353111116773	NA
4930502E09Rik	17.125927692536	-0.239470060836411	0.425423485915131	-0.562898073953968	0.573504291816513	0.860794434246173
4930503B20Rik	34.5053993235918	-0.0323728272589088	0.271857938247596	-0.119079941044153	0.905212022383897	0.976828409586752
4930503E14Rik	19.4858106089897	-0.477193687375653	0.371326651055037	-1.28510486931067	0.198755640250872	0.587015053068386
4930503L19Rik	869.870020944228	-0.20209252422108	0.106374714116853	-1.89981731935919	0.0574570972710484	0.343203989494092
4930505A04Rik	5.42597028436887	0.348778952190286	0.669571966233731	0.520898379530627	0.602437564332222	NA
4930505K14Rik	0.389097231876541	-0.588723468120094	3.19885192729178	-0.184042113077275	0.853980417692701	NA
4930505M18Rik	2.52866580643671	-1.66322592891089	1.12765379296977	-1.47494376313021	0.140227663299051	NA
4930505N22Rik	7.74756275527544	0.0128383017855361	0.599375878751942	0.0214194501992119	0.982911058109204	NA
4930506A18Rik	1.13598138504739	-1.76654518479071	1.73423077710854	-1.01863328001596	0.308377098512078	NA
4930506C21Rik	22.7719959263368	-0.0930887217122298	0.315932228841472	-0.294647754214844	0.768262978149217	0.934597758417823
4930507D05Rik	35.4060500722187	0.066329603020244	0.297781327236902	0.222746011765456	0.823733188646171	0.952640569023233
4930509E16Rik	45.014436347243	-0.206543628303344	0.260799646488603	-0.791962838463318	0.428382344863873	0.777273212782786
4930509G22Rik	222.577972611762	0.318111728544055	0.232550443087826	1.3679257038608	0.171335333114343	0.556542563783752
4930511A08Rik	1.01739014879258	-2.44968377570591	1.88205151080348	-1.30160293788138	0.193052155003974	NA
4930511E03Rik	5.52183629554056	0.63402078278563	0.672230576160442	0.94315969143645	0.345599227569993	NA
4930511M06Rik	41.3143654847207	0.270983961529012	0.267468258683027	1.01314437407749	0.310991205612345	0.696906918225616
4930512H18Rik	0.848195383454005	-0.215727827584674	1.95419033684882	-0.11039243389799	0.912098153331071	NA
4930512J16Rik	1.82242705013802	0.150500367817899	1.23453033747196	0.121909007214914	0.902971082112582	NA
4930513N10Rik	214.537968250498	0.0630651060133708	0.138592539297325	0.455039689243849	0.649080685683884	0.894704111648909
4930515G01Rik	1.92543270079272	-1.03592405682874	1.18096884527187	-0.877181528518864	0.380388047336249	NA
4930517G24Rik	11.4205115902408	0.869082444548855	0.465083599278817	1.86865855062724	0.0616703341887289	NA
4930517M08Rik	1.17124738279525	0.168420030767069	1.4416781593053	0.116822211448515	0.90700094207719	NA
4930518C04Rik	0.752093732734948	-0.969746826529723	2.06375873995637	-0.469893504388125	0.638431105328334	NA
4930518P08Rik	4.91476443629516	0.495721814565954	0.724365837548345	0.684352835086413	0.493752391143902	NA
4930519D14Rik	0	NA	NA	NA	NA	NA
4930519F16Rik	1.01511306389638	-3.3800220315492	1.96289390645748	-1.72195859410929	0.0850770194126752	NA
4930519G04Rik	4.66486794976514	-1.56355284819923	1.01956882873763	-1.53354320388073	0.125142070117659	NA
4930519K11Rik	2.24650712698031	0.191318326289683	1.19972530334893	0.159468443114132	0.873299818883526	NA
4930519L02Rik	2.383313224219	-0.546646547944123	1.03599530856797	-0.527653497485178	0.597739854727148	NA
4930520E11Rik	459.71372668118	0.113010676491403	0.0941376864398464	1.20048283280912	0.229951875967507	0.621126617410765
4930520O04Rik	37.9908319849713	-0.0435779009429759	0.26759863693232	-0.162847992958938	0.870638119680923	0.966733534616437
4930521O11Rik	0	NA	NA	NA	NA	NA
4930521O17Rik	0.360390967325084	0.890574900197074	2.78408204623187	0.319880982459704	0.749058554833099	NA
4930522L14Rik	387.141266335316	0.0602327268526955	0.0989478847708178	0.608731828802667	0.542702206193634	0.845130897673756
4930522O17Rik	1.25698274290003	-0.308793485412186	1.44393001537781	-0.213856268741244	0.830659143727831	NA
4930522P08Rik	45.7080067524436	0.066875390211754	0.232927375086203	0.287108332316047	0.774029372383473	0.935283815170215
4930523C07Rik	361.424772832705	0.064978884418826	0.116468734673944	0.557908391472915	0.576906941071463	0.862244148786851
4930524B15Rik	873.412360337921	-0.0284414980712142	0.161375611306564	-0.176244091910419	0.860102182561038	0.964061161696998
4930524C18Rik	0.264711841675946	1.61133575939527	3.5250050593367	0.457115871402034	0.647587762986519	NA
4930524J08Rik	40.2452478666039	-0.163336293321766	0.280448676447809	-0.582410640658392	0.560290115938324	0.854330777108647
4930524O08Rik	8.49244123325902	0.0445070305340835	0.565763024856035	0.0786672662912335	0.937297282478599	NA
4930525D18Rik	15.8148477658225	-1.88194804511982	0.747333150587874	-2.51821833895556	0.0117950178862102	0.162934181010711
4930525G20Rik	24.3630379854835	0.201903803852458	0.308551517881632	0.654360105692019	0.512879830418715	0.829260885738519
4930526F13Rik	0.525434408088136	-2.40427406564249	2.89072530285904	-0.831720005793899	0.4055670056639	NA
4930526I15Rik	273.1988478906	-0.0534602058869301	0.175841188147028	-0.304025504207979	0.761108460730039	0.933264322481139
4930526L06Rik	8.25259156618683	-0.914285059605953	0.601676106761833	-1.51956351487273	0.128620713523532	NA
4930527F14Rik	2.47032166248958	0.185024325085933	1.00540018301199	0.184030526562702	0.853989507155868	NA
4930527J03Rik	16.1876962473645	0.270503968532565	0.557566904401493	0.485150690252915	0.627569457036147	0.887494536326432
4930528A17Rik	82.0700193706125	0.202319138257268	0.226795089775813	0.892079006019311	0.372350586755314	0.743122784281554
4930528D03Rik	0.614244841598655	-0.402266214720802	2.1676253824387	-0.185579214000636	0.852774755219027	NA
4930533I22Rik	0.669305365216822	-0.820073298415244	2.35343436584742	-0.348458113094628	0.727496165836541	NA
4930533K18Rik	0.843000045985636	-0.244388854717638	1.66261852084897	-0.146990335818494	0.883139648363103	NA
4930534D22Rik	6.33557474365846	0.770532233394124	0.670201590425691	1.14970218573296	0.250266553797687	NA
4930535L15Rik	6.28865824389612	0.828017059132026	0.694624968019474	1.19203469102598	0.233247642995478	NA
4930538E20Rik	0.245142942148326	-1.32813567687069	3.52382209325199	-0.376902023349598	0.706246417716231	NA
4930539J05Rik	62.5170909525804	0.205441031821088	0.212883517915123	0.965039632156952	0.334524961507856	0.715295336117527
4930539M17Rik	0.822511752536747	-1.21790585236545	1.98385991516995	-0.613907183189957	0.539276663202702	NA
4930540E01Rik	3.02184008562424	0.493641052055743	0.931971676624482	0.52967387790546	0.596338062334785	NA
4930540M03Rik	1.1214600157721	0.50096798870948	1.42230056614504	0.352223714617008	0.724670493401211	NA
4930541O19Rik	1.9557262201283	-0.476072997269838	1.25545634157179	-0.379203148294117	0.704537013857499	NA
4930542D17Rik	0.532573933169201	0.307413659508161	2.27854445547376	0.134916682783897	0.892677749197311	NA
4930542N06Rik	2.69374013325063	0.487805393224597	0.988900597929836	0.49328051196022	0.6218143963132	NA
4930543D07Rik	0.245142942148326	-1.32813567687069	3.52382209325199	-0.376902023349598	0.706246417716231	NA
4930543E12Rik	2.56233699961682	0.0929154501089605	0.941686608517743	0.098669184916215	0.921400936315647	NA
4930543I03Rik	2.6316373281336	0.0878909795388001	0.957970233514461	0.0917470882329596	0.926898984133322	NA
4930544G11Rik	4.4117899272189	-5.48628386078186	1.59783562297547	-3.43357212838038	0.000595683692272369	NA
4930546C10Rik	1.00710431136071	1.87501107097581	1.9007630344947	0.98645177591759	0.323911468480137	NA
4930546K05Rik	8.63739772781128	0.347709634220449	0.56413950722875	0.616353986496214	0.53766091509544	NA
4930547E08Rik	3.56358442503136	-0.285216097315625	0.891424697712386	-0.319955345692754	0.749002181486344	NA
4930547E14Rik	2.89679616735851	-0.514101705269423	1.05014486604474	-0.489553129184673	0.624450150292216	NA
4930548H24Rik	6.89847938791919	0.267997043761403	0.580856127448573	0.461382829752675	0.644523968092377	NA
4930549G23Rik	49.8162638523769	0.224722344337221	0.250065595039557	0.898653588478147	0.368837205273912	0.739845696832004
4930549P19Rik	0	NA	NA	NA	NA	NA
4930550C14Rik	70.826246693136	-0.063296315777306	0.185809748797585	-0.340651210105553	0.733366172639937	0.923397486433226
4930552P12Rik	39.812093405713	0.312479196532551	0.30778342116513	1.01525675213319	0.309983454108754	0.696607373515347
4930553E22Rik	1.09818895712743	-1.70788261431828	1.59522686877839	-1.0706205165828	0.284340094588611	NA
4930553P18Rik	7.19215777349219	-0.276621924547976	0.691373316753212	-0.40010500527708	0.68907917778746	NA
4930554H23Rik	0.628489428994301	-1.55386129873251	2.39931700367842	-0.647626510523733	0.517226546414689	NA
4930555A03Rik	6.85450921336807	-0.372667866266557	0.672927904439573	-0.553800583699857	0.579715328791238	NA
4930555F03Rik	3.14098440778855	-0.0855969162022012	0.980488259351283	-0.087300296954942	0.930432817987446	NA
4930555G07Rik	0.911522838859989	1.67813188347708	1.98518368201601	0.845328267947925	0.397927582393402	NA
4930555K19Rik	0.190086791460972	-1.148607749103	3.52916204183634	-0.325461890241045	0.744831521088019	NA
4930556A17Rik	1.00726595110626	-0.501860315506414	1.58354692001742	-0.31692165805917	0.751303047738378	NA
4930556C24Rik	4.27293194221679	0.00765527244489149	0.81375959068412	0.00940728998162194	0.992494179272066	NA
4930556L07Rik	1.23199533023611	-0.471869163197029	1.39459925284234	-0.338354665137895	0.735095933445288	NA
4930556M19Rik	190.992653233978	0.0474790102730635	0.149329736280428	0.317947459465825	0.750524791593846	0.930116517359929
4930556N09Rik	0.398183395245048	0.890668632995833	2.70552524395443	0.329203593640849	0.742001806860815	NA
4930557F10Rik	0.725159272217358	1.14668949268498	1.87961050900498	0.610067610917973	0.541817021032462	NA
4930557K07Rik	0.795731060571444	1.11430183272019	2.03882750318293	0.546540514575456	0.584694446206174	NA
4930558C23Rik	0.778751001806671	0.230096187990731	1.85951224911002	0.123740076517838	0.901521079018234	NA
4930558J18Rik	168.745522535069	-0.0526504973778391	0.171436900770626	-0.307112979417908	0.758757378655962	0.932705540475039
4930558K02Rik	32.8286951788021	0.0890249054774886	0.302364675518458	0.29442892204534	0.768430169223532	0.934597758417823
4930562C15Rik	1.8034040985739	-1.91628370375643	1.30607667424294	-1.46720613080943	0.142319989664642	NA
4930562F07Rik	0.767075997675317	-1.91341063107203	2.02337106431529	-0.945654835545222	0.344324665600542	NA
4930563E18Rik	7.96276429008063	0.83293419940993	0.600941833648002	1.38604795468078	0.165732260908542	NA
4930563E22Rik	267.70521935709	0.00426068712648173	0.108269330967971	0.0393526688341886	0.968609215451606	0.99275571825583
4930563M20Rik	7.17836601407751	-0.581759259631643	0.599611238365081	-0.970227411377223	0.3319331502221	NA
4930563M21Rik	67.10644866454	-0.338604903862976	0.296650719662696	-1.14142620064426	0.253692606683606	0.646099303675348
4930564D02Rik	1.00750232128222	-1.43773881178457	1.79296492281422	-0.80187782454099	0.422623634796306	NA
4930567K12Rik	1.94910734807113	-0.402852119959677	1.37483634057594	-0.293018236476725	0.769508212488525	NA
4930567K20Rik	0.373739735692908	-0.640976601622833	3.24746072842925	-0.197377783820919	0.843531913585677	NA
4930568A12Rik	0.578663435552954	-0.423326510748186	2.00385038550014	-0.211256545803707	0.832687089087089	NA
4930568A13Rik	1.04581970991756	-2.47964755324073	1.84270405599119	-1.34565696818143	0.178413170193706	NA
4930568E12Rik	25.3518088952736	-0.0823390151773882	0.478050402877898	-0.17223919210548	0.863249487422771	0.964615149743832
4930568G15Rik	0.386689697924021	-1.9639049293246	3.16283766174687	-0.620931308956247	0.534644820068856	NA
4930570E01Rik	10.7899762811132	-0.17915545919732	0.496085027138023	-0.361138614142197	0.717995828428962	NA
4930570G19Rik	31.3308627379265	0.0954923466465575	0.293401202687048	0.325466786679852	0.744827815828521	0.927251730716998
4930572G02Rik	4.24288676891722	0.025611799206633	0.770274230204872	0.0332502350491732	0.973475038470797	NA
4930573C15Rik	0.152029491934806	0.90307631059871	3.5338115409304	0.255553048072548	0.798295976878823	NA
4930573H18Rik	21.2529666271758	0.70780848409362	0.441205125056337	1.60426170027658	0.108656379515458	0.461749158827529
4930577N17Rik	101.124977574073	-0.202306979698824	0.212037047841176	-0.954111471361171	0.340027220040407	0.719220697636911
4930578E11Rik	0.720372627289398	0.0501976451411846	2.34551876528801	0.0214015107805034	0.982925368414061	NA
4930578G10Rik	29.5811488425101	0.239049818731501	0.305568486665389	0.782311753872943	0.434031380864721	0.782115111929377
4930578L24Rik	124.485441268386	-0.0864620029327082	0.169253954731746	-0.510841847505091	0.60946180376821	0.878210041893485
4930578M01Rik	49.317178800566	0.66485074926822	0.231514213283926	2.87174916752457	0.00408206834017507	0.0953173318010422
4930579C12Rik	5.32266717547918	1.78710080285638	0.804092232531433	2.22250723306984	0.0262490457638068	NA
4930579F01Rik	0.79858040000968	1.28902914487604	1.86416211896942	0.691479100320236	0.489264510243746	NA
4930579G18Rik	7.04088436887451	-0.591771514057399	0.661312351828656	-0.894844187351161	0.370870385614238	NA
4930579G24Rik	701.040751419324	-0.323431190676799	0.106754737713159	-3.02966592026887	0.00244824385523562	0.0712779856587587
4930579H20Rik	0.0950433957304861	-0.539596209800564	3.5338115409304	-0.152695242389326	0.878638612790877	NA
4930579K19Rik	68.2869529431028	-0.189186235394516	0.218771208343925	-0.86476752049155	0.387166401343668	0.751699692513881
4930579P08Rik	1.00427775060072	-2.44268071806314	1.89917478315059	-1.28618005026947	0.198380231786405	NA
4930581F22Rik	255.172391079129	0.296620134999734	0.106271837816737	2.79114524688327	0.00525218973214131	0.109399375597318
4930583K01Rik	15.0774256554308	0.0911680752872945	0.413604851818268	0.220423128226147	0.825541634607399	0.95281712298161
4930589L23Rik	9.64203165513945	0.410177093460718	0.500712608986196	0.819186667360371	0.412679920517145	NA
4930590J08Rik	86.8182918359969	0.0342373235517259	0.177141547234554	0.193276642810352	0.84674231777024	0.959582323846069
4930590L20Rik	1.70927618893601	-0.235624017688174	1.4725239278915	-0.160013710626463	0.872870273865019	NA
4930591A17Rik	18.0299115449586	-0.148092756693262	0.371828690211756	-0.398282221334032	0.690422164108274	0.908907589971642
4930592C13Rik	51.4143295239035	-0.187463927892963	0.281457265814775	-0.666047569780386	0.505380695236455	0.825697459807385
4930593A02Rik	17.0359884979499	0.654815868949488	0.382678143427863	1.7111399754476	0.087055276140815	0.416056384672986
4930593C16Rik	0.63527430051401	-0.421421442713981	2.15893275896762	-0.195198966231584	0.845237188322175	NA
4930594C11Rik	3.11292456443396	0.269439134344538	0.881413600142249	0.305689785477617	0.759840851270695	NA
4930594M22Rik	104.673240885436	0.118819883762121	0.162124565579395	0.732892534437864	0.463623976823046	0.80130388629946
4930594O21Rik	2.67590037268407	-0.366601392740322	1.0251046133955	-0.35762339565131	0.720625167546612	NA
4930595M18Rik	136.279839752263	0.325483456765932	0.145276740291919	2.2404374995743	0.0250625340807633	0.23436209013925
4930596I21Rik	1.78531505831805	0.128714062318353	1.20959192116363	0.106411145830513	0.915256150194541	NA
4930597A21Rik	0.888208780866312	-0.367792882823906	1.77979685196751	-0.206648799506147	0.83628414625052	NA
4930597G03Rik	0.707097793136786	-0.905541943282079	2.08233010040782	-0.434869544989399	0.663657121655776	NA
4930597O21Rik	19.2879363790902	-0.001248358358447	0.427458843920644	-0.00292041766406581	0.997669847146996	0.999974991365371
4930598A11Rik	7.94226490847159	0.715435929719271	0.557439549709992	1.28343231134475	0.199340659801555	NA
4930598N05Rik	9.77265214723799	-0.0227111929132558	0.639972384575413	-0.0354877701923396	0.971690798206634	NA
4930599N23Rik	45.8524577156716	0.00827965175279189	0.285910388315843	0.0289589049266913	0.976897365954489	0.995371716702834
4931402G19Rik	0	NA	NA	NA	NA	NA
4931403E22Rik	10.5146104501907	-0.338140938962004	0.503260338064015	-0.671900631515676	0.501646958332911	NA
4931406B18Rik	7.34365700431411	-1.1978087051719	0.73448695648304	-1.63081004311825	0.102930407635393	NA
4931406C07Rik	2517.12075132327	0.060334245279106	0.0512911591483996	1.17630886649573	0.23947147395475	0.631131485903932
4931406H21Rik	19.5691150207123	0.118240236712752	0.367010338897076	0.322171405492508	0.747322845662624	0.928767799412493
4931408D14Rik	12.6801866256952	-0.651530166707924	0.522318699849103	-1.24738051097185	0.212258009107572	NA
4931414P19Rik	452.304247911447	-0.0275057557239947	0.0952389797419904	-0.288807752860329	0.772728498890496	0.935090989959225
4931415C17Rik	137.691268830061	0.219277348893517	0.188864216799248	1.16103173279561	0.245628994889342	0.638183756049487
4931417E11Rik	7.30721592301961	-0.164078367017894	0.927200735058747	-0.17696099756381	0.859539025453238	NA
4931419H13Rik	2.24919560646419	-2.82874279481763	1.33670631709039	-2.11620365569526	0.0343274904450692	NA
4931422A03Rik	8.71282211649046	-0.0838837500463625	0.555093529475418	-0.151116425597026	0.879883875545521	NA
4931428F04Rik	1151.81607641228	-0.083630411636986	0.0689699812830926	-1.2125624812586	0.225297140659895	0.616278881583611
4931428L18Rik	54.797571844865	-0.222388338372142	0.298809913545043	-0.744246854911052	0.456727146457018	0.797001556798444
4931429L15Rik	0.354806156517722	-1.85216896419189	2.74440635728843	-0.674888745711074	0.499746451271029	NA
4931429P17Rik	0.783862132007154	-1.94454257550792	2.01914607840258	-0.963051953648804	0.335521451551463	NA
4931431C16Rik	6.34520800570213	0.464866446762874	0.637121710754218	0.729635231253649	0.465613180939812	NA
4931440J10Rik	9.80792005494686	-0.770713176281066	0.547461569786716	-1.4077941152679	0.159192043413812	NA
4931440P22Rik	46.8405923842201	0.329295368765501	0.359247011265472	0.916626606316182	0.359338337337569	0.733933472116945
4932412D23Rik	10.7148594918516	-0.471187831079156	0.531766407344517	-0.886080475508274	0.375574163279276	NA
4932413F04Rik	22.4547375994979	0.504456265823923	0.4198789367055	1.20143265528403	0.229583415284554	0.620599331652697
4932414N04Rik	24.8081874926013	-1.78549903538654	0.660245740347482	-2.70429466829554	0.0068449559170668	0.124085900368502
4932415M13Rik	1.26491299813155	0.0245368602449845	1.67272663842726	0.0146687807088758	0.988296426063858	NA
4932431P20Rik	212.101003938823	-0.0966343104965341	0.144143092394738	-0.670405420690572	0.502599380033922	0.824521094206861
4932435O22Rik	22.0718770308069	-0.0723844495711841	0.341914652110298	-0.211703269001276	0.832338537612771	0.954627354844185
4932437C15Rik	0.707097793136786	-0.905541943282079	2.08233010040782	-0.434869544989399	0.663657121655776	NA
4932438A13Rik	21376.2237913176	0.108509765850345	0.064208817157976	1.68995117264616	0.0910372963649882	0.424199154874449
4932438H23Rik	7.11687534200857	0.508269912353861	0.627004120990406	0.8106324908216	0.41757675248992	NA
4932441J04Rik	3.49119192077214	-0.0691841358737456	0.822510244636871	-0.0841134032370497	0.932966268167966	NA
4932443L11Rik	52.5831286729819	-0.230440285667807	0.245184879874417	-0.939863362642257	0.347287652298202	0.724560296345759
4932702P03Rik	0.994982244093786	0.0305369137207815	1.72497788801208	0.0177027856026452	0.985875958407278	NA
4933400C23Rik	11.2317807175428	-0.00572722132479694	0.525607140379647	-0.0108963917816264	0.991306109268891	NA
4933400L20Rik	0.24551817339159	0.181737798355729	3.5338115409304	0.0514282655571046	0.958984261911488	NA
4933401D09Rik	104.611250445935	0.707366497407127	0.176914197810459	3.99835912641098	6.37831249258981e-05	0.00785393615277726
4933401H06Rik	1.29670989883399	-0.522131370123648	1.45066517118588	-0.359925488317074	0.718902855728255	NA
4933402J07Rik	19.4606557494534	-0.521693830653517	0.379583526726569	-1.37438480313535	0.169322251499969	0.555352839144283
4933402J10Rik	0	NA	NA	NA	NA	NA
4933402J15Rik	0.251051828661991	-1.32813567687069	3.52382209325199	-0.376902023349598	0.706246417716231	NA
4933402N22Rik	0.13283582365045	-0.539596209800564	3.5338115409304	-0.152695242389326	0.878638612790877	NA
4933403O08Rik	423.321415380009	-0.168471683698059	0.122375546089074	-1.37667768669595	0.168611920370326	0.55440570009574
4933404K08Rik	2.93381652055387	-1.07560399128508	1.07597060465711	-0.999659271944379	0.317475428383617	NA
4933404K13Rik	12.4041853321844	-0.204291245214509	0.520226277948457	-0.39269689724276	0.694543362590474	NA
4933404O12Rik	410.936411060812	-0.45587115181662	0.190683262584524	-2.39072452210926	0.0168151643222182	0.192412328065184
4933405D12Rik	32.3727112957506	0.339432605209839	0.311850464505453	1.08844668789616	0.276397959722935	0.667627000120612
4933405L10Rik	14.7317315657238	-0.426225849712888	0.448457161519739	-0.9504271227791	0.341895267828624	0.720589878446256
4933406B17Rik	4.10504952346804	1.50351039107804	0.964509665298019	1.55883392896169	0.119035691509775	NA
4933406C10Rik	197.73103301967	-0.139291980398885	0.208676222986802	-0.66750288272035	0.504450968944909	0.824692207434724
4933406F09Rik	3.03966125706236	-0.129838659317756	1.05935370762345	-0.122564029731898	0.902452339744846	NA
4933406G16Rik	0.799843758728779	1.25141891576844	2.6672265121446	0.46918359204604	0.638938412614657	NA
4933406I18Rik	22.4738300108787	0.0328947877758441	0.324239811025936	0.101452032283638	0.9191916337123	0.979936492036258
4933406J09Rik	2.73218677528985	-1.26323688256753	1.04224443806528	-1.21203513919679	0.225498929915111	NA
4933406J10Rik	0.851988556205723	1.3187125653052	2.03377914873951	0.648404998213553	0.516723038413985	NA
4933406K04Rik	3.17382443619863	-0.88189519219525	0.922389355847897	-0.95609862213184	0.339022410866282	NA
4933407E24Rik	3.09352474038084	-0.306694563898278	0.923473386742424	-0.332109802297769	0.739806348659193	NA
4933407K13Rik	247.823872879627	0.0178851947132721	0.122289356275486	0.146253077602122	0.883721606115672	0.970352207758511
4933407L21Rik	3.21455935920291	0.970901334004867	0.87753538398272	1.10639565278656	0.268555306295162	NA
4933407O12Rik	20.8189035154543	-0.305569907529382	0.389042838255538	-0.785440258711747	0.432195484404034	0.78058284304638
4933408J17Rik	13.0854909459491	0.268998801815263	0.481416242818462	0.558765529472798	0.576321750546499	0.862012755348517
4933409F18Rik	0.365404034810927	0.853200287051118	2.77296914815387	0.307684738439713	0.758322233695574	NA
4933409G03Rik	15.4370191161449	-1.61387518928634	0.695141691860344	-2.32164925249596	0.0202518295553513	0.212069976502561
4933409K07Rik	5.02725855874249	0.0116197931612502	0.827524705900777	0.0140416268884707	0.988796770850058	NA
4933411E08Rik	10.3981117478274	0.67259118047694	0.593173384634092	1.13388631031016	0.256842240205877	NA
4933411G06Rik	0.878060864246778	0.446488578866493	1.976503253602	0.225898226098443	0.821280577535792	NA
4933411K16Rik	17.9184095590667	0.684236904155237	0.412154755371763	1.66014560122703	0.0968851650757206	0.437354926317113
4933412E12Rik	149.256756985966	-0.0663538533033818	0.153361842034162	-0.43266207828021	0.665260283233218	0.898935381565642
4933412E24Rik	22.4107744560721	-0.553903239601474	0.38290133199994	-1.44659522783159	0.1480103235643	0.52720408044389
4933412O06Rik	0.707097793136786	-0.905541943282079	2.08233010040782	-0.434869544989399	0.663657121655776	NA
4933413J09Rik	250.334297182898	-0.0074567390302925	0.15353220185025	-0.048567915658277	0.961263639372736	0.990347013210368
4933414I15Rik	2.99245312716359	-0.976987196601572	1.2560885497176	-0.777801212200542	0.436686213215945	NA
4933416E14Rik	209.148920924267	-0.130986350241674	0.116365096154991	-1.12564982602007	0.260313769007238	0.652291073094535
4933416M07Rik	53.0429464837314	-0.209813920389513	0.245801817567296	-0.853589784103487	0.393332320903157	0.754673066174983
4933417D19Rik	42.3885486034397	0.039667015335604	0.257338940811357	0.154143073763103	0.877496926153319	0.968907923530304
4933417E11Rik	1.2702842174412	-1.15400926046525	1.57624811437211	-0.732124117988201	0.464092814334197	NA
4933417O13Rik	2.04635924976179	-0.458188946642897	1.29761452826951	-0.353100968477852	0.724012746853524	NA
4933421I07Rik	2.33126532103035	-2.9752235211391	1.41653860603625	-2.10034764210511	0.0356982711865804	NA
4933421O10Rik	514.547463474272	0.0419523123018219	0.103052949924662	0.407094724920459	0.683938417600007	0.906139608571438
4933422A05Rik	3.37222335364814	-0.992721336890302	0.933875871168076	-1.0630120849451	0.287776470936705	NA
4933423K11Rik	2.11611388968193	0.6490655593325	1.26916822211306	0.511410188203308	0.609063862353968	NA
4933424G05Rik	13.7116283904937	-0.744468347525412	0.44476754680639	-1.67383693543064	0.0941626511538322	0.43176277959473
4933424G06Rik	4.27942272293802	-0.524605898819275	0.834699830074036	-0.628496472525631	0.529678756739566	NA
4933424L21Rik	0.498124716327284	-1.1034694102338	2.24300668195009	-0.49195992999648	0.622747670515965	NA
4933424M12Rik	1.99269136790443	1.76263705937449	1.31304576127094	1.34240337341205	0.179465241528769	NA
4933425B07Rik	1.46865598328164	1.62550924821406	1.4557458737958	1.11661607803538	0.264158514132707	NA
4933426B08Rik	5.76247050068144	-0.0476574228850551	0.649427165843101	-0.0733837840355586	0.941500721265855	NA
4933427D06Rik	2047.11603649167	-0.200673451019957	0.0748144083588028	-2.68228347215614	0.00731214702474134	0.128725195167339
4933427D14Rik	1525.77230841141	0.057635038950748	0.0722202921320476	0.798044943453954	0.424844409457401	0.775706272777811
4933427E11Rik	26.6388264202005	-0.385428101588549	0.367625469503071	-1.04842600299033	0.2944423783878	0.684490178437842
4933427I04Rik	1.13296224967565	-2.62828082703361	1.86528243238518	-1.40905247452139	0.158819652332815	NA
4933428C19Rik	0.569406555464211	2.70068123563758	2.38818292112783	1.13085191747464	0.25811742384752	NA
4933428G20Rik	12.6621714771356	0.0448009547129896	0.453292671852734	0.0988345003017047	0.921269675308796	NA
4933428M09Rik	15.0365224745729	0.414255574681282	0.426622409819231	0.971012223330723	0.331542191740042	0.713410867502838
4933429O19Rik	0	NA	NA	NA	NA	NA
4933430H16Rik	21.9833033009971	0.119869274942938	0.331042363644031	0.362096481016652	0.71727993322352	0.91850561326495
4933430I17Rik	199.78906505793	0.166610194249944	0.11557143457797	1.44162088891905	0.149409352256008	0.530208694601841
4933431E20Rik	1378.03266700727	0.0589671058308391	0.0702923995962819	0.83888309645867	0.401534914238775	0.75831288330016
4933431G14Rik	3.38066959153705	-0.837912889742418	1.12452969417004	-0.745122955922334	0.456197392735111	NA
4933431J24Rik	0.994982244093786	0.0305369137207815	1.72497788801208	0.0177027856026452	0.985875958407278	NA
4933431K23Rik	0.278956429071592	0.181737701024659	3.51201746245689	0.0517473796663645	0.958729984271847	NA
4933432I03Rik	0.734293138978741	1.17656537612797	2.08319985253807	0.564787566922349	0.572218264708147	NA
4933432I09Rik	14.722051332022	0.463150154010287	0.422199763856049	1.09699292529259	0.272644484768253	0.663219986263335
4933432K03Rik	2.52523206998666	-0.922460066693759	1.28170264906373	-0.719714566687997	0.471700755625658	NA
4933433G15Rik	313.972386610467	0.265672920928193	0.176664004395469	1.50383164831628	0.132624720019046	0.505237028643984
4933433G19Rik	1.15824197054953	-1.8351499553877	1.69648476639021	-1.08173677226265	0.279369508606539	NA
4933433H22Rik	0.939003247341077	-2.34088219884046	1.6873977483523	-1.38727351101794	0.165358377172172	NA
4933433N18Rik	2.87924515131782	-0.098565061951017	1.12601026378387	-0.0875347810949761	0.930246440208311	NA
4933434E20Rik	2591.72408599294	-0.0462937163610544	0.0481500916194965	-0.961446070069565	0.336327929423151	0.716848068154724
4933435C09Rik	7.87345960055273	-0.0735027087404638	0.628866410305853	-0.116881276429942	0.906954135688684	NA
4933438B17Rik	11.801138436788	0.689068281261122	0.537690735999198	1.2815327382954	0.200006608381382	NA
4933438K21Rik	11.0449598420783	0.573050340362345	0.495262253138459	1.1570644375398	0.247246034711434	NA
4933439C10Rik	609.991257782065	-0.0596866790019662	0.0772014645041448	-0.773128843932251	0.439446132258303	0.785487549402835
4933439K11Rik	2.64053813282335	0.855223640256114	0.959865501929243	0.890982787210491	0.372938404568248	NA
4933440J02Rik	5.09612273491398	0.0108943930147993	0.705996898098155	0.0154312193780838	0.987688156927011	NA
4933440M02Rik	48.9700902551642	-1.90655973483325	0.852900115241741	-2.235384543585	0.0253921139555604	0.235126093804982
4933440N22Rik	162.340116633994	0.286436752045503	0.228088549199939	1.25581381901999	0.209183480155585	0.597918172338392
5031425E22Rik	779.823665321471	0.113292171193405	0.079076130410339	1.4326974600997	0.151944315671808	0.53374864611708
5031425F14Rik	3.58461679300167	0.198859925737684	0.823963135329954	0.241345658817674	0.809287225923858	NA
5031426D15Rik	9.06580216575619	0.614435817837142	0.528778193073701	1.16199159852929	0.245238877613988	NA
5031434C07Rik	14.5163694255683	0.141205195571514	0.403704981268392	0.349773230758422	0.726508890339005	0.921192551639267
5031434O11Rik	85.7389270977622	0.0535684333477113	0.203191367593566	0.263635379702064	0.792060893636129	0.941241216776973
5031439G07Rik	2778.82461811488	0.0910140573831002	0.0503601179101593	1.80726458078327	0.0707210357753253	0.378495363079112
5033403F01Rik	70.8477260456923	0.105563836406361	0.20656210712578	0.51105131466383	0.6093151253721	0.878210041893485
5033403H07Rik	32.1625422579691	0.317797779023632	0.272705513547935	1.1653514990916	0.243876741068779	0.635729439665393
5033406O09Rik	90.3231371842127	-0.240436202365918	0.165502713730407	-1.45276290005475	0.146289596019649	0.52529865158591
5033417F24Rik	69.3699256212737	0.135373530062227	0.190897677599093	0.709141838522137	0.478236461854288	0.810794333190722
5033421B08Rik	272.769846125961	-0.031048263601157	0.169802212686	-0.182849581934317	0.854916043612932	0.961398641474404
5033430I15Rik	36.5046670086607	0.184519918945928	0.264781672582044	0.696875720840359	0.485880573299747	0.81550678049462
5330411J11Rik	1.34493776908642	-0.0892266587680395	1.25132932348778	-0.0713054965573265	0.943154620747151	NA
5330413P13Rik	0.392598584437686	-1.98267356487445	3.14975888461144	-0.629468361708911	0.529042475305384	NA
5330416C01Rik	1.24348902755713	0.731468994197291	1.36345766637827	0.536480898699466	0.591626233766981	NA
5330425B07Rik	3.64369948916189	-0.433039755533693	0.835094524242663	-0.518551784214382	0.604073339622406	NA
5330438D12Rik	123.662951106205	-0.205379416153269	0.159386907042313	-1.28855889084256	0.197551482882191	0.585944328745516
5330439A09Rik	4.07828585409889	0.542518780088342	0.787275600990706	0.689109099031695	0.49075461444561	NA
5330439K02Rik	26.0763350142589	0.386434551455036	0.326135600447746	1.18488920229655	0.236061257158951	0.628198497235495
5430400D12Rik	47.394799427634	0.267293563145252	0.240139957836224	1.11307408210485	0.265676613883016	0.657491552851043
5430401H09Rik	76.3590534113954	0.314472707178983	0.229495895833235	1.37027595215688	0.17060077686871	0.556542563783752
5430402O13Rik	89.4330341081776	0.192516306629469	0.179275431904504	1.07385772040431	0.28288645526799	0.673800747822786
5430403G16Rik	132.822794750176	0.0776110917522528	0.155500495088197	0.499105110297129	0.617705337632001	0.883170352768729
5430405H02Rik	240.990793472642	0.0088883750039036	0.124424923712004	0.0714356476076834	0.943051039379043	0.986555136918557
5430416N02Rik	368.672215495098	-0.0249049819199263	0.125671442867124	-0.198175347968743	0.842907874437137	0.958204553630354
5430431A17Rik	3.94660164410778	0.523371459257986	0.833132406011265	0.628197217491152	0.529874752873504	NA
5430440P10Rik	1.79776345735736	-0.113873037017383	1.21283315546807	-0.0938901088777017	0.925196451100239	NA
5530601H04Rik	362.065321985343	0.0516823756515208	0.0924451808653673	0.55905970617104	0.576120972994462	0.861979663611815
5730403I07Rik	17.9065089610879	-0.385058866861305	0.384984035398173	-1.00019437549678	0.317216450645444	0.702380588673425
5730405A17Rik	5.6657684383576	-0.399829332669909	0.66219343605681	-0.603795372921224	0.545979696139892	NA
5730405O15Rik	62.2059332560092	0.118155038594491	0.198403517309625	0.595528951284166	0.5514899527458	0.850278270025581
5730408K05Rik	1.91499725846026	-1.438485739601	1.20059182115251	-1.19814720894911	0.230859712924316	NA
5730409E04Rik	837.538551406421	0.0161475949022479	0.0713896868881846	0.226189462457502	0.821054065993682	0.951227478547019
5730409K12Rik	12.1801572518717	0.277987039673074	0.502207043230391	0.553530746771198	0.579900032620519	NA
5730412P04Rik	7.86704283274315	0.281716916584715	0.588803779900692	0.478456365603206	0.632325423816528	NA
5730416F02Rik	1.05897889071557	0.230225197716215	1.56846022480724	0.146784211722366	0.883302346913714	NA
5730420D15Rik	12.6175333325933	0.468655592961701	0.43237567806058	1.08390831571252	0.278405452194807	NA
5730435O14Rik	2.09949031588237	-2.15036408736865	1.24371621619126	-1.72898291376621	0.0838121531245383	NA
5730455P16Rik	1517.07223911635	0.047134260051503	0.071179976058913	0.662184263907195	0.507853137876375	0.826385239640315
5730480H06Rik	128.377811504201	0.17399725408281	0.150820963137136	1.15366757023425	0.24863648429054	0.639847735796634
5730507C01Rik	182.078294253688	-0.237069605126961	0.194677006741371	-1.21775863053981	0.223315709436545	0.614395001455773
5730522E02Rik	8.85007341586364	-0.324672742935017	0.575983005366487	-0.563684587756949	0.572968808175581	NA
5730552O08Rik	2.04694418759133	0.567016921708028	1.06755007492666	0.531138477740242	0.595322822087596	NA
5730596B20Rik	4.00050244026412	0.670077058734598	0.841108231986039	0.796659732068489	0.425648676434259	NA
5830408C22Rik	2.22276226315723	0.498013108044721	0.996679372513872	0.499672333730163	0.617305816213376	NA
5830411N06Rik	5.67674453493602	-0.025978876979097	0.710751302379861	-0.0365512900111615	0.970842782492066	NA
5830417I10Rik	2563.5836425933	-0.0170766301371969	0.0489654006975276	-0.348748910331272	0.727277821643886	0.921499387072502
5830418P13Rik	8.82869908813633	-0.341080173243292	0.524436667699382	-0.650374381218527	0.515450421468211	NA
5830428M24Rik	3.67891192109734	-0.628869564215452	0.823145339365947	-0.76398362979235	0.444876998086696	NA
5830432E09Rik	2.2657209862976	-1.32129453669951	1.15078517241445	-1.14816784954512	0.250899278840949	NA
5830433I10Rik	114.219052633133	0.321886571817328	0.15360040389179	2.09561019152069	0.0361167844068848	0.277802284829745
5830444B04Rik	14.6837417008105	0.125395058966459	0.479908528639849	0.261289498900659	0.793869264034748	0.941661548392807
5830448L01Rik	183.084349274551	0.0294038075750964	0.140743224982023	0.208918103012433	0.834512171824648	0.955384324180747
5830454E08Rik	49.2028235940677	-0.0316342082018174	0.241138310378362	-0.13118698622455	0.895627390473421	0.974227970604009
5930403L14Rik	127.621853910739	-0.171675567481264	0.151612371640521	-1.13233218123065	0.257494805358339	0.649341809123797
5930403N24Rik	50.3318296691532	0.0386880714132581	0.228067830396269	0.169634057315481	0.865297936839104	0.964785535350956
5930430L01Rik	80.760500430339	0.276104461561454	0.190789742811435	1.44716617095259	0.147850388741492	0.52686819409409
5930438M14Rik	2.35424921740995	-0.0124658495415767	1.14908987753972	-0.0108484547512218	0.991344355224752	NA
6030407O03Rik	3.36599843999131	-1.44488650904683	0.888419753942828	-1.62635567549504	0.10387401422473	NA
6030426L16Rik	241.695739167246	-0.320501729513391	0.140784156689272	-2.2765468576182	0.0228132994190919	0.224222538923114
6030442E23Rik	2.14153706804217	-1.07955549961082	1.13364730859205	-0.95228515202986	0.340952385919369	NA
6030442K20Rik	37.2627139137142	0.277641831856311	0.306326843243242	0.906358153000149	0.36474631460617	0.737427995687675
6030443J06Rik	130.882459750963	0.295416000439182	0.144467904053908	2.04485558487059	0.0408690978331273	0.294691233957237
6030458C11Rik	2729.44324178736	-0.0463954127414326	0.0446465491060369	-1.03917130596683	0.298725072856302	0.689130009218911
6030466F02Rik	10.1878235905827	0.378048162199754	0.511522156994385	0.739065076713586	0.459867481942985	NA
6030469F06Rik	19.2723583506274	-0.219663865942608	0.398604290599384	-0.551082542569469	0.581577092076243	0.865008365872029
6030471H07Rik	4.5312212829183	-0.584482635552731	0.784371512788556	-0.745160457797364	0.456174724117176	NA
6030498E09Rik	34.358885960769	-0.186465938192024	0.27944795398005	-0.667265354912334	0.504602651907176	0.824779100200161
6230400D17Rik	74.5235175155063	0.0755953899637895	0.210503953816964	0.359116247429352	0.719508127537712	0.919039998622035
6330403K07Rik	184.78483904177	-0.369015319898719	0.135671052184452	-2.71992671949667	0.00652963850221087	0.12168562979688
6330409D20Rik	2.92863629984959	-0.0680114192988819	0.907595120442589	-0.0749358582555138	0.940265745989477	NA
6330410L21Rik	0.763587430055975	1.05101078023504	2.04870573193298	0.513012075796459	0.607942873583935	NA
6330415B21Rik	1.53719424993124	2.44390637021884	1.50263251810015	1.62641653283851	0.103861076140067	NA
6330415G19Rik	64.4552055509437	-0.0293861100140642	0.191885737042917	-0.15314379519251	0.87828487962614	0.968991860331767
6330418K02Rik	147.897640855633	0.0145072818426578	0.14414742696185	0.100641975707948	0.919834674054939	0.979936492036258
6330420H09Rik	0.729023071079964	-0.81592432229929	1.88394824715841	-0.433092747388343	0.664947391484962	NA
6330525I24Rik	5.86278364324833	-0.0356878812094074	0.636726740552296	-0.0560489750728103	0.955302791985728	NA
6330537M06Rik	23.9073373730868	0.269620245652926	0.383489146568894	0.703071385631742	0.482011263424793	0.81298758013978
6330549D23Rik	104.736437628854	0.189284115445622	0.182853900351611	1.03516586237234	0.300591458400735	0.69056657442805
6430411K18Rik	23.6692333692788	-0.100695074731167	0.332720459824076	-0.302641667375698	0.762162956697985	0.933490766710164
6430548M08Rik	1334.29507446096	-0.0485702428999287	0.0764858834363913	-0.635022316769364	0.525413860101982	0.836489236494837
6430550D23Rik	140.378237714983	0.247964237480211	0.132151455920096	1.87636402303535	0.0606053112188843	0.350562001391849
6430562O15Rik	11.6575708889999	0.0868807049377879	0.451493521017655	0.192429571839616	0.847405730251175	NA
6430571L13Rik	90.7157844055893	-0.00269379642214264	0.180950955597907	-0.0148868869647118	0.988122421451038	0.997890389240423
6430573P05Rik	26.133461314688	-0.190067353501652	0.334438347705875	-0.568318061626141	0.569819016952994	0.859460230957793
6430584L05Rik	17.5038740378902	-0.267576033817198	0.398342727588433	-0.671723155176206	0.50175995748758	0.824192203745349
6430590A07Rik	78.7695786431988	0.702230920363987	0.197230702892271	3.56045438193034	0.000370213624719695	0.0241237774091965
6430628N08Rik	4.41184384389648	0.523522590659931	0.781684865390964	0.669736122367021	0.503026020262888	NA
6430710C18Rik	22.2483471256403	-0.214196812677331	0.336700649184784	-0.636163943241399	0.524669571730388	0.836008145893294
6530402F18Rik	148.563311129114	0.333143159996257	0.147750262534929	2.2547720341106	0.0241476415099364	0.230919306485768
6530403H02Rik	1.60540063303841	0.815684148855891	1.39705575942952	0.583859408152021	0.55931490496464	NA
6530409C15Rik	27.1008718096318	0.134354519711516	0.381284074249587	0.352373804166727	0.72455794497855	0.920581838669059
6530411M01Rik	2.5716647023073	1.09551371724202	1.18488300294639	0.92457543446725	0.355186796124532	NA
6720468P15Rik	22.2691473354844	-0.389388261397905	0.338736694962595	-1.14953079246671	0.250337177112661	0.64128344311701
6720473M11Rik	29.1849546793603	0.25776844854999	0.287065355740631	0.897943424363924	0.369215712297884	0.740308836282412
6720483E21Rik	43.3548176074966	0.525825690460142	0.236338250474039	2.22488610880997	0.0260888847873494	0.238467699993655
6720489N17Rik	170.017687667094	0.132378967596725	0.143633364614525	0.921644967045061	0.356713795035631	0.732084593509767
6820408C15Rik	242.90208321975	-0.200550558664175	0.116875184763751	-1.71593789622292	0.0861734097206847	0.414015741425597
6820431F20Rik	470.000579351384	0.15297984867943	0.094222795101157	1.62359701296477	0.104461843383096	0.453218089660212
7330404K18Rik	7.31103200836036	-0.0324667396387824	0.637608503665204	-0.0509195524403327	0.959389625124925	NA
7420426K07Rik	1.16868170735963	-0.518378557719788	1.58844593959545	-0.326343216849929	0.744164694073561	NA
7420700N18Rik	2.09287176523484	-1.14950115477422	1.10191948716704	-1.04318071162305	0.296864605025691	NA
8030423F21Rik	26.5946430596215	-0.000563639715037448	0.342168646592386	-0.00164725704897472	0.998685679627341	0.999974991365371
8030423J24Rik	1.03695063630921	-2.47047383562231	1.84405765231106	-1.33969446808032	0.180344696780085	NA
8030431J09Rik	134.086991135761	0.647873915897589	0.150615655592804	4.30150447075134	1.69642350790279e-05	0.0032179579943723
8030443G20Rik	2.47515122831338	0.686585454223401	1.01541364920994	0.676163310152088	0.498936964292081	NA
8030451A03Rik	8.62566243563237	-0.449129024349305	0.560093567352	-0.801882132788435	0.422621142426236	NA
8030453O22Rik	8.44741452295071	0.533986595076145	0.591847219723962	0.902237228258329	0.36693086262731	NA
8030455M16Rik	38.9537376064644	0.809730224125644	0.286923856423111	2.82210839565595	0.00477090487823373	0.103887159478699
8030462N17Rik	3583.37912326915	-0.0756725301920373	0.048265084125265	-1.5678524457896	0.116915571979413	0.476592868641478
8030474K03Rik	3109.28182932042	-0.171581387112824	0.071495469697734	-2.39989173913018	0.0163999213818308	0.190565750927907
8430419K02Rik	4.70756429756971	1.06400379307503	0.848534647953458	1.25393087440949	0.209867131831136	NA
8430423G03Rik	0.748967611417066	1.07604684335254	1.87611956625055	0.57354918242393	0.566272908345888	NA
8430426J06Rik	40.5668879699256	0.380030803147214	0.274411345898903	1.38489464385056	0.166084685052832	0.551274660650437
8430429K09Rik	331.171632586201	0.359642823118007	0.0915228966170625	3.92953934382971	8.51087509293397e-05	0.00943374106686657
8430430B14Rik	9.83445471243621	0.511864032902779	0.547598273177918	0.934743694373323	0.349920403037679	NA
8430432A02Rik	28.324205174789	-0.42300377967352	0.299189441466747	-1.41383257911705	0.157411065413615	0.540366343957187
9030025P20Rik	94.5606914618308	-0.334635541597267	0.173043755787984	-1.9338203801313	0.0531352161276828	0.332316075876795
9030607J07Rik	4.88456458382616	1.00887215681891	0.749993875990304	1.34517385956889	0.178569095772802	NA
9030607L20Rik	27.9720840030865	0.433426238480874	0.295718368323819	1.46567235893261	0.142737567930648	0.520513342511734
9030612E09Rik	94.4924759096206	0.0729442563867703	0.170250668177233	0.428452100468906	0.668321999772891	0.899767673653413
9030624G23Rik	286.138346746439	0.111270272886828	0.125580103640118	0.886050175636911	0.375590489888325	0.744890134848913
9030625G05Rik	160.121401309272	-0.108605136258676	0.153289523528991	-0.708496795856604	0.478636801255051	0.811062853337029
9130001E16Rik	11.4300439023881	0.197435873619156	0.481461631170909	0.410076028569493	0.681750176643718	NA
9130002K18Rik	50.5184053131002	0.399237992035154	0.219549334131272	1.81844319234621	0.0689964218470667	0.373590977905114
9130008F23Rik	44.8756718458305	-0.0832533672553183	0.226610953551827	-0.367384567914446	0.713332181047616	0.91668538184905
9130019O22Rik	166.316233415743	0.0182844811198213	0.142077414789496	0.128693790965382	0.897599948645555	0.974227970604009
9130019P16Rik	57.6878371664255	-0.049656534464319	0.243864287645715	-0.203623642246706	0.838647616359525	0.956612494018676
9130023H24Rik	893.644604587098	0.0778544501713702	0.0709484593824214	1.09733813600835	0.272493605865212	0.663149010676393
9130024F11Rik	1.78205794712613	-1.34458766041364	1.34801706037061	-0.997455966947461	0.318543236962807	NA
9130204K15Rik	2.23469092995937	-2.21448909366342	1.22290216924278	-1.81084730190203	0.0701644918811082	NA
9130213A22Rik	19.3701402557635	-0.372757427887399	0.406482382359116	-0.917032186546473	0.359125774152773	0.73391621297301
9130214F15Rik	0.794980598084918	-0.786687637537588	2.04423406739119	-0.384832466147844	0.700361543596976	NA
9130227L01Rik	1.6207439483407	0.811015030385046	1.37762135797508	0.588706777584469	0.556057990561398	NA
9130230L23Rik	9.10925600910991	3.80881391252092	2.25431243262099	1.6895678954725	NA	NA
9130401M01Rik	1951.00838326917	-0.0349378817801872	0.057193411395925	-0.610872492608066	0.541283996694063	0.844282096599658
9130410C08Rik	1.53282974342422	-0.392865702967693	1.28231781139186	-0.306371555847974	0.759321762897332	NA
9230102K24Rik	3.71604449059922	-0.689129904613652	0.881199367551619	-0.782036313222029	0.434193232926475	NA
9230102O04Rik	1.67673220346292	3.46518498899943	2.31160451113018	1.49903885907596	0.133863551379731	NA
9230104M06Rik	10.5444581144435	-0.322370093095742	0.500826300117394	-0.643676446345126	0.519785266531169	NA
9230105E05Rik	21.6593811580405	-0.448215909939813	0.471595400340682	-0.950424685262029	0.34189650587406	0.720589878446256
9230110K08Rik	41.5654096914514	0.0301620596247552	0.303727442818129	0.0993063364472344	0.920895047531073	0.979936492036258
9230112J17Rik	5.85517346465303	0.890345922593694	0.703836009248395	1.26499058146296	0.205874704174074	NA
9230114K14Rik	155.592232000082	0.0274826643517548	0.143584271427293	0.191404421101034	0.848208756563713	0.959658710833912
9230116L04Rik	5.76957011283833	0.619841787064368	0.756665257874905	0.819175693100003	0.412686180843447	NA
9230116N13Rik	115.603652141086	0.208536007343374	0.16123814785219	1.29334161996541	0.195892931879117	0.583807895460926
9230117E06Rik	1.12939691051737	-0.0424716502132432	1.50527374653398	-0.0282152334823069	0.97749048749954	NA
9330020H09Rik	213.863554984319	-0.110474626487361	0.119797687672393	-0.922176618212142	0.356436457178413	0.731803510557429
9330102E08Rik	2247.25489080093	-0.0443193033125457	0.216531606712405	-0.204678217584235	0.837823539960346	0.956191774030553
9330104G04Rik	62.427633292015	0.194357855052331	0.225681317295972	0.861204894499254	0.389125204841271	0.752802415001513
9330111N05Rik	9.39789978551075	0.267554033460828	0.527322160653544	0.507382494847612	0.611886465820746	NA
9330117O12Rik	1.59093404213407	-1.62524150618547	1.54054213277853	-1.05498023819327	0.291434362924322	NA
9330133O14Rik	218.803772849638	-0.0212861963738765	0.138459739271315	-0.153735638142187	0.877818183630967	0.968991860331767
9330136K24Rik	27.8992809032489	-0.114531974136115	0.293419473852886	-0.390335285631174	0.696288634381869	0.91086778345109
9330151L19Rik	897.612426948258	-0.0648825545624036	0.0926810711557577	-0.700062631487755	0.483888191446766	0.81463051590221
9330154J02Rik	44.4592031745867	0.121513065009293	0.251315148450448	0.483508717077003	0.62873457181538	0.887899527697773
9330159F19Rik	53.7588469714195	0.235309569871256	0.234991002356021	1.00135565835305	0.316654893291116	0.702075745511732
9330159H11Rik	6.11321621496484	1.17502141536604	0.690423179099658	1.70188581573741	0.0887767752528937	NA
9330159M07Rik	84.5894178279271	-0.0357523199290661	0.189610076591731	-0.188557067070059	0.850439984622796	0.960448421288489
9330162012Rik	116.537575124012	0.14045011417889	0.191921541862837	0.731810055378084	0.464284510777948	0.801617246721802
9330175E14Rik	1.80246801188215	-0.352287377407616	1.17721768660035	-0.299254234299669	0.764746071111227	NA
9330175M20Rik	1.31353181611567	-0.0456837897623331	1.55688675134082	-0.0293430397059961	0.976591000945659	NA
9330179D12Rik	15.1090179490814	-0.152438845572082	0.391821986732476	-0.389051280259478	0.697238212528231	0.911357754530046
9330198I05Rik	32.043903450659	0.109310453898293	0.290897576770217	0.375769558179022	0.70708822102777	0.914681050823325
9330198N18Rik	1.62252604834448	0.418851087996129	1.31501378615926	0.318514598405437	0.750094622893325	NA
9430015G10Rik	2557.18097200242	-0.11981295670412	0.0805069940763575	-1.48823040878265	0.136690140401292	0.510596523327979
9430018G01Rik	68.6779083879801	0.0261687419680909	0.200403925332759	0.130579987016917	0.8961075751988	0.974227970604009
9430021M05Rik	24.3795652853435	-0.0137485171088337	0.325719432560415	-0.0422096925588975	0.966331535903307	0.991653170691947
9430024E24Rik	7.95437948727459	-0.52487895765799	0.696427365227442	-0.753673654806159	0.451045205027056	NA
9430037G07Rik	86.9798589440784	0.0779320721799953	0.177113883420183	0.440011085946944	0.659929078124584	0.897663564537026
9430038I01Rik	369.577446003475	-0.0522732840438313	0.0967850635741516	-0.540096602858377	0.589130413360007	0.867946365942942
9430041J12Rik	254.524955781289	0.164051871155729	0.118261433053187	1.38719671257448	0.165381787619561	0.550375274407656
9430053O09Rik	6.1074489969611	-0.14758799707165	0.612154327221198	-0.241096061089053	0.809480665545254	NA
9430060I03Rik	26.5817863591296	0.0631537591228112	0.321659312369805	0.196337418797328	0.844346075339625	0.958461230507251
9430062P05Rik	66.2964288529823	0.190873255132247	0.196156605134101	0.973065653342427	0.330520673123074	0.713084715220942
9430065F17Rik	38.628313962674	0.264225576466418	0.26396658145617	1.00098116590675	0.316835913954174	0.702193113539634
9430078G10Rik	133.010185031412	0.227342715738367	0.169421798539678	1.34187405456639	0.179636835572459	0.565434904158522
9430078K24Rik	6.59509264398787	0.16397047872702	0.672116458096894	0.243961409889149	0.807260707450196	NA
9430083A17Rik	195.390899522823	0.244651235580991	0.121429881995341	2.01475313622045	0.0439305215990912	0.303421784022277
9430083M05Rik	13.1470495231488	0.276930970722525	0.431066650507532	0.642431907911387	0.52059278770511	0.833387136522619
9430085M18Rik	52.6089472683524	-0.142780466185373	0.247419044162115	-0.577079531888496	0.563885730478387	0.856348914451357
9430091E24Rik	184.588437913471	0.21910691692153	0.124807277906615	1.75556202007285	0.0791632220555213	0.397327682984613
9430097D07Rik	2.25191421810584	0.558148295686251	1.15145490370762	0.484733091924874	0.627865689458174	NA
9530002B09Rik	35.4743338029205	0.260630448027942	0.274093125953562	0.95088283269132	0.341663857452858	0.720589878446256
9530003J23Rik	0.765142144329678	1.21467680038598	1.7500751094814	0.694071239460078	0.487637533976533	NA
9530018F02Rik	94.1688686791625	0.0567318660831103	0.172060273227028	0.32972088803006	0.741610869210952	0.926256277265468
9530020I12Rik	11.1828904868269	0.827417123374161	0.531334554600047	1.5572432024433	0.119412754717225	NA
9530026P05Rik	17.8607948010199	0.0446512682411213	0.398888788218233	0.11193914083314	0.910871661719149	0.97822327232575
9530027J09Rik	5.76497982851685	0.0374184770343647	0.694666590539322	0.0538653759140971	0.95704242261622	NA
9530034E10Rik	2.81815710078945	0.664763921663352	0.996998202000523	0.666765416757495	0.504921986131531	NA
9530036M11Rik	2.85889707490205	0.811374106298413	1.02095909112982	0.794717548771247	0.426777821914721	NA
9530036O11Rik	6.67339176548083	0.628437460521716	0.658142655594002	0.954865111963492	0.339645914767544	NA
9530051G07Rik	15.4309724222725	-0.133350896220948	0.40221624752024	-0.331540302121281	0.740236403955069	0.925971362443777
9530052C20Rik	202.012176307763	0.208217699603843	0.132635401829841	1.56985010586365	0.116449987510307	0.475382516243302
9530052E02Rik	2.47318743887525	0.0274420053036226	1.02506836479843	0.0267709025524544	0.978642461296266	NA
9530053A07Rik	0.960553657488842	1.80836376088993	1.87415347177594	0.964896305517781	0.334596752088046	NA
9530057J20Rik	31.2164422678458	0.300485038505073	0.351151741877961	0.855712794981674	0.392156661140615	0.754462836155094
9530062K07Rik	59.0478275006325	-0.165738139163469	0.214993598915243	-0.770898017427992	0.440767382368396	0.786321488809238
9530068E07Rik	10408.1440942283	-0.00562218137000801	0.0321840339161388	-0.174688523652989	0.861324385911471	0.964379512038827
9530077C05Rik	909.422796074458	-0.117677277645405	0.0887987953838531	-1.32521254524589	0.185100665587716	0.570877010863892
9530080O11Rik	37.7153147194931	0.444877892205067	0.258220831902339	1.72285825635216	0.0849141607492335	0.410804647712957
9530082P21Rik	65.5657766776668	0.164853562402808	0.194591519935743	0.847177525810196	0.396896178345549	0.756679521572715
9530091C08Rik	8.25667140945134	0.139261397827855	0.617346669618122	0.225580544419231	0.821527674142641	NA
9630001P10Rik	63.4994888275892	-0.110354700988484	0.218627619728372	-0.504761022992387	0.613726694891049	0.880995895281232
9630002D21Rik	3.27983970978607	0.121484849406288	0.876564979209163	0.13859194958472	0.889772605215678	NA
9630013D21Rik	23.208043725796	0.123005840888172	0.337349321375886	0.364624539295027	0.715391694475547	0.917275593837844
9630028B13Rik	6.7565540272093	-0.329597068202859	0.581209656943801	-0.567088079602794	0.570654341267073	NA
9630028H03Rik	0.420985146213652	-0.974072825666586	2.64161764670042	-0.368741035207452	0.712320759100018	NA
9630028I04Rik	112.914658994459	-0.150049373810689	0.177679440822489	-0.844494856107724	0.398392936572548	0.756993068023653
9830107B12Rik	0.813259654945036	-0.211074887328311	1.79115509229863	-0.117842887104452	0.906192147279339	NA
9830132P13Rik	1.65511964053362	1.92811877713381	1.30790166384295	1.4742077561615	0.140425662189213	NA
9830166K06Rik	11.4083135945199	-0.192204474856128	0.46261275884509	-0.415475948687548	0.67779351839856	NA
9930012K11Rik	140.168735286449	0.214087841271141	0.132197313372811	1.61945682411404	0.10534900903417	0.455765298179817
9930014A18Rik	94.7030226433675	0.102035229267314	0.178254108925293	0.572414458676388	0.567041222753307	0.857952347558659
9930021J03Rik	6181.27034225953	0.128729590417093	0.0515073864647464	2.49924523942212	0.0124458149682485	0.166185047471533
9930038B18Rik	1.77488956360367	-0.203236648020886	1.1769210678045	-0.17268502840213	0.862899012594819	NA
9930104L06Rik	1068.30865099085	-0.0498397235079714	0.0780428737039714	-0.638619788617999	0.523070304803326	0.835071652459034
9930111H07Rik	8.66431897061972	0.175764035169191	0.541858136987965	0.324372789059167	0.745655818165301	NA
9930111J21Rik1	8.09946916019286	0.796483433184627	0.588363388569348	1.35372704804311	0.17582347548161	NA
A030001D20Rik	137.065171069968	0.0193189191019948	0.151799103192589	0.127266358599528	0.898729585706428	0.974598165333197
A030010E16Rik	10.9529230631596	-0.730775898308653	0.481435767946279	-1.51790944288584	0.129037229136785	NA
A130010J15Rik	516.785266759832	-0.0568775630224872	0.0896860077065122	-0.634185470810707	0.525959788371516	0.83690358478292
A130051J06Rik	26.2794153968434	0.177056288753219	0.314805687780911	0.562430399530905	0.573822811889355	0.860864368000346
A130077B15Rik	5.20068818651027	0.0169476116491309	0.668616589190418	0.025347279626507	0.979777962342084	NA
A1cf	22.2388826004416	0.172923221595118	0.436865632725105	0.395827020121605	0.692232642233555	0.90961513730066
A230001M10Rik	0.857995095867809	0.516025335424233	1.77777954513028	0.29026396261434	0.771614306241336	NA
A230009B12Rik	8.8815956150956	0.143869211637449	0.60516549381446	0.237735318863963	0.812086388382241	NA
A230020J21Rik	1.10981973023026	1.89957980060838	1.73139516635223	1.09713821403955	0.272580977438013	NA
A230028O05Rik	9.57385574628747	0.443667071160055	0.504340127467133	0.879698138215203	0.37902285823631	NA
A230045G11Rik	603.570697242233	0.155595701957209	0.0811859560322481	1.91653470084659	0.0552970706532103	0.336532712926072
A230054N11Rik	4.04384609211733	3.00651885174484	1.42884799263006	2.10415584250553	0.035364854992957	NA
A230056J06Rik	15.149838481723	-0.498752969731042	0.4012055868021	-1.24313565448195	0.213817849068461	0.60340294266618
A230056P14Rik	97.5640768633233	0.0974261275368929	0.159695633201554	0.610073835982291	0.541812897544994	0.844789197087357
A230057D06Rik	91.0157666565631	-0.0927202879050086	0.202171401789838	-0.458622174472497	0.646505510069471	0.893147259070303
A230070E04Rik	7.83409474120201	0.036475816926517	0.566685593159039	0.0643669388578935	0.948678054386507	NA
A230072C01Rik	331.844153743409	-0.111483989240911	0.0919382151805842	-1.21259684041	0.225283997488608	0.616278881583611
A230072E10Rik	20.884425898081	0.621982996655345	0.386211636186259	1.61047192362526	0.107294870003684	0.458819609838508
A230077H06Rik	2.52042847646518	0.0366897567354273	1.09912046992403	0.033381014856327	0.973370749174895	NA
A230083G16Rik	9.68919605248391	-0.33646380166332	0.513328115453421	-0.655455626789743	0.51217444674025	NA
A230087F16Rik	23.4270541095474	-0.165061203810155	0.359290895967809	-0.459408255713064	0.645941020847826	0.893107962729154
A230098N10Rik	2.15404609945592	-0.120400978288448	1.04635032115484	-0.115067559931136	0.908391572497537	NA
A230103J11Rik	30.3594287742719	0.0168362860450222	0.314127764200438	0.0535969371821565	0.957256296781046	0.990079587452009
A230107N01Rik	73.8425080477943	-0.0663532205359108	0.190561691754896	-0.348198108050256	0.727691408544502	0.921615422057233
A230108P19Rik	0.33481511856916	0.87473202261885	3.35097246633666	0.261038260208423	0.794063002437804	NA
A26c2	0.126926937136785	-0.539596209800563	3.5338115409304	-0.152695242389326	0.878638612790877	NA
A26c3	22.9810944988036	-4.08688698999108	1.11392292487003	-3.66891361937624	0.00024358335737681	0.0188675746102368
A2m	32.865554176572	-0.298794715193732	0.284588122583356	-1.04991983671495	0.293754970518058	0.683583085561183
A2ml1	52.85838696026	0.0861430447930835	0.227226977752301	0.379105710269085	0.704609366077848	0.913689530222389
A330001L22Rik	27.7687694721189	0.373945264775672	0.386846003632059	0.966651487322441	0.333718286485461	0.714772757300619
A330009N23Rik	50.2807087422408	0.0640358529885479	0.240871632199312	0.265850537914571	0.790354319607473	0.940872136432091
A330015K06Rik	2.1700339894552	-0.0157024994081641	1.03765162654989	-0.0151327275998918	0.987926291099075	NA
A330023F24Rik	58.0550035152205	0.477026042846026	0.263751735052313	1.80861764853001	0.0705104247433659	0.378057796808432
A330032B11Rik	6.26274541669768	0.0667839372959744	0.674610513767279	0.0989962888704888	0.921141216683485	NA
A330032P22Rik	5.96164350162929	-0.896297656840072	0.654516594591333	-1.36940402160422	0.170873017856777	NA
A330033J07Rik	5.31446607186195	-0.244957405893843	0.716515959363378	-0.341872923684054	0.732446527003519	NA
A330035P11Rik	171.525940604923	0.0610545020500095	0.123387800294002	0.494817979610075	0.620728611642941	0.885175651721417
A330040F15Rik	1.10108945210262	0.539231380659229	1.5054239899751	0.358192365904936	0.720199359877036	NA
A330041J22Rik	207.266888408441	0.178147816659777	0.13509740557009	1.31866201210912	0.187282132052069	0.573474630901641
A330048O09Rik	1.87545833384507	1.12436526590383	1.23300907306945	0.911887260573709	0.361828068457626	NA
A330049N07Rik	5.12722866222469	0.518411221155371	0.671421267457126	0.772110217954147	0.440049150879993	NA
A330069E16Rik	86.9473482703434	-0.00696919834966025	0.196401519148184	-0.0354844421768552	0.971693451907427	0.993778555249616
A330069K06Rik	2.75739385921463	0.0339447039141146	0.993514248333182	0.0341662980385672	0.972744541111078	NA
A330074K22Rik	29.0590585835256	0.10074495835425	0.299330602201729	0.336567519703031	0.736442944565287	0.924393066719719
A330076C08Rik	9.52275286581033	-0.642699280068919	0.503432223854658	-1.27663516480516	0.201731081011166	NA
A330076H08Rik	59.0194841914293	0.279593478721313	0.272138303626288	1.02739480255327	0.304234597861342	0.69229737826474
A330094K24Rik	97.3325521123836	0.0796519980234865	0.171671307730714	0.46397967765487	0.642662305752893	0.892917821419269
A330102I10Rik	18.8822818085231	0.0920778749875799	0.393148306747282	0.234206464602093	0.81482469655106	0.94938086228947
A3galt2	31.1569334236761	-0.146299532716812	0.329511091393491	-0.443989706380189	0.657050026116962	0.896594959116299
A430005L14Rik	1084.05595074889	-0.148367521547767	0.071924275591073	-2.06282955689834	0.0391288247813307	0.287988150390594
A430010J10Rik	3.4900827952413	0.573641145082974	0.800118871989751	0.716944900520134	0.473408095423609	NA
A430018G15Rik	89.0412249744325	-0.0563236446531066	0.191813380806162	-0.293637724419365	0.769034745961005	0.934597758417823
A430027H14Rik	1.87520611592917	-0.35953028580954	1.14901021288598	-0.312904343040177	0.75435333788579	NA
A430033K04Rik	482.803597391404	-0.186412365197773	0.0869540544463991	-2.14380302775511	0.0320486726452691	0.262320096384765
A430035B10Rik	65.5089677464949	0.129814670424679	0.203516912446745	0.637856917462073	0.523566824764902	0.835288099679308
A430046D13Rik	270.957497737379	0.00833808872187357	0.110660955956839	0.0753480633686706	0.939937781100743	0.985870872552662
A430057M04Rik	54.9235158885532	0.438875919826597	0.224611616515487	1.95393242181816	0.0507092096745663	0.324877944990258
A430078I02Rik	21.6374283247509	0.304625535828474	0.32553545583016	0.935767611093658	0.349392850979806	0.726093117012473
A430088P11Rik	4.0796034545365	0.704542071803475	0.8549722291127	0.824052580672307	0.409909682197012	NA
A430093F15Rik	3.70052798470083	0.871444370484756	0.870356654911842	1.00124973545819	0.316706086993511	NA
A430102A20Rik	5.42886438897337	-1.33465412587847	0.751548961207071	-1.77587116045622	0.0757541553754123	NA
A430105J06Rik	142.376185834008	0.149858549793011	0.169898953183519	0.882045162639341	0.377752384963238	0.74560496268356
A430108G06Rik	16.396606186939	0.0796821680709483	0.382131447732098	0.208520310337848	0.834822725805881	0.955448040979549
A4galt	330.179457243595	0.127149151151498	0.0877665840414085	1.44871937925154	0.147415966243354	0.526078248984169
A530001N23Rik	3.24226340845407	0.309913575382968	0.871483473330609	0.35561612453596	0.722128066411611	NA
A530010L16Rik	0.976731688663909	-0.482168833146811	1.58638293960737	-0.303942270878272	0.761171872748569	NA
A530016L24Rik	8.22913338082248	0.768952839139712	0.725649255720039	1.05967563954393	0.289292189003523	NA
A530020G20Rik	541.540189062742	0.196294710105273	0.148687641883552	1.32018174219889	0.18677434625505	0.57287014020552
A530021J07Rik	33.6137628745816	-0.064780876856602	0.295326204860262	-0.219353636048837	0.826374583565794	0.952973181615126
A530040E14Rik	0.971434403569468	-0.618906946275774	1.73753037492786	-0.356199209640562	0.72169138379478	NA
A530064D06Rik	11.1995383264857	0.479944331699129	0.562179519992964	0.853720768243452	0.393259724075202	NA
A530065N20Rik	1.33853242328762	0.441077082699291	1.304039222259	0.338239122850316	0.735182995648428	NA
A530072M11Rik	69.6164087862098	-0.148354393676166	0.213063046169498	-0.696293403963375	0.486245103125845	0.815580964562001
A530088E08Rik	15.2279578122167	0.572970745572383	0.428082663663131	1.33845818625177	0.180747122133184	0.566856493480585
A530095I07Rik	7.26063747815151	-0.186732307130185	0.629684897924534	-0.296548809961398	0.766810997302025	NA
A630001G21Rik	34.0943350613026	0.0340260513666608	0.262076832880705	0.129832351042448	0.89669906710251	0.974227970604009
A630010A05Rik	0.13283582365045	-0.539596209800564	3.5338115409304	-0.152695242389326	0.878638612790877	NA
A630019I02Rik	0.960998961237012	-1.36821220434644	1.75505830746396	-0.779582193097328	0.435636840586766	NA
A630023A22Rik	11.5862652888916	-0.428327564443831	0.49567666146904	-0.864126955613351	0.387518152695309	NA
A630023P12Rik	2.89550762195712	-0.4560065326602	1.10552107587627	-0.412481084812207	0.679986841981996	NA
A630026N12Rik	828.498838387019	0.0593706841503507	0.0756235901298457	0.785081534061148	0.432405765757375	0.780790805684549
A630034I12Rik	2287.44395964771	0.350454183133398	0.0722987315461063	4.84730749266197	1.25148373838712e-06	0.000568322262056527
A630039O03Rik	11.5188781767063	0.133174087130414	0.494346553133632	0.26939418569065	0.787626359983825	NA
A630066F11Rik	92.6624348760172	-0.034696406294316	0.168080048391148	-0.206427869496872	0.836456702894737	0.955891145473148
A630072L19Rik	4.36478090591679	-1.2282119828536	0.808471570368722	-1.51917770255476	0.128717772243953	NA
A630072M18Rik	422.00173501218	0.0498692369525487	0.0926670142400925	0.538155214792414	0.590469895904187	0.868599072338075
A630073D07Rik	9.73704663191782	0.442805788580658	0.529946166450878	0.835567490838152	0.403398263808557	NA
A630075F10Rik	9.17974586303096	0.601964232638544	0.579092795114341	1.03949528938568	0.298574447731324	NA
A630077J23Rik	290.607994839912	0.480123588676818	0.138387117803206	3.46942400635571	0.000521575597453937	0.029102419355035
A630089N07Rik	186.639303993089	0.180305854719386	0.128020927744651	1.40840921789773	0.159009931275339	0.54291756085846
A630095N17Rik	1.11060642130053	-1.04478045704517	1.53708788110868	-0.67971419844361	0.496685443982223	NA
A730008H23Rik	1076.24059338764	0.0855843820689393	0.0707667482822419	1.20938695286096	0.22651421878116	0.617460981566422
A730013G03Rik	20.4070574141546	-0.225268692438129	0.352826984967425	-0.638467866790086	0.523169164895016	0.83510997085697
A730017L22Rik	234.118885129879	0.0541910023402476	0.125581326130208	0.431521182409397	0.666089453978345	0.898998456187306
A730020E08Rik	3.69450518773258	0.291544219617375	0.881241853013509	0.330833378624047	0.740770346756421	NA
A730020M07Rik	8.66256626717809	0.669969812731638	0.550790911535075	1.21637775551599	0.223841053730047	NA
A730035I17Rik	0.885091992346147	-0.472103431419812	2.25214399682723	-0.209623999213594	0.833961147120139	NA
A730036I17Rik	0.949690907589436	1.49620472198693	1.67252202949521	0.89457997897852	0.371011658287105	NA
A730043L09Rik	0.55240333137221	1.64110229544625	2.4870691445236	0.659853908388465	0.509347584882595	NA
A730046J19Rik	70.5038119481169	0.099976256440713	0.18596539465153	0.537606776938541	0.590848550573487	0.868863520865116
A730049H05Rik	75.0620475200084	-0.105470674974266	0.215302968792577	-0.489870973752698	0.624225203885609	0.886143327202388
A730049N16Rik	2.9320306664646	0.389334442657811	0.903369326389598	0.430980365709143	0.666482646916142	NA
A730056A06Rik	65.2710646831508	0.29995238722131	0.213545786059692	1.40462798520157	0.160131930379282	0.543481696639692
A730060N03Rik	0.892704811385116	0.601282759122968	1.65061999216788	0.36427691532638	0.715651236289493	NA
A730063M14Rik	35.3958204914871	-0.134022144459625	0.276195753996739	-0.485243319349534	0.627503756709912	0.887494536326432
A730081D07Rik	23.1141438909545	0.309062895242996	0.335030760887271	0.92249110029329	0.3562724703891	0.731803510557429
A730090N16Rik	5.84609227663665	-0.557661996947206	0.664876617539267	-0.838745087789572	0.401612371057961	NA
A730094K22Rik	0.581682570924698	0.567597114146405	2.46235506628378	0.230509856973239	0.817695604945103	NA
A730098A19Rik	3.57136811524319	0.454183260252043	0.809818861335285	0.56084549513104	0.574902869166079	NA
A830005F24Rik	12.5395771293464	-0.148606818029178	0.430361723361603	-0.345306773261325	0.729863755161387	NA
A830009L08Rik	3.54043675964109	0.0132816094478115	0.887213298943288	0.0149700297139713	0.98805609052671	NA
A830012C17Rik	3.16580169293974	-0.477446187857881	0.898737079642801	-0.531241225796136	0.595251628179794	NA
A830018L16Rik	32.3522937544254	0.58878553177234	0.547447514062832	1.0755104674834	0.282146248330022	0.672915534567776
A830021M18Rik	2.98502625572565	0.111897609463058	0.922821752170188	0.121255929652622	0.903488325422268	NA
A830031A19Rik	4.59983825387974	0.0286131184439182	0.75231222011923	0.0380335686151469	0.969660917497824	NA
A830035A12Rik	7.58687340829918	0.373664905676483	0.558859440281828	0.668620548823595	0.503737561046625	NA
A830035O19Rik	136.66880927923	0.0589418925146848	0.152038400284136	0.387677668303085	0.698254583927824	0.911995828760789
A830036E02Rik	10.7050414319239	-0.222700001632488	0.493430161981747	-0.451330337687639	0.651751482717238	NA
A830049F12Rik	259.632457450188	0.108943071517804	0.125570301869666	0.867586283505791	0.38562085805269	0.750967513262561
A830052D11Rik	11.1468743863413	-0.0105132673953883	0.454502317349282	-0.0231313834805136	0.981545471981629	NA
A830082K12Rik	10.9089060448747	0.139067749219621	0.475539933757805	0.292441789526869	0.76994886055377	NA
A830082N09Rik	135.579590232833	0.00316616689062574	0.152808477455949	0.0207198379523051	0.983469144018919	0.997194626100368
A930001C03Rik	12.9863205292829	-0.440088901225637	0.509491956965866	-0.863779879561713	0.387708822815821	0.751975325446059
A930002C04Rik	0.898858735483204	0.161017850445127	1.90687175043575	0.0844408389858058	0.932705938397531	NA
A930003A15Rik	1.79285817203285	0.385054247732766	1.28596190297966	0.29942896973897	0.764612760876556	NA
A930004D18Rik	77.2675744484348	0.124234986115525	0.20221164171777	0.614380977574586	0.538963602970971	0.843085854650515
A930005G22Rik	79.2715970702143	0.0886684043927982	0.180137007545371	0.492227586108119	0.622558465058196	0.885668594622195
A930005H10Rik	150.825598535333	0.109768564457851	0.127662952699468	0.859831001373261	0.389882207483799	0.753553846397259
A930006K02Rik	78.3712796013253	0.151890310517807	0.19633261147902	0.773637702741187	0.439145069606616	0.785224409381986
A930007A09Rik	193.63814994539	-0.0749064826597422	0.190870146034862	-0.392447348188547	0.694727707353285	0.910469360064134
A930007I19Rik	68.6687368418138	0.245643793549732	0.19402244592543	1.26605863758743	0.205492089665824	0.595617509331153
A930009A15Rik	2.45327165579143	-1.09541518647765	1.25567990060959	-0.872368177547371	0.383007555059419	NA
A930011G23Rik	9.34085488506913	0.301901206216585	0.518984446636114	0.581715325330862	0.560758446992845	NA
A930012L18Rik	15.9797798538702	-0.174740635160262	0.39011666306761	-0.447918921960989	0.65421171182993	0.895739467168165
A930013F10Rik	319.249957837799	-0.0185917219263587	0.104807868913375	-0.177388607545537	0.859203155276303	0.963690219877109
A930014E01Rik	2.59912728795208	0.0783262316629587	1.10763230109397	0.0707150121801239	0.943624572757184	NA
A930015D03Rik	22.6175370425579	-0.118666462405038	0.324879357808349	-0.365263164780821	0.714914971855032	0.917180230192587
A930016O22Rik	13.4954042919408	0.0219413600020863	0.423753440609915	0.0517786002409934	0.958705107207599	0.990258789388553
A930017K11Rik	50.4821780778028	0.263855888522056	0.227655302461951	1.15901490397376	0.246450110012728	0.639231771208306
A930017M01Rik	3.14342683997187	0.0172450526436245	0.868984440249528	0.0198450649342727	0.984166968332478	NA
A930018O16Rik	18.5584343900836	0.448166506357372	0.364322812107408	1.23013572431815	0.218646284294742	0.609130279393644
A930018P22Rik	21.2669130901686	0.209356232845896	0.390854166860881	0.535637715026364	0.592208957760986	0.869297552676677
A930024E05Rik	156.674348435837	-0.149604956431189	0.135252525614432	-1.10611580635227	0.268676398076586	0.660228281054027
A930027H12Rik	7.30230347049914	-0.798415948272535	0.591028399336396	-1.35089269681287	0.176729808017634	NA
A930028N01Rik	0.841321908818354	3.26517318286919	1.91133355658252	1.70832200984707	0.0875766095278297	NA
A930033C23Rik	39.3845061074905	-0.581486748827435	0.31930698839195	-1.82108995407786	0.0685931841063801	0.37241504501546
A930033H14Rik	492.707913562795	0.197925332875166	0.089145176677661	2.22025846211335	0.0264012278444639	0.239301769624698
A930035F09Rik	1.6783899029631	1.38291308308522	1.25210319311322	1.10447213192289	0.269388385903013	NA
A930037H05Rik	348.248080807683	0.291590222433531	0.0887831608629344	3.28429647693772	0.00102237310239075	0.0420073505522061
A930038B10Rik	3.38131663157924	0.269491816599591	0.933563516436978	0.288670038893688	0.772833892541829	NA
A930041C12Rik	19.4614330486312	-0.845354017272307	0.372525608135039	-2.26925075434242	0.0232530813900319	0.226739108413665
AA386476	612.275908445296	0.312284410671068	0.0742936612111181	4.2033789367798	2.62959821149055e-05	0.00432005420459162
AA387200	0.60736970010441	-1.58479737544137	2.42673078636406	-0.653058585792225	0.513718509948646	NA
AA388235	37.4460229563255	-0.0985490671006219	0.27300840727209	-0.360974477252653	0.718118526729833	0.91876328204767
AA413626	14.8844291056987	-0.521835151904107	0.413060040885427	-1.26333970912682	0.206467121348799	0.596324165861061
AA414768	1160.5339507947	-0.0363468193241602	0.0670772788618828	-0.541864845158688	0.587911616141656	0.867683020903064
AA465934	70.1846373772024	-0.256237832340375	0.209525353124547	-1.22294428105825	0.221350742039928	0.611713616275653
AA467197	107.754750482295	-0.826578354411687	0.190814723999383	-4.33183738176493	1.47870143366326e-05	0.00298309474808133
AA543186	118.13813147301	0.220816738317745	0.161625584213627	1.36622391431472	0.171868693657094	0.556871395946725
AA543401	0.764131183167762	0.26440395743476	1.86368972275591	0.141871232215508	0.887181717804301	NA
AA986860	97.4610705582178	-0.0310275463129843	0.187791315075583	-0.165223542422589	0.868768035744118	0.965939443935692
AB010352	808.344714050906	0.109115056957686	0.0913501466326079	1.19447051789118	0.232293966590263	0.624427901425982
AB124611	41.030825478832	-0.0552399183290957	0.266953337594379	-0.206927243640721	0.836066679613318	0.955564128510159
AF357355	1.30797403234584	0.353025978129943	1.44469973424756	0.244359412382539	0.806952473288912	NA
AF357359	76.6676129074009	0.0250365986203896	0.209077453317131	0.119747960495835	0.904682806696397	0.976555336989779
AF357399	31.0212078799424	-0.0836522665121475	0.300105349352206	-0.278743003724244	0.780442057727158	0.937194882625437
AF357425	1.18381383302361	2.04211219415918	1.54996946742414	1.31751769120518	0.187665154999407	NA
AF357426	1.12458613708998	-0.871295691163124	1.52620681051932	-0.570889662631405	0.568074438686194	NA
AI115009	1.22777564613263	1.18887089867453	1.53533588847037	0.774339287971042	0.438730176076903	NA
AI182371	112.043518594553	0.200667931390597	0.150366487320113	1.33452563112283	0.182031652550586	0.567972195445953
AI197445	6.66393078341614	0.437571297702631	0.64222435696931	0.681337126121396	0.495658196655269	NA
AI225912	307.124974531716	0.153645343990589	0.0959637292365607	1.6010772529675	0.109359809683553	0.463767687859533
AI314278	1.09463254120065	-0.0487356589233671	1.80965399255685	-0.0269309266433351	0.978514826563736	NA
AI413582	193.812671521553	-0.0539030577670689	0.115714115589299	-0.465829579153382	0.641337490825221	0.892590463582652
AI429214	111.107435193105	0.0856479178925485	0.203327314935416	0.421231736226652	0.673585872101757	0.902112320854474
AI450353	79.343964871427	-0.017350550814824	0.195653524785193	-0.0886799807663729	0.929336242876514	0.982260648298443
AI463229	2.24540157816509	-0.266120848312589	1.11531489636571	-0.238606019860177	0.811411096771378	NA
AI467606	55.7639254647425	0.148943363298047	0.204847481791034	0.727093943239121	0.467168408817265	0.803190787889218
AI504432	449.179003861823	0.0247047454568311	0.0836434996796686	0.29535762553508	0.767720700006	0.934597758417823
AI506816	49.9171014412392	0.0672519900887109	0.254751949702257	0.263990089839595	0.791787555122172	0.941207635832902
AI507597	1.48804739532377	1.74772728061092	1.33518085606617	1.30898168039964	0.190540556332234	NA
AI593442	8.76958417514674	-0.437386059066931	0.5897266402268	-0.741675938022265	0.458283701863334	NA
AI597479	2066.24492894823	-0.0876381911883936	0.0451920692488673	-1.93923829213884	0.0524723289158124	0.330647552072243
AI606473	2.05210698454928	-0.24247258165349	1.09186323263779	-0.222072302102994	0.824257599245027	NA
AI646519	0.821551946911792	0.566439229179298	1.99073153883221	0.284538230359066	0.775997940611354	NA
AI661453	388.922327507744	0.122458544490967	0.0946469823113576	1.29384520774385	0.195718893694358	0.58361101271971
AI662270	101.462798842841	0.184434960045829	0.163364196799925	1.12898030081652	0.258906143817581	0.651247169684689
AI837181	1989.28216897343	-0.0776793693282447	0.0586092983174982	-1.32537620408694	0.185046405437155	0.570805341164065
AI839979	23.2966587052922	0.10477007102476	0.349338849460001	0.299909589748493	0.764246119293885	0.933979607009414
AI847159	1.83776520031926	-0.462289276768348	1.22421277117085	-0.377621674642561	0.705711660866631	NA
AI854703	77.7630675331411	-0.0415824970094994	0.212670429129156	-0.195525523598987	0.84498155832457	0.958726069752241
AI987944	600.174906152648	-0.00189790115041287	0.081578354800183	-0.0232647637361842	0.981439078566685	0.996884031779011
AU015791	1.68394542014998	1.48343817918747	1.33458260284085	1.11153717726409	0.266337196760575	NA
AU015836	13837.9992789244	0.0317051714340256	0.0499888228167084	0.634245210179832	0.525920806942619	0.83690358478292
AU016765	1.10339812712531	-0.124706179879406	1.61997385507495	-0.0769803657563573	0.938639164468101	NA
AU018091	40.0360736016683	-0.136421870419171	0.260793523090203	-0.523102985084433	0.600902588326303	0.873211785279101
AU020206	2994.95832878496	-0.176732309670898	0.0674212685797996	-2.62131391760625	0.00875915656871852	0.141747213678306
AU021063	2.53361051439461	-0.873962202898769	0.998150510540353	-0.875581581805379	0.381257541751736	NA
AU021092	644.733879223721	0.151700506389938	0.108161403111237	1.40253826250685	0.160754572983558	0.54421547592859
AU022252	1611.69290022399	-0.0466621129023779	0.0509327552387872	-0.916151358464955	0.359587513648601	0.733933472116945
AU022754	9.38097847516149	0.778065560980111	0.519164686164625	1.49868737553808	0.133954753323291	NA
AU022793	1.57458920206744	-0.48610985311171	1.33232899495289	-0.36485721991579	0.715217989645847	NA
AU040320	4231.85408092323	0.0840325407243406	0.0586987967013486	1.43158881351328	0.152261532955912	0.534352890785577
AU041133	305.520766476012	0.192969740583982	0.112364426431721	1.71735616611046	0.0859141155232672	0.413502413190718
AU041480	0.112682349741139	0.90307631059871	3.5338115409304	0.255553048072548	0.798295976878823	NA
AV039307	38.8004706915105	0.312898501570479	0.250819170047802	1.24750632701179	0.212211901777293	0.601317248691414
AV051173	20.4130310473032	-0.611804285092295	0.34495316067883	-1.7735865469049	0.0761315645821069	0.392355760062229
AV099323	176.197591812853	0.158076343283492	0.132586073396292	1.19225450482277	0.23316146756681	0.625480536992171
AV205837	1.00491386716835	1.76597047964212	1.63522675531598	1.07995449187772	0.280162445760837	NA
AV320801	210.130664172321	0.0160471270957205	0.124074888865736	0.129334204869492	0.897093207142729	0.974227970604009
AW011738	23.0400726905376	0.362546635961796	0.331130941704027	1.09487393143057	0.273571871167973	0.664215302329802
AW046200	156.884697281188	0.0770319265956941	0.170868144973935	0.450826727284041	0.652114436562489	0.895476036502859
AW047730	15.3518182080879	0.411490287104623	0.41767175750826	0.985200171444404	0.324525756438697	0.708336170637251
AW112010	34.7753039110645	0.320850498183072	0.276643761925549	1.15979661334066	0.246131623280402	0.638852005693243
AW121686	0.817179159645288	0.135936540518549	1.85050917486573	0.0734589929976503	0.94144087472116	NA
AW146154	364.208124935976	-0.035952893546418	0.0860718257978439	-0.417708038758933	0.676160594142769	0.902921469789313
AW209491	954.48005085743	0.100740576639829	0.0637529417801899	1.58017142153482	0.114067614614336	0.471959673197283
AW495222	2.07329407372723	0.896501332013131	1.08606428777282	0.825458807647173	0.409111159704374	NA
AW549542	50.2674546893674	0.400725737653775	0.280060133245935	1.43085605583811	0.152471473611019	0.53459247486923
AW549877	5237.89839350172	0.0309945867227786	0.0542013121436151	0.571841999703871	0.567429020662752	0.858098183509795
AW551984	117.390293614422	-0.128656854427667	0.226432386746519	-0.568191044913079	0.569905251485362	0.859460230957793
AW554918	1326.43058170718	-0.177798195934107	0.0621029062127005	-2.862960959108	0.00419702273771035	0.0968948787626981
AW822252	69.7131048703399	0.480021979262362	0.184604127361169	2.60027761092916	0.00931483720716606	0.146421643910499
AY036118	28.133591120401	-1.08240454272154	0.343570445023276	-3.15045883137069	0.0016301422910512	0.0542446766766408
AY074887	5.60852248548374	-0.0811228768851616	0.687901799837914	-0.117927990454853	0.906124714815338	NA
AY358078	0.308302796472513	-1.67954842426692	3.37418312066099	-0.497764455634496	0.618650071533836	NA
AY512931	1.81866998139852	0.387608338166077	1.16193133756563	0.33358971019592	0.738689183977947	NA
AY702102	1.27078552480996	-0.344525842606802	1.51050062209276	-0.22808719014592	0.819578458430258	NA
AY702103	13.4109323770413	-1.81974784429787	0.805322719301719	-2.25965044904699	0.0238429538910279	0.229691283557546
Aaas	3312.14260716774	-0.17352601668765	0.0632189396435766	-2.7448422524322	0.00605399905907968	0.11787680707626
Aacs	1439.58657852071	-0.0531291104416907	0.0582866924474725	-0.911513558426227	0.362024845025342	0.736071941133921
Aadacl2fm2	0.126926937136785	-0.539596209800563	3.5338115409304	-0.152695242389326	0.878638612790877	NA
Aadat	3.72104950952193	0.0319797387517959	0.806750677719228	0.0396401758746657	0.968379996880167	NA
Aagab	5750.38858411859	0.0668947704783808	0.0493949765437586	1.35428286759321	0.175646149873476	0.561676947805346
Aak1	5474.97696924594	-0.0413327346108847	0.0497186288663025	-0.831332954133388	0.405785563062925	0.761856384278389
Aamdc	954.612435931132	-0.120234890801885	0.063776868617892	-1.88524293223381	0.0593970469600362	0.34772690552487
Aamp	10065.3835573208	-0.0691968913331371	0.0655551905273057	-1.05555167754893	0.291173087820136	0.681279859599505
Aanat	26.2263395971132	-0.00906854176698254	0.315464758451233	-0.0287466080569644	0.977066683857148	0.995371716702834
Aar2	1809.34616821323	-0.0795237894368866	0.0554171302209172	-1.43500374559039	0.151286030254408	0.532758460608824
Aard	40701.7536042522	-0.110644617273309	0.0552007331894646	-2.00440484899983	0.0450267103161542	0.306621565439392
Aars	6474.6407228574	-0.0102263702740414	0.0420887681917299	-0.242971479408865	0.808027491624884	0.946850945565713
Aars2	1242.75164730774	-0.0293621400863056	0.0818332794905869	-0.358804391918365	0.719741426880735	0.919095166535189
Aarsd1	1522.4748645392	-0.142993508496462	0.0704944032387829	-2.02843774720818	0.0425155908573348	0.299153679455052
Aasdh	1390.85961786115	-0.0542397589294229	0.0579239374946518	-0.93639626854495	0.349069198462734	0.725752336908356
Aasdhppt	1939.40051953477	-0.102860936986917	0.0611451492434127	-1.68224198092049	0.0925219265764747	0.427847059313178
Aass	1062.52260260276	-0.0466471095146621	0.0770376440746682	-0.605510592580553	0.544839788651623	0.84609584711866
Aatf	2992.38810475189	0.0283393728932116	0.045758642358169	0.619322852094024	0.535703692959519	0.841677816561995
Aatk	158.957878177192	0.124139117801966	0.147518763288229	0.841514089698655	0.400059995114456	0.757159422969142
Abat	8594.53404188417	0.0024209634292349	0.0558649950765037	0.0433359642459387	0.965433722817294	0.991293554678472
Abca1	13291.6577281228	0.26295001284879	0.172562044463726	1.52379982322279	0.127558723745124	0.494851468882623
Abca12	117.503704772387	0.00487375258986127	0.232874380226739	0.0209286765899964	0.983302551019927	0.997194626100368
Abca13	53.9671703326297	-0.478269390392391	0.250465777939057	-1.9095199125717	0.0561950554810634	0.339414107882824
Abca14	1.09958203165557	0.56581186156336	1.53291094599747	0.369109414373177	0.712046172009274	NA
Abca15	0.842577520915717	-1.2682085082231	2.2442069455194	-0.565103191911556	0.572003577575889	NA
Abca16	236.10872113271	-0.173940232851234	0.161758208467013	-1.07531008472256	0.282235922642662	0.672948163356873
Abca17	226.253603300834	-0.101757764435291	0.121076686317311	-0.840440612725482	0.400661386139814	0.757557257708694
Abca2	10307.9559925176	-0.0534312010007054	0.067742631431355	-0.788738197376468	0.430265037804797	0.778760249420448
Abca3	2974.33202786256	0.0502817280065628	0.0625166629759565	0.804293217408306	0.421227653877321	0.772355638399872
Abca4	229.258875476306	-0.118698972640998	0.16882318172246	-0.703096407909996	0.481995670586539	0.81298758013978
Abca5	2728.06350767263	-0.071024233162187	0.0729187337376766	-0.974019014341294	0.330047098290251	0.712794406603653
Abca6	865.055429044928	0.31954356395778	0.120326902379657	2.65562860539326	0.00791607428907207	0.134617159814164
Abca7	1218.41828998715	0.0356992846404645	0.0740894774611255	0.481840146047674	0.629919507909366	0.888434688451045
Abca8a	271.049111301919	0.175889523219005	0.179358771521281	0.980657492951973	0.326761672216345	0.710357091869984
Abca8b	306.687504245815	0.211561421266716	0.110575987435828	1.91326730307965	0.0557138413018131	0.338439973573245
Abca9	541.349742050351	0.376796611653041	0.147690247857974	2.55126264000442	0.010733340730849	0.156178785888053
Abcb10	2171.56740693524	-0.106099173867412	0.065710175847896	-1.61465362857965	0.1063857248321	0.457679994601505
Abcb11	1.98223450314476	-0.645793757910772	1.18328983589115	-0.545761265180156	0.585230052505494	NA
Abcb1a	481.906321546341	0.197101247726935	0.120629540387387	1.63393847886652	0.102271769112785	0.448910143150176
Abcb1b	90.5074025081571	0.230832356713132	0.181673624344105	1.27058816350752	0.20387520003283	0.593560708956342
Abcb4	24.0032843034376	0.0612751563209754	0.336004053118131	0.182364336835641	0.855296811553027	0.961438623124933
Abcb5	180.643391968535	0.285587651771542	0.46439675368994	0.614964789272015	0.538577973975112	0.842693026586762
Abcb6	1597.61891150009	-0.170932782774815	0.0647398611117779	-2.64030196913286	0.00828321857907769	0.137146685535123
Abcb7	1297.80384090457	-0.0171445584064712	0.063399422594451	-0.27042136513041	0.786836105187933	0.939737958443898
Abcb8	2519.54836909447	-0.0182487741327601	0.0443447473094487	-0.411520534899333	0.680690886949311	0.904656762377048
Abcb9	339.110376573851	0.0464296769837864	0.127444575131125	0.364312697782672	0.715624518996862	0.917275593837844
Abcc1	12686.1735155448	0.0905279278876286	0.0573373682662046	1.5788643710909	0.114367169802863	0.472016551940646
Abcc10	1531.11786359102	-0.00633159646511978	0.073973432970324	-0.0855928434152817	0.931790087709463	0.983137657770177
Abcc12	29.1274877785514	-1.19613563455805	0.533423057349301	-2.24237707402809	0.0249370122316787	0.233983184631763
Abcc2	55.1965081902655	-0.0223991421387616	0.248361912193652	-0.0901875087887735	0.92813821041689	0.981874493857919
Abcc3	159.086876717172	0.531094835281282	0.269272809590434	1.97232998047252	0.0485719492961732	0.317824988282214
Abcc4	932.706685353917	0.0498292709073682	0.0862964180171459	0.577419921386167	0.563655819872342	0.856240470921528
Abcc5	5844.06474382761	-0.106146300457617	0.0555443222518363	-1.91101981542512	0.0560020344717293	0.339043334956961
Abcc6	39.4987574093576	0.220549294722058	0.257433400206863	0.856723698419992	0.391597602988599	0.753860210817139
Abcc8	561.666301083158	-0.235393491192432	0.0868671676110935	-2.70980967454004	0.00673218268555968	0.123127601979751
Abcc9	623.0805712598	0.359979359441602	0.10429470170644	3.45155941339035	0.000557357030600389	0.0302518270296376
Abcd1	1188.08275342393	0.119069388005751	0.0707544529070655	1.68285363130638	0.0924034297747721	0.427462960497694
Abcd2	796.27488520393	0.182925880139285	0.0882837725702752	2.07202155972292	0.0382634306194412	0.2848087068761
Abcd3	8573.61214616478	0.0455781518411464	0.0425408030752764	1.07139848207603	0.283990295083693	0.674770329227784
Abcd4	429.179915166265	-0.0476508723616155	0.0804004980192386	-0.592668870660644	0.553402778274437	0.851253454054933
Abce1	7489.62337576889	-0.0892182132922941	0.0420672207888173	-2.12084876584029	0.0339345313612364	0.270227932789079
Abcf1	9529.94093584601	0.106351589086311	0.0535764992761105	1.98504177247976	0.0471398241702932	0.313130961997615
Abcf2	7772.10437418296	-0.0661137375090427	0.0456012340426066	-1.44982342906051	0.147107764295049	0.526077084352217
Abcf3	3955.47896177223	-0.0436909175257608	0.0480848913072208	-0.908620490511536	0.363550486703586	0.736738927280326
Abcg1	902.353614790886	0.0178160138831508	0.0800791205022326	0.222480139284923	0.823940132423901	0.952640569023233
Abcg2	977.183573299258	-0.168168884927286	0.075198245779374	-2.23634053140922	0.0253294733741671	0.235028553334888
Abcg3	33.1752943096261	0.268252042765168	0.32608989848347	0.82263217601255	0.410717195368133	0.765518273376584
Abcg4	194.725479078949	-0.100782366717824	0.138691997241335	-0.726663172514956	0.467432318889812	0.803389449853746
Abcg5	9.68883303094661	0.484089837451029	0.568599047427906	0.85137293078636	0.394562223682002	NA
Abcg8	6.90182203270698	0.0674529411634126	0.607083731505024	0.111109782164957	0.91152929172989	NA
Abhd1	185.230397702258	-0.128098372136643	0.125064731916926	-1.02425656036853	0.305714109905977	0.69293014512823
Abhd10	1591.63765685575	-0.0607873630830136	0.0565563372021735	-1.07481081855983	0.282459435850423	0.673132187494856
Abhd11	1771.97577433437	-0.018245261452792	0.0716553588973877	-0.25462521901425	0.799012579091201	0.943695452550106
Abhd11os	17.3069643556051	0.347122856259146	0.424517802661756	0.817687395163789	0.413535709727665	0.767156033632325
Abhd12	3920.35542597331	0.0294948297689937	0.0584646434205753	0.504490030954566	0.61391706585749	0.881129018079393
Abhd12b	2.5760482142861	-0.439023280501047	1.08142654742656	-0.405966805185038	0.684766990849073	NA
Abhd13	2173.19529955344	0.0151217721395558	0.0641115705976352	0.235866505820925	0.813536259498214	0.948670205638325
Abhd14a	848.622784361322	-0.258298676944194	0.110198380789982	-2.34394257966879	0.0190811087435748	0.205897899022763
Abhd14b	488.533058323135	0.0640806633953209	0.110725820343289	0.578732794181596	0.562769484457899	0.85559356875802
Abhd15	29.2998482305478	-0.261871851863999	0.297118425287158	-0.881371970152664	0.378116523702475	0.74560496268356
Abhd16a	2441.25077847726	-0.0236141892911107	0.0589153936108239	-0.400815268197959	0.68855613687802	0.908268185429462
Abhd16b	1.34412965558893	-0.689818826431909	1.45551129992797	-0.473935740977103	0.63554573122758	NA
Abhd17a	4826.47067686559	0.0412132631418746	0.091583658586275	0.450006734586283	0.652705584583326	0.895489693581204
Abhd17b	1288.43522259347	-0.144371828003699	0.0656562289136227	-2.19890527361288	0.0278846585623819	0.243742383633172
Abhd17c	1876.62911571841	-0.0920158606042215	0.0608489874303609	-1.51220035846167	0.130482899879008	0.501438044647815
Abhd18	647.029765464439	-0.0478985666348131	0.107594116903009	-0.445178305408572	0.656190903430565	0.896254432418129
Abhd2	3714.63820200606	0.362559236923316	0.122832908532297	2.95164578658484	0.00316085294884765	0.0826132020721545
Abhd3	1044.17954243931	0.0437086222883493	0.0852683198176071	0.512600956390886	0.608230484067622	0.87780154133373
Abhd4	27518.5657223767	0.0698975858317166	0.0676658947317386	1.03298103289442	0.301612774916668	0.690729574366591
Abhd5	1692.50123117102	0.0333819931967288	0.0525188514074928	0.635619254840867	0.525024616348407	0.836330442456125
Abhd6	2437.3842843781	0.11858423237713	0.0654527731571524	1.81175260660703	0.0700244310913743	0.377112958221225
Abhd8	1469.18943177627	-0.149007933685505	0.107412251750752	-1.38725267608462	0.165364728032362	0.550375274407656
Abi1	6341.93137498741	0.00939903204282976	0.0446035475262169	0.210723867587107	0.833102749130592	0.954905038559951
Abi2	3747.04282644782	-0.0235377216906188	0.0458649782792797	-0.513195962882477	0.607814249678384	0.877641230015088
Abi3	123.519545679196	0.0828520507732431	0.140221834229958	0.590864120614546	0.554611467962074	0.851468586608441
Abi3bp	1425.08632957252	0.215054378446449	0.0904762210022982	2.37691601245135	0.017458062681173	0.196110105820258
Abitram	2176.48837341551	-0.185962064670997	0.0608390423743662	-3.05662379638885	0.00223845024665148	0.0679774939960364
Abl1	7489.6179898337	0.0561140410611993	0.0488598964188096	1.14846827713693	0.250775301572829	0.641514756815216
Abl2	6192.29531834042	0.0424607724495082	0.0564137228460048	0.752667441668676	0.451649779515828	0.793502906816694
Ablim1	1522.19352946278	0.224462652373774	0.0865668842329199	2.59293902469479	0.00951596402563691	0.147633843230792
Ablim2	202.153628036458	0.0479499566656933	0.130266617422581	0.368090901678556	0.712805454784872	0.916599368791784
Ablim3	115.389995588662	0.118527491767783	0.172805163122466	0.685902490562641	0.492774599554177	0.819583533562041
Abo	50.7743440842514	-0.223325964341595	0.355994755662123	-0.627329365923456	0.530443357848205	0.839035115559177
Abr	2963.4891414587	-0.0824944503219533	0.0642658463614383	-1.28364372357279	0.199266643627152	0.587737091007814
Abra	0.979696170236237	0.264063087229376	1.5758287472943	0.167570929063689	0.866920843009579	NA
Abracl	974.987017225359	-0.0551039043784329	0.0724860154736549	-0.760200488581973	0.447134752996055	0.789879562720801
Abraxas1	824.15689617761	-0.0570432957355766	0.0772217460960239	-0.738694715147263	0.46009239561063	0.798199140037299
Abraxas2	2092.86494021786	-0.0523070057309846	0.0526990684737626	-0.992560347760734	0.320924256522803	0.705665191206929
Abt1	1289.04542038346	-0.0073452186850553	0.056781485507337	-0.129359396279024	0.897073274745793	0.974227970604009
Abtb1	1626.90508148905	-0.106328311011093	0.0651829651527651	-1.63122850827511	0.102842112028891	0.450117712019885
Abtb2	4836.7969334431	0.00674459793491824	0.0569417585893588	0.118447306546283	0.905713244362788	0.976968208246881
Acaa1a	1944.95253552383	-0.0429915291008295	0.0687283117205388	-0.625528665328496	0.531624140777729	0.839199513235161
Acaa1b	359.061000923913	-0.167931177421525	0.117954014402691	-1.42370039944731	0.154533218046975	0.537202193853079
Acaa2	7225.4634570709	0.00279212456879691	0.052624779404753	0.0530572213390548	0.957686315840123	0.990134753692098
Acaca	13093.870494322	0.0444538169702137	0.0512423505365715	0.867521034939394	0.385656591532051	0.750967513262561
Acacb	1438.78178486381	0.132263166602174	0.0632969366239031	2.08956663081586	0.0366567466938728	0.280250524162038
Acad10	347.792800728748	-0.145736638568667	0.0928526379592627	-1.56954763775916	0.116520388492244	0.475382516243302
Acad11	2060.36103916195	0.0374269955259508	0.0677181229953481	0.552688023094229	0.580477055979913	0.864208845764516
Acad12	450.374299215761	0.0197016086634978	0.0837892848544778	0.235132794100282	0.81410566610845	0.948796440716208
Acad8	1967.50638743276	0.00674556114835178	0.0532129366213728	0.12676543668974	0.899126052519624	0.974653374929884
Acad9	1767.84305059294	-0.054499755109944	0.0524986180155444	-1.03811790043325	0.299215168667586	0.689515689028198
Acadl	4240.45704688714	0.0668952072540173	0.0408071410788396	1.63930149198091	0.10115048547307	0.447288856694182
Acadm	3588.32443332305	0.0462239157375515	0.0438631957300862	1.05382006413742	0.291965305639941	0.681832925977271
Acads	1843.87798013834	0.000989559502718091	0.0561617808991003	0.0176198027711394	0.985942158801868	0.997443087242203
Acadsb	4126.55005855119	0.0624436441479271	0.0589305822501186	1.05961356164611	0.289320441316245	0.67979520638601
Acadvl	3070.37725751309	-0.0967270839991639	0.0571443011478393	-1.69268119578397	0.090516166448166	0.423898565193753
Acan	408.890957128409	0.0395101832208958	0.105640047040473	0.374007626158654	0.708398642413174	0.915012695385393
Acap1	194.814993498541	-0.0450200679136628	0.128925455230602	-0.349194562339438	0.726943248206099	0.921449143496295
Acap2	3659.17167898944	0.0957619337460518	0.0587142376842841	1.63098317414899	0.102893869903163	0.45013010133576
Acap3	1759.3466344652	-0.00245917349623084	0.0746712630748767	-0.032933331980268	0.973727752128718	0.994245030375094
Acat1	4177.73766867477	-0.0802743038543325	0.0429744520757578	-1.86795409777	0.0617684693623368	0.352853100362309
Acat2	1752.92960775655	-0.145880755835755	0.0757900121952082	-1.92480185199097	0.0542541522296057	0.334095181065845
Acat3	425.874990835663	0.220361609799652	0.0810137457433708	2.72005210693129	0.0065271629936146	0.12168562979688
Acbd3	4146.62636839489	-0.0387846208832368	0.0384621490614829	-1.00838413426245	0.313270086599368	0.698771973997644
Acbd4	793.096281557811	0.0578826039433114	0.0854285917159394	0.677555403649614	0.498053630353505	0.823081264460616
Acbd5	4123.43341465856	0.112401379546688	0.0366071123078211	3.07047927193847	0.00213715520140902	0.0657586215818161
Acbd6	1926.47999783983	-0.091762691995799	0.101495306744365	-0.904107736005183	0.365938276735557	0.738035156436511
Acbd7	31.1639024866342	0.810599641795193	0.506369329489213	1.60080714725132	0.109419640096646	0.463792070439596
Accs	644.862356210473	-0.0102613075854084	0.088289577329619	-0.116223317584804	0.907475557219341	0.97749055395939
Accsl	6.55926233864744	-0.0968419627656404	0.658603367966273	-0.147041402270205	0.883099341184843	NA
Acd	1466.49050480989	-0.218670685465429	0.0770927656068298	-2.83646180992703	0.00456164334984656	0.101298964400241
Ace	3792.41550879076	0.032642110013138	0.10060612899903	0.324454487394628	0.7455939738508	0.927855903505832
Ace2	274.900189032332	-0.0139619407548597	0.11137605603798	-0.125358548789864	0.900239702459463	0.975409876649047
Ace3	1.18548718769387	0.486672743761418	1.41915277128445	0.3429318912022	0.731649699219844	NA
Acer1	5.28191409313295	-0.726842246108032	0.713986943604186	-1.01800495459896	0.308675601501567	NA
Acer2	598.065172030545	0.188291070760393	0.108980441237304	1.72775104066968	0.0840328684391119	0.408616485010481
Acer3	1978.06655049592	-0.122575318856645	0.0895562802561639	-1.36869595863109	0.171094334126395	0.556542563783752
Ache	37.8946360033244	0.0305758061542184	0.276008312067715	0.110778570127689	0.91179193930212	0.978362830484333
Acin1	15507.2093546575	0.0238340373352812	0.0463013561171805	0.514758947339717	0.606721475842274	0.876957985506508
Ackr2	72.4401436274132	0.0862714483481287	0.23167346613145	0.372383811528848	0.709607105192388	0.915631281271692
Ackr3	1787.66581900521	0.023575770578457	0.0510742668658154	0.461597826561003	0.644369753487982	0.893107962729154
Ackr4	173.568312860126	0.196253263101504	0.202707110492941	0.968161711862289	0.332963613519731	0.714131074573151
Acly	21331.3449165808	0.0795398786979627	0.0583419702642332	1.36333891943867	0.172775721539927	0.557611215032979
Acnat1	4.76759079114982	-0.261021513542509	0.835341814170964	-0.31247270173056	0.754681306044272	NA
Aco1	3258.16638337846	0.148895934492242	0.0868574417216869	1.71425650515177	0.0864816274419525	0.414607072676375
Aco2	10555.9010835258	0.0263719723355053	0.0349678321795747	0.754178074296228	0.450742301372977	0.792536910060656
Acot1	556.776059457081	-0.167506795640741	0.132913830514034	-1.26026610619016	0.207573382569204	0.596975722037466
Acot11	607.953840199079	0.000185124941074789	0.106673831057323	0.00173542976041902	0.998615328082844	0.999974991365371
Acot12	9.74396714053213	0.158505129648958	0.491775584248223	0.322311913657253	0.74721640854114	NA
Acot13	831.169159782822	-0.0983125682770369	0.068422957118871	-1.43683600383185	0.150764597484487	0.532553003208784
Acot2	273.285928266008	0.0200780306127837	0.13397327557796	0.149865938010152	0.88087038569079	0.970075866636484
Acot3	14.5770744942068	-0.409625640155859	0.519275716351291	-0.788840354473165	0.43020532024098	0.778760249420448
Acot4	13.1758722629248	-0.192085765852312	0.480035845572257	-0.400148796436907	0.689046925471755	0.908477780180606
Acot5	9.98620122626316	-0.676480955459965	0.517611660607493	-1.30692758093203	0.191237307909408	NA
Acot6	276.590476974336	0.052584079218027	0.119406815766539	0.440377535239176	0.659663692678625	0.897634369567128
Acot7	2267.77883247967	-0.189376545860939	0.0999188499617744	-1.8953034981226	0.058052205006659	0.344345767931182
Acot8	508.995820671054	-0.0267816469710608	0.0950947454906356	-0.281631196685815	0.778226316571036	0.936579516312844
Acot9	1366.45235808529	0.0272536655233258	0.0618118935190625	0.440912969522942	0.659276003985035	0.897492869411123
Acox1	3064.96167480138	-0.000457587962354644	0.0425500253147335	-0.010754117276546	0.991419621248585	0.999047002652859
Acox2	8.4413869290476	-0.0865725934476558	0.633189456376168	-0.136724628901945	0.891248461297679	NA
Acox3	1246.85478428031	0.0182583577340592	0.0672341441246066	0.271563771232375	0.785957459225099	0.939189122653371
Acoxl	62.8685819969661	0.181502506067262	0.223854595311416	0.81080536146584	0.417477455063651	0.76970391692223
Acp1	2119.0679360189	-0.0937482004449695	0.0526988446705309	-1.77894223357411	0.0752492330825719	0.390185859275295
Acp2	2298.79278543066	0.0340957976854704	0.0590131967828327	0.57776564470727	0.563422352872762	0.856137690383914
Acp4	4.54731401042243	0.343232310100563	0.754999756184858	0.454612478068832	0.64938805613589	NA
Acp5	330.759876636408	-0.157082329584333	0.120085315440273	-1.30808941133574	0.190842984492283	0.578807296245255
Acp6	1414.71659618388	0.00889227189354677	0.0635108328865732	0.140011892292892	0.88865059425399	0.971916591385908
Acp7	3514.21675063375	0.0412022629347043	0.0884766745125619	0.465685031243511	0.641440968379446	0.892590463582652
Acpp	87.3682495678541	0.106156184838756	0.182939516604855	0.580280230367346	0.561725657037217	0.855006203597627
Acr	41.3991354819507	-1.66762336172323	0.521437298726242	-3.19812826162776	0.0013832274305399	0.0500882150193805
Acrbp	372.877962848021	-0.231836472159287	0.10710060803021	-2.16466065341005	0.0304136823843718	0.256829255600731
Acrv1	1.42804566201016	-0.880784001877163	1.38448957084085	-0.636179585912105	0.524659377174186	NA
Acsbg1	25734.3980189283	0.0555323152428864	0.0502295465886951	1.10557070517902	0.268912375329253	0.66035006002843
Acsbg2	2.11410614823945	0.041723306241721	1.03201769341085	0.0404288671677945	0.967751216385411	NA
Acsbg3	30.7206986003843	-0.452229200686417	0.285716474970811	-1.58279007443521	0.113469319758437	0.470597214608268
Acsf2	2645.60865401974	-0.0132714901570006	0.0576697940290117	-0.230128967520226	0.817991556066198	0.950446168550315
Acsf3	731.89137561215	0.00462969864801805	0.075918747238407	0.0609822845664121	0.951373317662234	0.988236599565806
Acsl1	2287.59277217304	0.0237894496384836	0.0727561475406407	0.326975114029988	0.743686707703082	0.92704971583656
Acsl3	3008.59609303045	-0.137443556118678	0.0779712475070758	-1.76274665999419	0.0779432273007658	0.394215333241916
Acsl4	3644.83648758681	0.101850111189575	0.0946769274355537	1.07576485579239	0.282032433556489	0.672898959730212
Acsl5	620.310148672578	0.17395068865141	0.0968773836143032	1.79557583165084	0.0725620024770609	0.382676269151044
Acsl6	1512.87786192683	0.168998358997894	0.0998887329736512	1.69186607905491	0.0906715109115879	0.423978602483664
Acsm3	62.2818629797562	0.0597156590799514	0.228340116006433	0.261520665419426	0.793691015177543	0.941661548392807
Acsm4	1.28554843340723	-0.703297153997077	1.41800130684078	-0.495977789727135	0.619910081149404	NA
Acsm5	10.4606880116357	1.04216166856823	0.513381272702911	2.02999549064448	0.0423569976535236	NA
Acss1	4795.31206443316	0.0932743665708887	0.0486020761713619	1.91914366460438	0.0549661547628834	0.336181161631298
Acss2	4626.82247376356	-0.0776619597675386	0.0641314542907609	-1.21098079914784	0.225902763628818	0.616901433218222
Acss3	444.097938046099	-0.0387435248294304	0.0875263221576998	-0.442649980878033	0.658018927047902	0.896923869746937
Acta1	9.84236514287928	1.71382818182106	0.816608666276346	2.09871417313748	0.0358421045230423	NA
Acta2	22501.0313346987	0.077864268239861	0.0716474362805029	1.08676977547415	0.27713856839166	0.668158261728435
Actb	51886.0716960715	-0.00660983279253796	0.051323599230333	-0.128787397837669	0.897525877550251	0.974227970604009
Actbl2	1.43699335096034	1.18051284475959	1.36990835764976	0.861745851952392	0.388827387793064	NA
Actc1	11.3183954567471	-0.0749794565343574	0.504599924261894	-0.14859189018713	0.881875672658705	NA
Actg1	23762.2486899195	0.0872267182414859	0.0457836816996251	1.90519230877407	0.0567550776172111	0.340717199774037
Actg2	768.849671353104	0.219648306835469	0.155148463547019	1.41572982299565	0.156854623161267	0.540153438320933
Actl10	5.66037257932802	0.236049546930794	0.66565480033023	0.354612551150671	0.722879872033577	NA
Actl6a	3410.49426312752	-0.0594349213502663	0.0418605885041802	-1.41983004716551	0.155657165096681	0.538180245953442
Actl6b	6.42010528749607	0.490406386120584	0.600539733824795	0.816609390684644	0.41415168682904	NA
Actl7a	0.889763904706234	-1.18388947072401	1.9872122438249	-0.595753913253531	0.551339635858016	NA
Actl7b	10.9836380623823	-2.08758406138521	0.766150823184848	-2.72476906401697	0.0064346476896813	NA
Actl9	9.40653976865884	-0.625108917255393	0.833926088996963	-0.749597506905279	0.453497152813235	NA
Actn1	2969.15931308279	0.0807808053223064	0.0712325626315582	1.13404322879882	0.256776415378143	0.648911409960186
Actn2	560.078257935425	-0.051527455043154	0.111890392284261	-0.460517243627558	0.6451449972499	0.893107962729154
Actn3	1143.57619572657	0.0282171154332976	0.121730575816452	0.231799736787937	0.816693561501304	0.949919567148472
Actn4	8713.49257561376	0.0256351862409427	0.0431797118025135	0.593685904115982	0.552722212682994	0.850839848855273
Actr10	3763.50257452345	-0.0961147909168452	0.0561588561627717	-1.71148056574131	0.0869924357831069	0.416056384672986
Actr1a	5334.82448127769	0.00454693695306844	0.065158163224972	0.069783074414931	0.944366318992846	0.98663957678807
Actr1b	3768.05680508136	-0.0562858104635782	0.0447552923181436	-1.25763474101498	0.208523883175774	0.597488037077578
Actr2	4295.57388890332	0.0515509813405467	0.0498308933302855	1.03451850639843	0.300893829724207	0.690681399605192
Actr3	9859.78973275946	-0.054264295442853	0.0414420026404005	-1.30940331030124	0.190397770750507	0.577968228610049
Actr3b	856.30621662078	-0.0861071534149684	0.0726984375292002	-1.18444297211178	0.236237758188562	0.628198497235495
Actr5	1152.41981192414	-0.0992404628775994	0.0813909196975928	-1.2193063212251	0.222727950309062	0.613685876862346
Actr6	1372.3100086134	-0.150059955939156	0.0534737423051601	-2.80623628476955	0.00501239223394135	0.106993059285987
Actr8	1982.48862868829	-0.13551627902181	0.0471728670740959	-2.87275901227182	0.0040690437508244	0.0951339326749288
Actrt3	4.64739529299997	-0.905562093998544	0.815034406005392	-1.11107222876252	0.266537260543064	NA
Acvr1	1024.71686198481	0.241454459489052	0.124069276498829	1.94612611842974	0.051639591902327	0.327757327010285
Acvr1b	2709.73639124111	-0.0768874402435548	0.0562905832947236	-1.36590235423554	0.171969613725882	0.556871395946725
Acvr1c	30.7346043851687	0.0541541235808621	0.336758585704489	0.160809926991389	0.872243106390191	0.967477890226457
Acvr2a	1976.67189533126	-0.0452517502177669	0.0532028860470203	-0.85055066707798	0.395019003650091	0.755545703447159
Acvr2b	2306.13475629762	-0.067156077171442	0.0583277859358449	-1.15135652920732	0.249585589893954	0.640141462789064
Acvrl1	1606.68079788906	-0.0349735913499357	0.0511489406173587	-0.683759837990984	0.494126831154449	0.820275504623048
Acy1	844.357024993385	-0.0770514987499394	0.0790668063365643	-0.974511331872363	0.329802715397054	0.712794406603653
Acy3	251.906646051133	0.0524503243364458	0.107677489499209	0.487105750518368	0.626183391447804	0.886877145520117
Acyp1	498.944304143754	-0.184495801290576	0.113474301318605	-1.62588180007879	0.103974802500825	0.452064358699239
Acyp2	200.206323945353	-0.0615107682411116	0.115878464815608	-0.530821394113141	0.595542553147847	0.870579405570858
Ada	101.571277283656	0.126085456160622	0.168986649728799	0.74612672872663	0.455590864422008	0.796094198040356
Adad1	1397.11669378406	-0.0248056145936877	0.098848717585995	-0.250945234288018	0.801856451180895	0.945001652813535
Adad2	1140.6749465043	-0.560081671045437	0.140388716308124	-3.98950632055196	6.62109550491283e-05	0.00800041317998729
Adal	1292.09759475907	-0.0250543481718677	0.0559306224057634	-0.447954038310255	0.654186367579033	0.895739467168165
Adam10	9605.97627773863	0.01102510110854	0.0589333258027166	0.187077531402984	0.851599844486309	0.960549079785943
Adam11	349.918141277403	-0.277138234595581	0.124224972828969	-2.23093817840589	0.0256852243547987	0.236777619302754
Adam12	1618.38548764104	-0.0487957053780783	0.0841797350730009	-0.579660952077867	0.562143280593704	0.855112133178254
Adam15	2441.54221480265	-0.0474161554500204	0.0550692154013719	-0.861028345953866	0.389222431370964	0.752911347479577
Adam17	5032.11302927625	-0.0268211317432928	0.0397650121905906	-0.674490721007231	0.499999382998122	0.823470065185568
Adam18	0.803570302168295	1.13063638743777	2.03674058359599	0.55512046872536	0.578812263126304	NA
Adam19	982.021778932012	0.0512616702639416	0.0972815159602731	0.526941523864363	0.598234197011734	0.871617837909841
Adam1a	216.644297402354	0.267809369693758	0.133858963712024	2.0006831239924	0.0454265492206272	0.307976604885608
Adam1b	2.84357905016714	-1.31935704530721	1.20092737630276	-1.09861517968643	0.271935953732529	NA
Adam2	185.222405702273	-1.14741039481026	0.612892226267078	-1.87212424246062	0.0611894168200992	0.351525048228775
Adam21	5.95674005438862	0.151042527828868	0.708655615490173	0.213139534249499	0.831218129162952	NA
Adam22	471.212077734408	-0.397711296879263	0.0887186802378006	-4.48283603648343	7.3657524119318e-06	0.00190703230612529
Adam23	997.233249161142	0.138255901063811	0.112509409403122	1.22883856379016	0.21913233954927	0.609718895162201
Adam3	5.52936951694452	-1.1792311763228	0.798421788440815	-1.47695265008442	0.139688330194495	NA
Adam30	26.1904533959187	-0.178799136208481	0.358937163715444	-0.49813492244071	0.618388947493304	0.883602997736188
Adam32	36.7939724778416	-0.970939836785949	0.407234507588187	-2.38422780656841	0.0171150039393441	0.193794506143958
Adam33	403.774838996181	0.0388431874496434	0.108544247673699	0.357855789524766	0.720451237445648	0.919125215870693
Adam4	11.8173169455695	0.131289086601084	0.526155228646129	0.249525386146802	0.802954406485934	NA
Adam5	70.5186725529437	-1.26675674002262	0.425421492737674	-2.97765101586849	0.0029046650990076	0.0782678196425895
Adam7	133.377925977427	8.17368028672857	2.07549017934648	3.93819270650669	NA	NA
Adam8	269.698709829887	0.107538511748899	0.124450784732824	0.864104730072754	0.387530360831829	0.751975325446059
Adam9	3676.86235088114	0.122982322682765	0.058683580094579	2.09568541122673	0.0361101068509704	0.277802284829745
Adamts1	1634.34680170433	0.0283497316597822	0.0761740098727895	0.372170661714229	0.709765788231633	0.915631281271692
Adamts10	3880.62671448568	-0.0214480942684015	0.0513020077324019	-0.418075143964689	0.675892177496698	0.902921469789313
Adamts12	1189.00500860178	0.184921638649689	0.115832476275321	1.59645761358111	0.110386661903109	0.464897783775269
Adamts13	3.59772149964154	0.00613024869297393	0.836415502345046	0.00732919066634543	0.994152204278565	NA
Adamts14	810.921754670977	0.0526696452126512	0.0823941718630707	0.639239936778318	0.522666855284802	0.834940592320462
Adamts15	738.599217397006	0.199676388127918	0.105298589163603	1.89628740246158	0.0579220511539385	0.34398830252235
Adamts16	46.985513924237	0.0222105956826969	0.311677103984633	0.0712615569085625	0.943189590554782	0.986555136918557
Adamts17	403.447652389248	0.0936178707916287	0.0895484497490828	1.04544379108682	0.295817906334039	0.686071245737681
Adamts18	8.15102804578902	0.0965362609863565	0.614802493011502	0.157019956951525	0.875229119825671	NA
Adamts19	343.655801673173	-0.0710401711833183	0.109524777019213	-0.648621920233231	0.516582783479755	0.831297787873215
Adamts2	6188.43711071228	0.114860109630269	0.079543560981789	1.44399003781796	0.14874177765021	0.528498661466336
Adamts20	89.3386207858335	0.0801738197716968	0.16969185942382	0.472467094437665	0.636593423638662	0.890746691631283
Adamts3	148.587839590265	0.0637359686243884	0.137152188281009	0.464709819239636	0.642139275621874	0.892871055047418
Adamts4	447.716263088888	-0.0766006257977235	0.0854989672832029	-0.895924573498006	0.370293048792361	0.74090823159846
Adamts5	8023.69630720248	0.00588918608371342	0.0786694724433432	0.0748598649616563	0.940326210035027	0.98591799996947
Adamts6	525.83079124035	-0.123867602665595	0.0815768909548332	-1.51841534061622	0.128909726802521	0.498430633726334
Adamts7	1243.93788774243	-0.0794284411402986	0.0873745000222392	-0.909057460930613	0.363319795506745	0.736568517971584
Adamts8	402.583667282864	-0.196484618619237	0.132988128758257	-1.4774598338503	0.139552417474545	0.515037882020743
Adamts9	6539.68968064402	0.0472623011489311	0.0916681638776603	0.51558031872447	0.606147559227662	0.876680545717621
Adamtsl1	463.572827024101	0.438485222762638	0.17224528275922	2.54570235967271	0.0109058132656108	0.156255805286007
Adamtsl2	373.102285228641	-0.0595610634102788	0.129481782833268	-0.459995700607357	0.645519306524301	0.893107962729154
Adamtsl3	38.4464612879438	-0.0292474943180698	0.284691945084349	-0.102733831508314	0.918174222034466	0.979936492036258
Adamtsl4	624.479339972277	-0.0564770655051915	0.0764505092107826	-0.73874021361294	0.460064761925473	0.798199140037299
Adamtsl5	238.928703646609	-0.126216644768056	0.101171483289429	-1.24755158928507	0.212195316452381	0.601317248691414
Adap1	241.717786150716	-0.125245766075326	0.115614073258849	-1.08330899989063	0.278671291894942	0.669655448722338
Adap2	293.467347052259	0.404968689156987	0.100041154399207	4.04802095286695	5.16525234507475e-05	0.00688700312676633
Adar	4349.77502541214	0.0559239201559799	0.0422939216323275	1.32226849621895	0.186078759381212	0.571498776934451
Adarb1	2305.98063349965	-0.111025684147013	0.0714029193060659	-1.55491799531481	0.119965600978335	0.480082029702074
Adarb2	2.20059675332779	-0.0846613295275095	1.04956560680866	-0.0806632086439389	0.935709796684017	NA
Adat1	963.502003388543	0.0256212682779096	0.0615272489584135	0.416421483353288	0.677101610743188	0.903189577220897
Adat2	185.080563781805	0.0594702124042377	0.123950472100686	0.479790124203235	0.631376635894007	0.888771873934222
Adat3	271.11332821857	-0.0208393500144306	0.151517676793862	-0.137537417781176	0.890606018645005	0.972531201369026
Adck1	1371.99873020218	-0.160460420306752	0.0591894714750101	-2.71096220844781	0.00670882721555375	0.122843853368809
Adck2	782.558104850624	-0.0301849031343546	0.0763859034364531	-0.39516326673371	0.692722400092892	0.909625022785057
Adck5	1663.22220131315	-0.151483116414412	0.0797975503593705	-1.898342940757	0.0576509208011823	0.343678201884143
Adcy1	438.315645506989	0.124275475062929	0.109099840687687	1.13909859335803	0.254662034145004	0.647200334149442
Adcy10	154.866661425139	-0.247444794568792	0.133225228361972	-1.85734186843716	0.0632625312759938	0.356468383571509
Adcy2	375.950738719132	-0.196244386334977	0.135056153744057	-1.45305771632499	0.146207729769559	0.52529865158591
Adcy3	1100.93193174923	-0.0690065681263051	0.0874142010539349	-0.789420566616261	0.429866239246434	0.778760249420448
Adcy4	204.933959518319	-0.0390397532764959	0.131747467256048	-0.296322609379829	0.766983721089632	0.934563053083564
Adcy5	2093.88403246542	0.166300231519287	0.0796469749214485	2.08796670160166	0.0368008384913904	0.280852521045866
Adcy6	2406.57833786354	0.0884969015498434	0.0677738922717056	1.30576684595684	0.191631857899065	0.579256711709226
Adcy7	6365.75211643844	0.0164456405620895	0.0764194983908793	0.215202152701545	0.829609712635022	0.953931928039271
Adcy8	26.4207108486113	3.27831602138656	1.26890961495035	2.58356937543958	NA	NA
Adcy9	2961.81494569818	0.0997144655506625	0.0684092960604087	1.45761572319952	0.144946493293149	0.523882912917137
Adcyap1	2.72248469310722	0.0459431034517866	1.07655734837637	0.0426759461733057	0.965959854269456	NA
Adcyap1r1	662.17166877263	-0.241881014863326	0.130484439593818	-1.85371539791466	0.063779887613637	0.35735381610564
Add1	14215.3567337642	0.0259989749019836	0.0458187582681971	0.567430805300316	0.570421525505468	0.859537450202676
Add2	256.496741782426	-0.169913430337563	0.110007805473222	-1.54455794847143	0.122453224344899	0.486534080748466
Add3	11419.9533368792	0.0211386737434687	0.0382905909246629	0.552059219588939	0.580907780681586	0.864362216120102
Adgb	101.207773783375	-0.117398076569419	0.302116335774885	-0.388585662765669	0.697582674330695	0.911684263827953
Adgra1	1.010285086478	0.181493577214389	1.42105381062625	0.127717596516916	0.898372464131346	NA
Adgra2	1260.63420830414	0.0793924140244198	0.0831305009646426	0.95503350879826	0.339560751700004	0.719127682675226
Adgra3	11578.185841859	0.000515059722211305	0.0614864221768445	0.00837680424354361	0.99331635539147	0.999345012805678
Adgrb1	349.696512615129	-0.396010970141582	0.133382532143039	-2.96898674645719	0.00298783482995985	0.079675595465596
Adgrb2	917.002751839041	-0.211998300833304	0.0935278002294821	-2.26668755507068	0.0234093191908944	0.227418940397285
Adgrb3	49.2947689522253	-0.304491735198439	0.270024672109684	-1.12764412532924	0.259470243591981	0.651659687976864
Adgrd1	217.988974651897	0.549560617391873	0.217380603327373	2.52810328511344	0.0114680609259007	0.15997901519073
Adgrd2-ps	23.8358989288674	0.936054879048982	0.387285210301072	2.41696520846046	0.0156505129538234	0.185824742834605
Adgre1	334.862463317438	0.201605547186103	0.171552475983258	1.17518296387502	0.239921524438004	0.631643446796289
Adgre4	4.13806759911423	0.802035542456691	0.779549830617592	1.02884448300282	0.303552759867514	NA
Adgre5	555.804878547657	0.431653892253668	0.286796020129755	1.50509024517975	0.132300876595085	0.504674850670614
Adgrf1	48.1058752124755	0.24775200162135	0.242225270031537	1.02281649469972	0.306394617604278	0.693617865592734
Adgrf2	36.5676361205291	-0.134204480276647	0.295359987237022	-0.454375968566623	0.649558245977883	0.894936108273534
Adgrf3	3.32891128035716	-0.367225692611812	0.85798057784608	-0.428011661445431	0.668642630275819	NA
Adgrf4	27.148813991547	-0.343292874068465	0.300480397696685	-1.142480097537	0.253254514188703	0.645502571141729
Adgrf5	638.878278288707	0.179194919504415	0.104434685455666	1.7158563624964	0.0861883352619681	0.414015741425597
Adgrg1	14339.2092876408	-0.043173909779643	0.0691234754173776	-0.624591132302777	0.532239441219144	0.839670041785857
Adgrg2	136.117257526923	1.02048914037068	0.630806193249666	1.61775383832794	NA	NA
Adgrg3	54.8738489400195	-0.109858844092363	0.216381012645757	-0.507710185607715	0.611656604227477	0.879705778823838
Adgrg4	6.34345531774572	0.14521572642044	0.633349087214866	0.229282285791271	0.818649520674362	NA
Adgrg5	11.4925117122802	-0.29785566032639	0.496261255949005	-0.600199303805811	0.548373417579428	NA
Adgrg6	61.8044485670169	0.842372646922791	0.394310334234598	2.13631896956983	0.0326534237189926	0.264679734109896
Adgrg7	48.2731665622599	0.15990237685398	0.27791736527258	0.575359429941157	0.565048236084222	0.856719195671861
Adgrl1	35148.941239161	-0.0212383203586419	0.0571373946422892	-0.371706139063658	0.710111653697742	0.915631281271692
Adgrl2	4939.44365222881	0.00687827872601004	0.0869539269221289	0.0791025658009655	0.936951042696528	0.985064323027505
Adgrl3	280.158238392496	0.0438551192456852	0.136063090708985	0.322314589630215	0.747214381496744	0.928767799412493
Adgrl4	133.699485699004	0.068188061837917	0.144281392707996	0.472604682822264	0.636495240934474	0.890746691631283
Adgrv1	820.479998945482	0.0891163840637438	0.0964431638392148	0.924030076536209	0.355470656700218	0.731648923541191
Adh1	1274.22335593144	-0.0304008472393669	0.144990781937792	-0.20967434503809	0.833921850129349	0.955189370168079
Adh4	303.732631112863	0.166647461512883	0.100090595379314	1.66496623265491	0.0959194928487388	0.434946566735614
Adh5	5196.22582880176	-0.02279338289682	0.054361383703583	-0.41929364824681	0.675001538060955	0.902589934817892
Adh6b	13.2506768614879	-0.299107933294496	0.446965548869823	-0.669196840899276	0.503369921183314	0.824530999548172
Adh7	10.3577017262015	-0.0381298703605252	0.531992767686782	-0.0716736630204993	0.9428616161077	NA
Adhfe1	186.313063086458	0.159629378107793	0.141258425620692	1.13005208295632	0.258454278873067	0.650751679551143
Adi1	1327.59528042178	-0.0224391443566842	0.0691124106154562	-0.3246760481491	0.745426264206329	0.927749138352032
Adig	7.62656583688033	0.56035521008601	0.866712277220559	0.646529678664529	0.517936382986652	NA
Adipoq	17.2609201771411	2.62185142831605	1.21369350963796	2.16022530193652	NA	NA
Adipor1	12045.9058769114	0.0238742819585731	0.0370666223432106	0.644091110798124	0.519516354278214	0.833037117099707
Adipor2	7330.54464589539	0.0299317099828958	0.0507050877884111	0.59030979509983	0.554982973677033	0.851514298055518
Adk	3786.96270748201	-0.0176205808011145	0.0511565713765906	-0.34444413155448	0.730512304780439	0.922414658794955
Adm	172.937581045575	0.0727366641965233	0.157241741764559	0.462578596371905	0.643666453417959	0.893107962729154
Adnp	166.522145608525	0.269237727932224	0.241511013211888	1.1148051774186	0.264933917336668	0.656735769032903
Adnp2	3676.59190782109	-0.0266061238238391	0.0493544921789351	-0.539082110851803	0.589830198650412	0.868230052413406
Ado	1841.86532902266	-0.107400503452501	0.075106551209183	-1.4299751715849	0.152724145181081	0.534907604420814
Adora1	15909.2745097054	-0.00469247505182052	0.057152579036895	-0.0821043447364166	0.934563738191621	0.984645578532907
Adora2a	72.4962195666052	-0.057800722172276	0.216040004708401	-0.267546384523978	0.789048505619168	0.940692239225293
Adora2b	108.598387764858	-0.244825315008344	0.16322764544826	-1.49990103904273	0.13364003881087	0.507110066842651
Adora3	0.59785710383731	0.763148045324937	1.98987471339143	0.383515625475873	0.701337486860854	NA
Adpgk	2323.62993276022	-0.0678389978001218	0.0528904331004744	-1.2826326770902	0.199620796282195	0.588110985944912
Adprh	3191.23140551065	-0.168476486114964	0.0597082846088724	-2.82166013005721	0.00477757794287084	0.103909496629815
Adprhl1	8.21206604134878	-0.0790918627293682	0.644166182574786	-0.122781767917762	0.902279912102447	NA
Adprhl2	1372.92737747602	-0.0456069134444205	0.0738119228053133	-0.617880034973666	0.536654420511676	0.841677816561995
Adprm	532.973267263995	-0.125266900082754	0.0914890489192041	-1.36920103075265	0.170936443919228	0.556542563783752
Adra1a	24.0486973279353	0.463155251206748	0.388789961706711	1.19127368714353	0.233546160109301	0.625924055126458
Adra1b	31.3796257224039	0.419752072085946	0.317778228066545	1.32089625724153	0.18653595789974	0.572520704813213
Adra1d	4.12899550118102	2.12082389666236	1.00797437550562	2.1040454481777	0.035374482724537	NA
Adra2a	24.1808872031531	0.611387501881929	0.416712303724922	1.4671693070179	0.14233000415311	0.520030197858859
Adra2b	43.2141094445391	-0.129165202085188	0.255359223029643	-0.505817649947163	0.612984666911157	0.880615074263374
Adra2c	52.7232043087211	-0.191987005314954	0.286901256213825	-0.669174502226185	0.503384169279711	0.824530999548172
Adrb1	15.9559802538102	-0.108772617762676	0.407829401680712	-0.266711074077571	0.789691626813563	0.940872136432091
Adrb2	44.0111244449172	0.191941822617886	0.241193467721781	0.795800252929288	0.42614814471262	0.776195393259969
Adrb3	16.1878458859438	-0.400307826964619	0.389971218451474	-1.02650608051074	0.30465309898213	0.692453673637686
Adrm1	7512.52100163046	-0.0227652464657717	0.0675234843222452	-0.337145612289913	0.736007134506805	0.924393066719719
Adsl	3039.62362601792	-0.147906865551923	0.0542108102257861	-2.72836478436489	0.00636491786391599	0.120702233062353
Adss	4553.70155934308	-0.016871150744221	0.0480178590580456	-0.351351581998411	0.725324601641457	0.920602377747314
Adssl1	63.8239260738145	-0.16000057169714	0.215731130712463	-0.741666588260718	0.45828936807839	0.797799431307451
Adtrp	8.09685840495846	0.237911629629763	0.589868863149283	0.403329696637255	0.686705698072831	NA
Aebp1	5243.45052419559	0.0939377674037113	0.0620275807409445	1.51445157592134	0.129911346648669	0.500496233683628
Aebp2	4316.39342331237	-0.0661660597668374	0.0636455367741667	-1.03960250978186	0.298524610407211	0.689130009218911
Aen	2223.79650501694	-0.0796423649112527	0.0523740520677949	-1.52064546787712	0.1283488302308	0.49707818906477
Afap1	1390.71448199865	-0.056792104895189	0.0809214256710445	-0.701817898340741	0.482792735295627	0.813743046726168
Afap1l1	493.51328634679	-0.0118915718926811	0.0889229362803457	-0.1337289611669	0.89361690315289	0.973711503900372
Afap1l2	974.410992345499	0.196343548132386	0.101654951314273	1.93147058351716	0.0534248837262149	0.332792239837434
Afdn	7970.38422022857	0.0302207705060937	0.0470465864256468	0.642358411143285	0.520640496430843	0.833387136522619
Aff1	2464.2321522625	0.0975783482216702	0.0907745743312362	1.0749524185661	0.282396031680809	0.673109193233543
Aff2	1314.84822830636	0.0119149702108844	0.10400522927738	0.114561260944941	0.908792886768706	0.977539408192692
Aff3	2106.04360982174	-0.0271867256764914	0.0768263333144952	-0.353872487512846	0.723434446407505	0.920581838669059
Aff4	12872.4378553908	0.162676741217581	0.0625769269629462	2.59962815550062	0.00933248243661386	0.146421643910499
Afg1l	307.614778431044	-0.160673091835298	0.110310677058661	-1.45655068139827	0.145240449940535	0.524246498068484
Afg3l1	2891.85745176989	-0.0129656433364502	0.0475345420391022	-0.272762559188739	0.785035741993161	0.938891594966588
Afg3l2	6845.41531840719	0.048381579325382	0.0409249418394109	1.18220276317633	0.237125256520428	0.628598864713423
Afm	16.9069291848726	0.869353516750719	1.48558993475989	0.585190769275929	0.558419450914344	0.853391247148981
Afmid	958.77443126742	0.0811914034004535	0.065145253232883	1.24631342072166	0.212649352660578	0.601776082582994
Afp	224.555476542622	-0.227090185153859	0.111517082060143	-2.03637129808854	0.041713085301356	0.296683714551585
Aftph	4667.34060555135	0.000117305916974734	0.0421564593570993	0.00278263209870303	0.997779783675255	0.999974991365371
Aga	1246.43819954734	0.0919015827004788	0.0570051358611992	1.61216320796513	0.10692642915764	0.458131261235824
Agap1	2799.85646046458	0.0438939420018963	0.0562063120162306	0.780943286035581	0.434835851812084	0.782650251386683
Agap2	560.7680134438	0.0736198857121355	0.102566160537157	0.717779483277675	0.472893265662799	0.807164757717579
Agap3	6060.86892699448	-0.0354324982308682	0.0619539391631237	-0.571916793500006	0.567378346277187	0.858098183509795
Agbl1	13.8708238025367	0.0761790970108978	0.529190014034666	0.1439541468859	0.88553667788902	0.971035415157501
Agbl2	382.781310585975	-0.723300493490452	0.344514653386179	-2.09947671711856	0.0357748981504741	0.276274113390702
Agbl3	971.1122002586	-0.107464812646237	0.104544286496482	-1.02793577963587	0.303980037600433	0.691940108104305
Agbl4	47.2955560940364	-0.677467520094706	0.271116550792271	-2.49880546987992	0.0124612693975738	0.166270744681187
Agbl5	2935.61541560723	-0.205919624880017	0.0733540117740182	-2.80720331308387	0.00499736898882368	0.106993059285987
Ager	142.676513788526	0.0361195977719319	0.158112405638101	0.228442528757705	0.819302230215197	0.950874292668073
Agfg1	4594.96865155425	-0.0551207948975801	0.0416632461686004	-1.32300768582747	0.185832821898827	0.571058590698419
Agfg2	4709.50714302604	0.0462386338480597	0.0610044318581233	0.757955322911554	0.448477729253454	0.79045063808147
Aggf1	4798.73554533412	0.0823157173280762	0.0522976191086754	1.57398594297424	0.115490699272952	0.473950281194426
Agk	1574.36334629945	0.0137621809661271	0.0569620695222526	0.241602545019029	0.809088149863537	0.947205061874982
Agl	2874.26062822644	-0.0738902223202568	0.0579263482990894	-1.27558916606898	0.202100785860573	0.591671353991177
Agmat	7.23976044227611	0.0956615830036093	0.654296760480278	0.146205191255097	0.883759407570915	NA
Agmo	102.529559024558	0.458177249270561	0.190458873882854	2.40564926133279	0.0161437556333779	0.18848039571964
Ago1	3640.11627616947	-0.0785483069670983	0.0598042694464292	-1.31342306651634	0.189040429105094	0.576153003617595
Ago2	2783.39964555024	0.335539540041042	0.103139841992144	3.25324853674491	0.00114093657988958	0.0452996151095425
Ago3	4376.70222133381	-0.0413695687628204	0.0617215660220353	-0.670261165247347	0.502691318630377	0.824523255339468
Ago4	1320.44928547929	-0.108856864769192	0.105033178545762	-1.03640455593528	0.300013445795282	0.689872237300406
Agpat1	4842.68504665088	-0.0705557172308352	0.0736063387533556	-0.958554907441564	0.337783018129745	0.717717335767659
Agpat2	305.45710140094	0.0896982846636912	0.105384585034028	0.851151851428062	0.394685005205211	0.755246889501462
Agpat3	5411.37431380737	0.0386370833612653	0.0497489633366311	0.776640974402298	0.437370620081039	0.783686442737638
Agpat4	4546.0878334967	0.0233487742563497	0.0586476930230926	0.398119227761544	0.690542301678579	0.908998308118891
Agpat5	2182.55990031186	0.0216980726565465	0.0560138928253122	0.387369482142853	0.698482693341875	0.912077322935952
Agps	4564.70482049135	0.023260257202986	0.0472219732849959	0.492572749186164	0.622314506912542	0.885668594622195
Agr2	1.43995305003564	3.20737105472113	1.69167478318963	1.89597379271309	0.0579635100471037	NA
Agrn	5809.49549180423	0.00602001092002209	0.0455009184101802	0.132305261747754	0.894742845691599	0.974022472186206
Agrp	2.0993874706707	-0.698260082446539	1.12910576299712	-0.618418668409826	0.536299395022427	NA
Agt	1603.1165908901	0.244129188684013	0.104782237887788	2.32987187146596	0.0198129241029546	0.209998734731777
Agtpbp1	2768.81484079476	-0.0103275591710088	0.064416766621992	-0.160324085057118	0.872625787139527	0.96748027834069
Agtr1a	81.8749837676814	0.287901072956568	0.198665487282673	1.44917507763654	0.147288695611876	0.526077084352217
Agtr1b	9.82309719061577	-0.210247480788617	0.484548934985677	-0.433903504080206	0.664358515086585	NA
Agtr2	247.106585019632	-0.0836345752011043	0.203759345393811	-0.410457616260307	0.681470288540537	0.904950988611177
Agtrap	5094.80255768788	0.0782160745532269	0.0410553555135387	1.9051369443734	0.0567622721350196	0.340717199774037
Agxt2	2.41020507203656	0.639756233450856	1.03150584377425	0.620215811003072	0.535115713402663	NA
Ahctf1	12725.1456412356	0.0818409934856005	0.059345724827933	1.37905457761094	0.167877927074938	0.553765962442918
Ahcy	5894.6822603186	0.0274295379941476	0.0524113311202982	0.523351294612026	0.60072981138799	0.87306024173915
Ahcyl1	9155.73695296148	0.0334543273585838	0.0397409331892547	0.841810311782747	0.399894139026337	0.757159422969142
Ahcyl2	3751.3767565166	-0.160226478505658	0.0541761256361205	-2.957510833865	0.00310133850405265	0.0816375228534602
Ahdc1	5174.61063577189	0.0404754673138067	0.0651530558732972	0.621236667586539	0.534443916927603	0.841140028352399
Ahi1	1961.35989744433	-0.0858033676289466	0.0716652473632489	-1.19728000370997	0.231197435707776	0.622682681733754
Ahnak	6619.93181880198	0.149928064694564	0.0815854687277683	1.83768098697624	0.066109427129716	0.364523062387406
Ahnak2	230.799029591625	0.254804015287419	0.120433376754542	2.11572590716892	0.0343681258488457	0.271155565359098
Ahr	551.142217590327	-0.0321656153817913	0.0885315753534967	-0.363323653209125	0.716363126144387	0.917732575995389
Ahrr	59.8072566275334	-0.0372836717686061	0.267250455358304	-0.139508356379111	0.889048453077953	0.971916591385908
Ahsa1	3923.36501662206	-0.00953621792953737	0.0439266899272647	-0.217093934128152	0.828135141110452	0.953476485251826
Ahsa2	1403.41140058821	-0.0146823706131532	0.058149351533683	-0.252494141824581	0.80065914160411	0.944367192661257
Ahsg	705.931514454153	0.110953060367148	0.0742573729882618	1.49416894110551	0.135131468319213	0.509599182461166
Ahsp	6.08086007539703	2.98944819581608	1.08797126783823	2.7477271543724	0.00600099241483722	NA
Aicda	0.753865536768815	0.102724018119009	1.86765350931805	0.0550016465080383	0.956137152056574	NA
Aida	3250.49630200501	0.0232725731897783	0.0582556426646348	0.399490454920453	0.689531855488081	0.908564591152422
Aif1	89.1518941643248	0.0360575577222894	0.173737291647363	0.20754069192857	0.835587616837956	0.955503407746815
Aif1l	467.860447968561	-0.0347489751153115	0.102478517394949	-0.33908545906641	0.734545352214271	0.923938272011397
Aifm1	3098.40949786108	-0.0408872720264505	0.0513343951515506	-0.796488824028064	0.425747968830374	0.776004222533818
Aifm2	1166.11166733916	0.0979742176258938	0.0622474556603757	1.57394734590349	0.115499622873685	0.473950281194426
Aifm3	1398.32947398848	-0.0701382745655373	0.0514802851828348	-1.36242979844493	0.173062284990814	0.557830509386047
Aig1	405.929514341446	-0.351607133345559	0.115318926217044	-3.04899763533866	0.00229606288925384	0.0686295252372878
Aim2	55.6707858785026	0.325365587730455	0.216788920214388	1.50084048303157	0.133396825061898	0.506500532632878
Aimp1	2333.13444007449	-0.122694863066624	0.044217967438913	-2.77477392501424	0.00552400926298174	0.112435586768655
Aimp2	1671.65412797527	-0.113713889203357	0.047888579462459	-2.37455131222885	0.0175702938834159	0.196442337774389
Aip	2039.81180279723	-0.0963903586846706	0.0586989445187128	-1.64211400179337	0.100566380459142	0.446207234253245
Aipl1	48.2096572989079	-0.136508156109941	0.232050953241304	-0.588268025634825	0.556352403739842	0.852227927633496
Aire	9.58600119867893	-0.361195721977487	0.529292028816842	-0.682412925781047	0.494977884748441	NA
Airn	108.32907201052	0.203525582539827	0.176147787989174	1.15542513966929	0.247916371986201	0.639729340362892
Ajap1	23.8254117857239	-0.0907552204297816	0.333693483139436	-0.271971809505968	0.785643695337472	0.939170693166821
Ajm1	54.1524677303642	-0.399586820848334	0.215481683131126	-1.85438880484879	0.0636835552917489	0.35724921261225
Ajuba	5496.92377891028	-0.0879655479567474	0.0687882272822922	-1.27878783088501	0.200971780352505	0.59071577611599
Ak1	294.819919498633	0.202877949610277	0.111949231149963	1.81223173688892	0.0699503971687784	0.376892330279801
Ak2	3696.86947625803	-0.169063105977549	0.0593861943153248	-2.84684189527062	0.00441552861583262	0.0996880080138898
Ak3	3874.40553870183	0.0406720171893476	0.0516254269750564	0.787829168153881	0.430796637255625	0.779185896540205
Ak4	1409.25463747018	-0.00612775386144013	0.0918846338162329	-0.0666896477347397	0.946828775875838	0.987208104497049
Ak5	91.8865637701134	0.0715426162336727	0.177771673587489	0.402441034558092	0.687359475756676	0.907600599492131
Ak6	423.506903775616	-0.196014041222366	0.0834770262034949	-2.34811959813393	0.0188684616462331	0.20482577834259
Ak7	288.606290157972	-0.301505720840862	0.149621701186805	-2.01512025628172	0.0438920502934046	0.303386072651632
Ak8	86.5852454846495	-0.319110814674548	0.167196215680682	-1.90860070232689	0.0563136212695406	0.339680690591915
Ak9	108.750284477368	-0.0309728819957121	0.258969845787484	-0.119600341505123	0.904799749184878	0.976555336989779
Akap1	2277.93425592694	0.149702078563967	0.0814071096964503	1.83893125701396	0.0659252976985832	0.364229238052788
Akap10	2942.17131018132	-0.0088913208999896	0.0417246279454638	-0.213095271013824	0.831252653122811	0.954190025131652
Akap11	10746.8762059657	0.0270586227503833	0.0734340778685619	0.368475012361631	0.712519073747656	0.916547611101051
Akap12	26582.6546883428	0.116906412195651	0.0435888216592588	2.68202735805818	0.00731774750788241	0.128725195167339
Akap13	12046.411141633	0.106247678075394	0.0611178486132631	1.73840670910556	0.0821391753633241	0.4045398358365
Akap17a	1523.41976515124	0.0523812952776471	0.506347270772423	0.103449348502936	0.917606347764178	0.979890665324031
Akap17b	1723.01420650624	0.161467496284271	0.0778279757610948	2.07467166793494	0.0380169749160667	0.283892994503095
Akap3	128.032927967219	0.398497028927111	0.167403778606435	2.38045420625764	0.0172913100766341	0.195430040178175
Akap4	9.76290224916977	0.294646542374255	0.585206939079826	0.503491197212313	0.614618967783291	NA
Akap5	480.355369026003	0.0950149281173941	0.0830729008341615	1.14375358466261	0.252725843988803	0.644559116183687
Akap6	69.486463650347	0.256431879875333	0.212494570684239	1.20676909085072	0.227521082713828	0.618373400581156
Akap7	1867.45568784347	-0.0189841251481654	0.054644672796733	-0.34741035450578	0.728283055449749	0.921797561202216
Akap8	8672.58868813739	0.00472650962903456	0.0455942844226899	0.103664520430162	0.917435583506343	0.979847616468349
Akap8l	9193.99104113369	0.0787777821964907	0.0704098362405122	1.1188462635731	0.263205731037467	0.655343092163652
Akap9	10580.1392691861	0.0951285916536982	0.053729213010991	1.77051898441614	0.0766407246956191	0.393248559509033
Akip1	686.862823255873	-0.0577015048532926	0.069153933995817	-0.834392224985826	0.404059997109868	0.760739173930376
Akirin1	6058.70622907934	-0.00223429722458946	0.0692980455049275	-0.0322418505213193	0.974279181624586	0.994245030375094
Akirin2	2715.0038619383	-0.127262153742327	0.0440945982942381	-2.88611663707926	0.00390027584948187	0.0924821495216965
Akna	568.559667332975	-0.00385060745538558	0.0981081374222181	-0.0392486042091912	0.968692182911151	0.99275571825583
Aknad1	6.86822602219285	0.614312407140647	0.619770441805705	0.991193457614474	0.321591124588211	NA
Aknaos	150.174382457463	0.0232847518080566	0.134054024704805	0.173696775306307	0.862103771934981	0.964556964525565
Akp3	27.2689840305606	-0.250337804082113	0.322885004043595	-0.77531567259876	0.438153150603274	0.784125696434637
Akr1a1	12937.7243295457	-0.0651395268036669	0.0476206709356351	-1.36788343221184	0.171348566512769	0.556542563783752
Akr1b10	850.125376580631	0.0871421221448679	0.0858267187507779	1.01532626917626	0.309950326329985	0.696607373515347
Akr1b3	19234.4872728086	-0.0460398867884929	0.0469386654550065	-0.980852061774633	0.326665700394579	0.710357091869984
Akr1b7	219.812651595779	0.0746380671095893	0.1949408215325	0.382875513311335	0.701812068012335	0.91311993009666
Akr1b8	8083.96027138385	0.144790299401207	0.0568307822848629	2.54774426076786	0.0108421920907356	0.156255805286007
Akr1c12	3.03888396402914	1.1537001745959	0.895232439242	1.28871578377203	0.197496913162238	NA
Akr1c13	48.7247477692497	0.310315449150265	0.296294298637042	1.04732170202977	0.294951230101712	0.685153722241068
Akr1c14	401.995049696489	-0.145520782918655	0.110470703344452	-1.31727940995285	0.187744984321924	0.574029197660918
Akr1c19	13.4069701093218	0.507507039413962	0.509408201816086	0.996267899897674	0.319119996093018	0.704050533979939
Akr1cl	6700.93822315186	-0.113419052492134	0.0670127017514738	-1.69250081742361	0.0905505243880619	0.423913346522967
Akr1d1	0.685599334741177	1.09448344863657	2.10539222763154	0.519847767210485	0.603169683267969	NA
Akr1e1	898.175057823851	-0.0874520524888983	0.071087766394432	-1.23019834388478	0.218622839910771	0.609130279393644
Akr7a5	2497.62388966115	-0.0630337055070109	0.0783123946795655	-0.804900753768658	0.420876953401761	0.771956967463799
Akt1	9077.68848431283	-0.0243673658374037	0.0384501863843124	-0.633738562249091	0.526251454203735	0.837052797142871
Akt1s1	3387.82028640169	0.0171627879638621	0.09755883545034	0.175922435775675	0.860354879033697	0.964061161696998
Akt2	8773.41177636628	0.0443773303678557	0.0513644124574989	0.863970368678419	0.387604168405167	0.751975325446059
Akt3	4107.50871211793	-0.0697494037784937	0.0596749254141774	-1.1688226385604	0.242475097349312	0.634282313225383
Aktip	1999.53029331717	-0.092541752623409	0.0565311580988161	-1.6370043660108	0.101629557305961	0.448384101380015
Alad	6683.83125179526	0.00821163527426209	0.0691959322101452	0.118672225548226	0.905535041820354	0.976890523539781
Alas1	4349.72017962369	0.42024908600784	0.282681986826897	1.4866496826527	0.137107358634177	0.511012550341196
Alas2	168.869192950819	-0.463208961791847	0.292291434624617	-1.58475037897274	0.113023060562595	0.469547147065195
Alb	7.46425835427359	-1.00290579787762	0.62562464400769	-1.60304714253758	0.108924246433042	NA
Albfm1	5.22596554966377	0.527755655219747	0.689050112134971	0.76591766828763	0.443725292299856	NA
Alcam	3728.4410522389	0.0622575185591127	0.062822380670232	0.991008584757646	0.321681388375983	0.706313328617848
Aldh16a1	2012.62505012187	-0.0634437369073184	0.0710943015667676	-0.89238849681554	0.372184734648724	0.743052889901338
Aldh18a1	2095.9483085798	-0.0378398473991307	0.0532848920981175	-0.710142141781075	0.477615995585695	0.810339725106204
Aldh1a1	38255.8666125666	0.0417327065380201	0.0440225285234782	0.947985223424028	0.343136976763294	0.721173836313352
Aldh1a2	6295.75287408345	-0.265918185270099	0.088101129872002	-3.01832888700109	0.00254172895300842	0.0731076537080464
Aldh1a3	645.588784416228	0.226681880887808	0.0981056701110696	2.31058898666276	0.0208555681506769	0.21462105926871
Aldh1a7	1052.94608917157	0.0596213010889187	0.0834415641373816	0.714527606298892	0.474900991875814	0.808491696013599
Aldh1b1	2223.36463526275	0.135736256253659	0.0932348107459188	1.45585382935526	0.145433031409016	0.524246498068484
Aldh1l1	833.679848088574	0.0894416985911436	0.099618419276165	0.897842981659755	0.369269266271738	0.740308836282412
Aldh1l2	67.1054842821007	0.25128256742459	0.19881833977511	1.26388022206012	0.206273021609463	0.596324165861061
Aldh2	16038.0545729407	0.0713333713473253	0.0636690887476551	1.12037682257471	0.262553217440918	0.65433823661288
Aldh3a1	385.299716911195	0.149550591192056	0.15540549074735	0.962325014855408	0.335886367252273	0.716640672245109
Aldh3a2	5431.05152517293	0.00382366652134384	0.0402407393169556	0.0950197880617147	0.924299109433012	0.980546184568591
Aldh3b1	470.611935833679	-0.139728198515666	0.13293645452721	-1.05109015440957	0.293217185543241	0.683022688187826
Aldh3b2	2.84828228806737	0.111131059746407	1.16117591439414	0.0957056190787348	0.923754378009759	NA
Aldh4a1	1350.68409879256	0.0715612298050056	0.053484972896195	1.33796888976449	0.180906578374872	0.566986594899196
Aldh5a1	1677.63937111926	0.0937015252482485	0.0804896943787173	1.16414313623018	0.244366009964537	0.636513955740016
Aldh6a1	4846.65936913842	0.197739107772304	0.0672822626765402	2.93894854165259	0.00329327746897011	0.0843959685641365
Aldh7a1	4253.95230962253	0.0871698467179402	0.0563582255223218	1.5467102789355	0.121933123367722	0.485494347230591
Aldh8a1	2.94219841710591	-0.0539630921905401	0.908251774305458	-0.0594142436240279	0.952622168330026	NA
Aldh9a1	4887.91888821671	-0.0406551353686662	0.0403944658299911	-1.00645310027795	0.314197661360441	0.699568849108437
Aldoa	19639.5626877136	-0.0400375826904235	0.0690455747726936	-0.57987181397551	0.562001064523491	0.855112133178254
Aldoart2	13.2562763734268	0.190893976558258	0.470489955800309	0.40573443535802	0.684937737599471	0.90663068077574
Aldob	6.42642766798006	-0.598989250116111	0.700392207695116	-0.855219751926272	0.392429503414213	NA
Aldoc	652.2548126944	-0.0178014517473258	0.0747511532242265	-0.238142837662021	0.811770310640921	0.948424356388342
Alg1	2384.8976259617	-0.00375432783159529	0.058394611727158	-0.0642923674043241	0.948737430811921	0.987541366008901
Alg10b	2753.90037129847	0.0959595861989207	0.0754208407500139	1.27232188403976	0.20325877620399	0.592703879897529
Alg11	1526.19182492822	-0.0355371755514457	0.0601349316329049	-0.590957278680937	0.554549045910182	0.851468586608441
Alg12	765.373455172162	-0.0290189346555283	0.0713870988362915	-0.406501106342422	0.684374444244026	0.906260509110477
Alg13	3489.81621131891	-0.0784697529220979	0.056551195585861	-1.38758786811073	0.165262577786733	0.550375274407656
Alg14	797.255971300889	0.0378490920010774	0.0662066660184544	0.571680984366851	0.567538119328832	0.858098183509795
Alg2	2342.36939251119	-0.0336055824530622	0.0505878400562215	-0.664301587411405	0.506497305254696	0.826037605445732
Alg3	1054.21715214099	-0.0564055376497899	0.0779296465524158	-0.723800763190314	0.46918806073835	0.804647247421535
Alg5	1550.94213027734	-0.00294904812461971	0.0547293660775466	-0.0538842003110573	0.95702742470199	0.990009816974004
Alg6	550.673570263355	-0.11258761207617	0.0758449014190832	-1.4844453611201	0.137690808318598	0.511791990380563
Alg8	1308.68383385188	-0.138964810996869	0.0951745818502915	-1.46010424522231	0.144261426076594	0.523043796525144
Alg9	1125.35469695047	-0.0575065031482405	0.0547051629784113	-1.05120796680443	0.293163084960423	0.683022688187826
Alk	8.68169572320281	-0.636263295266392	0.565902569246747	-1.1243336394696	0.260871512588329	NA
Alkal2	5.52444846858764	0.272534341106554	0.666334673760569	0.40900519189323	0.682535851009909	NA
Alkbh1	1097.23644837348	-0.036782796477084	0.0645117514578809	-0.570172032937272	0.568561022710438	0.858487019355987
Alkbh2	544.411613248022	-0.0462604252485511	0.090017279108913	-0.513906060108527	0.607317670367865	0.877268420063488
Alkbh3	1348.39353366339	-0.0315039983105492	0.072636349505314	-0.433722213810379	0.664490173566358	0.898528619679271
Alkbh3os1	1.85375492815909	0.806916902822004	1.24956743967037	0.645756985341155	0.518436749203679	NA
Alkbh4	573.036587173587	-0.0706451349056641	0.0954074392033725	-0.740457300767454	0.45902256097938	0.797799431307451
Alkbh5	8853.63375433865	-0.0939309909534913	0.0405943323309426	-2.31389422020112	0.0206735252419683	0.214023560379973
Alkbh6	1031.62047934269	-0.0865778932480439	0.0760969309375278	-1.13773173479388	0.255232517786239	0.647940819891442
Alkbh7	401.368750438985	-0.152931275553521	0.112118341190054	-1.3640165732945	0.172562349611403	0.55754489052381
Alkbh8	1518.01240800121	0.0419796099980023	0.0780462091126837	0.53788147400461	0.590658879157512	0.868754866226876
Alms1	7013.88553304288	0.0250393768830437	0.0694182297557824	0.360703189509928	0.718321340131299	0.91876328204767
Alms1-ps2	4.00167497288802	0.386054904175954	0.82045947257973	0.470535007612381	0.637972829100025	NA
Alox12	147.714338910321	0.191826895606447	0.178277116342507	1.07600402980441	0.281925454150199	0.672818204457025
Alox12b	122.204893632951	0.1007084414587	0.150521118888799	0.669065192991962	0.503453892181373	0.824530999548172
[truncated: 24,876 more rows]
