# Supplementary material for: An ultra-conserved poison exon in the Tra2b gene encoding a splicing activator is essential for male fertility and meiotic cell division
Source: EMBO J. 2025 Jan 2;44(3):877–902. doi: 10.1038/s44318-024-00344-6 (PMC11791180; doi:10.1038/s44318-024-00344-6)
Supplement: Supplementary file 12 — Source data Fig. 4 [file 44318_2024_344_MOESM12_ESM.zip]

Archive with 20 entries (19 files):
- Figure 4/
- __MACOSX/._Figure 4
- Figure 4/Rpgr.pdf
- __MACOSX/Figure 4/._Rpgr.pdf
- Figure 4/Readme for Figure 4.txt
- __MACOSX/Figure 4/._Readme for Figure 4.txt
- Figure 4/Dalgliesh_et_al_Figure_4_source_data.xlsx
- __MACOSX/Figure 4/._Dalgliesh_et_al_Figure_4_source_data.xlsx
- Figure 4/map7d2.pdf
- __MACOSX/Figure 4/._map7d2.pdf
- Figure 4/Ggnbp2.pdf
- __MACOSX/Figure 4/._Ggnbp2.pdf
- Figure 4/Slc4a1ap.pdf
- __MACOSX/Figure 4/._Slc4a1ap.pdf
- Figure 4/Individual PSI values for Figure panels 2B and Figure panels 2D.xlsx
- __MACOSX/Figure 4/._Individual PSI values for Figure panels 2B and Figure panels 2D.xlsx
- Figure 4/Tra2a.pdf
- __MACOSX/Figure 4/._Tra2a.pdf
- Figure 4/PHF7 Fig3.pdf
- __MACOSX/Figure 4/._PHF7 Fig3.pdf
