# Supplementary material for: An ultra-conserved poison exon in the Tra2b gene encoding a splicing activator is essential for male fertility and meiotic cell division
Source: EMBO J. 2025 Jan 2;44(3):877–902. doi: 10.1038/s44318-024-00344-6 (PMC11791180; doi:10.1038/s44318-024-00344-6)
Supplement: Supplementary file 12 — Source data Fig. 4 [file 44318_2024_344_MOESM12_ESM.zip › Figure 4/Readme for Figure 4.txt]

Description of original electrophoretograms for EMBOJ-2024-119640 
P12 means 12 day old mouse, P14 means 14 day old mouse.

Part B
Ggnbp2  Qiaxcel electrophoretogram containing biological replicate values from P12 wild type (WT) and Tra2b-cPEko (KO) mouse testis
Rpgr  Qiaxcel electrophoretogram containing biological replicate values from  wild type (WT) and Tra2b-cPEko (KO) mouse testis. E1-E8 are P12, E9-H12
are P14.
Map7d2 Rpgr  Qiaxcel electrophoretogram containing biological replicate values from P12 wild type (WT) and Tra2b-cPEko (KO) mouse testis. C1-C8 are P12, C10-G12
are P14. 
Tra2b  Qiaxcel electrophoretogram containing biological replicate values from P12 wild type (WT) and Tra2b-cPEko (KO) mouse testis


Part D
Phf7   Qiaxcel electrophoretogram containing biological replicate values from P12 and P14 wild type (WT) and Tra2b-cPEko (KO) mouse testis. F1-F8 are P12, 
F9-H12 are P14, analysed for splicing inclusion of Phf7 exon 9
Slc4a1ap Qiaxcel electrophoretogram containing biological replicate values from  wild type (WT) and Tra2b-cPEko (KO) mouse testis. B1-B8 are from P12 testis, B9-G8
B9-G8 are from P14 testis.
