# Supplementary material for: An ultra-conserved poison exon in the Tra2b gene encoding a splicing activator is essential for male fertility and meiotic cell division
Source: EMBO J. 2025 Jan 2;44(3):877–902. doi: 10.1038/s44318-024-00344-6 (PMC11791180; doi:10.1038/s44318-024-00344-6)
Supplement: Supplementary file 12 — Source data Fig. 4 [file 44318_2024_344_MOESM12_ESM.zip › Figure 4/Dalgliesh_et_al_Figure_4_source_data.xlsx]

## Sheet: T12_formatted_output
intron	logef	KO12	WT12	deltapsi	gene	p.adjust
chrNC_000080.7:119270199:119272254:clu_16282_-	1.01808	0.105342	0.474254	0.368912	Uggt2	0.0318491			no clear change
chrNC_000072.7:49229449:49240772:clu_11934_-	0.910164	0.330138	0.668002	0.337864	Tra2a	4.99459e-07			tags
chrNC_000086.8:158266082:158272273:clu_24908_+	0.693396	0.44275	0.692137	0.249387	Map7d2	0.000363459
chrNC_000071.7:77039642:77044224:clu_9907_-	0.680332	0.429802	0.672108	0.242307	Aasdh	0.0440686
chrNC_000071.7:146397950:146403608:clu_4433_+	0.499733	0.482959	0.717334	0.234375	Wasf3	0.0106782
chrNC_000075.7:111094033:111097286:clu_11746_-	0.840221	0.647551	0.8663	0.218748	Mlh1	0.00708406
chrNC_000072.7:122774838:122778545:clu_12195_-	0.576507	0.201209	0.4186	0.217391	Slc2a3	0.0379197
chrNC_000080.7:118374752:118377149:clu_2005_+	0.628532	0.355027	0.570373	0.215346	Gpr180	0.00682214
chrNC_000077.7:84744993:84749266:clu_19185_-	0.696711	0.555579	0.759909	0.20433	Ggnbp2	5.38458e-05			tags
chrNC_000070.7:109082719:109092971:clu_15315_+	9.00629	1.49451e-06	0.196973	0.196971	Calr4	0.00597281
chrNC_000086.8:10032515:10044510:clu_16338_-	0.618906	0.208914	0.402999	0.194085	Rpgr	0.00183443
chrNC_000068.8:158252023:158262734:clu_6799_+	0.631319	0.620925	0.804934	0.184009	Ralgapb	0.0194568
chrNC_000074.7:12909479:12911912:clu_17351_+	0.62813	0.261032	0.430513	0.169481	Atp11a	0.0103163
chrNC_000084.7:3295416:3299162:clu_18014_-	0.479725	0.302309	0.468558	0.166249	Crem	0.0496171
chrNC_000067.7:25942083:25947273:clu_8957_-	2.42386	0.0144595	0.177971	0.163512	Gm31076	0.00194462
chrNC_000082.7:95805908:95811020:clu_4856_-	2.48926	0.00678389	0.161641	0.154857	Brwd1	0.000552094
chrNC_000069.7:22247332:22254484:clu_13777_+	1.64606	0.834462	0.983482	0.14902	Tbl1xr1	0.0148343
chrNC_000068.8:22825651:22829835:clu_5927_+	1.07003	0.807307	0.954246	0.14694	Pdss1	0.0313596
chrNC_000077.7:30169772:30217948:clu_18760_-	0.524321	0.704856	0.84938	0.144524	Sptbn1	0.0148851
chrNC_000070.7:134563760:134565160:clu_1396_-	0.306553	0.645958	0.782701	0.136743	Maco1	0.0111201
chrNC_000071.7:31703610:31705955:clu_3725_+	1.51777	0.0172588	0.153319	0.136061	Slc4a1ap	1.18241e-06
chrNC_000085.7:34947517:34950259:clu_19924_+	0.637857	0.107932	0.23958	0.131648	Kif20b	0.0267166
chrNC_000071.7:31701257:31703524:clu_3725_+	1.50258	0.0167792	0.146811	0.130032	Slc4a1ap	1.18241e-06
chrNC_000083.7:80688906:80693796:clu_21586_+	0.461445	0.143492	0.273283	0.129791	Arhgef33	0.0391035
chrNC_000076.7:45345314:45352444:clu_4970_-	0.708641	0.138659	0.262024	0.123365	Lin28b	0.0255985
chrNC_000069.7:119519854:119533964:clu_20496_-	0.751389	0.762898	0.884749	0.121851	Ptbp2	0.00501077
chrNC_000075.7:8112192:8120643:clu_11152_-	1.25423	0.871214	0.988111	0.116897	Cep126	0.0411098
chrNC_000071.7:41946292:41951570:clu_9830_-	0.311878	0.307148	0.415229	0.108082	Bod1l	0.011701
chrNC_000072.7:112626798:112642239:clu_12112_-	0.279006	0.496994	0.601066	0.104072	Rad18	0.0164706
chrNC_000080.7:59818823:59823488:clu_16131_-	0.263118	0.630006	0.729938	0.0999319	Cdadc1	0.0145721
chrNC_000069.7:67281595:67291884:clu_13910_+	1.1476	0.876278	0.975375	0.0990968	Mlf1	0.00501077
chrNC_000070.7:131588174:131589087:clu_15505_+	0.127506	0.497784	0.596473	0.0986891	Mecr	0.028565
chrNC_000084.7:3276729:3287904:clu_18013_-	0.876472	0.107444	0.205606	0.0981619	Crem	0.0148343
chrNC_000068.8:29510075:29569145:clu_6043_+	0.94976	0.883756	0.980697	0.0969413	Rapgef1	0.0338831
chrNC_000084.7:32226282:32240294:clu_8678_+	0.549812	0.109328	0.203603	0.0942752	Iws1	0.0428988
chrNC_000083.7:49419877:49420462:clu_10959_-	0.979398	0.0341129	0.124342	0.0902296	1700008K24Rik	0.022488
chrNC_000083.7:49419877:49420201:clu_10959_-	-0.163045	0.522057	0.607102	0.0850459	1700008K24Rik	0.022488
chrNC_000083.7:80693870:80695636:clu_21586_+	0.368346	0.114235	0.198221	0.0839866	Arhgef33	0.0391035
chrNC_000067.7:42890586:42901629:clu_23912_+	0.531096	0.865236	0.948907	0.0836712	Mrps9	0.00501077
chrNC_000079.7:85369657:85371577:clu_682_-	0.344418	0.822232	0.902065	0.0798328	Rasa1	0.0316186
chrNC_000084.7:82700412:82709703:clu_18228_-	0.860464	0.101369	0.180955	0.0795858	Zfp236	0.0265292
chrNC_000077.7:102176544:102178134:clu_7823_+	0.527622	0.418275	0.495846	0.0775708	Tmub2	0.0239704
chrNC_000067.7:156735348:156767059:clu_9435_-	0.613263	0.655624	0.733088	0.0774647	Ralgps2	0.00593507
chrNC_000082.7:43993873:44019267:clu_18525_+	0.8553	0.250549	0.327731	0.0771828	Usf3	0.0409608
chrNC_000070.7:3939526:3941246:clu_14870_+	0.478986	0.869388	0.945501	0.0761131	Chchd7	0.0149245
chrNC_000083.7:80688906:80733517:clu_21586_+	0.130645	0.206282	0.282217	0.0759342	Arhgef33	0.0391035
chrNC_000071.7:102000442:102003255:clu_9974_-	0.494164	0.0511014	0.126401	0.0752997	Wdfy3	0.0318491
chrNC_000077.7:51931447:51975198:clu_7210_+	0.603139	0.113429	0.188489	0.0750595	Cdkl3	0.0270227
chrNC_000067.7:93757618:93763009:clu_24167_+	0.507983	0.0894744	0.162466	0.0729918	D2hgdh	0.0379075
chrNC_000067.7:91439169:91443836:clu_24139_+	1.79015	0.010035	0.0829909	0.0729559	Traf3ip1	0.0313596
chrNC_000080.7:30960439:30961077:clu_15968_-	0.295617	0.269788	0.341359	0.0715715	Phf7	0.00988897
chrNC_000087.8:90804686:90827618:clu_20605_+	-0.236773	0.346217	0.417442	0.0712251	Erdr1_1	1.04839e-05
chrNC_000070.7:144784132:144789075:clu_1477_-	0.980965	0.906015	0.976738	0.0707231	Vps13d	0.0204544
chrNC_000067.7:93760511:93763009:clu_24167_+	0.15643	0.251429	0.32122	0.0697909	D2hgdh	0.0379075
chrNC_000071.7:31703610:31705958:clu_3725_+	1.21907	0.0124499	0.0820406	0.0695906	Slc4a1ap	1.18241e-06
chrNC_000084.7:3288092:3295040:clu_18013_-	0.577971	0.161844	0.22978	0.0679363	Crem	0.0148343
chrNC_000072.7:147434861:147435527:clu_2578_+	0.507448	0.0456163	0.113254	0.0676376	Ccdc91	0.0194568
chrNC_000069.7:88262014:88262885:clu_13971_+	0.851692	0.403609	0.471046	0.0674367	Smg5	0.0333627
chrNC_000067.7:91443898:91446016:clu_24139_+	0.566854	0.0469649	0.114292	0.0673267	Traf3ip1	0.0313596
chrNC_000074.7:122332814:122332926:clu_8517_-	0.929003	0.0134952	0.0806292	0.067134	Zcchc14	0.0327409
chrNC_000074.7:108065580:108071418:clu_17858_+	0.36492	0.214005	0.280711	0.0667056	Nfat5	0.0148851
chrNC_000068.8:37692285:37695084:clu_23099_-	0.271609	0.0880509	0.153447	0.0653961	Dennd1a	0.0270227
chrNC_000070.7:117539190:117539374:clu_1180_-	1.96096	0.00649126	0.0709708	0.0644795	Dmap1	0.0133245
chrNC_000077.7:70581378:70586690:clu_19073_-	0.348832	0.473023	0.537075	0.0640521	Inca1	0.00349031
chrNC_000080.7:118374752:118377174:clu_2005_+	0.817646	0.0635748	0.1234	0.0598248	Gpr180	0.00682214
chrNC_000084.7:89100108:89108551:clu_8903_+	0.439295	0.359528	0.419058	0.05953	Rttn	0.0209866
chrNC_000069.7:94685375:94685511:clu_20309_-	0.121793	0.546513	0.605916	0.0594028	Cgn	0.032119
chrNC_000077.7:51926847:51931388:clu_7210_+	1.12556	0.032438	0.0908865	0.0584484	Cdkl3	0.0270227
chrNC_000080.7:30961193:30961588:clu_15968_-	0.300961	0.213955	0.272165	0.0582101	Phf7	0.00988897
chrNC_000084.7:82701741:82703362:clu_18228_-	0.545026	0.191362	0.249188	0.0578261	Zfp236	0.0265292
chrNC_000069.7:102839011:102841521:clu_20412_-	0.678243	0.0432613	0.100476	0.0572146	Sycp1	0.00501077
chrNC_000072.7:122774838:122778181:clu_12195_-	0.768314	0.0367197	0.0925447	0.055825	Slc2a3	0.0379197
chrNC_000086.8:149428517:149433430:clu_16666_-	6.33774	4.34917e-06	0.0552571	0.0552527	Tro	0.00167791
chrNC_000077.7:51924438:51926774:clu_7210_+	0.409551	0.146213	0.200204	0.0539909	Cdkl3	0.0270227
chrNC_000085.7:58501133:58514280:clu_20082_+	0.418483	0.137516	0.191238	0.0537217	Ccdc172	0.0148851
chrNC_000077.7:117638122:117640070:clu_7944_+	0.664794	0.911853	0.965566	0.0537129	Tnrc6c	0.0194568
chrNC_000081.7:102222531:102223625:clu_22016_+	7.42917	1.99351e-08	0.0535325	0.0535324	Espl1	0.00214216
chrNC_000067.7:91435290:91439074:clu_24139_+	0.131656	0.0900452	0.141807	0.0517617	Traf3ip1	0.0313596
chrNC_000080.7:65294372:65296434:clu_16154_-	1.1297	0.0064016	0.058119	0.0517174	Extl3	0.0497855
chrNC_000074.7:34007072:34017252:clu_17456_+	-0.322428	0.22495	0.27617	0.0512204	Tex15	0.0440686
chrNC_000086.8:148713268:148744868:clu_24847_+	7.99488	6.12357e-09	0.0511079	0.0511079	Gm15091	0.0330438
chrNC_000067.7:128089980:128090506:clu_24202_+	0.494851	0.0580371	0.109052	0.051015	R3hdm1	0.00180118
chrNC_000068.8:91516886:91518986:clu_23277_-	0.117347	0.302201	0.35317	0.0509683	Atg13	0.0337273
chrNC_000080.7:65904195:65905182:clu_1931_+	0.0715406	0.0150637	0.0656772	0.0506135	Scara5	0.0318491
chrNC_000072.7:147412400:147434774:clu_2578_+	0.0411749	0.0901874	0.140469	0.0502813	Ccdc91	0.0194568
chrNC_000083.7:29854996:29860190:clu_21213_+	0.160585	0.208039	0.258007	0.0499674	Rnf8,Cmtr1,Gm28043	0.0267166
chrNC_000086.8:133619857:133620376:clu_24747_+	2.71283	0.524418	0.573643	0.0492251	Armcx1	0.00328517
chrNC_000080.7:65905215:65908006:clu_1931_+	1.43602	0.00303217	0.0517395	0.0487074	Scara5	0.0318491
chrNC_000083.7:85330507:85331124:clu_21599_+	0.477908	0.045559	0.0931915	0.0476325	Ppm1b	0.0355711
chrNC_000071.7:38273541:38284276:clu_3815_+	1.45871	0.00629472	0.053471	0.0471763	Stx18	0.0204544
chrNC_000074.7:72994087:73000483:clu_17628_+	0.57093	0.853729	0.900647	0.0469176	Ap1m1	0.0298332
chrNC_000068.8:37695212:37706928:clu_23099_-	0.157396	0.0838481	0.130351	0.0465034	Dennd1a	0.0270227
chrNC_000083.7:15205177:15206036:clu_21017_+	0.216804	0.290127	0.336409	0.0462823	9030025P20Rik	0.0194568
chrNC_000070.7:155941277:155942450:clu_15833_+	-0.0271117	0.484932	0.530814	0.0458814	Dvl1	0.00103149
chrNC_000071.7:129631772:129636533:clu_4211_+	0.622048	0.171524	0.215178	0.043654	Sfswap	0.00680449
chrNC_000068.8:48807350:48817108:clu_23124_-	0.534224	0.438272	0.481419	0.0431465	Orc4	0.0438503
chrNC_000082.7:44019384:44020977:clu_18525_+	0.670758	0.486299	0.528912	0.0426131	Usf3	0.0409608
chrNC_000084.7:89093642:89108551:clu_8903_+	1.40216	0.0204918	0.0625587	0.042067	Rttn	0.0209866
chrNC_000080.7:52439780:52439961:clu_16050_-	0.244347	0.347192	0.388025	0.0408326	Chd8	0.0275421
chrNC_000078.7:85111875:85116393:clu_14639_+	0.600768	0.931526	0.972259	0.0407328	Ylpm1	0.032119
chrNC_000082.7:22073867:22077736:clu_4667_-	0.59194	0.016711	0.0568219	0.0401109	Tra2b	4.96889e-05
chrNC_000076.7:71098092:71099415:clu_5058_-	1.33319	0.0049212	0.0447751	0.0398539	Ube2d1	0.0162619
chrNC_000082.7:22078011:22084491:clu_4667_-	-0.186797	0.0703393	0.109777	0.0394377	Tra2b	4.96889e-05
chrNC_000075.7:108377468:108378393:clu_22655_+	-2.31454	0.113696	0.152513	0.0388169	Usp19	0.000440914
chrNC_000085.7:5654638:5655400:clu_5542_-	0.883033	0.00786294	0.0465312	0.0386683	Kat5	0.0262554
chrNC_000082.7:18714677:18715204:clu_18354_+	0.468102	0.0489184	0.0871701	0.0382517	Hira	0.0196108
chrNC_000082.7:49557157:49578758:clu_18539_+	0.754727	0.950416	0.9886	0.038184	Ift57,Gm52251	0.0390871
chrNC_000071.7:123883174:123887352:clu_10195_-	0.266244	0.678569	0.716564	0.0379952	Rsrc2	0.0148851
chrNC_000083.7:15267924:15268782:clu_21026_+	0.282251	0.283541	0.321438	0.0378964	Ermard	0.0327409
chrNC_000067.7:128090595:128095630:clu_24202_+	0.133956	0.121984	0.159771	0.0377866	R3hdm1	0.00180118
chrNC_000077.7:94188746:94190782:clu_19249_-	0.233996	0.860547	0.898157	0.0376103	Luc7l3	0.0475313
chrNC_000067.7:34867928:34875814:clu_8972_-	0.657461	0.325169	0.362059	0.0368894	Fam168b	0.000226818
chrNC_000078.7:85316248:85326765:clu_235_-	2.34944	0.00346928	0.0400703	0.036601	Mlh3,Acyp1	0.00580339
chrNC_000067.7:128081136:128089939:clu_24202_+	0.379759	0.0540023	0.0904393	0.0364369	R3hdm1	0.00180118
chrNC_000075.7:102466186:102467527:clu_11619_-	0.273458	0.15193	0.188159	0.0362285	Cep63	0.0194568
chrNC_000070.7:116462960:116467600:clu_1154_-	0.0133094	0.436406	0.472007	0.0356018	Nasp	0.0143791
chrNC_000076.7:43036840:43049972:clu_4967_-	0.628081	0.923061	0.958566	0.0355048	Sobp	0.00897767
chrNC_000082.7:43993873:44020977:clu_18525_+	1.05944	0.0569706	0.0913973	0.0344268	Usf3	0.0409608
chrNC_000077.7:32191935:32198145:clu_18774_-	1.11856	0.961435	0.995736	0.0343004	Nprl3	0.0428988
chrNC_000068.8:180829529:180829797:clu_6971_+	1.70185	0.00297198	0.0368737	0.0339017	Ppdpf	0.0275171
chrNC_000074.7:46521274:46533259:clu_8147_-	1.40321	0.963943	0.997745	0.0338016	Snx25	0.0250362
chrNC_000080.7:30961694:30962231:clu_15969_-	-0.244463	0.403229	0.436891	0.0336625	Phf7	0.0106782
chrNC_000067.7:25942083:25942583:clu_8957_-	-0.0442612	0.766946	0.799963	0.0330167	Gm31076	0.00194462
chrNC_000080.7:74969828:74973403:clu_1967_+	6.44538	2.13336e-06	0.0326177	0.0326156	Esd	0.0303763
chrNC_000071.7:137810362:137815720:clu_4304_+	0.446272	0.0366178	0.0691064	0.0324886	Zcwpw1	0.00180118
chrNC_000073.7:128045670:128045766:clu_3467_-	0.17774	0.0506781	0.0822761	0.0315981	Tial1	0.0476412
chrNC_000070.7:53059362:53060333:clu_986_-	0.557087	0.293321	0.324843	0.0315222	Abca1	0.0106782
chrNC_000070.7:156327134:156327979:clu_15851_+	1.96499	0.00180251	0.0332693	0.0314668	Noc2l	0.00501077
chrNC_000084.7:89093642:89100018:clu_8903_+	0.36855	0.364904	0.396274	0.0313702	Rttn	0.0209866
chrNC_000087.8:2839635:2840911:clu_20593_+	0.993537	0.453642	0.484673	0.0310314	Rbmy	0.0194568
chrNC_000080.7:70478430:70483302:clu_16186_-	0.719944	0.959891	0.990196	0.0303051	Ppp3cc	0.0496171
chrNC_000068.8:156014942:156016017:clu_23635_-	0.0253537	0.157936	0.188213	0.0302771	Rbm39	0.032119
chrNC_000075.7:66854979:66856611:clu_22421_+	0.323338	0.886198	0.916111	0.0299136	Rps27l	0.0313596
chrNC_000070.7:129514938:129515155:clu_1323_-	2.60985	0.00122727	0.0310857	0.0298585	Ccdc28b	0.0106782
chrNC_000083.7:85312994:85330460:clu_21599_+	0.311685	0.0407676	0.07062	0.0298524	Ppm1b	0.0355711
chrNC_000076.7:45346400:45352444:clu_4970_-	0.187851	0.242917	0.272693	0.0297764	Lin28b	0.0255985
chrNC_000068.8:125684631:125686730:clu_23444_-	1.00651	0.673453	0.703198	0.0297451	Cops2	0.0148851
chrNC_000075.7:102467732:102471707:clu_11619_-	0.259291	0.133445	0.162941	0.0294957	Cep63	0.0194568
chrNC_000077.7:76130398:76131699:clu_19115_-	2.34389	0.47411	0.503511	0.0294004	Glod4	0.000440914
chrNC_000087.8:90796988:90804565:clu_20605_+	0.0982045	0.0428646	0.072248	0.0293834	Erdr1_1	1.04839e-05
chrNC_000078.7:85319601:85326765:clu_235_-	-0.0581684	0.727899	0.756906	0.0290078	Mlh3,Acyp1	0.00580339
chrNC_000083.7:15202651:15205080:clu_21017_+	0.195813	0.214086	0.243082	0.0289954	9030025P20Rik	0.0194568
chrNC_000077.7:102207299:102210150:clu_19406_-	0.113116	0.0429843	0.0711214	0.0281371	Ubtf	0.0428988
chrNC_000080.7:59822598:59823488:clu_16131_-	0.491856	0.0612354	0.0891834	0.0279479	Cdadc1	0.0145721
chrNC_000079.7:81931476:81932762:clu_20846_+	1.74604	0.00311194	0.0310283	0.0279164	Cetn3	0.0267166
chrNC_000070.7:116462960:116469169:clu_1154_-	0.196032	0.0926558	0.120306	0.02765	Nasp	0.0143791
chrNC_000086.8:133619741:133620376:clu_24747_+	2.68909	0.399111	0.426332	0.0272215	Armcx1	0.00328517
chrNC_000067.7:156735348:156766300:clu_9435_-	0.8024	0.0774508	0.104633	0.0271823	Ralgps2	0.00593507
chrNC_000077.7:95965859:95966453:clu_19269_-	0.653392	0.604599	0.631308	0.0267094	Atp5g1	4.18778e-05
chrNC_000071.7:92479771:92480758:clu_3924_+	0.938723	0.00757002	0.0340202	0.0264502	Art3	0.00753264
chrNC_000073.7:128045824:128046005:clu_3467_-	0.194803	0.0402256	0.0664303	0.0262047	Tial1	0.0476412
chrNC_000073.7:28310548:28311013:clu_2803_-	0.172666	0.013668	0.03986	0.026192	Acp7	0.0211897
chrNC_000073.7:28310548:28313636:clu_2803_-	0.779621	0.00596105	0.0318972	0.0259361	Acp7	0.0211897
chrNC_000084.7:77237794:77240337:clu_8881_+	0.727836	0.105179	0.13093	0.0257512	Pias2	0.0148343
chrNC_000077.7:53153243:53153707:clu_18844_-	7.79765	4.45212e-09	0.0257159	0.0257159	Hspa4	0.000226818
chrNC_000071.7:92480841:92504769:clu_3924_+	1.9975	0.00214698	0.0278156	0.0256686	Art3	0.00753264
chrNC_000079.7:100787953:100790699:clu_20906_+	0.061282	0.646693	0.672116	0.0254226	Ak6,Taf9	0.0225831
chrNC_000084.7:82700412:82701689:clu_18228_-	0.375675	0.255458	0.280829	0.0253713	Zfp236	0.0265292
chrNC_000075.7:109662363:109664391:clu_22685_+	2.45263	0.00117076	0.0264449	0.0252741	Nme6	0.0225831
chrNC_000087.8:90804453:90804565:clu_20605_+	0.811633	0.0102958	0.0354182	0.0251224	Erdr1_1	1.04839e-05
chrNC_000069.7:32617628:32617942:clu_13801_+	0.579883	0.593228	0.61815	0.0249218	Mfn1	0.0374531
chrNC_000068.8:119629525:119632029:clu_6467_+	0.278065	0.0235046	0.0482561	0.0247516	Tyro3	0.0475313
chrNC_000075.7:108911157:108911395:clu_11720_-	2.18834	0.00144985	0.026159	0.0247091	Tma7	0.00103149
chrNC_000075.7:7205400:7206720:clu_22052_+	0.251069	0.3293	0.353341	0.0240407	Dcun1d5	0.0221842
chrNC_000068.8:75495494:75495596:clu_6312_+	1.93401	0.000522535	0.0244048	0.0238823	Hnrnpa3	0.0143209
chrNC_000082.7:18713586:18714653:clu_18354_+	0.0514607	0.134392	0.157879	0.0234866	Hira	0.0196108
chrNC_000087.8:3780893:3782324:clu_20598_+	1.08776	0.452468	0.475937	0.0234689	Gm3376	0.0106782
chrNC_000076.7:45345314:45346147:clu_4970_-	0.276776	0.103339	0.126795	0.0234556	Lin28b	0.0255985
chrNC_000078.7:83679191:83685902:clu_14612_+	0.144079	0.0794344	0.102566	0.023132	Rbm25	0.00702365
chrNC_000068.8:121729333:121731663:clu_6516_+	0.168904	0.4691	0.492008	0.0229089	Golm2	0.00607442
chrNC_000070.7:53051009:53059257:clu_986_-	0.537325	0.264471	0.287161	0.0226904	Abca1	0.0106782
chrNC_000076.7:43049518:43049972:clu_4967_-	1.5106	0.0148942	0.0373834	0.0224892	Sobp	0.00897767
chrNC_000067.7:128202892:128204694:clu_24210_+	2.57555	0.000832712	0.0231321	0.0222994	Ubxn4	0.00328517
chrNC_000075.7:102464211:102465907:clu_11619_-	0.222026	0.125499	0.147633	0.0221341	Cep63	0.0194568
chrNC_000072.7:148108173:148112962:clu_12299_-	0.90453	0.021854	0.0439561	0.0221021	Ergic2	0.032119
chrNC_000082.7:16164009:16176628:clu_4579_-	0.888429	0.938476	0.960547	0.0220709	Dnm1l	0.0257596
chrNC_000081.7:73623876:73625298:clu_21747_+	4.70244	2.97269e-05	0.0219656	0.0219358	Ptp4a3	0.0106782
chrNC_000082.7:18714796:18715204:clu_18354_+	0.150554	0.0737317	0.0956401	0.0219084	Hira	0.0196108
chrNC_000083.7:15265398:15267827:clu_21026_+	0.249196	0.225359	0.247172	0.0218132	Ermard	0.0327409
chrNC_000068.8:104973507:104993670:clu_6412_+	-0.221649	0.224413	0.246025	0.0216123	Wt1	0.00214216
chrNC_000071.7:123883652:123887352:clu_10195_-	0.440641	0.0839515	0.105543	0.0215915	Rsrc2	0.0148851
chrNC_000078.7:83689293:83689403:clu_14612_+	0.0363203	0.134873	0.156359	0.0214858	Rbm25	0.00702365
chrNC_000067.7:180630767:180637682:clu_9577_-	6.00979	1.60665e-05	0.0211046	0.0210885	H3f3a	0.000183471
chrNC_000068.8:5803300:5808758:clu_22853_-	-0.3146	0.156984	0.177232	0.0202485	Cdc123	0.0094836
chrNC_000072.7:49229449:49240434:clu_11934_-	1.41045	0.0085804	0.0286327	0.0200523	Tra2a	4.99459e-07
chrNC_000078.7:85316248:85317248:clu_235_-	0.561527	0.0214699	0.0414889	0.020019	Mlh3,Acyp1	0.00580339
chrNC_000074.7:34006847:34006974:clu_17456_+	-0.374923	0.120281	0.140117	0.0198358	Tex15	0.0440686
chrNC_000078.7:83685965:83689176:clu_14612_+	0.413422	0.0283366	0.0478981	0.0195615	Rbm25	0.00702365
chrNC_000068.8:119629896:119632029:clu_6467_+	0.210095	0.0207322	0.0397674	0.0190352	Tyro3	0.0475313
chrNC_000085.7:5654017:5654447:clu_5542_-	0.0725328	0.0116585	0.0306765	0.019018	Kat5	0.0262554
chrNC_000070.7:106941207:106941324:clu_15269_+	0.189429	0.0391202	0.0579223	0.0188021	Cyb5rl	0.0450146
chrNC_000070.7:106931157:106944494:clu_15269_+	0.87765	0.00958772	0.0282521	0.0186644	Cyb5rl	0.0450146
chrNC_000067.7:93359273:93364816:clu_9248_-	8.89748	3.53131e-10	0.0185378	0.0185378	Hdlbp	0.00880134
chrNC_000072.7:148108173:148113468:clu_12299_-	0.225202	0.923505	0.941671	0.0181665	Ergic2	0.032119
chrNC_000081.7:78409387:78409554:clu_13464_-	1.55839	0.00197457	0.0200781	0.0181035	C1qtnf6	0.0476412
chrNC_000083.7:50591379:50592024:clu_10968_-	0.159309	0.389276	0.407367	0.0180913	Dazl	0.0318491
chrNC_000075.7:108377493:108379039:clu_22655_+	4.9889	8.97583e-06	0.0178847	0.0178757	Usp19	0.000440914
chrNC_000074.7:34007094:34017252:clu_17456_+	2.1602	0.00129821	0.0190821	0.0177839	Tex15	0.0440686
chrNC_000072.7:49386145:49398618:clu_2186_+	0.490934	0.0141383	0.0317642	0.0176259	Stk31	0.0216308
chrNC_000070.7:106938291:106938417:clu_15269_+	0.318394	0.0254566	0.0428799	0.0174233	Cyb5rl	0.0450146
chrNC_000077.7:30169772:30217541:clu_18760_-	0.534203	0.0800112	0.0973743	0.0173631	Sptbn1	0.0148851
chrNC_000072.7:83959764:83960958:clu_2292_+	1.22221	0.00524429	0.0225	0.0172557	Zfp638	0.0148343
chrNC_000085.7:58515869:58539860:clu_20082_+	0.750633	0.0182167	0.0353135	0.0170968	Ccdc172	0.0148851
chrNC_000074.7:85418068:85421851:clu_17695_+	0.520885	0.534104	0.5509	0.0167964	Trmt1	0.0194568
chrNC_000084.7:3276729:3280949:clu_18013_-	0.69069	0.0279978	0.0444932	0.0164954	Crem	0.0148343
chrNC_000081.7:102430231:102430419:clu_22037_+	5.44926	1.12771e-05	0.0163964	0.0163851	Tarbp2	0.000183471
chrNC_000087.8:90796988:90804819:clu_20605_+	2.04053	0.00152226	0.0178961	0.0163738	Erdr1_1	1.04839e-05
chrNC_000076.7:71099547:71120931:clu_5058_-	-0.398579	0.0266776	0.0429549	0.0162773	Ube2d1	0.0162619
chrNC_000073.7:4133635:4133796:clu_12341_+	0.60363	0.407972	0.424235	0.0162635	Ttyh1	0.0225831
chrNC_000080.7:30961694:30962816:clu_15969_-	0.536366	0.0119084	0.0281698	0.0162614	Phf7	0.0106782
chrNC_000069.7:107849549:107849649:clu_20452_-	0.0533687	0.307449	0.323496	0.0160475	Gstm6	0.0205542
chrNC_000082.7:95805908:95806223:clu_4856_-	0.993814	0.00368163	0.0196629	0.0159813	Brwd1	0.000552094
chrNC_000077.7:101360948:101361544:clu_7813_+	1.5735	0.952642	0.968618	0.0159756	Rnd2	2.3613e-07
chrNC_000077.7:29496788:29497681:clu_18757_-	3.22361	0.000127855	0.0158429	0.015715	Rps27a	0.000359598
chrNC_000075.7:44291038:44291810:clu_22206_+	0.898031	0.192724	0.208307	0.0155836	Hyou1	2.86513e-05
chrNC_000069.7:40663870:40670946:clu_13845_+	7.82631	2.41383e-09	0.0149286	0.0149286	Slc25a31	0.0428988
chrNC_000073.7:25477910:25478049:clu_2753_-	14.014	0.985235	1	0.0147647	Axl	0.0416578
chrNC_000084.7:82700412:82710768:clu_18228_-	0.385334	0.133154	0.147799	0.0146452	Zfp236	0.0265292
chrNC_000075.7:69924473:69926671:clu_22433_+	0.0681301	0.0351737	0.0497046	0.0145308	Gtf2a2	0.032119
chrNC_000077.7:102207299:102209405:clu_19406_-	0.706569	0.0071983	0.0215603	0.014362	Ubtf	0.0428988
chrNC_000068.8:132086061:132087876:clu_23511_-	0.257474	0.420818	0.434904	0.0140864	Tmem230	0.0258024
chrNC_000071.7:129636672:129637744:clu_4211_+	0.641684	0.0502894	0.0643393	0.01405	Sfswap	0.00680449
chrNC_000069.7:119519869:119533964:clu_20496_-	0.756092	0.0828754	0.0965654	0.01369	Ptbp2	0.00501077
chrNC_000068.8:158252366:158262734:clu_6799_+	0.573286	0.0612476	0.0749216	0.013674	Ralgapb	0.0194568
chrNC_000087.8:2840999:2841181:clu_20593_+	0.954604	0.49386	0.507495	0.0136348	Rbmy	0.0194568
chrNC_000069.7:102760814:102772173:clu_20409_-	0.521055	0.0115669	0.0249311	0.0133642	Sycp1	0.0298332
chrNC_000068.8:132085973:132087876:clu_23511_-	0.869963	0.0145943	0.0278281	0.0132338	Tmem230	0.0258024
chrNC_000087.8:3782412:3782594:clu_20598_+	1.06266	0.509349	0.522487	0.0131376	Gm3376	0.0106782
chrNC_000082.7:20498775:20499463:clu_18385_+	1.41164	0.986194	0.999169	0.0129754	Eif4g1	0.0221842
chrNC_000071.7:92479771:92480707:clu_3924_+	0.364899	0.0084293	0.0213414	0.0129121	Art3	0.00753264
chrNC_000071.7:92480841:92535993:clu_3924_+	-0.0664495	0.0199469	0.0328077	0.0128607	Art3	0.00753264
chrNC_000086.8:160006236:160007457:clu_24927_+	0.452946	0.104881	0.117676	0.0127953	Scml2	0.0106782
chrNC_000072.7:83956891:83960958:clu_2292_+	-0.168258	0.185637	0.198284	0.0126469	Zfp638	0.0148343
chrNC_000083.7:28547592:28547785:clu_21190_+	-0.395148	0.247884	0.260487	0.0126036	Rpl10a	0.0066332
chrNC_000074.7:85745547:85746151:clu_8317_-	-0.550606	0.319706	0.332226	0.0125197	Get3	0.0428988
chrNC_000072.7:34907902:34909948:clu_2113_+	3.15438	0.000357129	0.0128308	0.0124736	Stra8	0.0100208
chrNC_000083.7:36222370:36223230:clu_10879_-	0.549182	0.45171	0.463641	0.0119304	Mrps18b	0.00139258
chrNC_000086.8:160004745:160007457:clu_24927_+	0.463575	0.0880635	0.0998629	0.0117994	Scml2	0.0106782
chrNC_000069.7:102727998:102783619:clu_20408_-	1.32596	0.00293185	0.0146917	0.0117598	Sycp1	0.0145721
chrNC_000082.7:22073867:22077615:clu_4667_-	0.332784	0.00712027	0.0186836	0.0115633	Tra2b	4.96889e-05
chrNC_000070.7:106944078:106944494:clu_15269_+	0.118303	0.0303803	0.0418935	0.0115132	Cyb5rl	0.0450146
chrNC_000071.7:92479771:92535993:clu_3924_+	0.205355	0.0099169	0.0214052	0.0114883	Art3	0.00753264
chrNC_000086.8:160010452:160011673:clu_24927_+	0.443109	0.103245	0.114707	0.0114618	Scml2	0.0106782
chrNC_000070.7:131588239:131589087:clu_15505_+	0.489427	0.015692	0.0270028	0.0113108	Mecr	0.028565
chrNC_000078.7:85316248:85317313:clu_235_-	-0.023561	0.14381	0.154807	0.0109969	Mlh3,Acyp1	0.00580339
chrNC_000072.7:83949265:83960958:clu_2292_+	0.444137	0.0112378	0.0221445	0.0109066	Zfp638	0.0148343
chrNC_000083.7:87743360:87750124:clu_11123_-	4.61863	5.05787e-05	0.0109487	0.0108981	Calm2	0.0214074
chrNC_000081.7:73625362:73625605:clu_21747_+	-1.3575	0.014684	0.0253302	0.0106462	Ptp4a3	0.0106782
chrNC_000075.7:109662363:109664328:clu_22685_+	0.195244	0.00778399	0.0183953	0.0106113	Nme6	0.0225831
chrNC_000073.7:4132732:4133580:clu_12341_+	0.583287	0.559538	0.570127	0.0105892	Ttyh1	0.0225831
chrNC_000075.7:44291234:44291810:clu_22206_+	0.855336	0.29097	0.301352	0.0103829	Hyou1	2.86513e-05
chrNC_000086.8:160004745:160006153:clu_24927_+	0.380919	0.229539	0.239645	0.0101056	Scml2	0.0106782
chrNC_000067.7:178158777:178158914:clu_9557_-	6.29904	3.37092e-08	0.009879	0.00987896	Hnrnpu	0.0226417
chrNC_000069.7:40675770:40675937:clu_13846_+	7.189	5.64285e-09	0.00980625	0.00980625	Slc25a31	0.00880134
chrNC_000070.7:53051009:53060333:clu_986_-	1.56199	0.0045951	0.0139011	0.00930601	Abca1	0.0106782
chrNC_000078.7:83682255:83685902:clu_14612_+	0.903141	0.00525299	0.0144897	0.00923671	Rbm25	0.00702365
chrNC_000080.7:30961694:30963683:clu_15969_-	0.579825	0.00602862	0.0148944	0.00886579	Phf7	0.0106782
chrNC_000081.7:73623613:73625605:clu_21747_+	-1.39872	0.0133711	0.022134	0.00876285	Ptp4a3	0.0106782
chrNC_000068.8:132082546:132085939:clu_23511_-	0.241351	0.507245	0.51584	0.00859511	Tmem230	0.0258024
chrNC_000087.8:90804453:90804594:clu_20605_+	2.38656	0.000549419	0.00912961	0.00858019	Erdr1_1	1.04839e-05
chrNC_000077.7:70586774:70590814:clu_19073_-	0.362033	0.0564675	0.0649658	0.00849829	Inca1	0.00349031
chrNC_000068.8:156016088:156019256:clu_23635_-	0.0111318	0.0483667	0.0568248	0.0084582	Rbm39	0.032119
chrNC_000081.7:102429648:102430416:clu_22037_+	-1.72915	0.0773706	0.0858182	0.00844766	Tarbp2	0.000183471
chrNC_000068.8:91516223:91516846:clu_23277_-	-0.0101947	0.291406	0.299775	0.00836875	Atg13	0.0337273
chrNC_000074.7:72994087:73000497:clu_17628_+	1.46563	0.0052181	0.0134682	0.00825006	Ap1m1	0.0298332
chrNC_000083.7:15268854:15269453:clu_21026_+	1.41396	0.00326784	0.0114878	0.00821997	Ermard	0.0327409
chrNC_000075.7:102464211:102471707:clu_11619_-	0.0793025	0.411821	0.420018	0.0081972	Cep63	0.0194568
chrNC_000077.7:50275563:50276604:clu_7199_+	1.00968	0.0428341	0.0510167	0.00818263	Hnrnph1	0.0270655
chrNC_000068.8:5832414:5837892:clu_22853_-	2.3558	0.000532498	0.00868449	0.00815199	Cdc123	0.0094836
chrNC_000071.7:136991340:136991853:clu_4279_+	4.84155	2.88649e-05	0.00812866	0.00809979	Fis1	0.00148757
chrNC_000068.8:121698012:121731663:clu_6516_+	1.95174	0.00147543	0.00920244	0.00772701	Golm2	0.00607442
chrNC_000071.7:118125141:118126843:clu_4117_+	2.38698	0.000910784	0.00863318	0.00772239	Fbxo21	0.0267166
chrNC_000077.7:53946065:53946616:clu_18859_-	6.1816	7.22247e-07	0.00762631	0.00762559	Pdlim4	0.0204544
chrNC_000070.7:53050458:53059257:clu_986_-	0.765596	0.0208451	0.0284373	0.00759224	Abca1	0.0106782
chrNC_000072.7:42328082:42328204:clu_2150_+	-0.135403	0.377717	0.385154	0.00743636	Zyx	0.0298332
chrNC_000068.8:74700828:74706647:clu_6306_+	1.12463	0.991759	0.999124	0.00736525	Mtx2	0.0309191
chrNC_000074.7:85746537:85750807:clu_8317_-	-0.568324	0.351829	0.359186	0.00735679	Get3	0.0428988
chrNC_000077.7:102207299:102208408:clu_19406_-	-0.369412	0.344574	0.351895	0.00732142	Ubtf	0.0428988
chrNC_000072.7:83953332:83958666:clu_2292_+	0.143293	0.0159396	0.0232491	0.00730946	Zfp638	0.0148343
chrNC_000069.7:34116332:34118268:clu_13812_+	1.91711	0.00106543	0.00825805	0.00719262	Fxr1	0.0319371
chrNC_000083.7:15206108:15206707:clu_21017_+	1.51707	0.00220144	0.0093688	0.00716736	9030025P20Rik	0.0194568
chrNC_000075.7:69926100:69926671:clu_22433_+	-0.0439551	0.0264869	0.0334604	0.00697349	Gtf2a2	0.032119
chrNC_000067.7:156735288:156767059:clu_9435_-	0.590482	0.0741396	0.0810324	0.00689271	Ralgps2	0.00593507
chrNC_000070.7:134563760:134564251:clu_1396_-	0.566426	0.0120413	0.0189202	0.00687894	Maco1	0.0111201
chrNC_000083.7:15269575:15269726:clu_21026_+	0.312438	0.0402976	0.0470837	0.00678601	Ermard	0.0327409
chrNC_000067.7:156735348:156766502:clu_9435_-	0.611584	0.0581397	0.0649001	0.00676039	Ralgps2	0.00593507
chrNC_000083.7:85312994:85331124:clu_21599_+	-0.109628	0.049113	0.0558259	0.00671287	Ppm1b	0.0355711
chrNC_000077.7:97918755:97919172:clu_7755_+	0.809016	0.412204	0.418855	0.00665086	Rpl19	0.0313596
chrNC_000068.8:156014942:156018323:clu_23635_-	0.400776	0.00902872	0.0156617	0.00663299	Rbm39	0.032119
chrNC_000069.7:102727998:102752348:clu_20408_-	-0.036741	0.0233582	0.0299609	0.00660266	Sycp1	0.0145721
chrNC_000072.7:49386145:49402630:clu_2186_+	0.541903	0.00480102	0.0113504	0.00654934	Stk31	0.0216308
chrNC_000069.7:102727998:102748178:clu_20408_-	-0.269768	0.405866	0.412377	0.00651186	Sycp1	0.0145721
chrNC_000070.7:155941277:155941862:clu_15833_+	1.58601	0.00142255	0.00781446	0.00639191	Dvl1	0.00103149
chrNC_000068.8:5815655:5837892:clu_22853_-	2.34645	0.000413135	0.0066751	0.00626197	Cdc123	0.0094836
chrNC_000071.7:129631772:129637744:clu_4211_+	0.408701	0.459895	0.466097	0.00620161	Sfswap	0.00680449
chrNC_000087.8:90804686:90804794:clu_20605_+	0.598609	0.00342239	0.00951436	0.00609197	Erdr1_1	1.04839e-05
chrNC_000074.7:108065580:108096030:clu_17858_+	0.817038	0.00561161	0.0115684	0.00595682	Nfat5	0.0148851
chrNC_000079.7:100788225:100790699:clu_20906_+	0.0480237	0.229403	0.235281	0.00587801	Ak6,Taf9	0.0225831
chrNC_000076.7:128328614:128329408:clu_5433_-	0.179849	0.424106	0.429943	0.00583741	Myl6	0.00791621
chrNC_000081.7:44297369:44299008:clu_21707_+	-1.44812	0.492615	0.498357	0.00574193	Eny2	0.00183443
chrNC_000072.7:42328296:42328409:clu_2150_+	-0.138217	0.319431	0.324805	0.00537356	Zyx	0.0298332
chrNC_000087.8:90797248:90804664:clu_20605_+	0.908792	0.00186986	0.00708877	0.0052189	Erdr1_1	1.04839e-05
chrNC_000079.7:100788727:100790699:clu_20906_+	2.04545	0.000792707	0.00599199	0.00519928	Ak6,Taf9	0.0225831
chrNC_000072.7:34897989:34907818:clu_2113_+	-0.106152	0.0136355	0.018796	0.00516048	Stra8	0.0100208
chrNC_000083.7:36222370:36225226:clu_10879_-	0.749732	0.0198923	0.0249519	0.00505963	Mrps18b	0.00139258
chrNC_000075.7:69924205:69925962:clu_22433_+	0.45684	0.00465155	0.00969596	0.0050444	Gtf2a2	0.032119
chrNC_000076.7:80475708:80475856:clu_17021_+	0.291871	0.293313	0.298334	0.00502112	Csnk1g2	0.0209866
chrNC_000084.7:89098651:89100018:clu_8903_+	0.384571	0.0478724	0.0528275	0.00495515	Rttn	0.0209866
chrNC_000083.7:36223296:36225226:clu_10879_-	0.532944	0.498796	0.503723	0.00492747	Mrps18b	0.00139258
chrNC_000077.7:95965859:95966253:clu_19269_-	0.730387	0.0384957	0.0434135	0.00491781	Atp5g1	4.18778e-05
chrNC_000074.7:85746602:85750807:clu_8317_-	-0.435357	0.0284392	0.0331629	0.00472363	Get3	0.0428988
chrNC_000074.7:34006847:34006968:clu_17456_+	-0.202365	0.0121984	0.0168864	0.004688	Tex15	0.0440686
chrNC_000086.8:160007540:160008873:clu_24927_+	0.431353	0.0474909	0.0521465	0.00465555	Scml2	0.0106782
chrNC_000077.7:70586774:70590775:clu_19073_-	0.460046	0.0172285	0.0218625	0.00463401	Inca1	0.00349031
chrNC_000075.7:44290892:44291810:clu_22206_+	0.831008	0.426055	0.430653	0.00459815	Hyou1	2.86513e-05
chrNC_000086.8:160008956:160010369:clu_24927_+	0.391439	0.080656	0.0850974	0.00444149	Scml2	0.0106782
chrNC_000068.8:104963849:104993670:clu_6412_+	1.26507	0.00115104	0.00558081	0.00442976	Wt1	0.00214216
chrNC_000072.7:83953332:83960958:clu_2292_+	0.0169541	0.015252	0.0196059	0.00435389	Zfp638	0.0148343
chrNC_000075.7:109662363:109668676:clu_22685_+	-0.63242	0.132172	0.136519	0.00434721	Nme6	0.0225831
chrNC_000072.7:42327410:42327880:clu_2150_+	-0.135694	0.223375	0.227707	0.00433147	Zyx	0.0298332
chrNC_000081.7:44295904:44299008:clu_21707_+	5.74322	3.22014e-06	0.00432579	0.00432257	Eny2	0.00183443
chrNC_000068.8:124938040:124939897:clu_23435_-	-0.458706	0.053372	0.0576694	0.00429735	Myef2	0.0379075
chrNC_000068.8:124939995:124940717:clu_23435_-	5.30888	1.23615e-05	0.00427106	0.0042587	Myef2	0.0379075
chrNC_000086.8:160013170:160014396:clu_24927_+	0.396283	0.0703224	0.0745552	0.00423273	Scml2	0.0106782
chrNC_000085.7:58501133:58539856:clu_20082_+	0.773694	0.0042796	0.00848965	0.00421005	Ccdc172	0.0148851
chrNC_000074.7:85745547:85746147:clu_8317_-	3.65607	6.08646e-05	0.00424604	0.00418518	Get3	0.0428988
chrNC_000070.7:106931157:106938088:clu_15269_+	-0.0153022	0.0199416	0.0240598	0.00411814	Cyb5rl	0.0450146
chrNC_000068.8:156016894:156018323:clu_23635_-	0.0565903	0.0173446	0.0213255	0.0039809	Rbm39	0.032119
chrNC_000083.7:15206829:15206980:clu_21017_+	0.159233	0.040991	0.0448709	0.00387997	9030025P20Rik	0.0194568
chrNC_000085.7:58515869:58539856:clu_20082_+	0.260189	0.0206312	0.0244905	0.00385933	Ccdc172	0.0148851
chrNC_000068.8:91516223:91518986:clu_23277_-	0.572278	0.00457155	0.00842025	0.0038487	Atg13	0.0337273
chrNC_000086.8:36965145:36967397:clu_16380_-	4.18791	2.45077e-05	0.00381143	0.00378692	Rhox8	0.00103835
chrNC_000083.7:28547592:28548348:clu_21190_+	1.7622	0.000464113	0.0042178	0.00375369	Rpl10a	0.0066332
chrNC_000068.8:156016088:156018323:clu_23635_-	0.115272	0.012198	0.0159041	0.00370608	Rbm39	0.032119
chrNC_000083.7:29854996:29861174:clu_21213_+	0.199039	0.0127592	0.0164441	0.00368487	Rnf8,Cmtr1,Gm28043	0.0267166
chrNC_000068.8:91516126:91516846:clu_23277_-	0.315103	0.00863342	0.0122957	0.00366231	Atg13	0.0337273
chrNC_000083.7:29854996:29882146:clu_21213_+	0.275545	0.00921581	0.0128217	0.00360589	Rnf8,Cmtr1,Gm28043	0.0267166
chrNC_000082.7:16164009:16176363:clu_4579_-	0.965201	0.0340587	0.0376414	0.00358265	Dnm1l	0.0257596
chrNC_000074.7:85421966:85422057:clu_17695_+	0.498331	0.422714	0.426284	0.00356977	Trmt1	0.0194568
chrNC_000077.7:51931447:51980416:clu_7210_+	0.156524	0.0562093	0.0597594	0.0035501	Cdkl3	0.0270227
chrNC_000069.7:107848600:107849500:clu_20452_-	0.218705	0.0146883	0.0182337	0.00354531	Gstm6	0.0205542
chrNC_000074.7:85746679:85750807:clu_8317_-	-0.41483	0.0182074	0.0216719	0.00346449	Get3	0.0428988
chrNC_000086.8:160010452:160017609:clu_24927_+	1.77258	0.0010051	0.00421998	0.00321488	Scml2	0.0106782
chrNC_000077.7:50276017:50276604:clu_7199_+	0.841054	0.508052	0.51121	0.00315804	Hnrnph1	0.0270655
chrNC_000072.7:83949265:83953184:clu_2292_+	-0.216119	0.172172	0.175307	0.00313527	Zfp638	0.0148343
chrNC_000068.8:156018377:156019256:clu_23635_-	-0.075402	0.0403592	0.0434864	0.00312722	Rbm39	0.032119
chrNC_000086.8:160011756:160013087:clu_24927_+	0.400857	0.0475554	0.0506489	0.00309352	Scml2	0.0106782
chrNC_000070.7:106938291:106944494:clu_15269_+	-0.136821	0.0449753	0.048054	0.00307873	Cyb5rl	0.0450146
chrNC_000072.7:34907371:34907818:clu_2113_+	-0.418647	0.347426	0.350382	0.00295586	Stra8	0.0100208
chrNC_000077.7:97919294:97920221:clu_7755_+	0.798117	0.577231	0.580187	0.00295549	Rpl19	0.0313596
chrNC_000067.7:128197708:128202539:clu_24210_+	-0.233733	0.00437816	0.0073275	0.00294934	Ubxn4	0.00328517
chrNC_000068.8:91515594:91515968:clu_23277_-	0.352732	0.00614691	0.00909013	0.00294322	Atg13	0.0337273
chrNC_000072.7:34904788:34907296:clu_2113_+	-0.299075	0.020708	0.0235367	0.00282876	Stra8	0.0100208
chrNC_000077.7:102207299:102208000:clu_19406_-	0.0319905	0.00534918	0.00816104	0.00281186	Ubtf	0.0428988
chrNC_000083.7:29854996:29893113:clu_21213_+	0.192029	0.00993972	0.0127208	0.00278111	Rnf8,Cmtr1,Gm28043	0.0267166
chrNC_000083.7:50592074:50593279:clu_10968_-	0.11881	0.546611	0.549312	0.00270012	Dazl	0.0318491
chrNC_000076.7:128328271:128328579:clu_5433_-	0.953615	0.00219712	0.00482874	0.00263162	Myl6	0.00791621
chrNC_000072.7:34897989:34907296:clu_2113_+	-0.366983	0.0420193	0.0446237	0.00260437	Stra8	0.0100208
chrNC_000070.7:155941991:155942450:clu_15833_+	0.0267414	0.0166761	0.0192638	0.00258777	Dvl1	0.00103149
chrNC_000075.7:109667088:109668676:clu_22685_+	-0.564071	0.0242049	0.0267695	0.00256465	Nme6	0.0225831
chrNC_000076.7:80475077:80475414:clu_17021_+	1.15462	0.00181664	0.00437853	0.00256189	Csnk1g2	0.0209866
chrNC_000072.7:49229449:49229742:clu_11934_-	0.276536	0.0339973	0.0365044	0.00250713	Tra2a	4.99459e-07
chrNC_000072.7:83953332:83955004:clu_2292_+	-0.093722	0.0156123	0.0179664	0.00235408	Zfp638	0.0148343
chrNC_000069.7:107848600:107850561:clu_20452_-	0.116585	0.0187217	0.0209844	0.00226268	Gstm6	0.0205542
chrNC_000075.7:69924473:69925962:clu_22433_+	0.602397	0.00160097	0.00386004	0.00225906	Gtf2a2	0.032119
chrNC_000071.7:118124285:118126843:clu_4117_+	0.140073	0.988497	0.99063	0.00213245	Fbxo21	0.0267166
chrNC_000069.7:34116180:34118268:clu_13812_+	-0.128548	0.987422	0.989548	0.00212608	Fxr1	0.0319371
chrNC_000072.7:49386145:49394123:clu_2186_+	-0.312266	0.334756	0.336856	0.00209987	Stk31	0.0216308
chrNC_000068.8:132082546:132087876:clu_23511_-	0.554483	0.00532392	0.00740492	0.002081	Tmem230	0.0258024
chrNC_000075.7:102466186:102471707:clu_11619_-	0.137975	0.0248994	0.0269296	0.00203018	Cep63	0.0194568
chrNC_000077.7:101360948:101361583:clu_7813_+	1.71131	0.0113935	0.0132962	0.00190268	Rnd2	2.3613e-07
chrNC_000075.7:44290973:44291810:clu_22206_+	0.851712	0.0573884	0.0592213	0.00183286	Hyou1	2.86513e-05
chrNC_000085.7:58525094:58525694:clu_20082_+	0.0971741	0.213522	0.215338	0.00181566	Ccdc172	0.0148851
chrNC_000074.7:85746534:85750807:clu_8317_-	0.087473	0.00172343	0.00338992	0.00166649	Get3	0.0428988
chrNC_000076.7:80475067:80475414:clu_17021_+	0.279862	0.332113	0.333766	0.00165298	Csnk1g2	0.0209866
chrNC_000077.7:70586869:70590814:clu_19073_-	0.513417	0.00485122	0.00649355	0.00164233	Inca1	0.00349031
chrNC_000069.7:107850082:107860363:clu_20452_-	0.0968681	0.0164916	0.0181238	0.00163226	Gstm6	0.0205542
chrNC_000076.7:128328578:128329408:clu_5433_-	0.33217	0.00903205	0.0106629	0.00163085	Myl6	0.00791621
chrNC_000080.7:52439204:52439601:clu_16050_-	0.136127	0.547101	0.548729	0.00162768	Chd8	0.0275421
chrNC_000072.7:42328082:42328652:clu_2150_+	2.43572	0.000130782	0.00174437	0.00161359	Zyx	0.0298332
chrNC_000068.8:125684652:125686730:clu_23444_-	0.968259	0.293594	0.295056	0.00146232	Cops2	0.0148851
chrNC_000081.7:44295904:44297250:clu_21707_+	-1.32125	0.0086852	0.0099749	0.0012897	Eny2	0.00183443
chrNC_000069.7:102748357:102752348:clu_20408_-	-0.281524	0.259494	0.260576	0.00108182	Sycp1	0.0145721
chrNC_000087.8:90804686:90804819:clu_20605_+	-0.209564	0.00445396	0.00551837	0.00106441	Erdr1_1	1.04839e-05
chrNC_000068.8:124939995:124940370:clu_23435_-	-0.531866	0.225182	0.226148	0.000965664	Myef2	0.0379075
chrNC_000084.7:77237794:77240308:clu_8881_+	0.528279	0.0473012	0.0482299	0.000928755	Pias2	0.0148343
chrNC_000074.7:85745547:85750807:clu_8317_-	-0.360159	0.00343688	0.00432073	0.000883845	Get3	0.0428988
chrNC_000076.7:80475067:80475371:clu_17021_+	0.377863	0.00529661	0.00587105	0.000574434	Csnk1g2	0.0209866
chrNC_000075.7:69924205:69924355:clu_22433_+	-0.17128	0.00507475	0.00564441	0.000569653	Gtf2a2	0.032119
chrNC_000067.7:91439169:91446016:clu_24139_+	-0.311159	0.0491308	0.0496911	0.000560284	Traf3ip1	0.0313596
chrNC_000075.7:7203555:7206720:clu_22052_+	0.247588	0.00746997	0.00798746	0.000517491	Dcun1d5	0.0221842
chrNC_000074.7:108065580:108065928:clu_17858_+	0.125553	0.012747	0.013161	0.000413941	Nfat5	0.0148851
chrNC_000068.8:124938040:124940370:clu_23435_-	-0.439748	0.00404966	0.00445947	0.000409812	Myef2	0.0379075
chrNC_000076.7:128328614:128329203:clu_5433_-	0.240491	0.00527169	0.00567836	0.000406676	Myl6	0.00791621
chrNC_000087.8:90796988:90804664:clu_20605_+	-0.305709	0.00310681	0.00349642	0.000389614	Erdr1_1	1.04839e-05
chrNC_000072.7:42327761:42327880:clu_2150_+	-0.0532029	0.00362835	0.00401676	0.000388406	Zyx	0.0298332
chrNC_000083.7:28547592:28547788:clu_21190_+	-0.435947	0.0315092	0.0317875	0.000278347	Rpl10a	0.0066332
chrNC_000068.8:124938040:124939483:clu_23435_-	-0.535258	0.214288	0.214478	0.00019031	Myef2	0.0379075
chrNC_000086.8:36949398:36966727:clu_16380_-	-0.794658	0.00244686	0.00260912	0.000162263	Rhox8	0.00103835
chrNC_000067.7:180630770:180631083:clu_9577_-	-1.12013	0.00277135	0.00291517	0.00014382	H3f3a	0.000183471
chrNC_000078.7:83679191:83689176:clu_14612_+	-0.109155	0.045055	0.0451608	0.00010575	Rbm25	0.00702365
chrNC_000070.7:106938291:106940458:clu_15269_+	-0.199118	0.0240477	0.024142	9.43479e-05	Cyb5rl	0.0450146
chrNC_000086.8:36949398:36965100:clu_16380_-	-0.804546	0.00114225	0.00120601	6.37637e-05	Rhox8	0.00103835
chrNC_000071.7:123883174:123884835:clu_10195_-	0.212736	0.00668189	0.0066884	6.51383e-06	Rsrc2	0.0148851
chrNC_000083.7:87750154:87753901:clu_11123_-	-0.769772	0.000887123	0.000877455	-9.66846e-06	Calm2	0.0214074
chrNC_000086.8:36965142:36966727:clu_16380_-	-0.8629	0.00724909	0.00721991	-2.91808e-05	Rhox8	0.00103835
chrNC_000083.7:87750154:87754649:clu_11123_-	-0.769772	0.00276917	0.00273899	-3.01803e-05	Calm2	0.0214074
chrNC_000067.7:34863136:34867848:clu_8972_-	0.549238	0.0480638	0.0480271	-3.66327e-05	Fam168b	0.000226818
chrNC_000070.7:106940612:106941324:clu_15269_+	-0.203788	0.0504054	0.0503674	-3.79717e-05	Cyb5rl	0.0450146
chrNC_000083.7:15206108:15206980:clu_21017_+	0.063902	0.00875453	0.0087118	-4.27234e-05	9030025P20Rik	0.0194568
chrNC_000068.8:124939995:124942239:clu_23435_-	-0.557747	0.00208124	0.00203676	-4.44746e-05	Myef2	0.0379075
chrNC_000087.8:90796988:90804594:clu_20605_+	-0.428291	0.0113124	0.0112623	-5.00883e-05	Erdr1_1	1.04839e-05
chrNC_000075.7:108911153:108911239:clu_11720_-	-0.729448	0.00210433	0.00205226	-5.20717e-05	Tma7	0.00103149
chrNC_000071.7:136991985:136993063:clu_4279_+	-0.807254	0.00736169	0.007301	-6.06926e-05	Fis1	0.00148757
chrNC_000068.8:124940075:124940370:clu_23435_-	-0.557776	0.00324106	0.0031717	-6.93513e-05	Myef2	0.0379075
chrNC_000083.7:87743362:87754221:clu_11123_-	-0.769772	0.0071038	0.00702638	-7.74219e-05	Calm2	0.0214074
chrNC_000083.7:87750154:87751936:clu_11123_-	-0.769772	0.00748236	0.00740081	-8.15476e-05	Calm2	0.0214074
chrNC_000076.7:80475067:80475856:clu_17021_+	0.220085	0.00163374	0.0015466	-8.71394e-05	Csnk1g2	0.0209866
chrNC_000075.7:69924205:69929719:clu_22433_+	-0.289016	0.00856602	0.00846935	-9.66651e-05	Gtf2a2	0.032119
chrNC_000077.7:101360948:101361386:clu_7813_+	1.54854	0.0125647	0.0124605	-0.000104277	Rnd2	2.3613e-07
chrNC_000071.7:136993249:136993947:clu_4279_+	-0.807254	0.0131652	0.0130567	-0.000108541	Fis1	0.00148757
chrNC_000071.7:136982444:136993947:clu_4279_+	-0.805595	0.0180693	0.0179501	-0.000119222	Fis1	0.00148757
chrNC_000070.7:129514943:129515021:clu_1323_-	-0.652462	0.00522459	0.0050684	-0.00015619	Ccdc28b	0.0106782
chrNC_000069.7:102840123:102841152:clu_20412_-	-0.226081	0.00353242	0.00332118	-0.000211244	Sycp1	0.00501077
chrNC_000070.7:129514938:129516393:clu_1323_-	-0.652462	0.00795782	0.00771992	-0.0002379	Ccdc28b	0.0106782
chrNC_000074.7:85746301:85750807:clu_8317_-	-0.690393	0.00319547	0.00288741	-0.000308062	Get3	0.0428988
chrNC_000069.7:102772452:102782046:clu_20408_-	-0.364173	0.00449603	0.00415664	-0.000339395	Sycp1	0.0145721
chrNC_000072.7:34904788:34909948:clu_2113_+	-0.534404	0.00354715	0.0031863	-0.000360854	Stra8	0.0100208
chrNC_000071.7:136982444:136991853:clu_4279_+	-0.807254	0.0609503	0.0604478	-0.000502499	Fis1	0.00148757
chrNC_000075.7:109664482:109668676:clu_22685_+	-0.666081	0.463031	0.46243	-0.000601446	Nme6	0.0225831
chrNC_000072.7:42328082:42328409:clu_2150_+	-0.170389	0.0392471	0.0386439	-0.000603223	Zyx	0.0298332
chrNC_000083.7:28548254:28548348:clu_21190_+	-0.46271	0.0352369	0.0346094	-0.000627463	Rpl10a	0.0066332
chrNC_000077.7:101361109:101361544:clu_7813_+	1.4457	0.00627928	0.00561858	-0.000660698	Rnd2	2.3613e-07
chrNC_000079.7:81931982:81932760:clu_20846_+	-0.581993	0.0246383	0.023949	-0.000689297	Cetn3	0.0267166
chrNC_000079.7:100788336:100790699:clu_20906_+	-0.0162191	0.0182527	0.0175555	-0.000697141	Ak6,Taf9	0.0225831
chrNC_000075.7:7203555:7205298:clu_22052_+	0.179259	0.534544	0.533825	-0.00071935	Dcun1d5	0.0221842
chrNC_000077.7:102175914:102178319:clu_7823_+	0.3169	0.0184307	0.0176975	-0.000733222	Tmub2	0.0239704
chrNC_000082.7:95805908:95811080:clu_4856_-	-0.869825	0.00484785	0.00401595	-0.000831895	Brwd1	0.000552094
chrNC_000076.7:128328614:128328808:clu_5433_-	0.112376	0.016414	0.0155542	-0.000859771	Myl6	0.00791621
chrNC_000068.8:5828008:5838467:clu_22853_-	-0.50995	0.012867	0.0119488	-0.000918159	Cdc123	0.0094836
chrNC_000067.7:180630770:180637674:clu_9577_-	-1.56953	0.00283988	0.00190589	-0.000933981	H3f3a	0.000183471
chrNC_000071.7:31697841:31705955:clu_3725_+	-0.721717	0.0213151	0.0201686	-0.00114648	Slc4a1ap	1.18241e-06
chrNC_000084.7:32226282:32237426:clu_8678_+	-0.182079	0.0111925	0.0100259	-0.00116659	Iws1	0.0428988
chrNC_000086.8:160014479:160017609:clu_24927_+	0.327412	0.113658	0.112479	-0.00117848	Scml2	0.0106782
chrNC_000067.7:180631196:180637682:clu_9577_-	-2.12995	0.00191073	0.000732171	-0.00117855	H3f3a	0.000183471
chrNC_000068.8:124940438:124940717:clu_23435_-	-0.557782	0.0559973	0.0547987	-0.00119859	Myef2	0.0379075
chrNC_000087.8:90796988:90797096:clu_20605_+	-0.643567	0.00612388	0.00491594	-0.00120794	Erdr1_1	1.04839e-05
chrNC_000075.7:7205400:7206214:clu_22052_+	-0.156569	0.00475459	0.00339375	-0.00136084	Dcun1d5	0.0221842
chrNC_000081.7:78409387:78411428:clu_13464_-	-0.779194	0.0760411	0.0746617	-0.00137933	C1qtnf6	0.0476412
chrNC_000079.7:81931834:81932760:clu_20846_+	-0.582021	0.0511863	0.0497528	-0.00143343	Cetn3	0.0267166
chrNC_000075.7:66854979:66855923:clu_22421_+	-0.273058	0.00338882	0.00192954	-0.00145928	Rps27l	0.0313596
chrNC_000082.7:95810768:95811080:clu_4856_-	-0.871064	0.00847727	0.00701387	-0.0014634	Brwd1	0.000552094
chrNC_000068.8:124940767:124942239:clu_23435_-	-0.557782	0.0707971	0.0692818	-0.00151537	Myef2	0.0379075
chrNC_000086.8:36963880:36965100:clu_16380_-	-0.862902	0.389312	0.387744	-0.00156796	Rhox8	0.00103835
chrNC_000086.8:160008956:160013087:clu_24927_+	-1.42079	0.00202924	0.000349602	-0.00167964	Scml2	0.0106782
chrNC_000075.7:69926797:69929719:clu_22433_+	-0.281234	0.47485	0.473159	-0.00169073	Gtf2a2	0.032119
chrNC_000084.7:32237511:32240294:clu_8678_+	-0.183821	0.0160197	0.014325	-0.00169468	Iws1	0.0428988
chrNC_000070.7:156327134:156327976:clu_15851_+	-0.982496	0.0548755	0.0531457	-0.00172988	Noc2l	0.00501077
chrNC_000068.8:48802660:48817108:clu_23124_-	0.257803	0.0106688	0.00888884	-0.00177992	Orc4	0.0438503
chrNC_000080.7:74969961:74973400:clu_1967_+	-3.22269	0.0550738	0.0532775	-0.00179627	Esd	0.0303763
chrNC_000077.7:70586774:70590746:clu_19073_-	0.193879	0.0652517	0.0634526	-0.00179908	Inca1	0.00349031
chrNC_000084.7:77237794:77239656:clu_8881_+	0.369166	0.0142999	0.0124358	-0.00186403	Pias2	0.0148343
chrNC_000081.7:44295904:44297297:clu_21707_+	-1.49243	0.059969	0.0580385	-0.00193048	Eny2	0.00183443
chrNC_000070.7:117539179:117539279:clu_1180_-	-0.45018	0.102509	0.100546	-0.00196272	Dmap1	0.0133245
chrNC_000084.7:82700412:82703362:clu_18228_-	0.258034	0.0947524	0.0926025	-0.00214993	Zfp236	0.0265292
chrNC_000074.7:34007455:34017252:clu_17456_+	-0.554112	0.0833682	0.0811844	-0.00218378	Tex15	0.0440686
chrNC_000072.7:83953332:83956829:clu_2292_+	-0.352804	0.0196383	0.0174413	-0.00219695	Zfp638	0.0148343
chrNC_000068.8:156016894:156019256:clu_23635_-	-0.303367	0.0156238	0.0134028	-0.00222105	Rbm39	0.032119
chrNC_000075.7:7205400:7206073:clu_22052_+	0.137673	0.055703	0.0533622	-0.00234088	Dcun1d5	0.0221842
chrNC_000086.8:36965145:36966727:clu_16380_-	-0.862902	0.599825	0.59741	-0.00241581	Rhox8	0.00103835
chrNC_000067.7:128202741:128204694:clu_24210_+	-0.75408	0.458689	0.456245	-0.0024432	Ubxn4	0.00328517
chrNC_000077.7:53946300:53946616:clu_18859_-	-3.0908	0.341888	0.339281	-0.0026071	Pdlim4	0.0204544
chrNC_000069.7:107848600:107849649:clu_20452_-	-0.229804	0.0127811	0.0101317	-0.00264935	Gstm6	0.0205542
chrNC_000069.7:107849730:107850018:clu_20452_-	-0.00999847	0.213593	0.210942	-0.00265079	Gstm6	0.0205542
chrNC_000083.7:15206203:15206980:clu_21017_+	-0.614791	0.00563144	0.00284277	-0.00278867	9030025P20Rik	0.0194568
chrNC_000068.8:5832414:5833399:clu_22853_-	-1.66072	0.00396155	0.00116397	-0.00279759	Cdc123	0.0094836
chrNC_000086.8:160013170:160017609:clu_24927_+	0.262231	0.039141	0.0362909	-0.00285012	Scml2	0.0106782
chrNC_000071.7:136991082:136991853:clu_4279_+	-0.806937	0.364327	0.361438	-0.00288894	Fis1	0.00148757
chrNC_000083.7:15266043:15269726:clu_21026_+	-0.939378	0.00477628	0.00159597	-0.00318031	Ermard	0.0327409
chrNC_000083.7:15203296:15206980:clu_21017_+	-0.602091	0.00658333	0.00336577	-0.00321757	9030025P20Rik	0.0194568
chrNC_000074.7:85421966:85422081:clu_17695_+	0.151471	0.0114634	0.00817196	-0.00329144	Trmt1	0.0194568
chrNC_000068.8:5833474:5837892:clu_22853_-	-0.799802	0.0113173	0.00786522	-0.00345209	Cdc123	0.0094836
chrNC_000068.8:124939554:124939897:clu_23435_-	-0.554436	0.197064	0.193492	-0.00357154	Myef2	0.0379075
chrNC_000076.7:80475497:80475602:clu_17021_+	0.264666	0.359396	0.355737	-0.0036583	Csnk1g2	0.0209866
chrNC_000087.8:90797248:90804594:clu_20605_+	-0.520568	0.0403063	0.0365907	-0.00371566	Erdr1_1	1.04839e-05
chrNC_000068.8:124940438:124942239:clu_23435_-	-0.557782	0.173916	0.170193	-0.0037225	Myef2	0.0379075
chrNC_000071.7:129636685:129637744:clu_4211_+	0.378504	0.23939	0.235401	-0.00398849	Sfswap	0.00680449
chrNC_000067.7:34859044:34867848:clu_8972_-	0.348687	0.0218821	0.017892	-0.00399006	Fam168b	0.000226818
chrNC_000083.7:36223296:36224764:clu_10879_-	-0.00366377	0.00982305	0.00580056	-0.00402249	Mrps18b	0.00139258
chrNC_000087.8:90796988:90797121:clu_20605_+	-0.822799	0.0128801	0.00864289	-0.0042372	Erdr1_1	1.04839e-05
chrNC_000077.7:95965859:95966383:clu_19269_-	0.596812	0.327409	0.323067	-0.0043423	Atp5g1	4.18778e-05
chrNC_000086.8:160010452:160013087:clu_24927_+	-1.43426	0.00526425	0.000894803	-0.00436945	Scml2	0.0106782
chrNC_000085.7:58513472:58514280:clu_20082_+	-0.529014	0.00951367	0.00512951	-0.00438417	Ccdc172	0.0148851
chrNC_000070.7:129514943:129515155:clu_1323_-	-0.652462	0.147412	0.143006	-0.00440692	Ccdc28b	0.0106782
chrNC_000071.7:136991985:136993947:clu_4279_+	-0.807254	0.536098	0.531678	-0.00441989	Fis1	0.00148757
chrNC_000074.7:12913868:12914920:clu_17351_+	0.00963869	0.0397564	0.0353258	-0.00443062	Atp11a	0.0103163
chrNC_000068.8:5837924:5838467:clu_22853_-	-0.450997	0.296328	0.291893	-0.00443477	Cdc123	0.0094836
chrNC_000074.7:85421953:85422057:clu_17695_+	0.1759	0.0167885	0.0122641	-0.00452445	Trmt1	0.0194568
chrNC_000076.7:128328271:128328471:clu_5433_-	0.157457	0.537336	0.53267	-0.00466602	Myl6	0.00791621
chrNC_000080.7:30960110:30961588:clu_15968_-	-0.163714	0.0233593	0.0186708	-0.00468843	Phf7	0.00988897
chrNC_000072.7:34904851:34907296:clu_2113_+	-0.456864	0.161495	0.156762	-0.00473301	Stra8	0.0100208
chrNC_000077.7:50275563:50275968:clu_7199_+	0.824055	0.442323	0.43757	-0.00475264	Hnrnph1	0.0270655
chrNC_000083.7:87750154:87754221:clu_11123_-	-0.769772	0.436511	0.431754	-0.00475739	Calm2	0.0214074
chrNC_000067.7:128197708:128200558:clu_24210_+	-0.765966	0.280248	0.275462	-0.0047864	Ubxn4	0.00328517
chrNC_000068.8:104974537:104993670:clu_6412_+	-0.347829	0.146891	0.141948	-0.00494346	Wt1	0.00214216
chrNC_000076.7:128328271:128329408:clu_5433_-	-1.97596	0.0056433	0.000662545	-0.00498076	Myl6	0.00791621
chrNC_000077.7:70581378:70590884:clu_19073_-	-0.0110927	0.0240208	0.0190295	-0.00499131	Inca1	0.00349031
chrNC_000069.7:107848600:107850018:clu_20452_-	-0.181335	0.0297486	0.0247532	-0.00499534	Gstm6	0.0205542
chrNC_000077.7:53946065:53946183:clu_18859_-	-3.0908	0.658111	0.653093	-0.00501849	Pdlim4	0.0204544
chrNC_000077.7:70586774:70590968:clu_19073_-	-0.460871	0.0105522	0.00533145	-0.00522071	Inca1	0.00349031
chrNC_000085.7:58501133:58510902:clu_20082_+	-0.374912	0.01472	0.0092589	-0.00546105	Ccdc172	0.0148851
chrNC_000085.7:58525796:58539856:clu_20082_+	-0.50754	0.0125016	0.00688681	-0.00561477	Ccdc172	0.0148851
chrNC_000068.8:104973507:104974487:clu_6412_+	-0.347796	0.167967	0.16232	-0.00564746	Wt1	0.00214216
chrNC_000083.7:87743362:87750124:clu_11123_-	-0.769772	0.545196	0.539254	-0.0059419	Calm2	0.0214074
chrNC_000079.7:100787754:100790699:clu_20906_+	-0.227363	0.026996	0.0210227	-0.00597331	Ak6,Taf9	0.0225831
chrNC_000067.7:34859090:34863101:clu_8972_-	0.464792	0.0736087	0.0675964	-0.00601227	Fam168b	0.000226818
chrNC_000069.7:107848600:107849449:clu_20452_-	-0.0297762	0.189647	0.183625	-0.00602145	Gstm6	0.0205542
chrNC_000083.7:15206172:15206707:clu_21017_+	-0.184402	0.0269769	0.0209426	-0.0060343	9030025P20Rik	0.0194568
chrNC_000072.7:42327410:42328409:clu_2150_+	-0.581676	0.0174284	0.0113739	-0.00605444	Zyx	0.0298332
chrNC_000076.7:80475497:80475856:clu_17021_+	-2.58897	0.0064319	0.000366926	-0.00606497	Csnk1g2	0.0209866
chrNC_000067.7:93760363:93763009:clu_24167_+	-0.331676	0.0288716	0.02264	-0.00623161	D2hgdh	0.0379075
chrNC_000075.7:7206222:7206720:clu_22052_+	0.0254028	0.0444948	0.0380983	-0.00639651	Dcun1d5	0.0221842
chrNC_000067.7:156735348:156766296:clu_9435_-	0.0571393	0.0178948	0.0114738	-0.006421	Ralgps2	0.00593507
chrNC_000071.7:92524909:92535993:clu_3924_+	-1.05893	0.0166839	0.0101711	-0.00651283	Art3	0.00753264
chrNC_000077.7:50276017:50276608:clu_7199_+	-2.67479	0.00679113	0.000203106	-0.00658802	Hnrnph1	0.0270655
chrNC_000069.7:102760814:102761427:clu_20409_-	-0.260439	0.497393	0.490711	-0.00668183	Sycp1	0.0298332
chrNC_000069.7:102761543:102772173:clu_20409_-	-0.260616	0.49104	0.484358	-0.00668237	Sycp1	0.0298332
chrNC_000074.7:108065829:108065928:clu_17858_+	-0.0975344	0.0400528	0.0330846	-0.0069682	Nfat5	0.0148851
chrNC_000083.7:15268918:15269453:clu_21026_+	-0.124973	0.0284217	0.0214425	-0.0069792	Ermard	0.0327409
chrNC_000077.7:84748949:84749266:clu_19185_-	-0.232253	0.0154494	0.00834611	-0.00710332	Ggnbp2	5.38458e-05
chrNC_000069.7:107850082:107850561:clu_20452_-	-0.0346122	0.196881	0.18971	-0.0071708	Gstm6	0.0205542
chrNC_000068.8:132086061:132087208:clu_23511_-	-0.552842	0.0135072	0.00620797	-0.00729925	Tmem230	0.0258024
chrNC_000077.7:94189921:94190782:clu_19249_-	0.0639857	0.0611104	0.0538095	-0.00730095	Luc7l3	0.0475313
chrNC_000083.7:15268854:15269726:clu_21026_+	-0.9429	0.0110393	0.00367575	-0.00736356	Ermard	0.0327409
chrNC_000068.8:74700828:74703754:clu_6306_+	-1.12463	0.00824095	0.000875694	-0.00736525	Mtx2	0.0309191
chrNC_000083.7:29860438:29861174:clu_21213_+	-0.574851	0.01838	0.0109253	-0.00745465	Rnf8,Cmtr1,Gm28043	0.0267166
chrNC_000085.7:58525094:58539856:clu_20082_+	-0.514984	0.0164517	0.00899561	-0.00745607	Ccdc172	0.0148851
chrNC_000074.7:108065999:108067842:clu_17858_+	-0.538139	0.0165813	0.00881578	-0.00776556	Nfat5	0.0148851
chrNC_000077.7:29497260:29497681:clu_18757_-	-1.61181	0.498934	0.491093	-0.00784176	Rps27a	0.000359598
chrNC_000071.7:123883174:123883560:clu_10195_-	0.150648	0.132471	0.124618	-0.00785342	Rsrc2	0.0148851
chrNC_000077.7:29496788:29497206:clu_18757_-	-1.61181	0.500938	0.493064	-0.00787324	Rps27a	0.000359598
chrNC_000078.7:83679191:83682176:clu_14612_+	-0.889133	0.0154565	0.00710212	-0.00835434	Rbm25	0.00702365
chrNC_000087.8:2840999:2841185:clu_20593_+	-0.972146	0.0104226	0.00155965	-0.00886297	Rbmy	0.0194568
chrNC_000071.7:92535600:92535993:clu_3924_+	-1.0593	0.0228662	0.0139348	-0.00893137	Art3	0.00753264
chrNC_000078.7:85111875:85114852:clu_14639_+	0.0848256	0.0238919	0.0148856	-0.00900627	Ylpm1	0.032119
chrNC_000074.7:108065999:108071418:clu_17858_+	0.0779269	0.58939	0.580226	-0.00916325	Nfat5	0.0148851
chrNC_000069.7:34116180:34118362:clu_13812_+	-1.78856	0.0115123	0.00219363	-0.0093187	Fxr1	0.0319371
chrNC_000081.7:44295904:44297295:clu_21707_+	-1.48142	0.438727	0.429303	-0.00942371	Eny2	0.00183443
chrNC_000077.7:70586774:70590884:clu_19073_-	0.182009	0.24183	0.232388	-0.00944246	Inca1	0.00349031
chrNC_000075.7:108911294:108911395:clu_11720_-	-0.729448	0.386432	0.37687	-0.00956227	Tma7	0.00103149
chrNC_000085.7:58525796:58539860:clu_20082_+	0.0407317	0.20446	0.194883	-0.0095774	Ccdc172	0.0148851
chrNC_000077.7:97918755:97920221:clu_7755_+	-1.60713	0.0105646	0.000958262	-0.00960634	Rpl19	0.0313596
chrNC_000083.7:15268918:15269726:clu_21026_+	0.0901899	0.152061	0.142262	-0.0097996	Ermard	0.0327409
chrNC_000069.7:40675038:40675937:clu_13846_+	-7.189	1	0.990194	-0.00980625	Slc25a31	0.00880134
chrNC_000074.7:108065580:108065722:clu_17858_+	-0.198259	0.0388448	0.0290123	-0.00983249	Nfat5	0.0148851
chrNC_000071.7:118124285:118126863:clu_4117_+	-2.52705	0.0105921	0.000737222	-0.00985484	Fbxo21	0.0267166
chrNC_000067.7:178158826:178158914:clu_9557_-	-6.29904	1	0.990121	-0.00987896	Hnrnpu	0.0226417
chrNC_000072.7:83958767:83960958:clu_2292_+	-0.301084	0.154755	0.144738	-0.0100172	Zfp638	0.0148343
chrNC_000072.7:34897989:34904654:clu_2113_+	-0.505449	0.135683	0.12546	-0.0102225	Stra8	0.0100208
chrNC_000070.7:53051009:53058718:clu_986_-	-0.948556	0.0135801	0.00333688	-0.0102432	Abca1	0.0106782
chrNC_000069.7:88260445:88262885:clu_13971_+	-1.44599	0.0116285	0.00136382	-0.0102647	Smg5	0.0333627
chrNC_000070.7:53051009:53058294:clu_986_-	-0.946619	0.013624	0.00335416	-0.0102698	Abca1	0.0106782
chrNC_000077.7:70586869:70590884:clu_19073_-	-0.291527	0.026039	0.0155838	-0.0104552	Inca1	0.00349031
chrNC_000070.7:53051009:53058506:clu_986_-	-0.947844	0.01402	0.00344742	-0.0105725	Abca1	0.0106782
chrNC_000070.7:106931157:106934873:clu_15269_+	-0.238402	0.30425	0.293678	-0.0105727	Cyb5rl	0.0450146
chrNC_000072.7:34907902:34909933:clu_2113_+	-0.466811	0.275129	0.264422	-0.0107068	Stra8	0.0100208
chrNC_000085.7:58513594:58514280:clu_20082_+	-0.138555	0.0530702	0.0422817	-0.0107885	Ccdc172	0.0148851
chrNC_000068.8:5815655:5826087:clu_22853_-	-0.473032	0.298525	0.287649	-0.0108762	Cdc123	0.0094836
chrNC_000070.7:53051009:53058930:clu_986_-	-0.950055	0.0145227	0.00356316	-0.0109596	Abca1	0.0106782
chrNC_000074.7:12909479:12911640:clu_17351_+	0.0276642	0.115507	0.104501	-0.0110058	Atp11a	0.0103163
chrNC_000084.7:3276729:3295040:clu_18013_-	-0.024586	0.0494101	0.0384012	-0.0110089	Crem	0.0148343
chrNC_000079.7:100788715:100790699:clu_20906_+	-1.58677	0.0138013	0.00276012	-0.0110412	Ak6,Taf9	0.0225831
chrNC_000069.7:32617287:32617524:clu_13801_+	0.509617	0.389676	0.378495	-0.0111817	Mfn1	0.0374531
chrNC_000084.7:77237794:77240311:clu_8881_+	0.494737	0.818828	0.807366	-0.0114627	Pias2	0.0148343
chrNC_000077.7:117638122:117638659:clu_7944_+	-0.332391	0.0188917	0.00737999	-0.0115117	Tnrc6c	0.0194568
chrNC_000068.8:121703575:121729279:clu_6516_+	-2.2043	0.0128423	0.00125511	-0.0115872	Golm2	0.00607442
chrNC_000075.7:66855999:66856611:clu_22421_+	0.0781593	0.0616507	0.0498741	-0.0117765	Rps27l	0.0313596
chrNC_000078.7:83685965:83689403:clu_14612_+	-0.297578	0.07014	0.0582308	-0.0119092	Rbm25	0.00702365
chrNC_000083.7:15203296:15205080:clu_21017_+	-0.15022	0.060753	0.0488035	-0.0119495	9030025P20Rik	0.0194568
chrNC_000072.7:83956891:83958666:clu_2292_+	-0.313007	0.158375	0.146368	-0.0120071	Zfp638	0.0148343
chrNC_000067.7:34859090:34867848:clu_8972_-	0.526412	0.515747	0.503724	-0.0120231	Fam168b	0.000226818
chrNC_000068.8:180829529:180829602:clu_6971_+	-0.850584	0.362093	0.349932	-0.0121608	Ppdpf	0.0275171
chrNC_000068.8:5828008:5837892:clu_22853_-	-0.49314	0.219071	0.206888	-0.0121836	Cdc123	0.0094836
chrNC_000084.7:3273578:3280949:clu_18013_-	-0.00577497	0.059452	0.0470831	-0.0123689	Crem	0.0148343
chrNC_000070.7:117539179:117539374:clu_1180_-	-0.503595	0.176479	0.164096	-0.0123826	Dmap1	0.0133245
chrNC_000081.7:102429648:102430159:clu_22037_+	-1.86006	0.460274	0.447885	-0.0123885	Tarbp2	0.000183471
chrNC_000081.7:102430231:102430416:clu_22037_+	-1.86006	0.462344	0.4499	-0.0124442	Tarbp2	0.000183471
chrNC_000072.7:42328558:42328652:clu_2150_+	-1.22114	0.0190418	0.00655612	-0.0124857	Zyx	0.0298332
chrNC_000074.7:85418068:85422057:clu_17695_+	-1.34659	0.0149296	0.00237938	-0.0125503	Trmt1	0.0194568
chrNC_000074.7:72994087:72995568:clu_17628_+	0.217862	0.0485573	0.0359877	-0.0125696	Ap1m1	0.0298332
chrNC_000077.7:51975317:51980416:clu_7210_+	0.0167345	0.166872	0.154266	-0.0126055	Cdkl3	0.0270227
chrNC_000072.7:49400469:49402630:clu_2186_+	-0.356401	0.344367	0.331566	-0.0128012	Stk31	0.0216308
chrNC_000074.7:72994311:73000483:clu_17628_+	-0.445867	0.0208998	0.00797603	-0.0129237	Ap1m1	0.0298332
chrNC_000082.7:20498935:20499463:clu_18385_+	-1.41164	0.0138065	0.000831047	-0.0129754	Eif4g1	0.0221842
chrNC_000071.7:129632269:129636533:clu_4211_+	-1.01868	0.0171785	0.00417736	-0.0130012	Sfswap	0.00680449
chrNC_000074.7:72999769:73000483:clu_17628_+	-1.98343	0.0141866	0.00116351	-0.0130231	Ap1m1	0.0298332
chrNC_000083.7:15265398:15265898:clu_21026_+	0.0555033	0.136786	0.123608	-0.0131779	Ermard	0.0327409
chrNC_000084.7:77237794:77260290:clu_8881_+	-2.12002	0.0143918	0.00103853	-0.0133533	Pias2	0.0148343
chrNC_000072.7:49396263:49398618:clu_2186_+	-0.36417	0.301938	0.288464	-0.0134739	Stk31	0.0216308
chrNC_000069.7:32617287:32617942:clu_13801_+	-1.0895	0.0170955	0.00335543	-0.01374	Mfn1	0.0374531
chrNC_000075.7:7206334:7206720:clu_22052_+	-0.684422	0.0237333	0.00999265	-0.0137406	Dcun1d5	0.0221842
chrNC_000077.7:76128639:76130278:clu_19115_-	2.25633	0.510265	0.496473	-0.0137919	Glod4	0.000440914
chrNC_000083.7:15266043:15267827:clu_21026_+	-0.135067	0.0552146	0.0412378	-0.0139768	Ermard	0.0327409
chrNC_000068.8:91515594:91518986:clu_23277_-	-1.14383	0.021177	0.00701177	-0.0141652	Atg13	0.0337273
chrNC_000085.7:58515869:58524993:clu_20082_+	0.0229155	0.222791	0.208605	-0.0141859	Ccdc172	0.0148851
chrNC_000073.7:25477870:25478049:clu_2753_-	-14.014	0.0147647	1.00753e-14	-0.0147647	Axl	0.0416578
chrNC_000067.7:34859090:34875814:clu_8972_-	-2.54659	0.0155294	0.000701976	-0.0148274	Fam168b	0.000226818
chrNC_000069.7:40663656:40670946:clu_13845_+	-7.82631	1	0.985071	-0.0149286	Slc25a31	0.0428988
chrNC_000071.7:137810362:137815155:clu_4304_+	-0.223008	0.445273	0.430316	-0.0149567	Zcwpw1	0.00180118
chrNC_000075.7:108911157:108911239:clu_11720_-	-0.729448	0.610013	0.594919	-0.0150948	Tma7	0.00103149
chrNC_000068.8:104963849:104973430:clu_6412_+	-0.347794	0.459578	0.444127	-0.0154512	Wt1	0.00214216
chrNC_000077.7:76128639:76131699:clu_19115_-	-4.60022	0.0156245	1.6001e-05	-0.0156085	Glod4	0.000440914
chrNC_000083.7:29882280:29893113:clu_21213_+	-0.119667	0.253589	0.237631	-0.0159576	Rnf8,Cmtr1,Gm28043	0.0267166
chrNC_000083.7:28548021:28548348:clu_21190_+	-0.468393	0.684906	0.668898	-0.0160082	Rpl10a	0.0066332
chrNC_000068.8:48807350:48813721:clu_23124_-	-1.18455	0.020681	0.00407282	-0.0166081	Orc4	0.0438503
chrNC_000074.7:72995782:73000483:clu_17628_+	0.174876	0.0574089	0.0407577	-0.0166512	Ap1m1	0.0298332
chrNC_000075.7:66854979:66855921:clu_22421_+	-0.12844	0.0487626	0.0320848	-0.0166778	Rps27l	0.0313596
chrNC_000081.7:78409598:78411428:clu_13464_-	-0.779194	0.921984	0.90526	-0.0167242	C1qtnf6	0.0476412
chrNC_000077.7:101360948:101361551:clu_7813_+	-6.27905	0.01712	6.7672e-06	-0.0171133	Rnd2	2.3613e-07
chrNC_000071.7:137815238:137815720:clu_4304_+	-0.223265	0.51811	0.500578	-0.0175319	Zcwpw1	0.00180118
chrNC_000074.7:12911724:12914920:clu_17351_+	-0.0770667	0.0963955	0.0785391	-0.0178564	Atp11a	0.0103163
chrNC_000083.7:36221743:36223230:clu_10879_-	-1.82819	0.0197788	0.00188382	-0.017895	Mrps18b	0.00139258
chrNC_000067.7:128200689:128202539:clu_24210_+	-0.82177	0.255852	0.237833	-0.0180191	Ubxn4	0.00328517
chrNC_000077.7:102175914:102176490:clu_7823_+	0.298254	0.317794	0.299514	-0.0182799	Tmub2	0.0239704
chrNC_000077.7:51924438:51931388:clu_7210_+	-0.0374884	0.147494	0.129156	-0.0183383	Cdkl3	0.0270227
chrNC_000067.7:93359240:93364816:clu_9248_-	-8.89748	1	0.981462	-0.0185378	Hdlbp	0.00880134
chrNC_000079.7:100788294:100790699:clu_20906_+	-0.324405	0.0640613	0.045273	-0.0187882	Ak6,Taf9	0.0225831
chrNC_000086.8:149432651:149433430:clu_16666_-	-3.16887	0.342124	0.323221	-0.0189034	Tro	0.00167791
chrNC_000068.8:121698012:121729279:clu_6516_+	0.0836522	0.516583	0.497534	-0.0190487	Golm2	0.00607442
chrNC_000067.7:180630770:180637682:clu_9577_-	-1.19018	0.992462	0.973342	-0.0191198	H3f3a	0.000183471
chrNC_000083.7:15205177:15206980:clu_21017_+	-0.420755	0.0499276	0.0306008	-0.0193268	9030025P20Rik	0.0194568
chrNC_000070.7:117539179:117539411:clu_1180_-	-0.503595	0.275575	0.256239	-0.0193357	Dmap1	0.0133245
chrNC_000067.7:128081136:128090506:clu_24202_+	-0.714239	0.0444436	0.0249251	-0.0195185	R3hdm1	0.00180118
chrNC_000070.7:106938291:106941324:clu_15269_+	-0.294656	0.225662	0.205905	-0.0197568	Cyb5rl	0.0450146
chrNC_000082.7:18713586:18714705:clu_18354_+	-0.461328	0.066765	0.0469675	-0.0197975	Hira	0.0196108
chrNC_000067.7:91435290:91437623:clu_24139_+	-0.806236	0.0525421	0.0323909	-0.0201512	Traf3ip1	0.0313596
chrNC_000083.7:15267924:15269726:clu_21026_+	-0.261224	0.0592356	0.0389973	-0.0202382	Ermard	0.0327409
chrNC_000086.8:160006236:160008873:clu_24927_+	-1.43653	0.0247472	0.00419691	-0.0205503	Scml2	0.0106782
chrNC_000083.7:50591379:50593279:clu_10968_-	-0.278119	0.0641124	0.043321	-0.0207914	Dazl	0.0318491
chrNC_000071.7:38273541:38278555:clu_3815_+	-0.729356	0.444894	0.423773	-0.0211214	Stx18	0.0204544
chrNC_000083.7:15202651:15203151:clu_21017_+	-0.102587	0.135159	0.113872	-0.0212875	9030025P20Rik	0.0194568
chrNC_000083.7:15206172:15206980:clu_21017_+	-0.077972	0.158809	0.137131	-0.021678	9030025P20Rik	0.0194568
chrNC_000068.8:180829679:180829797:clu_6971_+	-0.851263	0.634935	0.613194	-0.0217409	Ppdpf	0.0275171
chrNC_000072.7:49240514:49240772:clu_11934_-	-0.649288	0.0380823	0.0162011	-0.0218812	Tra2a	4.99459e-07
chrNC_000077.7:70585038:70586690:clu_19073_-	-0.648932	0.0396831	0.0166125	-0.0230706	Inca1	0.00349031
chrNC_000069.7:102839011:102839959:clu_20412_-	-0.226081	0.38596	0.362879	-0.0230809	Sycp1	0.00501077
chrNC_000085.7:58501133:58513448:clu_20082_+	-0.298815	0.0723258	0.0490902	-0.0232356	Ccdc172	0.0148851
chrNC_000080.7:30962940:30963683:clu_15969_-	-0.401072	0.318711	0.29526	-0.023451	Phf7	0.0106782
chrNC_000077.7:70581378:70584975:clu_19073_-	-0.647793	0.0410529	0.0172055	-0.0238473	Inca1	0.00349031
chrNC_000068.8:75495494:75495578:clu_6312_+	-1.93401	0.999477	0.975595	-0.0238823	Hnrnpa3	0.0143209
chrNC_000067.7:91437724:91439074:clu_24139_+	-0.806227	0.0633401	0.0390479	-0.0242922	Traf3ip1	0.0313596
chrNC_000068.8:48802660:48807177:clu_23124_-	0.392522	0.530378	0.505619	-0.0247585	Orc4	0.0438503
chrNC_000071.7:123883652:123884835:clu_10195_-	-0.532729	0.0475843	0.0226014	-0.0249829	Rsrc2	0.0148851
chrNC_000072.7:49230042:49240434:clu_11934_-	-0.649288	0.0434918	0.0185024	-0.0249894	Tra2a	4.99459e-07
chrNC_000070.7:129514943:129516393:clu_1323_-	-0.652462	0.838178	0.81312	-0.0250575	Ccdc28b	0.0106782
chrNC_000069.7:102772452:102783619:clu_20408_-	-0.373758	0.303854	0.278237	-0.0256168	Sycp1	0.0145721
chrNC_000082.7:16164004:16176628:clu_4579_-	-1.85363	0.0274649	0.00181139	-0.0256535	Dnm1l	0.0257596
chrNC_000077.7:53153252:53153707:clu_18844_-	-7.79765	1	0.974284	-0.0257159	Hspa4	0.000226818
chrNC_000079.7:81931476:81932760:clu_20846_+	-0.582021	0.921064	0.89527	-0.0257936	Cetn3	0.0267166
chrNC_000071.7:38278643:38284276:clu_3815_+	-0.729356	0.548811	0.522756	-0.0260549	Stx18	0.0204544
chrNC_000080.7:59822602:59823488:clu_16131_-	-0.286142	0.0789562	0.0528187	-0.0261376	Cdadc1	0.0145721
chrNC_000071.7:123884933:123887352:clu_10195_-	-0.53754	0.0507427	0.0239859	-0.0267568	Rsrc2	0.0148851
chrNC_000073.7:4132732:4133796:clu_12341_+	-1.18692	0.0324905	0.00563779	-0.0268527	Ttyh1	0.0225831
chrNC_000070.7:155940986:155941071:clu_15833_+	-0.178132	0.45848	0.431513	-0.0269669	Dvl1	0.00103149
chrNC_000077.7:102175914:102176806:clu_7823_+	-1.34063	0.0333627	0.00610625	-0.0272565	Tmub2	0.0239704
chrNC_000077.7:95965859:95965992:clu_19269_-	-1.98059	0.029496	0.00221113	-0.0272849	Atp5g1	4.18778e-05
chrNC_000075.7:69924205:69926671:clu_22433_+	-0.341882	0.443597	0.416006	-0.0275901	Gtf2a2	0.032119
chrNC_000080.7:30960110:30960294:clu_15968_-	-0.088562	0.200204	0.17251	-0.0276935	Phf7	0.00988897
chrNC_000070.7:155940986:155942450:clu_15833_+	-1.40751	0.0384891	0.010595	-0.0278941	Dvl1	0.00103149
chrNC_000086.8:158266082:158269403:clu_24908_+	-0.34664	0.0628635	0.0347336	-0.0281299	Map7d2	0.000363459
chrNC_000070.7:53050458:53050935:clu_986_-	0.371077	0.361022	0.331956	-0.0290656	Abca1	0.0106782
chrNC_000084.7:3273578:3295040:clu_18013_-	-1.04927	0.0407054	0.0113544	-0.0293509	Crem	0.0148343
chrNC_000070.7:156327134:156327967:clu_15851_+	-0.982496	0.943322	0.913585	-0.029737	Noc2l	0.00501077
chrNC_000080.7:70478430:70482863:clu_16186_-	-0.719944	0.0401092	0.0098041	-0.0303051	Ppp3cc	0.0496171
chrNC_000077.7:94188746:94189776:clu_19249_-	-0.297981	0.0783425	0.0480331	-0.0303094	Luc7l3	0.0475313
chrNC_000068.8:132087292:132087876:clu_23511_-	-1.37043	0.0385116	0.00781453	-0.0306971	Tmem230	0.0258024
chrNC_000070.7:117539190:117539411:clu_1180_-	-0.503595	0.438946	0.408148	-0.0307986	Dmap1	0.0133245
chrNC_000080.7:74969828:74973400:clu_1967_+	-3.22269	0.944924	0.914105	-0.0308193	Esd	0.0303763
chrNC_000074.7:12909479:12914920:clu_17351_+	-0.185384	0.115375	0.0843528	-0.0310223	Atp11a	0.0103163
chrNC_000068.8:125684631:125690189:clu_23444_-	-1.97477	0.0329529	0.00174546	-0.0312074	Cops2	0.0148851
chrNC_000072.7:112626798:112641057:clu_12112_-	-0.0568016	0.23073	0.19945	-0.0312793	Rad18	0.0164706
chrNC_000077.7:102175914:102178134:clu_7823_+	0.197854	0.212138	0.180837	-0.0313013	Tmub2	0.0239704
chrNC_000078.7:85114986:85116393:clu_14639_+	-0.685593	0.0445819	0.0128554	-0.0317265	Ylpm1	0.032119
chrNC_000075.7:44291515:44291810:clu_22206_+	-3.43609	0.0328634	0.000465799	-0.0323976	Hyou1	2.86513e-05
chrNC_000077.7:51926847:51928258:clu_7210_+	-0.648041	0.0619764	0.0294717	-0.0325046	Cdkl3	0.0270227
chrNC_000084.7:3299308:3325361:clu_18014_-	-0.061035	0.335658	0.302943	-0.0327153	Crem	0.0496171
chrNC_000083.7:85312994:85322837:clu_21599_+	-0.338938	0.340628	0.307844	-0.0327836	Ppm1b	0.0355711
chrNC_000071.7:92535674:92535993:clu_3924_+	-0.691099	0.275385	0.242526	-0.0328594	Art3	0.00753264
chrNC_000070.7:144784132:144786511:clu_1477_-	-0.489842	0.0445448	0.0110326	-0.0335122	Vps13d	0.0204544
chrNC_000072.7:83954411:83955004:clu_2292_+	-0.3816	0.246136	0.212396	-0.0337408	Zfp638	0.0148343
chrNC_000074.7:46521274:46531924:clu_8147_-	-1.40321	0.0360565	0.00225494	-0.0338016	Snx25	0.0250362
chrNC_000069.7:102840123:102841521:clu_20412_-	-0.226081	0.567247	0.533324	-0.0339224	Sycp1	0.00501077
chrNC_000077.7:32191935:32194708:clu_18774_-	-1.11856	0.0385646	0.00426424	-0.0343004	Nprl3	0.0428988
chrNC_000074.7:85746301:85746389:clu_8317_-	-0.723875	0.273402	0.23891	-0.034492	Get3	0.0428988
chrNC_000086.8:160004745:160008873:clu_24927_+	-1.43113	0.0424022	0.00722997	-0.0351722	Scml2	0.0106782
chrNC_000077.7:51924438:51975201:clu_7210_+	-0.613327	0.069389	0.0341623	-0.0352267	Cdkl3	0.0270227
chrNC_000080.7:30962390:30962816:clu_15969_-	-0.470656	0.260123	0.224785	-0.0353387	Phf7	0.0106782
chrNC_000087.8:2839635:2841181:clu_20593_+	-0.975995	0.0420753	0.006272	-0.0358033	Rbmy	0.0194568
chrNC_000084.7:89093642:89098537:clu_8903_+	-0.431558	0.0705999	0.034446	-0.0361539	Rttn	0.0209866
chrNC_000069.7:67281595:67287300:clu_13910_+	-0.573799	0.045145	0.00898558	-0.0361594	Mlf1	0.00501077
chrNC_000086.8:149428517:149428690:clu_16666_-	-3.16887	0.657871	0.621522	-0.0363494	Tro	0.00167791
chrNC_000070.7:109084795:109092971:clu_15315_+	-3.0021	0.185365	0.148853	-0.0365117	Calr4	0.00597281
chrNC_000087.8:3780893:3782594:clu_20598_+	-2.15043	0.0381823	0.00157578	-0.0366065	Gm3376	0.0106782
chrNC_000083.7:29879745:29882146:clu_21213_+	-0.132681	0.488077	0.45145	-0.036627	Rnf8,Cmtr1,Gm28043	0.0267166
chrNC_000084.7:3273578:3281688:clu_18013_-	-0.45724	0.0743336	0.0374814	-0.0368522	Crem	0.0148343
chrNC_000070.7:144786638:144789075:clu_1477_-	-0.491123	0.0494402	0.0122294	-0.0372109	Vps13d	0.0204544
chrNC_000082.7:49558186:49578758:clu_18539_+	-0.754727	0.0495839	0.0113999	-0.038184	Ift57,Gm52251	0.0390871
chrNC_000076.7:45345671:45346147:clu_4970_-	-0.157915	0.188932	0.150092	-0.03884	Lin28b	0.0255985
chrNC_000074.7:12913862:12914920:clu_17351_+	-0.187478	0.144284	0.105268	-0.039016	Atp11a	0.0103163
chrNC_000071.7:41949280:41951570:clu_9830_-	-0.130352	0.297624	0.258553	-0.0390703	Bod1l	0.011701
chrNC_000074.7:108067969:108071418:clu_17858_+	-0.551507	0.0827673	0.0434204	-0.0393469	Nfat5	0.0148851
chrNC_000084.7:89106291:89108551:clu_8903_+	-0.809211	0.0593441	0.0198472	-0.0394969	Rttn	0.0209866
chrNC_000084.7:3273578:3276694:clu_18013_-	0.12044	0.392438	0.352602	-0.0398362	Crem	0.0148343
chrNC_000072.7:148108173:148109619:clu_12299_-	-1.12973	0.0546415	0.0143728	-0.0402686	Ergic2	0.032119
chrNC_000071.7:92534850:92535993:clu_3924_+	-0.630688	0.637054	0.595978	-0.0410763	Art3	0.00753264
chrNC_000081.7:73623876:73625605:clu_21747_+	-1.94621	0.971915	0.93057	-0.0413449	Ptp4a3	0.0106782
chrNC_000075.7:109662363:109664386:clu_22685_+	-0.785301	0.371637	0.329441	-0.0421958	Nme6	0.0225831
chrNC_000077.7:117638804:117640070:clu_7944_+	-0.332402	0.0692553	0.0270541	-0.0422012	Tnrc6c	0.0194568
chrNC_000080.7:52439204:52439961:clu_16050_-	-0.380473	0.105707	0.0632465	-0.0424603	Chd8	0.0275421
chrNC_000077.7:51924438:51975198:clu_7210_+	-0.422744	0.106788	0.063613	-0.0431746	Cdkl3	0.0270227
chrNC_000070.7:106934977:106938088:clu_15269_+	-0.415689	0.226173	0.182846	-0.0433268	Cyb5rl	0.0450146
chrNC_000082.7:44019530:44020977:clu_18525_+	-0.0734771	0.0904523	0.0467394	-0.043713	Usf3	0.0409608
chrNC_000068.8:119630364:119632029:clu_6467_+	-0.48816	0.955763	0.911976	-0.0437868	Tyro3	0.0475313
chrNC_000071.7:129631772:129632009:clu_4211_+	-1.03226	0.0617227	0.0148068	-0.0469159	Sfswap	0.00680449
chrNC_000070.7:131588174:131588488:clu_15505_+	-0.291587	0.223932	0.176464	-0.0474678	Mecr	0.028565
chrNC_000077.7:51924438:51928258:clu_7210_+	-0.589909	0.0991911	0.0499918	-0.0491993	Cdkl3	0.0270227
chrNC_000087.8:90804949:90833555:clu_20605_+	-1.5467	0.0741372	0.0241208	-0.0500164	Erdr1_1	1.04839e-05
chrNC_000087.8:90804949:90827618:clu_20605_+	-1.54669	0.0741912	0.0241385	-0.0500527	Erdr1_1	1.04839e-05
chrNC_000086.8:148724742:148744868:clu_24847_+	-7.99488	1	0.948892	-0.0511079	Gm15091	0.0330438
chrNC_000083.7:85312994:85320994:clu_21599_+	-0.341027	0.523933	0.472518	-0.0514142	Ppm1b	0.0355711
chrNC_000080.7:65294408:65296434:clu_16154_-	-1.1297	0.993598	0.941881	-0.0517174	Extl3	0.0497855
chrNC_000086.8:10043120:10044510:clu_16338_-	-0.206377	0.336525	0.284406	-0.0521194	Rpgr	0.00183443
chrNC_000073.7:28310548:28313644:clu_2803_-	-0.952287	0.980371	0.928243	-0.0521281	Acp7	0.0211897
chrNC_000077.7:102207299:102209674:clu_19406_-	-0.482263	0.599894	0.547262	-0.0526324	Ubtf	0.0428988
chrNC_000071.7:31701257:31705958:clu_3725_+	-1.27225	0.116914	0.0637911	-0.0531229	Slc4a1ap	1.18241e-06
chrNC_000084.7:3276729:3281688:clu_18013_-	-0.728701	0.0863758	0.0331992	-0.0531766	Crem	0.0148343
chrNC_000078.7:83679191:83689403:clu_14612_+	-0.201096	0.621451	0.568193	-0.0532583	Rbm25	0.00702365
chrNC_000081.7:102222531:102223623:clu_22016_+	-7.42917	1	0.946468	-0.0535324	Espl1	0.00214216
chrNC_000068.8:156014942:156019256:clu_23635_-	-0.230355	0.699143	0.645182	-0.0539614	Rbm39	0.032119
chrNC_000087.8:90797248:90804565:clu_20605_+	-0.583674	0.366747	0.312577	-0.0541697	Erdr1_1	1.04839e-05
chrNC_000068.8:22825651:22829091:clu_5927_+	-0.534967	0.0718942	0.0170717	-0.0548225	Pdss1	0.0313596
chrNC_000068.8:91515594:91516127:clu_23277_-	-0.203431	0.365863	0.310237	-0.055626	Atg13	0.0337273
chrNC_000076.7:45345314:45345516:clu_4970_-	-0.315081	0.173984	0.118115	-0.0558689	Lin28b	0.0255985
chrNC_000076.7:71098092:71120931:clu_5058_-	-0.934616	0.968401	0.91227	-0.0561312	Ube2d1	0.0162619
chrNC_000071.7:31697841:31701014:clu_3725_+	-0.822613	0.391698	0.335059	-0.0566389	Slc4a1ap	1.18241e-06
chrNC_000075.7:108377468:108379039:clu_22655_+	-2.67436	0.886295	0.829603	-0.0566927	Usp19	0.000440914
chrNC_000084.7:82703464:82706758:clu_18228_-	-1.07758	0.0768709	0.0197581	-0.0571127	Zfp236	0.0265292
chrNC_000069.7:88260445:88261183:clu_13971_+	0.594298	0.584763	0.527591	-0.057172	Smg5	0.0333627
chrNC_000085.7:5654017:5655400:clu_5542_-	-0.955566	0.980479	0.922792	-0.0576863	Kat5	0.0262554
chrNC_000073.7:128045670:128046005:clu_3467_-	-0.372542	0.909096	0.851294	-0.0578028	Tial1	0.0476412
chrNC_000076.7:43036840:43047296:clu_4967_-	-2.13868	0.0620446	0.00405049	-0.0579941	Sobp	0.00897767
chrNC_000069.7:94685399:94685511:clu_20309_-	-0.121793	0.453487	0.394084	-0.0594028	Cgn	0.032119
chrNC_000085.7:34949898:34950259:clu_19924_+	-0.313059	0.424327	0.363933	-0.0603932	Kif20b	0.0267166
chrNC_000084.7:89100108:89106187:clu_8903_+	-1.35381	0.0772603	0.0149886	-0.0622716	Rttn	0.0209866
chrNC_000070.7:131588543:131589087:clu_15505_+	-0.325346	0.262592	0.20006	-0.0625321	Mecr	0.028565
chrNC_000069.7:67290757:67291884:clu_13910_+	-0.573799	0.0785773	0.0156399	-0.0629374	Mlf1	0.00501077
chrNC_000070.7:116468574:116469169:clu_1154_-	-0.209342	0.470939	0.407687	-0.0632518	Nasp	0.0143791
chrNC_000082.7:18713586:18715204:clu_18354_+	-0.208789	0.676193	0.612344	-0.0638492	Hira	0.0196108
chrNC_000074.7:12909479:12913759:clu_17351_+	-0.215505	0.22765	0.161501	-0.0661496	Atp11a	0.0103163
chrNC_000070.7:134564345:134565160:clu_1396_-	-0.356287	0.177804	0.111037	-0.0667677	Maco1	0.0111201
chrNC_000069.7:22252999:22254484:clu_13777_+	-0.823031	0.0743769	0.00742139	-0.0669555	Tbl1xr1	0.0148343
chrNC_000074.7:122332229:122332926:clu_8517_-	-0.929003	0.986505	0.919371	-0.067134	Zcchc14	0.0327409
chrNC_000071.7:41946292:41949140:clu_9830_-	-0.181525	0.395228	0.326217	-0.0690114	Bod1l	0.011701
chrNC_000068.8:158252023:158261683:clu_6799_+	-0.606475	0.11151	0.0419245	-0.0695855	Ralgapb	0.0194568
chrNC_000080.7:118375790:118377149:clu_2005_+	-0.431492	0.15924	0.0886315	-0.070609	Gpr180	0.00682214
chrNC_000070.7:109092819:109092971:clu_15315_+	-3.0021	0.361161	0.290022	-0.0711384	Calr4	0.00597281
chrNC_000085.7:34947517:34949797:clu_19924_+	-0.324798	0.467741	0.396487	-0.0712544	Kif20b	0.0267166
chrNC_000072.7:112641134:112642239:clu_12112_-	-0.222205	0.272277	0.199484	-0.0727926	Rad18	0.0164706
chrNC_000071.7:102000521:102003255:clu_9974_-	-0.494164	0.948899	0.873599	-0.0752997	Wdfy3	0.0318491
chrNC_000070.7:3939526:3939778:clu_14870_+	-0.478986	0.130612	0.0544994	-0.0761131	Chchd7	0.0149245
chrNC_000086.8:133620252:133620376:clu_24747_+	-5.40192	0.0764716	2.50191e-05	-0.0764466	Armcx1	0.00328517
chrNC_000070.7:134563760:134564078:clu_1396_-	-0.516692	0.164196	0.0873422	-0.0768541	Maco1	0.0111201
chrNC_000079.7:85371080:85371577:clu_682_-	-0.344418	0.177768	0.0979354	-0.0798328	Rasa1	0.0316186
chrNC_000076.7:45346436:45352444:clu_4970_-	-0.700272	0.152169	0.0702805	-0.0818881	Lin28b	0.0255985
chrNC_000069.7:22247332:22252794:clu_13777_+	-0.82303	0.0911609	0.00909611	-0.0820648	Tbl1xr1	0.0148343
chrNC_000082.7:95810768:95811020:clu_4856_-	-0.871115	0.477728	0.395239	-0.0824885	Brwd1	0.000552094
chrNC_000067.7:42890586:42891237:clu_23912_+	-0.531096	0.134764	0.0510926	-0.0836712	Mrps9	0.00501077
chrNC_000082.7:95805908:95806163:clu_4856_-	-0.871072	0.498482	0.412427	-0.0860545	Brwd1	0.000552094
chrNC_000080.7:118375790:118377174:clu_2005_+	-0.500876	0.179031	0.0929674	-0.0860638	Gpr180	0.00682214
chrNC_000070.7:109092829:109092971:clu_15315_+	-3.0021	0.453473	0.364151	-0.0893213	Calr4	0.00597281
chrNC_000082.7:22073867:22084491:clu_4667_-	-0.737927	0.90583	0.814718	-0.091112	Tra2b	4.96889e-05
chrNC_000074.7:34006847:34017252:clu_17456_+	-0.70637	0.557904	0.46656	-0.0913444	Tex15	0.0440686
chrNC_000084.7:32226282:32230203:clu_8678_+	-0.183912	0.86346	0.772046	-0.091414	Iws1	0.0428988
chrNC_000068.8:22829218:22829835:clu_5927_+	-0.535058	0.120799	0.0286819	-0.0921174	Pdss1	0.0313596
chrNC_000077.7:84744993:84745081:clu_19185_-	-0.232204	0.208442	0.112611	-0.0958318	Ggnbp2	5.38458e-05
chrNC_000078.7:85325913:85326765:clu_235_-	-2.82924	0.103352	0.00672711	-0.0966246	Mlh3,Acyp1	0.00580339
chrNC_000068.8:29533926:29569145:clu_6043_+	-0.94976	0.116244	0.0193029	-0.0969413	Rapgef1	0.0338831
chrNC_000080.7:30960439:30961588:clu_15968_-	-0.344302	0.292694	0.195295	-0.0973997	Phf7	0.00988897
chrNC_000075.7:102471097:102471707:clu_11619_-	-0.972053	0.152406	0.0543207	-0.0980858	Cep63	0.0194568
chrNC_000072.7:49229449:49229731:clu_11934_-	-0.649288	0.171774	0.0730765	-0.0986973	Tra2a	4.99459e-07
chrNC_000080.7:65904195:65908006:clu_1931_+	-1.50756	0.981904	0.882583	-0.0993209	Scara5	0.0318491
chrNC_000075.7:111094033:111096808:clu_11746_-	-0.420028	0.162123	0.0615063	-0.100617	Mlh1	0.00708406
chrNC_000077.7:84745206:84749266:clu_19185_-	-0.232254	0.220529	0.119134	-0.101395	Ggnbp2	5.38458e-05
chrNC_000080.7:59818823:59822251:clu_16131_-	-0.468832	0.229802	0.12806	-0.101742	Cdadc1	0.0145721
chrNC_000067.7:128081136:128095630:clu_24202_+	-0.294327	0.721533	0.615813	-0.10572	R3hdm1	0.00180118
chrNC_000082.7:43993873:43998520:clu_18525_+	-2.51202	0.11573	0.00521988	-0.11051	Usf3	0.0409608
chrNC_000071.7:77039642:77042137:clu_9907_-	-0.208765	0.310323	0.19946	-0.110863	Aasdh	0.0440686
chrNC_000067.7:156735348:156766922:clu_9435_-	-2.67487	0.116751	0.00487244	-0.111879	Ralgps2	0.00593507
chrNC_000068.8:37692285:37706928:clu_23099_-	-0.429005	0.828101	0.716202	-0.1119	Dennd1a	0.0270227
chrNC_000075.7:8114157:8120643:clu_11152_-	-1.25423	0.128786	0.0118888	-0.116897	Cep126	0.0411098
chrNC_000072.7:147412400:147435527:clu_2578_+	-0.548623	0.864196	0.746277	-0.117919	Ccdc91	0.0194568
chrNC_000075.7:111097013:111097286:clu_11746_-	-0.420193	0.190326	0.0721939	-0.118132	Mlh1	0.00708406
chrNC_000084.7:82703464:82709703:clu_18228_-	-1.34696	0.147033	0.0288675	-0.118166	Zfp236	0.0265292
chrNC_000080.7:118374752:118375355:clu_2005_+	-0.51381	0.243126	0.124628	-0.118498	Gpr180	0.00682214
chrNC_000072.7:122774838:122778827:clu_12195_-	-0.458883	0.473432	0.34974	-0.123692	Slc2a3	0.0379197
chrNC_000068.8:158261883:158262734:clu_6799_+	-0.59813	0.206317	0.0782194	-0.128098	Ralgapb	0.0194568
chrNC_000071.7:77042209:77044224:clu_9907_-	-0.471568	0.259875	0.128432	-0.131443	Aasdh	0.0440686
chrNC_000084.7:3295416:3325361:clu_18014_-	-0.41869	0.362033	0.228499	-0.133534	Crem	0.0496171
chrNC_000069.7:119525524:119533964:clu_20496_-	-1.50748	0.154226	0.0186852	-0.135541	Ptbp2	0.00501077
chrNC_000067.7:93757618:93760318:clu_24167_+	-0.332737	0.630225	0.493674	-0.136551	D2hgdh	0.0379075
chrNC_000086.8:10032515:10042242:clu_16338_-	-0.412529	0.454561	0.312595	-0.141966	Rpgr	0.00183443
chrNC_000067.7:91435290:91446016:clu_24139_+	-0.56504	0.687942	0.539781	-0.148161	Traf3ip1	0.0313596
chrNC_000072.7:122774838:122778772:clu_12195_-	-0.885939	0.288639	0.139115	-0.149524	Slc2a3	0.0379197
chrNC_000077.7:30169772:30190686:clu_18760_-	-1.05852	0.215133	0.0532461	-0.161887	Sptbn1	0.0148851
chrNC_000083.7:49419877:49420345:clu_10959_-	-0.816353	0.443831	0.268555	-0.175276	1700008K24Rik	0.022488
chrNC_000067.7:25945421:25947273:clu_8957_-	-2.3796	0.218594	0.0220658	-0.196528	Gm31076	0.00194462
chrNC_000072.7:49230042:49240772:clu_11934_-	-0.649288	0.373937	0.159081	-0.214855	Tra2a	4.99459e-07
chrNC_000086.8:158266082:158269422:clu_24908_+	-0.346755	0.494386	0.273129	-0.221257	Map7d2	0.000363459
chrNC_000071.7:31701257:31705955:clu_3725_+	-1.42283	0.423585	0.19881	-0.224775	Slc4a1ap	1.18241e-06
chrNC_000071.7:146402829:146403608:clu_4433_+	-0.499733	0.517041	0.282666	-0.234375	Wasf3	0.0106782
chrNC_000083.7:80688906:80695636:clu_21586_+	-0.960436	0.535991	0.246279	-0.289712	Arhgef33	0.0391035
chrNC_000080.7:119269708:119272254:clu_16282_-	-1.01808	0.894658	0.525746	-0.368912	Uggt2	0.0318491
chrNC_000085.7:4086791:4087104:clu_5475_-	1.07214	0.687799	0.764892	0.0770928	Gstp1,Gstp2	0.0504128
chrNC_000085.7:4086791:4091398:clu_5475_-	-2.13781	0.103627	0.00465105	-0.0989763	Gstp1,Gstp2	0.0504128
chrNC_000085.7:4091085:4091398:clu_5475_-	1.06567	0.208574	0.230457	0.0218835	Gstp1,Gstp2	0.0504128
chrNC_000067.7:4847871:4848971:clu_8909_-	-1.39626	0.00855619	0.0220252	0.013469	Mrpl15	0.0505051
chrNC_000067.7:4847871:4852791:clu_8909_-	-2.39166	0.918509	0.873826	-0.0446824	Mrpl15	0.0505051
chrNC_000067.7:4849021:4852791:clu_8909_-	6.18218	6.94252e-06	0.0349487	0.0349418	Mrpl15	0.0505051
chrNC_000067.7:4852524:4852791:clu_8909_-	-2.39427	0.0729283	0.0691999	-0.00372837	Mrpl15	0.0505051
chrNC_000075.7:113699798:113704333:clu_22750_+	0.540515	0.0181847	0.053248	0.0350633	Clasp2	0.0508242
chrNC_000075.7:113699798:113705312:clu_22750_+	-0.604693	0.945654	0.88099	-0.0646636	Clasp2	0.0508242
chrNC_000075.7:113704395:113705312:clu_22750_+	0.0641783	0.0361617	0.065762	0.0296003	Clasp2	0.0508242
chrNC_000077.7:87479678:87479794:clu_7661_+	-0.75832	0.458895	0.365079	-0.093816	Septin4	0.0508242
chrNC_000077.7:87479678:87480001:clu_7661_+	1.27615	0.0172297	0.104836	0.0876063	Septin4	0.0508242
chrNC_000077.7:87479911:87480001:clu_7661_+	-0.517829	0.523875	0.530085	0.00620969	Septin4	0.0508242
chrNC_000080.7:4199417:4199653:clu_1614_+	-1.72148	0.998517	0.955606	-0.0429113	Rpl15	0.0508242
chrNC_000080.7:4199417:4199669:clu_1614_+	1.72148	0.00148302	0.0443943	0.0429113	Rpl15	0.0508242
chrNC_000085.7:4565718:4580775:clu_19700_+	-0.749549	0.0558643	0.0130421	-0.0428222	Pcx	0.0508513
chrNC_000085.7:4565718:4651628:clu_19700_+	0.749549	0.944136	0.986958	0.0428222	Pcx	0.0508513
chrNC_000072.7:84980257:84981971:clu_12024_-	1.37006	0.00292414	0.0434507	0.0405266	Exoc6b	0.0520751
chrNC_000072.7:84980267:84981971:clu_12024_-	-1.37006	0.997076	0.956549	-0.0405266	Exoc6b	0.0520751
chrNC_000067.7:130618885:130624754:clu_9315_-	-0.209872	0.154703	0.127895	-0.0268082	Pfkfb2	0.0541279
chrNC_000067.7:130618885:130625631:clu_9315_-	-0.205776	0.0297868	0.0247262	-0.00506065	Pfkfb2	0.0541279
chrNC_000067.7:130618885:130625643:clu_9315_-	0.166673	0.0483917	0.0582984	0.00990667	Pfkfb2	0.0541279
chrNC_000067.7:130618885:130626416:clu_9315_-	0.458868	0.196868	0.317658	0.12079	Pfkfb2	0.0541279
chrNC_000067.7:130625822:130626416:clu_9315_-	-0.209893	0.57025	0.471422	-0.0988277	Pfkfb2	0.0541279
chrNC_000083.7:15234023:15234523:clu_21022_+	-0.00929269	0.135637	0.119672	-0.0159652	Gm3435	0.0541279
chrNC_000083.7:15234023:15236451:clu_21022_+	0.225286	0.220441	0.245914	0.0254725	Gm3435	0.0541279
chrNC_000083.7:15234668:15236451:clu_21022_+	-0.152137	0.0586268	0.0448409	-0.013786	Gm3435	0.0541279
chrNC_000083.7:15234668:15238347:clu_21022_+	-1.0869	0.00630429	0.00189343	-0.00441086	Gm3435	0.0541279
chrNC_000083.7:15236548:15237403:clu_21022_+	0.248287	0.284546	0.324812	0.0402656	Gm3435	0.0541279
chrNC_000083.7:15236548:15238347:clu_21022_+	-0.328212	0.0590551	0.0378762	-0.0211789	Gm3435	0.0541279
chrNC_000083.7:15237475:15238074:clu_21022_+	1.38969	0.00275211	0.00983671	0.0070846	Gm3435	0.0541279
chrNC_000083.7:15237475:15238347:clu_21022_+	-0.257152	0.00944602	0.00650457	-0.00294145	Gm3435	0.0541279
chrNC_000083.7:15237539:15238074:clu_21022_+	-0.128372	0.0264099	0.0206855	-0.00572445	Gm3435	0.0541279
chrNC_000083.7:15237539:15238347:clu_21022_+	0.0249591	0.153203	0.13988	-0.0133227	Gm3435	0.0541279
chrNC_000083.7:15237570:15238347:clu_21022_+	-0.156056	0.00209994	0.00159986	-0.00050008	Gm3435	0.0541279
chrNC_000083.7:15238196:15238347:clu_21022_+	0.229904	0.0414778	0.0464849	0.00500703	Gm3435	0.0541279
chrNC_000077.7:115921317:115929366:clu_7919_+	-0.185435	0.0945253	0.0710993	-0.023426	Unk,Gm38482	0.0546905
chrNC_000077.7:115921317:115938503:clu_7919_+	0.214079	0.743553	0.833942	0.0903888	Unk,Gm38482	0.0546905
chrNC_000077.7:115929609:115931819:clu_7919_+	-0.706685	0.144988	0.0647552	-0.0802333	Unk,Gm38482	0.0546905
chrNC_000077.7:115929609:115938503:clu_7919_+	0.67804	0.0169333	0.0302038	0.0132705	Unk,Gm38482	0.0546905
chrNC_000076.7:105615542:105629201:clu_5331_-	1.0788	0.752876	0.963442	0.210566	Mettl25	0.054755
chrNC_000076.7:105618158:105629201:clu_5331_-	-1.0788	0.247124	0.0365582	-0.210566	Mettl25	0.054755
chrNC_000078.7:59115584:59115688:clu_14493_+	-1.55145	0.997383	0.944812	-0.0525715	Pnn	0.0551842
chrNC_000078.7:59115584:59115692:clu_14493_+	1.55145	0.00261693	0.0551884	0.0525715	Pnn	0.0551842
chrNC_000081.7:78813920:78814198:clu_21813_+	-2.25954	0.0227559	0.0011139	-0.021642	Lgals1	0.0578802
chrNC_000081.7:78814004:78814198:clu_21813_+	0.77434	0.972536	0.989137	0.0166017	Lgals1	0.0578802
chrNC_000081.7:78814004:78814219:clu_21813_+	1.4852	0.00470842	0.00974878	0.00504036	Lgals1	0.0578802
chrNC_000070.7:116194694:116210170:clu_1149_-	0.42033	0.842704	0.902646	0.0599421	Mast2	0.0581985
chrNC_000070.7:116201354:116210170:clu_1149_-	-0.0814776	0.125679	0.0815029	-0.0441761	Mast2	0.0581985
chrNC_000070.7:116207242:116210170:clu_1149_-	-0.338852	0.0316169	0.0158509	-0.015766	Mast2	0.0581985
chrNC_000072.7:83458444:83458760:clu_12011_-	-0.308017	0.0719036	0.0384592	-0.0334444	Dguok	0.0584592
chrNC_000072.7:83458444:83463966:clu_12011_-	0.383785	0.852007	0.910203	0.0581958	Dguok	0.0584592
chrNC_000072.7:83458820:83463966:clu_12011_-	-0.0757679	0.076089	0.0513376	-0.0247514	Dguok	0.0584592
chrNC_000074.7:85599461:85610060:clu_17705_+	-0.956681	0.493785	0.485393	-0.00839169	Syce2	0.0584592
chrNC_000074.7:85599461:85610105:clu_17705_+	1.34522	0.000487755	0.00479139	0.00430363	Syce2	0.0584592
chrNC_000074.7:85599461:85612564:clu_17705_+	-0.775064	0.0669725	0.0789456	0.0119731	Syce2	0.0584592
chrNC_000074.7:85599571:85610060:clu_17705_+	1.66611	0.000496787	0.00672653	0.00622974	Syce2	0.0584592
chrNC_000074.7:85610213:85612564:clu_17705_+	-0.980074	0.43474	0.41747	-0.0172693	Syce2	0.0584592
chrNC_000074.7:85610213:85612571:clu_17705_+	-0.299515	0.0035186	0.00667313	0.00315453	Syce2	0.0584592
chrNC_000079.7:58411150:58411756:clu_573_-	-1.35559	0.0370972	0.00255386	-0.0345433	Gkap1	0.0585558
chrNC_000079.7:58411155:58411756:clu_573_-	1.35559	0.962903	0.997446	0.0345433	Gkap1	0.0585558
chrNC_000074.7:124125345:124126004:clu_17969_+	0.169099	0.405101	0.420611	0.0155092	Tcf25	0.0605104
chrNC_000074.7:124125345:124127364:clu_17969_+	1.89284	0.00142325	0.00828345	0.00686019	Tcf25	0.0605104
chrNC_000074.7:124126083:124126281:clu_17969_+	0.169999	0.00437376	0.00454529	0.000171533	Tcf25	0.0605104
chrNC_000074.7:124126083:124127364:clu_17969_+	0.130746	0.558863	0.558425	-0.000437725	Tcf25	0.0605104
chrNC_000074.7:124126126:124127364:clu_17969_+	-1.18142	0.0148671	0.00399964	-0.0108674	Tcf25	0.0605104
chrNC_000074.7:124126457:124127364:clu_17969_+	-1.18127	0.0153717	0.00413601	-0.0112357	Tcf25	0.0605104
chrNC_000074.7:70347970:70348057:clu_8181_-	0.910879	0.000989429	0.00203381	0.00104438	Ndufa13	0.0605468
chrNC_000074.7:70347970:70348634:clu_8181_-	1.131	0.000736902	0.0018877	0.0011508	Ndufa13	0.0605468
chrNC_000074.7:70347970:70353861:clu_8181_-	-2.23262	0.00284218	0.000251984	-0.0025902	Ndufa13	0.0605468
chrNC_000074.7:70347970:70354192:clu_8181_-	0.190739	0.995431	0.995827	0.000395019	Ndufa13	0.0605468
chrNC_000083.7:25054149:25055410:clu_21100_+	-0.220865	0.564033	0.540221	-0.0238117	Meiob	0.0606115
chrNC_000083.7:25054149:25058401:clu_21100_+	0.441689	0.0468874	0.0871097	0.0402223	Meiob	0.0606115
chrNC_000083.7:25055496:25058401:clu_21100_+	-0.220824	0.389079	0.372669	-0.0164106	Meiob	0.0606115
chrNC_000073.7:79878281:79880064:clu_3120_-	-0.17832	0.0406509	0.0310861	-0.0095648	Cib1	0.0616645
chrNC_000073.7:79878296:79880064:clu_3120_-	0.161795	0.326017	0.350305	0.0242879	Cib1	0.0616645
chrNC_000073.7:79878296:79882092:clu_3120_-	0.217328	0.00333407	0.00378703	0.000452959	Cib1	0.0616645
chrNC_000073.7:79878296:79882258:clu_3120_-	-0.415845	0.0223944	0.0135045	-0.00888986	Cib1	0.0616645
chrNC_000073.7:79880172:79881751:clu_3120_-	0.469997	0.00233277	0.00341137	0.0010786	Cib1	0.0616645
chrNC_000073.7:79880172:79882092:clu_3120_-	0.114628	0.327876	0.336071	0.00819524	Cib1	0.0616645
chrNC_000073.7:79880172:79882258:clu_3120_-	-0.425249	0.0168435	0.0100621	-0.00678142	Cib1	0.0616645
chrNC_000073.7:79882126:79882258:clu_3120_-	0.0556671	0.260552	0.251773	-0.00877864	Cib1	0.0616645
chrNC_000081.7:35905536:35910293:clu_21686_+	-1.00912	0.991631	0.940283	-0.0513477	Vps13b	0.0637946
chrNC_000081.7:35905536:35910812:clu_21686_+	1.00912	0.00836907	0.0597168	0.0513477	Vps13b	0.0637946
chrNC_000082.7:29407177:29407641:clu_18420_+	-0.185566	0.136474	0.0924971	-0.0439769	Opa1	0.0637946
chrNC_000082.7:29407177:29408499:clu_18420_+	0.327482	0.698215	0.790462	0.0922474	Opa1	0.0637946
chrNC_000082.7:29407694:29408499:clu_18420_+	-0.141917	0.165311	0.117041	-0.0482705	Opa1	0.0637946
chrNC_000085.7:42172628:42174059:clu_19980_+	-1.42383	0.224745	0.0991192	-0.125626	Zfyve27	0.0637946
chrNC_000085.7:42172628:42174244:clu_19980_+	-0.515077	0.744052	0.814212	0.0701599	Zfyve27	0.0637946
chrNC_000085.7:42172628:42174247:clu_19980_+	2.24777	0.00279506	0.0484634	0.0456684	Zfyve27	0.0637946
chrNC_000085.7:42174079:42174244:clu_19980_+	-0.308863	0.0284072	0.038205	0.00979778	Zfyve27	0.0637946
chrNC_000082.7:3799551:3802855:clu_4466_-	0.121397	0.426938	0.530131	0.103193	Slx4	0.066232
chrNC_000082.7:3799551:3805779:clu_4466_-	0.870094	0.016005	0.0420174	0.0260124	Slx4	0.066232
chrNC_000082.7:3801106:3802855:clu_4466_-	-0.0244951	0.110127	0.118182	0.00805523	Slx4	0.066232
chrNC_000082.7:3805040:3805779:clu_4466_-	-0.510468	0.319497	0.210897	-0.1086	Slx4	0.066232
chrNC_000082.7:3805045:3805779:clu_4466_-	-0.0196027	0.0223835	0.0241385	0.00175505	Slx4	0.066232
chrNC_000082.7:3805311:3805779:clu_4466_-	-0.436925	0.105049	0.0746339	-0.0304155	Slx4	0.066232
chrNC_000072.7:35499730:35516474:clu_11875_-	-8.59695	1	0.981324	-0.0186765	Mtpn	0.0676329
chrNC_000072.7:35499730:35516495:clu_11875_-	8.59695	6.49027e-10	0.0186765	0.0186765	Mtpn	0.0676329
chrNC_000068.8:140294606:140295568:clu_6639_+	-0.395309	0.0526927	0.0175421	-0.0351507	Macrod2	0.0682572
chrNC_000068.8:140294606:140295646:clu_6639_+	-0.395355	0.179732	0.0598322	-0.1199	Macrod2	0.0682572
chrNC_000068.8:140294606:140342966:clu_6639_+	-0.395355	0.248642	0.0827723	-0.16587	Macrod2	0.0682572
chrNC_000068.8:140294606:140351799:clu_6639_+	1.18602	0.518933	0.839853	0.320921	Macrod2	0.0682572
chrNC_000081.7:35597668:35599351:clu_21684_+	-1.40857	0.102339	0.0166549	-0.0856837	Vps13b	0.068265
chrNC_000081.7:35597668:35607276:clu_21684_+	0.549303	0.37741	0.435123	0.057713	Vps13b	0.068265
chrNC_000081.7:35597668:35617744:clu_21684_+	0.396388	0.0283296	0.0280304	-0.000299216	Vps13b	0.068265
chrNC_000081.7:35607510:35617744:clu_21684_+	0.462884	0.491922	0.520192	0.0282699	Vps13b	0.068265
chrNC_000070.7:139076969:139077747:clu_1442_-	-2.10897	0.034772	0.00165601	-0.033116	Mrto4	0.0685077
chrNC_000070.7:139077028:139077747:clu_1442_-	0.967437	0.956463	0.987573	0.0311098	Mrto4	0.0685077
chrNC_000070.7:139077050:139077747:clu_1442_-	1.14154	0.008765	0.0107712	0.00200618	Mrto4	0.0685077
chrNC_000080.7:24543561:24543685:clu_1686_+	0.0257387	0.056649	0.0539386	-0.00271042	Rps24	0.0687045
chrNC_000080.7:24543561:24544120:clu_1686_+	-0.0166473	0.0300261	0.027403	-0.0026231	Rps24	0.0687045
chrNC_000080.7:24543561:24545498:clu_1686_+	0.0909332	0.465505	0.473091	0.00758653	Rps24	0.0687045
chrNC_000080.7:24543561:24545843:clu_1686_+	-0.212315	0.0518201	0.0388884	-0.0129317	Rps24	0.0687045
chrNC_000080.7:24544137:24545498:clu_1686_+	0.00117965	0.0368475	0.0342333	-0.00261415	Rps24	0.0687045
chrNC_000080.7:24545517:24545843:clu_1686_+	0.11111	0.359152	0.372445	0.0132928	Rps24	0.0687045
chrNC_000080.7:57034267:57035125:clu_16109_-	-1.40273	0.994574	0.917258	-0.0773156	Zmym5	0.0687185
chrNC_000080.7:57034267:57035142:clu_16109_-	1.40273	0.00542594	0.0827416	0.0773156	Zmym5	0.0687185
chrNC_000081.7:88842428:88847617:clu_13573_-	0.888205	0.870911	0.975528	0.104617	Mlc1	0.069484
chrNC_000081.7:88842759:88847617:clu_13573_-	-0.888205	0.129089	0.024472	-0.104617	Mlc1	0.069484
chrNC_000078.7:98784157:98787859:clu_271_-	0.279258	0.439013	0.503346	0.0643322	Eml5	0.0713216
chrNC_000078.7:98784157:98790893:clu_271_-	-0.656788	0.163262	0.0734097	-0.0898521	Eml5	0.0713216
chrNC_000078.7:98787873:98790893:clu_271_-	0.223815	0.286501	0.310767	0.0242668	Eml5	0.0713216
chrNC_000078.7:98787964:98790893:clu_271_-	0.153714	0.111224	0.112477	0.00125302	Eml5	0.0713216
chrNC_000068.8:150808162:150808244:clu_23570_-	-0.368574	0.0582866	0.0370849	-0.0212017	Ninl	0.0726714
chrNC_000068.8:150808162:150811900:clu_23570_-	0.000715578	0.325108	0.299251	-0.0258564	Ninl	0.0726714
chrNC_000068.8:150808162:150812944:clu_23570_-	0.33149	0.100844	0.129215	0.0283709	Ninl	0.0726714
chrNC_000068.8:150808284:150811900:clu_23570_-	-0.242964	0.0524253	0.03782	-0.0146054	Ninl	0.0726714
chrNC_000068.8:150812052:150812944:clu_23570_-	0.061491	0.201046	0.196653	-0.00439384	Ninl	0.0726714
chrNC_000068.8:150813134:150816024:clu_23570_-	0.217841	0.26229	0.299976	0.0376863	Ninl	0.0726714
chrNC_000082.7:49718495:49727144:clu_18541_+	-0.0136802	0.343808	0.326877	-0.0169318	Cd47	0.0740563
chrNC_000082.7:49718495:49731232:clu_18541_+	-0.349615	0.0158224	0.0107509	-0.00507148	Cd47	0.0740563
chrNC_000082.7:49727175:49728417:clu_18541_+	0.198439	0.164759	0.19366	0.0289006	Cd47	0.0740563
chrNC_000082.7:49727175:49731232:clu_18541_+	-0.206833	0.193626	0.151756	-0.0418701	Cd47	0.0740563
chrNC_000082.7:49728441:49729066:clu_18541_+	0.177627	0.118382	0.136282	0.0178995	Cd47	0.0740563
chrNC_000082.7:49728441:49731232:clu_18541_+	0.0224288	0.0412195	0.0406305	-0.000589012	Cd47	0.0740563
chrNC_000082.7:49729098:49731232:clu_18541_+	0.171633	0.122381	0.140044	0.0176622	Cd47	0.0740563
chrNC_000069.7:108334705:108335177:clu_20468_-	-0.0522768	0.103689	0.0761094	-0.0275798	Sars	0.0743448
chrNC_000069.7:108334705:108335490:clu_20468_-	0.315872	0.838817	0.889728	0.0509109	Sars	0.0743448
chrNC_000069.7:108335248:108335490:clu_20468_-	-0.263595	0.0574938	0.0341626	-0.0233311	Sars	0.0743448
chrNC_000072.7:92126785:92129296:clu_2359_+	-0.176745	0.337284	0.378753	0.0414687	Nr2c2	0.0743448
chrNC_000072.7:92126785:92131316:clu_2359_+	-0.206077	0.0281402	0.0306866	0.00254638	Nr2c2	0.0743448
chrNC_000072.7:92129398:92129911:clu_2359_+	0.202247	0.0390213	0.0640112	0.0249899	Nr2c2	0.0743448
chrNC_000072.7:92129398:92131316:clu_2359_+	-0.526028	0.567011	0.449014	-0.117997	Nr2c2	0.0743448
chrNC_000072.7:92129984:92131316:clu_2359_+	0.706604	0.0285436	0.0775359	0.0489922	Nr2c2	0.0743448
chrNC_000083.7:35376183:35376324:clu_10852_-	-0.772866	0.481918	0.478814	-0.00310468	Prrc2a	0.0743448
chrNC_000083.7:35376183:35376855:clu_10852_-	2.3186	0.000308631	0.00674898	0.00644035	Prrc2a	0.0743448
chrNC_000083.7:35376534:35376855:clu_10852_-	-0.772866	0.507786	0.504515	-0.00327133	Prrc2a	0.0743448
chrNC_000083.7:35376534:35376870:clu_10852_-	-0.772866	0.00998682	0.00992248	-6.43385e-05	Prrc2a	0.0743448
chrNC_000067.7:74617446:74618484:clu_9142_-	0.164242	0.652093	0.707809	0.0557165	Zfp142	0.0748502
chrNC_000067.7:74617446:74624543:clu_9142_-	-0.424094	0.144107	0.086852	-0.0572547	Zfp142	0.0748502
chrNC_000067.7:74618565:74624543:clu_9142_-	-0.221983	0.0877637	0.064742	-0.0230217	Zfp142	0.0748502
chrNC_000067.7:74618608:74624543:clu_9142_-	-0.0698313	0.0160474	0.0137833	-0.00226405	Zfp142	0.0748502
chrNC_000067.7:74618777:74624543:clu_9142_-	0.106983	0.0241511	0.0247557	0.00060466	Zfp142	0.0748502
chrNC_000067.7:74618835:74624543:clu_9142_-	-0.12652	0.0263782	0.021408	-0.00497023	Zfp142	0.0748502
chrNC_000067.7:74619086:74624543:clu_9142_-	0.571203	0.04946	0.0806495	0.0311895	Zfp142	0.0748502
chrNC_000071.7:100516211:100517455:clu_9959_-	-1.86127	0.015458	0.00146103	-0.013997	Sec31a	0.0751477
chrNC_000071.7:100516211:100521239:clu_9959_-	0.488064	0.201969	0.200029	-0.00193981	Sec31a	0.0751477
chrNC_000071.7:100516211:100521284:clu_9959_-	0.457987	0.183223	0.176087	-0.00713627	Sec31a	0.0751477
chrNC_000071.7:100516211:100523067:clu_9959_-	0.333887	0.122516	0.104002	-0.0185135	Sec31a	0.0751477
chrNC_000071.7:100521574:100523067:clu_9959_-	0.581333	0.476835	0.518421	0.0415866	Sec31a	0.0751477
chrNC_000070.7:108405367:108406423:clu_15297_+	0.240873	0.136576	0.193167	0.0565911	Tut4	0.0773204
chrNC_000070.7:108405367:108406426:clu_15297_+	-0.00705464	0.210582	0.232438	0.0218555	Tut4	0.0773204
chrNC_000070.7:108405367:108406438:clu_15297_+	-0.233818	0.652842	0.574395	-0.0784467	Tut4	0.0773204
chrNC_000071.7:29651943:29653383:clu_3671_+	0.760916	0.00914091	0.0156508	0.00650985	Nom1	0.0773204
chrNC_000071.7:29651943:29654580:clu_3671_+	0.234294	0.461546	0.466715	0.0051694	Nom1	0.0773204
chrNC_000071.7:29651943:29656027:clu_3671_+	-1.21539	0.0133009	0.00315595	-0.010145	Nom1	0.0773204
chrNC_000071.7:29654689:29656027:clu_3671_+	0.220179	0.516013	0.514478	-0.00153426	Nom1	0.0773204
chrNC_000073.7:44514254:44514337:clu_2966_-	-0.163375	0.00390664	0.00536484	0.0014582	Ptov1	0.0773204
chrNC_000073.7:44514259:44514337:clu_2966_-	-0.496598	0.410722	0.404189	-0.00653293	Ptov1	0.0773204
chrNC_000073.7:44514259:44514896:clu_2966_-	1.0762	0.000569536	0.00270156	0.00213203	Ptov1	0.0773204
chrNC_000073.7:44514259:44516799:clu_2966_-	-0.259801	0.0250242	0.0312059	0.00618168	Ptov1	0.0773204
chrNC_000073.7:44514426:44514896:clu_2966_-	-0.505083	0.271981	0.265393	-0.00658772	Ptov1	0.0773204
chrNC_000073.7:44514426:44514917:clu_2966_-	1.3219	0.000821931	0.00498465	0.00416272	Ptov1	0.0773204
chrNC_000073.7:44516642:44516799:clu_2966_-	-0.489904	0.00295096	0.00292352	-2.74348e-05	Ptov1	0.0773204
chrNC_000073.7:44516699:44516799:clu_2966_-	-0.483337	0.284024	0.283237	-0.00078654	Ptov1	0.0773204
chrNC_000077.7:120593376:120594429:clu_7997_+	0.148807	0.340247	0.357148	0.0169013	Aspscr1	0.0773204
chrNC_000077.7:120593376:120594898:clu_7997_+	-0.312787	0.149111	0.09865	-0.0504614	Aspscr1	0.0773204
chrNC_000077.7:120594491:120594898:clu_7997_+	0.16398	0.510642	0.544202	0.0335601	Aspscr1	0.0773204
chrNC_000079.7:112937800:112971393:clu_20927_+	-0.0734703	0.15115	0.166851	0.0157016	Plpp1	0.0773204
chrNC_000079.7:112937800:112987937:clu_20927_+	-0.37573	0.332652	0.27142	-0.0612315	Plpp1	0.0773204
chrNC_000079.7:112937800:112993280:clu_20927_+	0.506371	0.0306947	0.0605074	0.0298126	Plpp1	0.0773204
chrNC_000079.7:112971547:112993280:clu_20927_+	0.239452	0.115705	0.174653	0.0589477	Plpp1	0.0773204
chrNC_000079.7:112988088:112993280:clu_20927_+	-0.296623	0.369799	0.326568	-0.0432305	Plpp1	0.0773204
chrNC_000083.7:34809537:34809716:clu_21283_+	0.515686	0.750067	0.893817	0.143751	Gpsm3	0.0773204
chrNC_000083.7:34809537:34809754:clu_21283_+	-0.515686	0.249933	0.106183	-0.143751	Gpsm3	0.0773204
chrNC_000085.7:3758436:3764047:clu_19676_+	0.0423818	0.0396744	0.0321274	-0.00754696	1810055G02Rik	0.0773204
chrNC_000085.7:3758436:3764404:clu_19676_+	0.126308	0.282675	0.248944	-0.033731	1810055G02Rik	0.0773204
chrNC_000085.7:3758436:3764407:clu_19676_+	-0.102071	0.100056	0.0701252	-0.0299309	1810055G02Rik	0.0773204
chrNC_000085.7:3758436:3765638:clu_19676_+	-0.47799	0.0400794	0.0192882	-0.0207912	1810055G02Rik	0.0773204
chrNC_000085.7:3764625:3765638:clu_19676_+	0.411371	0.537515	0.629515	0.0920001	1810055G02Rik	0.0773204
chrNC_000069.7:67257348:67262807:clu_13909_+	-0.284187	0.637947	0.543539	-0.0944085	Rsrc1	0.077485
chrNC_000069.7:67257348:67263554:clu_13909_+	0.185364	0.0356388	0.0485616	0.0129228	Rsrc1	0.077485
chrNC_000069.7:67262959:67263554:clu_13909_+	0.0988225	0.326414	0.4079	0.0814857	Rsrc1	0.077485
chrNC_000075.7:65595255:65595629:clu_22397_+	2.5596	0.000213042	0.00519384	0.00498079	Oaz2	0.0776276
chrNC_000075.7:65595255:65596103:clu_22397_+	-0.605921	0.557808	0.573771	0.0159633	Oaz2	0.0776276
chrNC_000075.7:65595255:65596377:clu_22397_+	-0.594784	0.0207878	0.0216221	0.000834365	Oaz2	0.0776276
chrNC_000075.7:65596188:65596377:clu_22397_+	-0.687327	0.418577	0.396894	-0.0216824	Oaz2	0.0776276
chrNC_000075.7:65596188:65617324:clu_22397_+	-0.67157	0.00261429	0.00251823	-9.6052e-05	Oaz2	0.0776276
chrNC_000068.8:32426244:32448039:clu_6164_+	-2.14525	0.982895	0.940445	-0.0424493	Fam102a	0.0781143
chrNC_000068.8:32434747:32448039:clu_6164_+	6.43576	8.47094e-06	0.0431961	0.0431876	Fam102a	0.0781143
chrNC_000068.8:32434785:32448039:clu_6164_+	-2.14525	0.00588556	0.00563138	-0.000254186	Fam102a	0.0781143
chrNC_000068.8:32444905:32448039:clu_6164_+	-2.14525	0.0112115	0.0107273	-0.000484201	Fam102a	0.0781143
chrNC_000087.8:3771744:3774801:clu_20597_+	-0.161381	0.936261	0.923561	-0.0127004	Gm3376	0.0781143
chrNC_000087.8:3772948:3774801:clu_20597_+	2.02772	0.00753589	0.0663614	0.0588255	Gm3376	0.0781143
chrNC_000087.8:3774306:3774801:clu_20597_+	-1.86634	0.0562032	0.0100781	-0.0461251	Gm3376	0.0781143
chrNC_000067.7:105605977:105614674:clu_24172_+	0.432169	0.499554	0.588569	0.0890146	Relch	0.0783569
chrNC_000067.7:105605977:105614855:clu_24172_+	-0.539128	0.0357861	0.0159625	-0.0198236	Relch	0.0783569
chrNC_000067.7:105614745:105614855:clu_24172_+	0.106958	0.46466	0.395469	-0.0691909	Relch	0.0783569
chrNC_000072.7:140537490:140539281:clu_2544_+	-0.21176	0.497205	0.506241	0.00903577	Plekha5	0.0783569
chrNC_000072.7:140537490:140541975:clu_2544_+	0.580159	0.0406993	0.0914817	0.0507824	Plekha5	0.0783569
chrNC_000072.7:140539383:140541975:clu_2544_+	-0.3684	0.462095	0.402277	-0.0598182	Plekha5	0.0783569
chrNC_000086.8:73271576:73271692:clu_16499_-	-1.34175	0.0136962	0.000947864	-0.0127483	Flna	0.0786
chrNC_000086.8:73271580:73271692:clu_16499_-	1.34175	0.986304	0.999052	0.0127483	Flna	0.0786
chrNC_000067.7:51516775:51516984:clu_9042_-	0.464209	0.444138	0.519851	0.0757128	Nabp1	0.0791403
chrNC_000067.7:51516775:51517163:clu_9042_-	0.195686	0.0644148	0.0576405	-0.00677421	Nabp1	0.0791403
chrNC_000067.7:51516775:51517337:clu_9042_-	-1.68273	0.045179	0.00617865	-0.0390003	Nabp1	0.0791403
chrNC_000067.7:51516775:51517447:clu_9042_-	0.522869	0.0288548	0.0358141	0.00695932	Nabp1	0.0791403
chrNC_000067.7:51516775:51517460:clu_9042_-	0.149017	0.291665	0.249092	-0.0425734	Nabp1	0.0791403
chrNC_000067.7:51516775:51517531:clu_9042_-	0.35095	0.125748	0.131424	0.00567585	Nabp1	0.0791403
chrNC_000076.7:111928583:111932447:clu_17202_+	0.552351	0.40591	0.469895	0.0639858	Glipr1l2	0.0797345
chrNC_000076.7:111928583:111933811:clu_17202_+	-1.14949	0.189221	0.0399429	-0.149278	Glipr1l2	0.0797345
chrNC_000076.7:111932550:111933811:clu_17202_+	0.597142	0.40487	0.490162	0.0852921	Glipr1l2	0.0797345
chrNC_000071.7:23698505:23700984:clu_3631_+	-0.250866	0.528969	0.464248	-0.0647211	Kmt2e	0.0805506
chrNC_000071.7:23698505:23701402:clu_3631_+	0.314873	0.076777	0.118645	0.0418677	Kmt2e	0.0805506
chrNC_000071.7:23701238:23701402:clu_3631_+	-0.0640067	0.394254	0.417108	0.0228534	Kmt2e	0.0805506
chrNC_000086.8:55242951:55246944:clu_16429_-	-0.474163	0.434542	0.408774	-0.0257682	Gm773	0.0806003
chrNC_000086.8:55242951:55247367:clu_16429_-	0.876438	0.00750099	0.0272351	0.0197341	Gm773	0.0806003
chrNC_000086.8:55246978:55247367:clu_16429_-	-0.402275	0.557957	0.563991	0.00603413	Gm773	0.0806003
chrNC_000067.7:191508541:191510137:clu_24451_+	-0.365142	0.209533	0.103816	-0.105717	Lpgat1	0.0814996
chrNC_000067.7:191508541:191510495:clu_24451_+	0.55003	0.663375	0.820777	0.157402	Lpgat1	0.0814996
chrNC_000067.7:191510259:191510495:clu_24451_+	-0.184888	0.127091	0.075407	-0.0516845	Lpgat1	0.0814996
chrNC_000071.7:150566780:150570466:clu_10482_-	0.00282704	0.218715	0.203927	-0.0147871	N4bp2l2	0.0814996
chrNC_000071.7:150566780:150570925:clu_10482_-	0.69723	0.0291598	0.0544449	0.0252852	N4bp2l2	0.0814996
chrNC_000071.7:150566780:150574080:clu_10482_-	0.0836021	0.00857009	0.0086629	9.28137e-05	N4bp2l2	0.0814996
chrNC_000071.7:150566780:150574130:clu_10482_-	-1.42237	0.00427009	0.000957366	-0.00331272	N4bp2l2	0.0814996
chrNC_000071.7:150570542:150570925:clu_10482_-	0.054518	0.272481	0.267537	-0.00494438	N4bp2l2	0.0814996
chrNC_000071.7:150571013:150573339:clu_10482_-	1.0988	0.0041919	0.0116946	0.00750271	N4bp2l2	0.0814996
chrNC_000071.7:150571013:150573587:clu_10482_-	-1.4212	0.00280006	0.000628518	-0.00217154	N4bp2l2	0.0814996
chrNC_000071.7:150571013:150574080:clu_10482_-	0.0795664	0.291654	0.293625	0.00197121	N4bp2l2	0.0814996
chrNC_000071.7:150571013:150574130:clu_10482_-	0.0613242	0.0204078	0.0201743	-0.00023347	N4bp2l2	0.0814996
chrNC_000071.7:150571013:150584744:clu_10482_-	0.787934	0.00352046	0.00719723	0.00367677	N4bp2l2	0.0814996
chrNC_000071.7:150574204:150584744:clu_10482_-	-0.0222324	0.14423	0.131151	-0.0130794	N4bp2l2	0.0814996
chrNC_000082.7:4836832:4837151:clu_4497_-	1.47781	0.0038727	0.0695057	0.065633	Glyr1	0.0814996
chrNC_000082.7:4836883:4837151:clu_4497_-	-1.47781	0.996127	0.930494	-0.065633	Glyr1	0.0814996
chrNC_000077.7:5049898:5050385:clu_7040_+	-0.185751	0.0809991	0.0949437	0.0139446	Rhbdd3	0.0821267
chrNC_000077.7:5049898:5050397:clu_7040_+	-0.37478	0.500268	0.485394	-0.0148736	Rhbdd3	0.0821267
chrNC_000077.7:5049898:5051869:clu_7040_+	2.03044	0.00182796	0.0196532	0.0178252	Rhbdd3	0.0821267
chrNC_000077.7:5050226:5050397:clu_7040_+	-1.12432	0.0304979	0.0139843	-0.0165136	Rhbdd3	0.0821267
chrNC_000077.7:5050587:5051869:clu_7040_+	-0.345588	0.386407	0.386025	-0.000382598	Rhbdd3	0.0821267
chrNC_000080.7:63189465:63190461:clu_1922_+	-0.66165	0.959557	0.863336	-0.0962213	Wdfy2,Defb47	0.0821267
chrNC_000080.7:63189465:63230678:clu_1922_+	0.66165	0.0404431	0.136664	0.0962213	Wdfy2,Defb47	0.0821267
chrNC_000081.7:82693988:82695162:clu_13532_-	0.0510821	0.0312373	0.0335255	0.00228819	Tcf20	0.0821267
chrNC_000081.7:82693988:82698682:clu_13532_-	-0.203815	0.202202	0.168185	-0.0340172	Tcf20	0.0821267
chrNC_000081.7:82693988:82699812:clu_13532_-	0.128536	0.468025	0.542761	0.0747358	Tcf20	0.0821267
chrNC_000081.7:82695305:82698682:clu_13532_-	0.202292	0.0148819	0.0185794	0.00369744	Tcf20	0.0821267
chrNC_000081.7:82695305:82699812:clu_13532_-	0.460653	0.0277507	0.044859	0.0171083	Tcf20	0.0821267
chrNC_000081.7:82698771:82699812:clu_13532_-	-0.354854	0.0832972	0.0595712	-0.023726	Tcf20	0.0821267
chrNC_000081.7:82698804:82699812:clu_13532_-	-0.283894	0.172606	0.132519	-0.0400865	Tcf20	0.0821267
chrNC_000072.7:34289742:34293516:clu_11868_-	-0.300345	0.0104874	0.00577903	-0.00470841	Akr1b3	0.0822246
chrNC_000072.7:34289742:34294275:clu_11868_-	0.300345	0.989513	0.994221	0.00470841	Akr1b3	0.0822246
chrNC_000067.7:60219835:60220622:clu_23976_+	-0.332287	0.0891119	0.0899441	0.000832166	Nbeal1	0.0822388
chrNC_000067.7:60219844:60220622:clu_23976_+	-0.427096	0.875549	0.80379	-0.0717596	Nbeal1	0.0822388
chrNC_000067.7:60220206:60220622:clu_23976_+	0.759383	0.0353389	0.106266	0.0709275	Nbeal1	0.0822388
chrNC_000070.7:35205880:35211292:clu_882_-	1.03369	0.00490318	0.0374865	0.0325834	C9orf72	0.0822388
chrNC_000070.7:35205884:35211292:clu_882_-	-1.03369	0.995097	0.962513	-0.0325834	C9orf72	0.0822388
chrNC_000081.7:102392675:102394335:clu_22033_+	0.00474979	0.00441031	0.00544925	0.00103894	Pcbp2	0.0822388
chrNC_000081.7:102392675:102394383:clu_22033_+	-0.144873	0.195562	0.208052	0.01249	Pcbp2	0.0822388
chrNC_000081.7:102392675:102394388:clu_22033_+	1.58665	0.00144672	0.00869491	0.00724819	Pcbp2	0.0822388
chrNC_000081.7:102392675:102395523:clu_22033_+	-0.287936	0.156044	0.143881	-0.0121632	Pcbp2	0.0822388
chrNC_000081.7:102392675:102396640:clu_22033_+	-0.268255	0.00295725	0.00278094	-0.000176314	Pcbp2	0.0822388
chrNC_000081.7:102394475:102395523:clu_22033_+	-0.21757	0.229276	0.226816	-0.00245998	Pcbp2	0.0822388
chrNC_000081.7:102394475:102396640:clu_22033_+	-0.234032	0.00171574	0.00166962	-4.61206e-05	Pcbp2	0.0822388
chrNC_000081.7:102394652:102395523:clu_22033_+	-0.217304	0.00263741	0.00260981	-2.76036e-05	Pcbp2	0.0822388
chrNC_000081.7:102395564:102396640:clu_22033_+	-0.221433	0.405951	0.400047	-0.00590392	Pcbp2	0.0822388
chrNC_000070.7:148705131:148706406:clu_1511_-	-1.12759	0.0275875	0.0029659	-0.0246216	Tardbp	0.0831254
chrNC_000070.7:148705189:148706406:clu_1511_-	1.12759	0.972412	0.997034	0.0246216	Tardbp	0.0831254
chrNC_000067.7:58958510:58960233:clu_9084_-	1.23516	0.931316	0.993802	0.0624868	Trak2	0.0832532
chrNC_000067.7:58959566:58960233:clu_9084_-	-1.23516	0.0686843	0.00619753	-0.0624868	Trak2	0.0832532
chrNC_000068.8:164433711:164434851:clu_23682_-	0.453236	0.00706587	0.0142722	0.00720637	Eppin	0.0832532
chrNC_000068.8:164433715:164433934:clu_23682_-	-0.099655	0.0101825	0.0118321	0.00164964	Eppin	0.0832532
chrNC_000068.8:164433715:164434851:clu_23682_-	0.0548764	0.0622512	0.0844246	0.0221734	Eppin	0.0832532
chrNC_000068.8:164433715:164435346:clu_23682_-	-0.301086	0.864728	0.821501	-0.0432268	Eppin	0.0832532
chrNC_000068.8:164433715:164437306:clu_23682_-	-0.0556121	0.0037644	0.00457122	0.000806821	Eppin	0.0832532
chrNC_000068.8:164434908:164435346:clu_23682_-	-0.0517593	0.052008	0.0633986	0.0113906	Eppin	0.0832532
chrNC_000072.7:119947998:119949729:clu_12168_-	-1.17835	0.0503503	0.00499763	-0.0453527	Wnk1	0.0832532
chrNC_000072.7:119948038:119949729:clu_12168_-	1.17835	0.94965	0.995002	0.0453527	Wnk1	0.0832532
chrNC_000073.7:19185681:19190882:clu_2692_-	0.361451	0.0494187	0.0835134	0.0340947	Mark4	0.0832532
chrNC_000073.7:19185681:19190991:clu_2692_-	-0.522084	0.0300877	0.0210155	-0.00907222	Mark4	0.0832532
chrNC_000073.7:19185681:19192369:clu_2692_-	-0.21495	0.892527	0.847537	-0.04499	Mark4	0.0832532
chrNC_000073.7:19191024:19192369:clu_2692_-	0.375583	0.027967	0.0479346	0.0199675	Mark4	0.0832532
chrNC_000076.7:80062438:80064156:clu_17002_+	-1.07393	0.0776867	0.0161638	-0.0615228	Pwwp3a	0.0832532
chrNC_000076.7:80062538:80064156:clu_17002_+	0.708902	0.485322	0.600483	0.115161	Pwwp3a	0.0832532
chrNC_000076.7:80062640:80064156:clu_17002_+	0.365024	0.436991	0.383353	-0.0536379	Pwwp3a	0.0832532
chrNC_000076.7:128316873:128317551:clu_17283_+	-0.164036	0.0462633	0.061482	0.0152187	Smarcc2	0.0832532
chrNC_000076.7:128316873:128317952:clu_17283_+	-0.491436	0.784542	0.751518	-0.0330243	Smarcc2	0.0832532
chrNC_000076.7:128316873:128317955:clu_17283_+	-0.460521	0.124452	0.122956	-0.00149563	Smarcc2	0.0832532
chrNC_000076.7:128317643:128317952:clu_17283_+	-0.303608	0.0424255	0.0490368	0.00661134	Smarcc2	0.0832532
chrNC_000076.7:128317643:128317955:clu_17283_+	1.4196	0.00231756	0.0150075	0.0126899	Smarcc2	0.0832532
chrNC_000076.7:121388197:121388313:clu_5370_-	-0.958141	0.0389374	0.00592657	-0.0330108	Tbk1	0.0832532
chrNC_000076.7:121388201:121388313:clu_5370_-	0.958141	0.961063	0.994073	0.0330108	Tbk1	0.0832532
chrNC_000078.7:84652158:84652646:clu_224_-	-0.293015	0.441937	0.280523	-0.161413	Abcd4	0.0832532
chrNC_000078.7:84652158:84655344:clu_224_-	-0.291621	0.148744	0.0945484	-0.0541958	Abcd4	0.0832532
chrNC_000078.7:84653082:84655344:clu_224_-	0.584637	0.409319	0.624928	0.215609	Abcd4	0.0832532
chrNC_000081.7:86030591:86033414:clu_13563_-	0.578426	0.0218161	0.0258178	0.0040017	Cerk	0.0832532
chrNC_000081.7:86030591:86033479:clu_13563_-	0.385799	0.493481	0.481677	-0.0118038	Cerk	0.0832532
chrNC_000081.7:86030591:86033493:clu_13563_-	-1.85702	0.0162286	0.00168159	-0.014547	Cerk	0.0832532
chrNC_000081.7:86030591:86035736:clu_13563_-	0.434867	0.0270533	0.0277342	0.000680919	Cerk	0.0832532
chrNC_000081.7:86033631:86035736:clu_13563_-	0.45793	0.441421	0.463089	0.0216682	Cerk	0.0832532
chrNC_000081.7:6764943:6772716:clu_21623_+	-1.0944	0.0650761	0.00773908	-0.057337	Rictor	0.0832532
chrNC_000081.7:6764943:6773809:clu_21623_+	1.0944	0.934924	0.992261	0.057337	Rictor	0.0832532
chrNC_000081.7:43355679:43356289:clu_21702_+	-0.739076	0.0259481	0.00603865	-0.0199095	Emc2	0.0832532
chrNC_000081.7:43355679:43358136:clu_21702_+	0.739076	0.974052	0.993961	0.0199095	Emc2	0.0832532
chrNC_000084.7:42663955:42668150:clu_8759_+	0.161177	0.37103	0.428372	0.0573418	Tcerg1	0.0832532
chrNC_000084.7:42663955:42669243:clu_8759_+	-0.263698	0.338987	0.255902	-0.0830847	Tcerg1	0.0832532
chrNC_000084.7:42668212:42669243:clu_8759_+	0.10252	0.289983	0.315726	0.0257428	Tcerg1	0.0832532
chrNC_000067.7:191340171:191341769:clu_24449_+	1.30297	0.00434161	0.0557656	0.051424	Ints7	0.0835064
chrNC_000067.7:191340171:191342476:clu_24449_+	-1.30297	0.995658	0.944234	-0.051424	Ints7	0.0835064
chrNC_000077.7:58811396:58811924:clu_7260_+	0.654081	0.014621	0.0520347	0.0374137	Btnl10	0.0835064
chrNC_000077.7:58811396:58813091:clu_7260_+	-0.654081	0.985379	0.947965	-0.0374137	Btnl10	0.0835064
chrNC_000082.7:91300415:91301943:clu_18593_+	-0.558277	0.971325	0.932138	-0.0391862	Ifnar1	0.0835064
chrNC_000082.7:91300415:91311811:clu_18593_+	-0.208933	0.0158663	0.0215928	0.00572653	Ifnar1	0.0835064
chrNC_000082.7:91300415:91328075:clu_18593_+	0.76721	0.0128092	0.0462689	0.0334597	Ifnar1	0.0835064
chrNC_000086.8:93296732:93297546:clu_24670_+	0.462082	0.221803	0.417991	0.196188	Klhl15	0.0835064
chrNC_000086.8:93296732:93315962:clu_24670_+	-0.462082	0.778197	0.582009	-0.196188	Klhl15	0.0835064
chrNC_000072.7:71834032:71837987:clu_2243_+	-0.912193	0.997944	0.987391	-0.0105535	Immt	0.0843337
chrNC_000072.7:71834032:71837994:clu_2243_+	0.912193	0.00205584	0.0126094	0.0105535	Immt	0.0843337
chrNC_000067.7:93238604:93240518:clu_9241_-	0.988018	0.00577032	0.0401866	0.0344163	Pask	0.0849372
chrNC_000067.7:93238636:93240518:clu_9241_-	-0.988018	0.99423	0.959813	-0.0344163	Pask	0.0849372
chrNC_000067.7:181758327:181763225:clu_9594_-	0.47737	0.00793142	0.0203143	0.0123829	Enah	0.0849372
chrNC_000067.7:181758327:181783959:clu_9594_-	-0.48207	0.981931	0.963501	-0.01843	Enah	0.0849372
chrNC_000067.7:181763281:181783959:clu_9594_-	0.00469965	0.0101375	0.0161847	0.00604718	Enah	0.0849372
chrNC_000076.7:39402926:39405433:clu_16813_+	0.0134997	0.305121	0.31872	0.0135993	Fyn	0.0850739
chrNC_000076.7:39402926:39405915:clu_16813_+	-0.227824	0.191519	0.157161	-0.0343583	Fyn	0.0850739
chrNC_000076.7:39402926:39408012:clu_16813_+	0.297341	0.00649821	0.00901575	0.00251754	Fyn	0.0850739
chrNC_000076.7:39405597:39408012:clu_16813_+	0.0838804	0.328919	0.368632	0.0397126	Fyn	0.0850739
chrNC_000076.7:39406070:39408012:clu_16813_+	-0.166897	0.167942	0.146471	-0.0214711	Fyn	0.0850739
chrNC_000083.7:8502793:8507432:clu_20986_+	2.33602	0.0249788	0.732553	0.707574	Mpc1	0.0860652
chrNC_000083.7:8502793:8512247:clu_20986_+	-2.33602	0.975021	0.267447	-0.707574	Mpc1	0.0860652
chrNC_000069.7:88832718:88833579:clu_20243_-	0.254465	0.306692	0.303	-0.00369174	Dap3	0.0887522
chrNC_000069.7:88832718:88834318:clu_20243_-	0.551204	0.0100342	0.0133382	0.00330396	Dap3	0.0887522
chrNC_000069.7:88833668:88834318:clu_20243_-	0.334724	0.35973	0.385099	0.0253696	Dap3	0.0887522
chrNC_000069.7:88838327:88840872:clu_20243_-	0.20857	0.314485	0.296762	-0.017723	Dap3	0.0887522
chrNC_000069.7:88838327:88840885:clu_20243_-	-1.34896	0.00905971	0.00180092	-0.00725879	Dap3	0.0887522
chrNC_000071.7:33113302:33116625:clu_3741_+	0.151815	0.245992	0.299305	0.053313	Depdc5	0.0887522
chrNC_000071.7:33113302:33121976:clu_3741_+	-0.244384	0.499806	0.409192	-0.0906133	Depdc5	0.0887522
chrNC_000071.7:33116690:33121976:clu_3741_+	0.0925689	0.254203	0.291503	0.0373003	Depdc5	0.0887522
chrNC_000072.7:115857671:115858438:clu_2421_+	0.422206	0.466424	0.486678	0.0202543	Ift122	0.0887522
chrNC_000072.7:115857671:115861297:clu_2421_+	-0.420617	0.0158543	0.00712155	-0.00873274	Ift122	0.0887522
chrNC_000072.7:115858584:115859608:clu_2421_+	-0.0428044	0.042379	0.0277754	-0.0146036	Ift122	0.0887522
chrNC_000072.7:115858584:115861297:clu_2421_+	0.461238	0.416647	0.452044	0.0353967	Ift122	0.0887522
chrNC_000072.7:115859784:115861297:clu_2421_+	-0.420022	0.0586958	0.0263811	-0.0323147	Ift122	0.0887522
chrNC_000075.7:63250738:63265275:clu_11476_-	-0.349981	0.433058	0.408444	-0.0246141	Map2k5	0.0887522
chrNC_000075.7:63250738:63279019:clu_11476_-	0.700052	0.0324649	0.0875031	0.0550382	Map2k5	0.0887522
chrNC_000075.7:63265342:63279019:clu_11476_-	-0.350071	0.534477	0.504053	-0.0304241	Map2k5	0.0887522
chrNC_000075.7:103232512:103233479:clu_11628_-	-0.13695	0.388322	0.333992	-0.0543303	Cdv3	0.0887522
chrNC_000075.7:103233225:103233479:clu_11628_-	0.0246644	0.0972055	0.0982705	0.00106496	Cdv3	0.0887522
chrNC_000075.7:103233228:103233479:clu_11628_-	0.112286	0.514472	0.567738	0.0532654	Cdv3	0.0887522
chrNC_000081.7:81966228:81967040:clu_21893_+	0.262133	0.0933302	0.16025	0.0669201	Mei1	0.0887522
chrNC_000081.7:81966228:81967275:clu_21893_+	-0.5217	0.76791	0.602105	-0.165804	Mei1	0.0887522
chrNC_000081.7:81967087:81967275:clu_21893_+	0.259567	0.13876	0.237644	0.0988841	Mei1	0.0887522
chrNC_000070.7:140654529:140659376:clu_15634_+	0.519835	0.89875	0.961694	0.0629435	Padi2	0.0887875
chrNC_000070.7:140657668:140659376:clu_15634_+	-0.519835	0.10125	0.0383061	-0.0629435	Padi2	0.0887875
chrNC_000082.7:32496803:32497487:clu_18446_+	0.0920603	0.198627	0.232005	0.0333779	Tnk2	0.0887875
chrNC_000082.7:32496803:32498277:clu_18446_+	-0.177363	0.6035	0.538427	-0.0650725	Tnk2	0.0887875
chrNC_000082.7:32497531:32498277:clu_18446_+	0.0853025	0.197874	0.229568	0.0316947	Tnk2	0.0887875
chrNC_000085.7:44286609:44288048:clu_19986_+	1.11058	0.894601	0.973971	0.0793699	Scd2,Scd4	0.0887875
chrNC_000085.7:44286609:44327349:clu_19986_+	-2.11602	0.0824769	0.00356412	-0.0789127	Scd2,Scd4	0.0887875
chrNC_000085.7:44326070:44327349:clu_19986_+	1.00544	0.0229219	0.0224648	-0.000457167	Scd2,Scd4	0.0887875
chrNC_000070.7:40991883:40993759:clu_14964_+	0.380246	0.691528	0.647311	-0.0442169	Nfx1	0.0890329
chrNC_000070.7:40991883:40993963:clu_14964_+	-0.978847	0.00705817	0.00169726	-0.00536091	Nfx1	0.0890329
chrNC_000070.7:40993858:40993963:clu_14964_+	0.598601	0.301414	0.350992	0.0495778	Nfx1	0.0890329
chrNC_000072.7:29953452:29955431:clu_2084_+	-0.434653	0.534757	0.502824	-0.0319329	Strip2	0.0890329
chrNC_000072.7:29953452:29955515:clu_2084_+	0.120771	0.0135576	0.0222156	0.00865808	Strip2	0.0890329
chrNC_000072.7:29953452:29956657:clu_2084_+	0.659312	0.00596231	0.0167408	0.0107785	Strip2	0.0890329
chrNC_000072.7:29955635:29956657:clu_2084_+	-0.345431	0.445724	0.45822	0.0124963	Strip2	0.0890329
chrNC_000073.7:28901860:28904192:clu_2818_-	-0.619947	0.387033	0.314913	-0.07212	Catsperg1	0.0896382
chrNC_000073.7:28901860:28906230:clu_2818_-	0.779341	0.0168632	0.0556013	0.0387381	Catsperg1	0.0896382
chrNC_000073.7:28901860:28909905:clu_2818_-	0.00945067	0.0826228	0.12615	0.0435269	Catsperg1	0.0896382
chrNC_000073.7:28904347:28906230:clu_2818_-	-0.580572	0.153733	0.13011	-0.0236232	Catsperg1	0.0896382
chrNC_000073.7:28906105:28906230:clu_2818_-	0.901395	0.0142169	0.052961	0.0387442	Catsperg1	0.0896382
chrNC_000073.7:28906374:28909905:clu_2818_-	-0.489667	0.345532	0.320266	-0.025266	Catsperg1	0.0896382
chrNC_000067.7:36851789:36854536:clu_9001_-	0.232652	0.809729	0.871418	0.0616889	Tmem131	0.0899948
chrNC_000067.7:36853498:36854536:clu_9001_-	-0.232652	0.190271	0.128582	-0.0616889	Tmem131	0.0899948
chrNC_000068.8:156019305:156019553:clu_23633_-	0.857182	0.00299943	0.00814046	0.00514103	Rbm39	0.0899948
chrNC_000068.8:156019305:156020800:clu_23633_-	0.0248009	0.192441	0.227201	0.0347596	Rbm39	0.0899948
chrNC_000068.8:156019305:156021097:clu_23633_-	-0.212787	0.546326	0.508605	-0.037721	Rbm39	0.0899948
chrNC_000068.8:156019826:156020800:clu_23633_-	-0.358758	0.0384122	0.0309032	-0.007509	Rbm39	0.0899948
chrNC_000068.8:156019826:156021097:clu_23633_-	-0.203819	0.0251862	0.0236584	-0.00152775	Rbm39	0.0899948
chrNC_000068.8:156020872:156021097:clu_23633_-	-0.106619	0.194635	0.201492	0.0068571	Rbm39	0.0899948
chrNC_000071.7:114935975:114936543:clu_4068_+	2.10892	0.00103802	0.016998	0.01596	Ankrd13a	0.0899948
chrNC_000071.7:114935975:114936568:clu_4068_+	-0.702972	0.00395271	0.00388956	-6.31508e-05	Ankrd13a	0.0899948
chrNC_000071.7:114935975:114936579:clu_4068_+	-0.702972	0.113379	0.111568	-0.00181141	Ankrd13a	0.0899948
chrNC_000071.7:114935975:114936582:clu_4068_+	-0.702972	0.88163	0.867545	-0.0140854	Ankrd13a	0.0899948
chrNC_000072.7:90671832:90693190:clu_12073_-	-0.264379	0.225132	0.143456	-0.0816761	Iqsec1	0.0899948
chrNC_000072.7:90671832:90713559:clu_12073_-	-0.100294	0.156711	0.117664	-0.0390475	Iqsec1	0.0899948
chrNC_000072.7:90671832:90764100:clu_12073_-	0.364674	0.618157	0.73888	0.120724	Iqsec1	0.0899948
chrNC_000073.7:89826811:89831427:clu_12777_+	0.0824573	0.241192	0.265782	0.0245899	Picalm	0.0899948
chrNC_000073.7:89826811:89831448:clu_12777_+	-0.0319776	0.0733358	0.0720743	-0.00126156	Picalm	0.0899948
chrNC_000073.7:89826811:89838358:clu_12777_+	-0.155666	0.427223	0.371023	-0.0561996	Picalm	0.0899948
chrNC_000073.7:89831576:89838358:clu_12777_+	0.105187	0.258249	0.29112	0.0328712	Picalm	0.0899948
chrNC_000073.7:126395927:126396026:clu_3431_-	-0.809974	0.420385	0.426696	0.00631154	Aldoa	0.0899948
chrNC_000073.7:126395927:126396509:clu_3431_-	2.22435	0.000244874	0.00516661	0.00492174	Aldoa	0.0899948
chrNC_000073.7:126396076:126396509:clu_3431_-	-0.557062	0.0214163	0.0279933	0.00657701	Aldoa	0.0899948
chrNC_000073.7:126396080:126396509:clu_3431_-	-0.857317	0.557954	0.540144	-0.0178103	Aldoa	0.0899948
chrNC_000075.7:64080715:64082106:clu_22370_+	-0.829199	0.895824	0.835118	-0.0607066	Rpl4	0.0899948
chrNC_000075.7:64080904:64082106:clu_22370_+	-0.829194	0.0975869	0.0909742	-0.00661266	Rpl4	0.0899948
chrNC_000075.7:64080911:64082106:clu_22370_+	1.65839	0.00658901	0.0739082	0.0673192	Rpl4	0.0899948
chrNC_000074.7:40993988:40994066:clu_17478_+	-0.429751	0.4015	0.362791	-0.0387082	Vps37a	0.0901093
chrNC_000074.7:40993988:40996851:clu_17478_+	1.08454	0.00320551	0.0131679	0.00996236	Vps37a	0.0901093
chrNC_000074.7:40994134:40996851:clu_17478_+	-0.280249	0.588918	0.617951	0.0290335	Vps37a	0.0901093
chrNC_000074.7:40996212:40996851:clu_17478_+	-0.374535	0.006377	0.00608931	-0.00028769	Vps37a	0.0901093
chrNC_000068.8:105797439:105800793:clu_23343_-	-0.164411	0.280231	0.31792	0.037689	Dnajc24	0.0904033
chrNC_000068.8:105797439:105811327:clu_23343_-	0.165055	0.0111608	0.0176028	0.00644199	Dnajc24	0.0904033
chrNC_000068.8:105800861:105811327:clu_23343_-	-0.255891	0.294752	0.305161	0.0104091	Dnajc24	0.0904033
chrNC_000068.8:105800861:105832274:clu_23343_-	0.0492608	0.0217358	0.0305333	0.0087975	Dnajc24	0.0904033
chrNC_000068.8:105811465:105812496:clu_23343_-	0.339624	0.00486421	0.00913509	0.00427088	Dnajc24	0.0904033
chrNC_000068.8:105811465:105832274:clu_23343_-	-0.500781	0.382075	0.309647	-0.0724284	Dnajc24	0.0904033
chrNC_000068.8:105812546:105832274:clu_23343_-	0.367143	0.00518045	0.0100005	0.00482001	Dnajc24	0.0904033
chrNC_000070.7:48167256:48167715:clu_15115_+	-0.193577	0.0516165	0.0279732	-0.0236432	Stx17	0.0904033
chrNC_000070.7:48167256:48180670:clu_15115_+	0.491207	0.867641	0.932593	0.0649523	Stx17	0.0904033
chrNC_000070.7:48167936:48180670:clu_15115_+	-0.29763	0.0807428	0.0394338	-0.041309	Stx17	0.0904033
chrNC_000073.7:49198289:49201345:clu_12683_+	0.0541077	0.277178	0.253363	-0.0238145	Nav2	0.0904033
chrNC_000073.7:49198289:49206658:clu_12683_+	0.405522	0.313017	0.406603	0.0935859	Nav2	0.0904033
chrNC_000073.7:49201797:49202588:clu_12683_+	0.21917	0.0475408	0.0512551	0.00371436	Nav2	0.0904033
chrNC_000073.7:49201797:49206658:clu_12683_+	0.0546803	0.177411	0.162261	-0.0151499	Nav2	0.0904033
chrNC_000073.7:49202653:49203963:clu_12683_+	-0.875939	0.0636955	0.022971	-0.0407245	Nav2	0.0904033
chrNC_000073.7:49202653:49206658:clu_12683_+	0.556047	0.0364517	0.0550418	0.0185901	Nav2	0.0904033
chrNC_000073.7:49204007:49206658:clu_12683_+	-0.413588	0.0847058	0.0485044	-0.0362015	Nav2	0.0904033
chrNC_000073.7:28015602:28015708:clu_2788_-	0.549169	0.478484	0.475756	-0.00272841	Supt5	0.0904033
chrNC_000073.7:28015602:28015752:clu_2788_-	-1.79679	0.0108202	0.00103018	-0.00979001	Supt5	0.0904033
chrNC_000073.7:28015602:28016209:clu_2788_-	0.684262	0.0630628	0.0717728	0.00871001	Supt5	0.0904033
chrNC_000073.7:28015866:28016209:clu_2788_-	0.563359	0.447633	0.451441	0.0038084	Supt5	0.0904033
chrNC_000073.7:92308074:92308613:clu_3182_-	-0.283056	0.460725	0.326615	-0.13411	Pcf11	0.0904033
chrNC_000073.7:92308074:92309006:clu_3182_-	0.283056	0.539275	0.673385	0.13411	Pcf11	0.0904033
chrNC_000079.7:97228460:97230099:clu_20892_+	0.519046	0.240696	0.270639	0.0299426	Fam169a	0.0904033
chrNC_000079.7:97228460:97230570:clu_20892_+	0.535119	0.0136845	0.0156362	0.00195166	Fam169a	0.0904033
chrNC_000079.7:97228460:97243462:clu_20892_+	-2.27604	0.00991788	0.000681471	-0.00923641	Fam169a	0.0904033
chrNC_000079.7:97230198:97230570:clu_20892_+	0.307646	0.34415	0.313227	-0.0309235	Fam169a	0.0904033
chrNC_000079.7:97234219:97243462:clu_20892_+	0.419837	0.377116	0.383981	0.00686513	Fam169a	0.0904033
chrNC_000079.7:97234219:97243491:clu_20892_+	0.494396	0.0144352	0.0158358	0.00140053	Fam169a	0.0904033
chrNC_000086.8:93013536:93014932:clu_24667_+	1.16064	0.00187115	0.0105777	0.00870652	AU015836	0.0904033
chrNC_000086.8:93013536:93015409:clu_24667_+	-0.580318	0.979843	0.971296	-0.00854701	AU015836	0.0904033
chrNC_000086.8:93013540:93015409:clu_24667_+	-0.580318	0.0182862	0.0181267	-0.000159508	AU015836	0.0904033
chrNC_000067.7:157240668:157241314:clu_24321_+	1.11359	0.00241989	0.0220007	0.0195808	2810025M15Rik	0.0904074
chrNC_000067.7:157240695:157241314:clu_24321_+	-1.11359	0.99758	0.977999	-0.0195808	2810025M15Rik	0.0904074
chrNC_000067.7:33786097:33787298:clu_8967_-	0.189989	0.441692	0.466543	0.024851	Bag2	0.0904074
chrNC_000067.7:33786097:33796660:clu_8967_-	0.309069	0.0749959	0.0892329	0.014237	Bag2	0.0904074
chrNC_000067.7:33787407:33796486:clu_8967_-	-0.609553	0.0544604	0.0258593	-0.0286012	Bag2	0.0904074
chrNC_000067.7:33787407:33796660:clu_8967_-	0.110495	0.428852	0.418365	-0.0104868	Bag2	0.0904074
chrNC_000071.7:145051151:145058080:clu_4408_+	-1.29044	0.00374422	0.00371577	-2.84504e-05	Arpc1b	0.0904074
chrNC_000071.7:145051151:145058467:clu_4408_+	-1.29044	0.986237	0.978743	-0.00749391	Arpc1b	0.0904074
chrNC_000071.7:145051233:145058467:clu_4408_+	-0.951637	0.00558833	0.00778236	0.00219403	Arpc1b	0.0904074
chrNC_000071.7:145052730:145058467:clu_4408_+	4.82296	1.19835e-05	0.00537389	0.00536191	Arpc1b	0.0904074
chrNC_000071.7:145058140:145058467:clu_4408_+	-1.29044	0.00441834	0.00438477	-3.35728e-05	Arpc1b	0.0904074
chrNC_000082.7:10055096:10058425:clu_18276_+	0.135553	0.297857	0.254229	-0.0436289	Atf7ip2	0.0904074
chrNC_000082.7:10055096:10065309:clu_18276_+	0.506361	0.447108	0.552927	0.105819	Atf7ip2	0.0904074
chrNC_000082.7:10058510:10058731:clu_18276_+	-0.543505	0.0794672	0.0343948	-0.0450724	Atf7ip2	0.0904074
chrNC_000082.7:10058510:10059410:clu_18276_+	0.313241	0.136493	0.139154	0.00266081	Atf7ip2	0.0904074
chrNC_000082.7:10058510:10065309:clu_18276_+	-0.41165	0.0390745	0.0192957	-0.0197787	Atf7ip2	0.0904074
chrNC_000070.7:116459415:116459923:clu_1153_-	1.27059	0.00308132	0.0377558	0.0346744	Nasp	0.0904422
chrNC_000070.7:116459417:116459923:clu_1153_-	-1.27059	0.996919	0.962244	-0.0346744	Nasp	0.0904422
chrNC_000075.7:45850805:45852599:clu_11360_-	1.7823	0.000453431	0.00653019	0.00607675	Sidt2	0.0904422
chrNC_000075.7:45850818:45852599:clu_11360_-	-0.891148	0.595634	0.592013	-0.00362116	Sidt2	0.0904422
chrNC_000075.7:45852709:45853175:clu_11360_-	-0.891148	0.403913	0.401457	-0.00245559	Sidt2	0.0904422
chrNC_000079.7:55496221:55498969:clu_550_-	1.10723	0.000969634	0.00880873	0.00783909	Lman2	0.0907121
chrNC_000079.7:55496247:55498969:clu_550_-	-1.10723	0.99903	0.991191	-0.00783909	Lman2	0.0907121
chrNC_000083.7:15165446:15166461:clu_10525_-	0.247433	0.463793	0.478745	0.0149521	Phf10	0.0907121
chrNC_000083.7:15165446:15166917:clu_10525_-	-0.475911	0.0426605	0.0213629	-0.0212975	Phf10	0.0907121
chrNC_000083.7:15166649:15166917:clu_10525_-	0.228478	0.493547	0.499892	0.00634547	Phf10	0.0907121
chrNC_000082.7:33936835:33983437:clu_4712_-	-0.51012	0.779187	0.559885	-0.219302	Kalrn	0.0921098
chrNC_000082.7:33936835:33991642:clu_4712_-	0.51012	0.220813	0.440115	0.219302	Kalrn	0.0921098
chrNC_000069.7:90161865:90164424:clu_14047_+	0.340446	0.125154	0.137499	0.0123456	Crtc2	0.0927666
chrNC_000069.7:90161865:90166461:clu_14047_+	-0.338563	0.0211733	0.0117966	-0.00937675	Crtc2	0.0927666
chrNC_000069.7:90161865:90166693:clu_14047_+	0.170905	0.0393193	0.0364613	-0.002858	Crtc2	0.0927666
chrNC_000069.7:90164525:90164602:clu_14047_+	0.344034	0.149043	0.164333	0.0152907	Crtc2	0.0927666
chrNC_000069.7:90164525:90166693:clu_14047_+	-0.949275	0.0186654	0.00564646	-0.013019	Crtc2	0.0927666
chrNC_000069.7:90165833:90166461:clu_14047_+	0.25354	0.238955	0.240675	0.0017196	Crtc2	0.0927666
chrNC_000069.7:90165833:90166693:clu_14047_+	-0.0797901	0.0315136	0.022743	-0.00877054	Crtc2	0.0927666
chrNC_000069.7:90166529:90166693:clu_14047_+	0.258703	0.376177	0.380845	0.00466836	Crtc2	0.0927666
chrNC_000074.7:20167157:20168020:clu_17394_+	0.684741	0.152036	0.111777	-0.0402585	6820431F20Rik	0.0927666
chrNC_000074.7:20167157:20169061:clu_17394_+	1.08337	0.808675	0.885737	0.0770625	6820431F20Rik	0.0927666
chrNC_000074.7:20168237:20169061:clu_17394_+	-1.76811	0.0392895	0.00248555	-0.036804	6820431F20Rik	0.0927666
chrNC_000078.7:91539407:91540073:clu_256_-	0.701871	0.0172123	0.0665441	0.0493318	Gtf2a1	0.0927666
chrNC_000078.7:91539407:91542358:clu_256_-	-0.701871	0.982788	0.933456	-0.0493318	Gtf2a1	0.0927666
chrNC_000071.7:34905660:34907024:clu_3793_+	-0.757079	0.153041	0.0382317	-0.114809	Grk4	0.0941256
chrNC_000071.7:34905660:34908899:clu_3793_+	0.757079	0.846959	0.961768	0.114809	Grk4	0.0941256
chrNC_000076.7:24755683:24758452:clu_16793_+	-0.186363	0.336178	0.382487	0.0463097	Med23	0.0945655
chrNC_000076.7:24755683:24764298:clu_16793_+	1.4728	0.00351885	0.0210385	0.0175197	Med23	0.0945655
chrNC_000076.7:24758547:24759102:clu_16793_+	-0.446315	0.136956	0.120153	-0.0168034	Med23	0.0945655
chrNC_000076.7:24758547:24764298:clu_16793_+	-0.386791	0.340254	0.316815	-0.0234384	Med23	0.0945655
chrNC_000076.7:24759119:24764298:clu_16793_+	-0.453334	0.183094	0.159506	-0.0235876	Med23	0.0945655
chrNC_000083.7:23945615:23951311:clu_21056_+	-1.20136	0.985083	0.856623	-0.12846	Pkmyt1	0.0949332
chrNC_000083.7:23945809:23951311:clu_21056_+	1.20136	0.0149169	0.143377	0.12846	Pkmyt1	0.0949332
chrNC_000069.7:41510254:41535630:clu_13860_+	0.208163	0.323228	0.397304	0.0740755	Jade1	0.0949757
chrNC_000069.7:41518001:41535630:clu_13860_+	0.0183459	0.106862	0.108643	0.00178057	Jade1	0.0949757
chrNC_000069.7:41518351:41535630:clu_13860_+	-0.460992	0.257112	0.161855	-0.0952574	Jade1	0.0949757
chrNC_000069.7:41519438:41535630:clu_13860_+	0.101499	0.16588	0.183267	0.0173867	Jade1	0.0949757
chrNC_000069.7:41519445:41535630:clu_13860_+	0.196171	0.0405877	0.0492946	0.00870693	Jade1	0.0949757
chrNC_000069.7:41519837:41535630:clu_13860_+	-0.0631863	0.10633	0.0996375	-0.00669232	Jade1	0.0949757
chrNC_000071.7:65694801:65723332:clu_3862_+	-0.390111	0.00815493	0.00735462	-0.00080031	Ube2k	0.0949757
chrNC_000071.7:65694889:65723332:clu_3862_+	-0.34988	0.259317	0.243469	-0.0158483	Ube2k	0.0949757
chrNC_000071.7:65694889:65728875:clu_3862_+	-0.346032	0.00585278	0.00551627	-0.000336505	Ube2k	0.0949757
chrNC_000071.7:65694889:65738729:clu_3862_+	-0.133012	0.00188766	0.00220152	0.000313851	Ube2k	0.0949757
chrNC_000071.7:65694889:65749219:clu_3862_+	-0.384466	0.00355913	0.00322801	-0.000331113	Ube2k	0.0949757
chrNC_000071.7:65723425:65728875:clu_3862_+	-0.264625	0.215782	0.220625	0.00484235	Ube2k	0.0949757
chrNC_000071.7:65728933:65738729:clu_3862_+	-0.217653	0.200927	0.215316	0.0143889	Ube2k	0.0949757
chrNC_000071.7:65728933:65749219:clu_3862_+	2.39629	0.000358895	0.00525079	0.00489189	Ube2k	0.0949757
chrNC_000071.7:65738811:65749219:clu_3862_+	-0.310508	0.30416	0.297039	-0.00712085	Ube2k	0.0949757
chrNC_000073.7:109648243:109648803:clu_12892_+	2.43867	0.000366018	0.00936936	0.00900335	Ipo7	0.0949757
chrNC_000073.7:109648277:109648803:clu_12892_+	-0.812891	0.430176	0.426302	-0.00387444	Ipo7	0.0949757
chrNC_000073.7:109648277:109649987:clu_12892_+	-0.812891	0.00809341	0.00802052	-7.28945e-05	Ipo7	0.0949757
chrNC_000073.7:109648900:109649987:clu_12892_+	-0.812891	0.561365	0.556308	-0.00505601	Ipo7	0.0949757
chrNC_000077.7:106064607:106071781:clu_19441_-	0.320761	0.0288772	0.0449757	0.0160985	Strada	0.0949757
chrNC_000077.7:106064607:106075388:clu_19441_-	0.131832	0.149856	0.193218	0.0433616	Strada	0.0949757
chrNC_000077.7:106064607:106077927:clu_19441_-	-0.215259	0.238948	0.217739	-0.0212092	Strada	0.0949757
chrNC_000077.7:106064607:106077951:clu_19441_-	-0.419548	0.394285	0.292902	-0.101384	Strada	0.0949757
chrNC_000077.7:106071809:106075388:clu_19441_-	-0.283573	0.0300145	0.0255444	-0.00447012	Strada	0.0949757
chrNC_000077.7:106075445:106077927:clu_19441_-	0.238014	0.0933836	0.133893	0.0405092	Strada	0.0949757
chrNC_000077.7:106075445:106077951:clu_19441_-	0.227772	0.0646349	0.0917289	0.0270939	Strada	0.0949757
chrNC_000081.7:74693233:74695843:clu_21751_+	0.613383	0.949982	0.95112	0.00113826	Gml2,Gm41347	0.0949757
chrNC_000081.7:74693233:74706436:clu_21751_+	-2.046	0.0294065	0.00206067	-0.0273458	Gml2,Gm41347	0.0949757
chrNC_000081.7:74693233:74733323:clu_21751_+	1.43262	0.0206119	0.0468194	0.0262076	Gml2,Gm41347	0.0949757
chrNC_000082.7:91468353:91468490:clu_18604_+	-2.33157	0.0107622	0.000745838	-0.0100164	Son	0.0949757
chrNC_000082.7:91468353:91468836:clu_18604_+	0.497413	0.0358993	0.0421152	0.00621582	Son	0.0949757
chrNC_000082.7:91468353:91470873:clu_18604_+	0.784424	0.00509943	0.00797115	0.00287172	Son	0.0949757
chrNC_000082.7:91468353:91471583:clu_18604_+	0.460535	0.0692934	0.0783481	0.00905465	Son	0.0949757
chrNC_000082.7:91468353:91472289:clu_18604_+	0.321511	0.492205	0.48429	-0.00791564	Son	0.0949757
chrNC_000082.7:91468892:91469116:clu_18604_+	0.332035	0.00636689	0.00633077	-3.61172e-05	Son	0.0949757
chrNC_000082.7:91469456:91470873:clu_18604_+	-0.412216	0.00599033	0.0028298	-0.00316053	Son	0.0949757
chrNC_000082.7:91470666:91470873:clu_18604_+	-0.0607129	0.00927995	0.00623027	-0.00304968	Son	0.0949757
chrNC_000082.7:91470910:91471583:clu_18604_+	0.0338431	0.0257866	0.0190292	-0.00675741	Son	0.0949757
chrNC_000082.7:91471662:91472289:clu_18604_+	0.374734	0.339317	0.35211	0.0127936	Son	0.0949757
chrNC_000083.7:36176586:36178122:clu_21365_+	0.0243578	0.0778511	0.10805	0.030199	Ppp1r18	0.0949757
chrNC_000083.7:36177120:36178122:clu_21365_+	-0.455609	0.840607	0.721949	-0.118658	Ppp1r18	0.0949757
chrNC_000083.7:36177418:36178122:clu_21365_+	0.431251	0.0815416	0.170001	0.0884591	Ppp1r18	0.0949757
chrNC_000071.7:31662379:31663537:clu_3724_+	0.63017	0.528318	0.532852	0.00453376	Gpn1	0.0959388
chrNC_000071.7:31662379:31664818:clu_3724_+	-1.27217	0.0163688	0.0024635	-0.0139053	Gpn1	0.0959388
chrNC_000071.7:31663576:31664818:clu_3724_+	0.641998	0.455313	0.464684	0.00937153	Gpn1	0.0959388
chrNC_000074.7:127686335:127688662:clu_8580_-	-0.149608	0.295198	0.243593	-0.0516051	Rbm34	0.0959501
chrNC_000074.7:127686335:127692132:clu_8580_-	0.269834	0.388431	0.487559	0.0991273	Rbm34	0.0959501
chrNC_000074.7:127688721:127692132:clu_8580_-	-0.120227	0.31637	0.268848	-0.0475222	Rbm34	0.0959501
chrNC_000068.8:156681819:156686076:clu_6781_+	-0.581226	0.0456417	0.0438631	-0.00177855	Tgif2	0.0972701
chrNC_000068.8:156682158:156686076:clu_6781_+	-0.646885	0.774399	0.696928	-0.0774713	Tgif2	0.0972701
chrNC_000068.8:156682437:156686076:clu_6781_+	0.181413	0.0137915	0.0284158	0.0146243	Tgif2	0.0972701
chrNC_000068.8:156683010:156686076:clu_6781_+	-0.290412	0.0823995	0.105916	0.0235165	Tgif2	0.0972701
chrNC_000068.8:156683457:156686076:clu_6781_+	1.72975	0.00205456	0.0199114	0.0178569	Tgif2	0.0972701
chrNC_000068.8:156684466:156686076:clu_6781_+	-0.0800495	0.00679192	0.0107743	0.00398238	Tgif2	0.0972701
chrNC_000068.8:156685618:156686076:clu_6781_+	-0.312593	0.0749218	0.0941917	0.0192698	Tgif2	0.0972701
chrNC_000076.7:79813633:79813797:clu_5152_-	-0.450758	0.015858	0.0158295	-2.84758e-05	Tmem259	0.0972701
chrNC_000076.7:79813636:79813797:clu_5152_-	0.928037	0.00919686	0.036447	0.0272502	Tmem259	0.0972701
chrNC_000076.7:79813687:79813797:clu_5152_-	-0.477279	0.974945	0.947723	-0.0272217	Tmem259	0.0972701
chrNC_000085.7:20579441:20588277:clu_19880_+	0.957461	0.996117	0.999426	0.00330888	Aldh1a1	0.0972701
chrNC_000085.7:20582142:20588277:clu_19880_+	-0.957461	0.00388294	0.000574065	-0.00330888	Aldh1a1	0.0972701
chrNC_000086.8:154054993:154055968:clu_24901_+	-0.754577	0.987273	0.944909	-0.0423647	Acot9	0.0977796
chrNC_000086.8:154054993:154056029:clu_24901_+	0.754577	0.0127266	0.0550913	0.0423647	Acot9	0.0977796
chrNC_000072.7:29399608:29399953:clu_2070_+	0.674289	0.0175267	0.0347056	0.0171789	Ccdc136	0.0981438
chrNC_000072.7:29399608:29405870:clu_2070_+	-0.741503	0.158526	0.0761957	-0.0823306	Ccdc136	0.0981438
chrNC_000072.7:29403024:29405870:clu_2070_+	0.067214	0.823947	0.889099	0.0651517	Ccdc136	0.0981438
chrNC_000085.7:42160182:42165828:clu_19979_+	-0.496615	0.591446	0.579825	-0.011621	Zfyve27	0.0981438
chrNC_000085.7:42160182:42167728:clu_19979_+	-0.496615	0.0112257	0.0110052	-0.000220568	Zfyve27	0.0981438
chrNC_000085.7:42165898:42166010:clu_19979_+	1.48985	0.00318652	0.0227723	0.0195858	Zfyve27	0.0981438
chrNC_000085.7:42165898:42167728:clu_19979_+	-0.496615	0.394142	0.386397	-0.00774425	Zfyve27	0.0981438
chrNC_000076.7:128684658:128687026:clu_17299_+	-0.211682	0.2676	0.254636	-0.0129644	Sarnp	0.0997726
chrNC_000076.7:128684658:128689052:clu_17299_+	-0.0294051	0.0135194	0.0154366	0.00191722	Sarnp	0.0997726
chrNC_000076.7:128687051:128687607:clu_17299_+	-0.214638	0.00601506	0.00570675	-0.000308309	Sarnp	0.0997726
chrNC_000076.7:128687051:128689052:clu_17299_+	-0.190955	0.311484	0.302601	-0.00888318	Sarnp	0.0997726
chrNC_000076.7:128687051:128708290:clu_17299_+	-0.236315	0.00941517	0.00874104	-0.000674129	Sarnp	0.0997726
chrNC_000076.7:128687801:128689052:clu_17299_+	-0.100214	0.00200431	0.0021321	0.00012779	Sarnp	0.0997726
chrNC_000076.7:128688023:128689052:clu_17299_+	1.11592	0.00358877	0.012881	0.0092922	Sarnp	0.0997726
chrNC_000076.7:128689120:128708290:clu_17299_+	-0.13271	0.386373	0.397866	0.0114928	Sarnp	0.0997726
chrNC_000068.8:90839660:90840738:clu_6357_+	-0.508851	0.308324	0.296276	-0.012048	Celf1	0.100332
chrNC_000068.8:90839660:90843044:clu_6357_+	-0.349908	0.0389193	0.0438412	0.00492189	Celf1	0.100332
chrNC_000068.8:90840923:90843044:clu_6357_+	-0.508853	0.641075	0.616023	-0.025052	Celf1	0.100332
chrNC_000068.8:90840923:90843085:clu_6357_+	-0.508853	0.00823832	0.00791638	-0.000321938	Celf1	0.100332
chrNC_000068.8:90841908:90843044:clu_6357_+	1.87646	0.00344352	0.0359435	0.0325	Celf1	0.100332
chrNC_000067.7:151236590:151236683:clu_24297_+	1.52873	0.977775	0.997711	0.0199352	Ivns1abp	0.10046
chrNC_000067.7:151236590:151236689:clu_24297_+	-0.764366	0.00716062	0.000737626	-0.00642299	Ivns1abp	0.10046
chrNC_000067.7:151236599:151236683:clu_24297_+	-0.764366	0.015064	0.00155176	-0.0135122	Ivns1abp	0.10046
chrNC_000069.7:142266044:142266257:clu_14273_+	-1.04923	0.275544	0.0815174	-0.194027	Gbp3	0.100541
chrNC_000069.7:142266044:142267501:clu_14273_+	0.721329	0.122088	0.212165	0.0900775	Gbp3	0.100541
chrNC_000069.7:142266451:142267501:clu_14273_+	0.327899	0.602368	0.706317	0.103949	Gbp3	0.100541
chrNC_000068.8:25113380:25113946:clu_22927_-	-1.06505	0.656526	0.64049	-0.0160359	Tubb4b	0.100634
chrNC_000068.8:25113380:25114136:clu_22927_-	2.07464	0.00024726	0.00557142	0.00532416	Tubb4b	0.100634
chrNC_000068.8:25114056:25114136:clu_22927_-	-1.00959	0.343227	0.353938	0.0107117	Tubb4b	0.100634
chrNC_000068.8:29870214:29873172:clu_6061_+	0.793791	0.987708	0.997462	0.0097547	Sptan1	0.100634
chrNC_000068.8:29870700:29873172:clu_6061_+	-0.793791	0.0122923	0.0025376	-0.0097547	Sptan1	0.100634
chrNC_000074.7:13525131:13526112:clu_8057_-	-0.911055	0.0113496	0.00185267	-0.00949689	Gas6	0.100634
chrNC_000074.7:13525157:13526112:clu_8057_-	0.911055	0.98865	0.998147	0.00949689	Gas6	0.100634
chrNC_000075.7:110210716:110212617:clu_22711_+	-1.28194	0.40276	0.39645	-0.00631061	Scap	0.100634
chrNC_000075.7:110210716:110212800:clu_22711_+	5.12875	2.65304e-05	0.0158861	0.0158596	Scap	0.100634
chrNC_000075.7:110212699:110212800:clu_22711_+	-1.28227	0.580434	0.571154	-0.00928066	Scap	0.100634
chrNC_000075.7:110212699:110212809:clu_22711_+	-1.28227	0.0076702	0.00754756	-0.00012264	Scap	0.100634
chrNC_000075.7:110212699:110212843:clu_22711_+	-1.28227	0.00910856	0.00896292	-0.000145638	Scap	0.100634
chrNC_000081.7:76062585:76062719:clu_13405_-	-0.159986	0.553221	0.590691	0.0374702	Plec	0.100634
chrNC_000081.7:76062585:76067110:clu_13405_-	0.550365	0.0229773	0.0499187	0.0269414	Plec	0.100634
chrNC_000081.7:76066099:76067110:clu_13405_-	-0.390379	0.423801	0.35939	-0.0644116	Plec	0.100634
chrNC_000083.7:46720145:46720606:clu_21411_+	-0.448973	0.503998	0.407552	-0.0964454	Zfp318	0.100634
chrNC_000083.7:46720145:46731341:clu_21411_+	-0.0801735	0.483287	0.565102	0.0818156	Zfp318	0.100634
chrNC_000083.7:46721803:46731341:clu_21411_+	0.529146	0.0127156	0.0273453	0.0146297	Zfp318	0.100634
chrNC_000085.7:53920636:53921922:clu_5830_-	0.862669	0.0186478	0.0329629	0.0143151	Bbip1	0.100634
chrNC_000085.7:53920636:53923143:clu_5830_-	-0.512293	0.0236319	0.0105623	-0.0130696	Bbip1	0.100634
chrNC_000085.7:53920636:53931897:clu_5830_-	0.335434	0.870391	0.908106	0.0377151	Bbip1	0.100634
chrNC_000085.7:53922001:53931897:clu_5830_-	-0.173418	0.0517999	0.0324907	-0.0193092	Bbip1	0.100634
chrNC_000085.7:53923195:53931897:clu_5830_-	-0.512392	0.0355298	0.0158785	-0.0196513	Bbip1	0.100634
chrNC_000068.8:168053347:168054880:clu_23738_-	0.0337813	0.0168988	0.0153842	-0.00151465	Gm20716,Dpm1	0.100772
chrNC_000068.8:168053400:168054880:clu_23738_-	0.158559	0.502246	0.517994	0.0157473	Gm20716,Dpm1	0.100772
chrNC_000068.8:168053400:168059601:clu_23738_-	-0.34867	0.0691279	0.0429314	-0.0261966	Gm20716,Dpm1	0.100772
chrNC_000068.8:168054948:168059601:clu_23738_-	0.15633	0.411727	0.423691	0.011964	Gm20716,Dpm1	0.100772
chrNC_000073.7:140521556:140522198:clu_13138_+	-0.501789	0.462947	0.320453	-0.142494	Pgghg	0.100772
chrNC_000073.7:140521556:140522899:clu_13138_+	0.422761	0.0296427	0.0517223	0.0220796	Pgghg	0.100772
chrNC_000073.7:140522478:140522899:clu_13138_+	0.0790288	0.50741	0.627824	0.120414	Pgghg	0.100772
chrNC_000068.8:155920894:155920983:clu_23624_-	-6.59039	1	0.978117	-0.0218834	Cpne1	0.100837
chrNC_000068.8:155920894:155920988:clu_23624_-	6.59039	4.22073e-08	0.0218834	0.0218834	Cpne1	0.100837
chrNC_000080.7:63075506:63076421:clu_1918_+	-0.509633	0.212952	0.0889525	-0.123999	Wdfy2	0.103064
chrNC_000080.7:63075506:63123259:clu_1918_+	0.509633	0.787048	0.911047	0.123999	Wdfy2	0.103064
chrNC_000077.7:62427206:62429144:clu_18973_-	0.652695	0.00502603	0.020146	0.01512	Cenpv	0.103743
chrNC_000077.7:62427206:62429645:clu_18973_-	-1.36112	0.0152769	0.00817353	-0.00710333	Cenpv	0.103743
chrNC_000077.7:62427206:62429682:clu_18973_-	-0.761694	0.977582	0.952479	-0.025103	Cenpv	0.103743
chrNC_000077.7:62427222:62429682:clu_18973_-	1.47012	0.00211531	0.0192017	0.0170864	Cenpv	0.103743
chrNC_000071.7:24647081:24647180:clu_9711_-	0.211748	0.869135	0.910261	0.041126	Fastk	0.104831
chrNC_000071.7:24647098:24647180:clu_9711_-	-0.211748	0.130865	0.0897386	-0.041126	Fastk	0.104831
chrNC_000081.7:74685748:74686298:clu_13368_-	-0.17364	0.0178904	0.0223523	0.00446187	Gml	0.104831
chrNC_000081.7:74685748:74688231:clu_13368_-	-0.437843	0.962169	0.92302	-0.0391493	Gml	0.104831
chrNC_000081.7:74686447:74688231:clu_13368_-	0.611482	0.0199407	0.0546281	0.0346874	Gml	0.104831
chrNC_000074.7:123701531:123706202:clu_8547_-	5.63024	0.0326116	0.0381773	0.0055657	Ankrd11	0.105003
chrNC_000074.7:123701531:123761894:clu_8547_-	-11.1966	0.0915478	5.27588e-09	-0.0915478	Ankrd11	0.105003
chrNC_000074.7:123701531:123768688:clu_8547_-	5.56632	0.875841	0.961823	0.0859821	Ankrd11	0.105003
chrNC_000075.7:119113753:119119803:clu_11776_-	0.105731	0.028736	0.0452831	0.0165471	Oxsr1	0.105003
chrNC_000075.7:119113753:119123481:clu_11776_-	-0.452281	0.669796	0.604103	-0.065693	Oxsr1	0.105003
chrNC_000075.7:119113753:119133871:clu_11776_-	0.2977	0.0115346	0.0220234	0.0104888	Oxsr1	0.105003
chrNC_000075.7:119119931:119123481:clu_11776_-	0.326351	0.0192577	0.037838	0.0185803	Oxsr1	0.105003
chrNC_000075.7:119123589:119133871:clu_11776_-	-0.277501	0.270676	0.290753	0.0200768	Oxsr1	0.105003
chrNC_000077.7:102768544:102771644:clu_19417_-	-0.716204	0.0188652	0.00456938	-0.0142958	Eftud2	0.105003
chrNC_000077.7:102768544:102771721:clu_19417_-	0.716204	0.981135	0.995431	0.0142958	Eftud2	0.105003
chrNC_000078.7:72949940:72950044:clu_165_-	-0.264392	0.0169165	0.0145737	-0.00234281	4930447C04Rik	0.105003
chrNC_000078.7:72949940:72952959:clu_165_-	0.458395	0.0146007	0.0259141	0.0113134	4930447C04Rik	0.105003
chrNC_000078.7:72949940:72952965:clu_165_-	0.155414	0.0993475	0.130237	0.0308899	4930447C04Rik	0.105003
chrNC_000078.7:72950108:72952959:clu_165_-	-0.345755	0.439992	0.349437	-0.0905553	4930447C04Rik	0.105003
chrNC_000078.7:72950108:72952965:clu_165_-	-0.00366249	0.429143	0.479838	0.0506949	4930447C04Rik	0.105003
chrNC_000072.7:32780960:32829080:clu_11863_-	1.52599	0.922919	0.996068	0.0731486	Chchd3	0.105923
chrNC_000072.7:32816559:32829080:clu_11863_-	-1.52599	0.0770806	0.00393199	-0.0731486	Chchd3	0.105923
chrNC_000084.7:11855582:11855661:clu_8619_+	0.403734	0.509307	0.507664	-0.0016423	Rbbp8	0.105923
chrNC_000084.7:11855582:11858464:clu_8619_+	-0.84179	0.0186039	0.00533674	-0.0132671	Rbbp8	0.105923
chrNC_000084.7:11855787:11858464:clu_8619_+	0.438057	0.472089	0.486999	0.0149094	Rbbp8	0.105923
chrNC_000073.7:5069537:5070209:clu_12365_+	0.109851	0.520165	0.52464	0.00447472	U2af2	0.107019
chrNC_000073.7:5069537:5070543:clu_12365_+	-0.231717	0.0475364	0.0340726	-0.0134638	U2af2	0.107019
chrNC_000073.7:5070253:5070543:clu_12365_+	0.121866	0.432299	0.441288	0.00898909	U2af2	0.107019
chrNC_000070.7:119052683:119052924:clu_15390_+	-0.817243	0.0228985	0.00686133	-0.0160371	Svbp	0.107812
chrNC_000070.7:119052683:119053069:clu_15390_+	0.402916	0.867232	0.88033	0.0130979	Svbp	0.107812
chrNC_000070.7:119052972:119053069:clu_15390_+	0.414326	0.10987	0.112809	0.0029392	Svbp	0.107812
chrNC_000083.7:34163551:34167194:clu_21261_+	-0.578139	0.0379458	0.0122586	-0.0256872	Wdr46	0.107812
chrNC_000083.7:34163555:34167194:clu_21261_+	0.578139	0.962054	0.987741	0.0256872	Wdr46	0.107812
chrNC_000069.7:88464222:88466925:clu_13975_+	-0.251897	0.0120643	0.0147056	0.00264124	Ubqln4	0.10883
chrNC_000069.7:88464226:88466925:clu_13975_+	-0.379656	0.318956	0.342157	0.0232006	Ubqln4	0.10883
chrNC_000069.7:88464226:88470415:clu_13975_+	-0.159537	0.0125834	0.0168224	0.004239	Ubqln4	0.10883
chrNC_000069.7:88464226:88471677:clu_13975_+	2.17643	0.00185436	0.0256319	0.0237775	Ubqln4	0.10883
chrNC_000069.7:88467083:88470415:clu_13975_+	-0.645862	0.314819	0.258787	-0.0560317	Ubqln4	0.10883
chrNC_000069.7:88467083:88471677:clu_13975_+	-0.274116	0.0356334	0.0424802	0.0068468	Ubqln4	0.10883
chrNC_000069.7:88470640:88471677:clu_13975_+	-0.465359	0.304089	0.299416	-0.00467342	Ubqln4	0.10883
chrNC_000069.7:151929002:151929626:clu_14306_+	-0.444865	0.0282003	0.0117795	-0.0164208	Fubp1	0.10883
chrNC_000069.7:151929002:151931717:clu_14306_+	0.444865	0.9718	0.988221	0.0164208	Fubp1	0.10883
chrNC_000073.7:136978080:136978662:clu_3510_-	-0.429578	0.0472004	0.033999	-0.0132015	9430038I01Rik	0.10883
chrNC_000073.7:136978080:136978684:clu_3510_-	-0.0106413	0.0430527	0.0471479	0.00409519	9430038I01Rik	0.10883
chrNC_000073.7:136978080:136989100:clu_3510_-	0.0878978	0.273684	0.330754	0.0570707	9430038I01Rik	0.10883
chrNC_000073.7:136978080:137012369:clu_3510_-	0.683946	0.0331198	0.0726449	0.0395251	9430038I01Rik	0.10883
chrNC_000073.7:136978846:136989100:clu_3510_-	-0.0559456	0.0430588	0.0450659	0.00200713	9430038I01Rik	0.10883
chrNC_000073.7:136989430:137012369:clu_3510_-	-0.275679	0.559885	0.470388	-0.0894967	9430038I01Rik	0.10883
chrNC_000075.7:51976255:51976945:clu_22260_+	-0.567666	0.985531	0.956304	-0.0292269	Rdx	0.10883
chrNC_000075.7:51976255:51977069:clu_22260_+	0.567666	0.0144694	0.0436963	0.0292269	Rdx	0.10883
chrNC_000073.7:29923970:29926269:clu_2837_-	-0.642496	0.944371	0.907427	-0.0369443	Tbcb	0.108847
chrNC_000073.7:29923970:29926277:clu_2837_-	1.28499	0.00693319	0.0457823	0.0388491	Tbcb	0.108847
chrNC_000073.7:29923970:29926318:clu_2837_-	-0.642492	0.0486957	0.0467909	-0.0019048	Tbcb	0.108847
chrNC_000070.7:116372696:116377856:clu_15353_+	-0.983807	0.407802	0.434664	0.0268621	Ipp	0.108955
chrNC_000070.7:116372696:116381383:clu_15353_+	2.11116	0.000819398	0.0192897	0.0184703	Ipp	0.108955
chrNC_000070.7:116378011:116381383:clu_15353_+	-1.12735	0.591379	0.546046	-0.0453324	Ipp	0.108955
chrNC_000083.7:73153438:73155575:clu_21540_+	-1.09156	0.996712	0.971557	-0.0251551	Ypel5	0.109036
chrNC_000083.7:73153438:73155579:clu_21540_+	1.09156	0.00328826	0.0284434	0.0251551	Ypel5	0.109036
chrNC_000085.7:10585836:10587156:clu_19854_+	-0.153045	0.0936661	0.0683352	-0.0253309	Ddb1	0.10922
chrNC_000085.7:10585836:10588066:clu_19854_+	0.204069	0.849426	0.885688	0.0362616	Ddb1	0.10922
chrNC_000085.7:10587191:10588066:clu_19854_+	-0.0510238	0.056908	0.0459772	-0.0109308	Ddb1	0.10922
chrNC_000073.7:44791526:44792204:clu_3005_-	-0.634592	0.605367	0.594316	-0.0110503	Aldh16a1	0.110943
chrNC_000073.7:44791526:44793937:clu_3005_-	1.26918	0.00325559	0.0214501	0.0181945	Aldh16a1	0.110943
chrNC_000073.7:44792722:44793937:clu_3005_-	-0.634592	0.391378	0.384233	-0.00714417	Aldh16a1	0.110943
chrNC_000067.7:86673220:86675251:clu_24093_+	-0.538152	0.138366	0.0518957	-0.0864708	Dis3l2	0.11106
chrNC_000067.7:86673220:86681949:clu_24093_+	0.538152	0.861634	0.948104	0.0864708	Dis3l2	0.11106
chrNC_000075.7:80000923:80006168:clu_22495_+	0.102113	0.376588	0.406713	0.0301253	Senp6	0.11106
chrNC_000075.7:80000923:80006175:clu_22495_+	0.104466	0.03452	0.0373693	0.00284927	Senp6	0.11106
chrNC_000075.7:80000923:80010976:clu_22495_+	-0.283708	0.201808	0.148184	-0.0536243	Senp6	0.11106
chrNC_000075.7:80006188:80010976:clu_22495_+	0.0771288	0.387084	0.407733	0.0206497	Senp6	0.11106
chrNC_000085.7:10604599:10604853:clu_19858_+	0.214672	0.447082	0.469638	0.0225559	Ddb1	0.11106
chrNC_000085.7:10604599:10605126:clu_19858_+	-0.348853	0.0149015	0.00890983	-0.00599164	Ddb1	0.11106
chrNC_000085.7:10605022:10605126:clu_19858_+	0.134181	0.538016	0.521452	-0.0165642	Ddb1	0.11106
chrNC_000083.7:29819215:29823818:clu_21210_+	0.558122	0.244992	0.311563	0.0665715	Tbc1d22b,Gm28043,Rnf8	0.111777
chrNC_000083.7:29819215:29840483:clu_21210_+	0.632494	0.029195	0.0399947	0.0107997	Tbc1d22b,Gm28043,Rnf8	0.111777
chrNC_000083.7:29834052:29837521:clu_21210_+	-0.748187	0.0525763	0.0181076	-0.0344686	Tbc1d22b,Gm28043,Rnf8	0.111777
chrNC_000083.7:29834052:29840483:clu_21210_+	0.280802	0.578303	0.557329	-0.0209739	Tbc1d22b,Gm28043,Rnf8	0.111777
chrNC_000083.7:29834052:29840493:clu_21210_+	0.991683	0.0158129	0.0310242	0.0152113	Tbc1d22b,Gm28043,Rnf8	0.111777
chrNC_000083.7:29837626:29840483:clu_21210_+	-1.70242	0.0254001	0.0033689	-0.0220312	Tbc1d22b,Gm28043,Rnf8	0.111777
chrNC_000083.7:29838894:29840483:clu_21210_+	-0.0124917	0.0537209	0.0386122	-0.0151088	Tbc1d22b,Gm28043,Rnf8	0.111777
chrNC_000077.7:55300823:55300980:clu_18871_-	-1.22646	0.0224927	0.00197593	-0.0205168	Sparc	0.11203
chrNC_000077.7:55300823:55310614:clu_18871_-	1.22646	0.977507	0.998024	0.0205168	Sparc	0.11203
chrNC_000074.7:65072581:65072685:clu_8166_-	-0.288261	0.0130062	0.00964141	-0.00336482	Cpe	0.112463
chrNC_000074.7:65072581:65073108:clu_8166_-	1.18125	0.000884914	0.00285161	0.0019667	Cpe	0.112463
chrNC_000074.7:65072581:65073420:clu_8166_-	-0.398068	0.014163	0.00940707	-0.00475589	Cpe	0.112463
chrNC_000074.7:65072581:65073453:clu_8166_-	-0.521313	0.0206032	0.0120979	-0.00850531	Cpe	0.112463
chrNC_000074.7:65072581:65145677:clu_8166_-	0.0263919	0.951343	0.966002	0.0146593	Cpe	0.112463
chrNC_000077.7:69571676:69572489:clu_19030_-	0.446653	0.796804	0.85431	0.0575054	Senp3,Tnfsfm13,Tnfsf13	0.114213
chrNC_000077.7:69571676:69572815:clu_19030_-	-0.0574604	0.0159941	0.0103583	-0.00563576	Senp3,Tnfsfm13,Tnfsf13	0.114213
chrNC_000077.7:69571676:69574077:clu_19030_-	0.104385	0.00614775	0.00468096	-0.00146679	Senp3,Tnfsfm13,Tnfsf13	0.114213
chrNC_000077.7:69571676:69574680:clu_19030_-	-0.564895	0.00784758	0.00305978	-0.0047878	Senp3,Tnfsfm13,Tnfsf13	0.114213
chrNC_000077.7:69574170:69574680:clu_19030_-	0.0713169	0.173206	0.127591	-0.0456151	Senp3,Tnfsfm13,Tnfsf13	0.114213
chrNC_000071.7:65933006:65941653:clu_3864_+	-0.38062	0.411867	0.324657	-0.0872106	N4bp2	0.114325
chrNC_000071.7:65933006:65945396:clu_3864_+	0.279201	0.026409	0.0402695	0.0138604	N4bp2	0.114325
chrNC_000071.7:65933006:65947361:clu_3864_+	0.392489	0.0515411	0.0880192	0.0364781	N4bp2	0.114325
chrNC_000071.7:65943704:65945396:clu_3864_+	0.0739908	0.166041	0.206213	0.0401724	N4bp2	0.114325
chrNC_000071.7:65943704:65947361:clu_3864_+	-0.389878	0.164577	0.128533	-0.0360438	N4bp2	0.114325
chrNC_000071.7:65945484:65947361:clu_3864_+	0.0248162	0.179565	0.212308	0.0327434	N4bp2	0.114325
chrNC_000071.7:137522675:137522913:clu_4290_+	-0.195304	0.761663	0.683783	-0.0778803	Gigyf1	0.114326
chrNC_000071.7:137522675:137522916:clu_4290_+	0.195304	0.238337	0.316217	0.0778803	Gigyf1	0.114326
chrNC_000070.7:21816938:21817501:clu_14906_+	-0.195463	0.404764	0.382087	-0.0226765	Usp45	0.114492
chrNC_000070.7:21816938:21824417:clu_14906_+	0.572338	0.119691	0.243487	0.123796	Usp45	0.114492
chrNC_000070.7:21817644:21824417:clu_14906_+	-0.376876	0.475545	0.374426	-0.101119	Usp45	0.114492
chrNC_000072.7:48372821:48379805:clu_2168_+	0.408729	0.157856	0.219506	0.0616506	Krba1	0.114685
chrNC_000072.7:48372821:48379818:clu_2168_+	-0.296977	0.205772	0.141283	-0.0644894	Krba1	0.114685
chrNC_000072.7:48372821:48380312:clu_2168_+	0.183984	0.0931796	0.103491	0.0103113	Krba1	0.114685
chrNC_000072.7:48372821:48380357:clu_2168_+	-0.377871	0.0247701	0.0156855	-0.00908461	Krba1	0.114685
chrNC_000072.7:48379944:48380312:clu_2168_+	0.0821346	0.518422	0.520035	0.00161216	Krba1	0.114685
chrNC_000068.8:80368580:80370463:clu_23230_-	-0.801748	0.998137	0.990808	-0.00732921	Nckap1	0.115321
chrNC_000068.8:80368646:80370463:clu_23230_-	0.801748	0.0018631	0.00919232	0.00732921	Nckap1	0.115321
chrNC_000073.7:28487253:28487342:clu_12545_+	1.64232	0.96582	0.998676	0.0328565	Sirt2	0.115321
chrNC_000073.7:28487253:28487345:clu_12545_+	-1.64232	0.0341802	0.00132374	-0.0328565	Sirt2	0.115321
chrNC_000067.7:43799724:43804050:clu_9029_-	-0.331181	0.299651	0.324679	0.0250284	Uxs1	0.116703
chrNC_000067.7:43799724:43810841:clu_9029_-	-0.478797	0.0132423	0.0123792	-0.000863064	Uxs1	0.116703
chrNC_000067.7:43804165:43810841:clu_9029_-	1.27213	0.00221786	0.0119421	0.00972422	Uxs1	0.116703
chrNC_000067.7:43804169:43810841:clu_9029_-	-0.462149	0.684889	0.650999	-0.0338895	Uxs1	0.116703
chrNC_000068.8:29063733:29064331:clu_6041_+	-0.113394	0.409169	0.371387	-0.0377827	Setx	0.116703
chrNC_000068.8:29063733:29066889:clu_6041_+	0.193676	0.251228	0.309992	0.0587638	Setx	0.116703
chrNC_000068.8:29064495:29066889:clu_6041_+	-0.0802815	0.339603	0.318622	-0.0209812	Setx	0.116703
chrNC_000070.7:118268200:118268723:clu_15385_+	0.675095	0.00782836	0.0288295	0.0210011	Med8	0.117387
chrNC_000070.7:118268200:118268855:clu_15385_+	-0.651504	0.768385	0.750949	-0.0174367	Med8	0.117387
chrNC_000070.7:118268200:118268895:clu_15385_+	-0.745891	0.216647	0.192661	-0.0239867	Med8	0.117387
chrNC_000070.7:118268770:118268855:clu_15385_+	0.7223	0.00713886	0.0275611	0.0204222	Med8	0.117387
chrNC_000070.7:41196533:41196730:clu_894_-	0.45485	0.524344	0.554698	0.0303548	Ubap2	0.117703
chrNC_000070.7:41196533:41199218:clu_894_-	-0.809365	0.0149733	0.00447421	-0.0104991	Ubap2	0.117703
chrNC_000070.7:41196808:41199218:clu_894_-	0.354515	0.460683	0.440827	-0.0198558	Ubap2	0.117703
chrNC_000085.7:4381297:4382469:clu_5498_-	0.506017	0.00730991	0.0214836	0.0141737	Kdm2a	0.118274
chrNC_000085.7:4381297:4383671:clu_5498_-	-0.14351	0.0526727	0.0808526	0.0281799	Kdm2a	0.118274
chrNC_000085.7:4381297:4392875:clu_5498_-	-0.63261	0.930676	0.875979	-0.0546969	Kdm2a	0.118274
chrNC_000085.7:4389663:4392875:clu_5498_-	0.270102	0.00934151	0.0216848	0.0123433	Kdm2a	0.118274
chrNC_000073.7:44494752:44495299:clu_2964_-	0.431659	0.0335029	0.0759474	0.0424445	Tbc1d17	0.118334
chrNC_000073.7:44494792:44495299:clu_2964_-	-0.431659	0.966497	0.924053	-0.0424445	Tbc1d17	0.118334
chrNC_000081.7:84943026:84943590:clu_21913_+	-0.441393	0.0221406	0.0221309	-9.71692e-06	Fam118a	0.118334
chrNC_000081.7:84943026:84944290:clu_21913_+	-0.48939	0.0286691	0.0273136	-0.00135552	Fam118a	0.118334
chrNC_000081.7:84943026:84945730:clu_21913_+	-0.478841	0.0389921	0.0375425	-0.00144965	Fam118a	0.118334
chrNC_000081.7:84943026:84945733:clu_21913_+	-0.511563	0.879116	0.819183	-0.0599329	Fam118a	0.118334
chrNC_000081.7:84943671:84945733:clu_21913_+	1.52187	0.00454196	0.0323359	0.0277939	Fam118a	0.118334
chrNC_000081.7:84944390:84945733:clu_21913_+	0.399322	0.0265403	0.0614942	0.0349538	Fam118a	0.118334
chrNC_000077.7:116183410:116184101:clu_19538_-	0.162657	0.0931234	0.138219	0.0450955	Exoc7	0.118625
chrNC_000077.7:116183410:116184798:clu_19538_-	-0.314896	0.857924	0.789876	-0.0680479	Exoc7	0.118625
chrNC_000077.7:116184139:116184798:clu_19538_-	0.152238	0.0489523	0.0719047	0.0229524	Exoc7	0.118625
chrNC_000070.7:53012047:53015015:clu_15133_+	-1.81273	0.998778	0.956088	-0.0426898	Nipsnap3b	0.119134
chrNC_000070.7:53012397:53015015:clu_15133_+	1.81273	0.00122189	0.0439116	0.0426898	Nipsnap3b	0.119134
chrNC_000076.7:83396390:83396791:clu_17112_+	0.0814939	0.203773	0.166892	-0.0368805	Washc4	0.119134
chrNC_000076.7:83396390:83400275:clu_17112_+	0.464978	0.634332	0.762345	0.128013	Washc4	0.119134
chrNC_000076.7:83396988:83400275:clu_17112_+	-0.546472	0.161895	0.0707623	-0.0911329	Washc4	0.119134
chrNC_000083.7:88748312:88770141:clu_21607_+	-0.739153	0.744013	0.652008	-0.0920054	Foxn2	0.119134
chrNC_000083.7:88748561:88770141:clu_21607_+	-0.738565	0.205463	0.180161	-0.0253019	Foxn2	0.119134
chrNC_000083.7:88749402:88770141:clu_21607_+	0.20259	0.0379603	0.0853092	0.0473488	Foxn2	0.119134
chrNC_000083.7:88767615:88770141:clu_21607_+	1.27513	0.0125633	0.0825217	0.0699584	Foxn2	0.119134
chrNC_000080.7:59439033:59443074:clu_1899_+	0.370207	0.164805	0.173124	0.00831884	Rcbtb1	0.119532
chrNC_000080.7:59439033:59447192:clu_1899_+	0.387675	0.0159289	0.0170278	0.00109889	Rcbtb1	0.119532
chrNC_000080.7:59439033:59447374:clu_1899_+	0.50918	0.374031	0.451491	0.07746	Rcbtb1	0.119532
chrNC_000080.7:59439033:59447377:clu_1899_+	0.0559242	0.122555	0.0940216	-0.0285339	Rcbtb1	0.119532
chrNC_000080.7:59443171:59444253:clu_1899_+	0.458253	0.0209443	0.0240265	0.00308218	Rcbtb1	0.119532
chrNC_000080.7:59443171:59447374:clu_1899_+	0.607019	0.0584625	0.0778233	0.0193608	Rcbtb1	0.119532
chrNC_000080.7:59443171:59447377:clu_1899_+	0.0077752	0.04842	0.0354004	-0.0130195	Rcbtb1	0.119532
chrNC_000080.7:59443196:59447374:clu_1899_+	0.108938	0.0321974	0.0260459	-0.00615148	Rcbtb1	0.119532
chrNC_000080.7:59443196:59447377:clu_1899_+	-0.474629	0.0426933	0.0192681	-0.0234252	Rcbtb1	0.119532
chrNC_000080.7:59444379:59447374:clu_1899_+	0.0182997	0.067766	0.0500688	-0.0176973	Rcbtb1	0.119532
chrNC_000080.7:59444379:59447377:clu_1899_+	-2.41377	0.0233109	0.00151314	-0.0217978	Rcbtb1	0.119532
chrNC_000080.7:59447259:59447374:clu_1899_+	0.365131	0.0288848	0.0301891	0.00130435	Rcbtb1	0.119532
chrNC_000077.7:84796469:84798062:clu_7628_+	-0.346481	0.828302	0.827671	-0.000631036	Myo19	0.12002
chrNC_000077.7:84796469:84798067:clu_7628_+	-0.56623	0.0658816	0.0528442	-0.0130374	Myo19	0.12002
chrNC_000077.7:84797697:84798062:clu_7628_+	-0.5663	0.099405	0.079728	-0.019677	Myo19	0.12002
chrNC_000077.7:84797697:84798067:clu_7628_+	1.47901	0.0064112	0.0397566	0.0333454	Myo19	0.12002
chrNC_000070.7:45348219:45349537:clu_15093_+	0.505678	0.0796381	0.0856506	0.00601253	Dcaf10	0.120247
chrNC_000070.7:45348219:45359761:clu_15093_+	0.540081	0.320025	0.356234	0.0362086	Dcaf10	0.120247
chrNC_000070.7:45348219:45370306:clu_15093_+	-0.0560568	0.0209924	0.012874	-0.00811838	Dcaf10	0.120247
chrNC_000070.7:45349591:45359761:clu_15093_+	0.21949	0.0740657	0.0598325	-0.0142333	Dcaf10	0.120247
chrNC_000070.7:45352339:45359761:clu_15093_+	-1.65094	0.0275439	0.00342791	-0.024116	Dcaf10	0.120247
chrNC_000070.7:45359958:45370306:clu_15093_+	0.441743	0.477735	0.481981	0.00424648	Dcaf10	0.120247
chrNC_000071.7:115468717:115469509:clu_4078_+	1.07808	0.00409552	0.0113217	0.00722622	Srsf9	0.120247
chrNC_000071.7:115468717:115469520:clu_4078_+	-0.990299	0.00725671	0.00253546	-0.00472125	Srsf9	0.120247
chrNC_000071.7:115468717:115470176:clu_4078_+	0.0640017	0.629147	0.63088	0.00173293	Srsf9	0.120247
chrNC_000071.7:115468717:115470191:clu_4078_+	-1.03398	0.038477	0.0128691	-0.0256079	Srsf9	0.120247
chrNC_000071.7:115468717:115470635:clu_4078_+	0.68282	0.00134252	0.00249957	0.00115705	Srsf9	0.120247
chrNC_000071.7:115469598:115470176:clu_4078_+	0.0677601	0.0465886	0.0468928	0.000304234	Srsf9	0.120247
chrNC_000071.7:115470348:115470635:clu_4078_+	0.131617	0.273093	0.293001	0.0199088	Srsf9	0.120247
chrNC_000076.7:66849565:66849867:clu_5048_-	0.0264309	0.0708678	0.0923095	0.0214417	Reep3	0.120247
chrNC_000076.7:66849565:66850681:clu_5048_-	-0.445022	0.79248	0.644224	-0.148257	Reep3	0.120247
chrNC_000076.7:66849943:66850681:clu_5048_-	0.418591	0.136652	0.263467	0.126815	Reep3	0.120247
chrNC_000078.7:51410329:51410735:clu_14460_+	-0.163478	0.174319	0.120014	-0.0543047	G2e3	0.120247
chrNC_000078.7:51410329:51412038:clu_14460_+	0.35945	0.666105	0.773634	0.107529	G2e3	0.120247
chrNC_000078.7:51410803:51412038:clu_14460_+	-0.195972	0.159576	0.106351	-0.0532245	G2e3	0.120247
chrNC_000079.7:43578602:43583924:clu_493_-	-0.260835	0.020351	0.0132269	-0.00712407	Ranbp9	0.120247
chrNC_000079.7:43578602:43588290:clu_493_-	0.447957	0.0169503	0.0223808	0.00543045	Ranbp9	0.120247
chrNC_000079.7:43578690:43583924:clu_493_-	0.143539	0.483208	0.47057	-0.0126381	Ranbp9	0.120247
chrNC_000079.7:43583946:43586683:clu_493_-	-0.612026	0.0299215	0.0136879	-0.0162337	Ranbp9	0.120247
chrNC_000079.7:43583946:43588290:clu_493_-	0.242854	0.432514	0.465182	0.0326673	Ranbp9	0.120247
chrNC_000079.7:43586800:43588290:clu_493_-	0.03851	0.0170546	0.0149526	-0.00210195	Ranbp9	0.120247
chrNC_000068.8:23427650:23431531:clu_22903_-	-0.284181	0.342874	0.24696	-0.0959137	Spopl	0.120325
chrNC_000068.8:23427650:23433209:clu_22903_-	0.304589	0.380118	0.493299	0.113181	Spopl	0.120325
chrNC_000068.8:23431627:23433209:clu_22903_-	-0.0204074	0.277009	0.259741	-0.0172673	Spopl	0.120325
chrNC_000068.8:29901344:29903458:clu_6073_+	-1.43261	0.997149	0.952217	-0.0449326	Sptan1	0.120325
chrNC_000068.8:29901344:29903462:clu_6073_+	1.43261	0.00285068	0.0477833	0.0449326	Sptan1	0.120325
chrNC_000070.7:152205722:152208074:clu_1557_-	-0.771032	0.478943	0.477206	-0.00173695	Espn	0.120325
chrNC_000070.7:152205722:152208171:clu_1557_-	1.54206	0.000399733	0.00402493	0.00362519	Espn	0.120325
chrNC_000070.7:152208085:152208171:clu_1557_-	-0.771032	0.520657	0.518769	-0.00188824	Espn	0.120325
chrNC_000071.7:134324467:134335386:clu_10288_-	-0.134055	0.0365154	0.0512052	0.0146898	Gtf2i	0.120325
chrNC_000071.7:134324467:134340527:clu_10288_-	-0.0164169	0.0292989	0.0462145	0.0169156	Gtf2i	0.120325
chrNC_000071.7:134324467:134343042:clu_10288_-	-0.523276	0.034822	0.0330868	-0.0017352	Gtf2i	0.120325
chrNC_000071.7:134324467:134343237:clu_10288_-	-0.53109	0.864827	0.815337	-0.0494901	Gtf2i	0.120325
chrNC_000071.7:134324467:134343475:clu_10288_-	1.79256	0.00267682	0.0257735	0.0230967	Gtf2i	0.120325
chrNC_000071.7:134335581:134343237:clu_10288_-	-0.58772	0.0318595	0.0283827	-0.00347687	Gtf2i	0.120325
chrNC_000071.7:140608750:140608866:clu_10408_-	0.318357	0.00561914	0.0102357	0.00461652	Ttyh3	0.120325
chrNC_000071.7:140608750:140610846:clu_10408_-	1.27557	0.00247361	0.0117352	0.00926155	Ttyh3	0.120325
chrNC_000071.7:140609286:140610846:clu_10408_-	-0.287307	0.00657962	0.00654049	-3.91347e-05	Ttyh3	0.120325
chrNC_000071.7:140609286:140612206:clu_10408_-	-0.361186	0.456803	0.421748	-0.035055	Ttyh3	0.120325
chrNC_000071.7:140609286:140612877:clu_10408_-	-0.357547	0.0114155	0.0105779	-0.000837606	Ttyh3	0.120325
chrNC_000071.7:140610946:140612206:clu_10408_-	-0.350464	0.0104139	0.00971835	-0.000695514	Ttyh3	0.120325
chrNC_000071.7:140612281:140612877:clu_10408_-	-0.237423	0.506696	0.529445	0.0227492	Ttyh3	0.120325
chrNC_000071.7:143076513:143078750:clu_10437_-	0.287722	0.231683	0.243632	0.011949	Rnf216	0.120325
chrNC_000071.7:143076513:143084134:clu_10437_-	0.576511	0.0164508	0.0230912	0.00664042	Rnf216	0.120325
chrNC_000071.7:143076684:143078750:clu_10437_-	0.177813	0.275395	0.259456	-0.0159392	Rnf216	0.120325
chrNC_000071.7:143076684:143084134:clu_10437_-	0.332597	0.0141664	0.0155808	0.00141436	Rnf216	0.120325
chrNC_000071.7:143078880:143083428:clu_10437_-	-0.705963	0.00722297	0.00281193	-0.00441105	Rnf216	0.120325
chrNC_000071.7:143078880:143084134:clu_10437_-	0.25176	0.446199	0.452637	0.00643844	Rnf216	0.120325
chrNC_000071.7:143083509:143084134:clu_10437_-	-0.920441	0.00888243	0.00279044	-0.00609198	Rnf216	0.120325
chrNC_000072.7:8510319:8537817:clu_2047_+	-0.986368	0.990553	0.935827	-0.0547262	Glcci1	0.120325
chrNC_000072.7:8510426:8537817:clu_2047_+	0.986368	0.00944684	0.064173	0.0547262	Glcci1	0.120325
chrNC_000085.7:4209326:4209402:clu_5485_-	0.0681469	0.532961	0.532352	-0.000608214	Rps6kb2	0.120325
chrNC_000085.7:4209326:4211067:clu_5485_-	-0.673355	0.0765544	0.0364287	-0.0401257	Rps6kb2	0.120325
chrNC_000085.7:4209459:4209565:clu_5485_-	-0.112066	0.0722734	0.0602861	-0.0119873	Rps6kb2	0.120325
chrNC_000085.7:4209459:4211067:clu_5485_-	0.167282	0.279399	0.308165	0.0287657	Rps6kb2	0.120325
chrNC_000085.7:4209704:4211067:clu_5485_-	0.549992	0.0388125	0.062768	0.0239555	Rps6kb2	0.120325
chrNC_000071.7:138298473:138299044:clu_4321_+	-0.349064	0.515024	0.503934	-0.01109	Stag3	0.120392
chrNC_000071.7:138298473:138299204:clu_4321_+	-0.92554	0.032089	0.0176418	-0.0144473	Stag3	0.120392
chrNC_000071.7:138298477:138299044:clu_4321_+	1.56012	0.00111766	0.00737909	0.00626143	Stag3	0.120392
chrNC_000071.7:138299121:138299204:clu_4321_+	-0.285513	0.45177	0.471045	0.0192759	Stag3	0.120392
chrNC_000073.7:78555791:78556326:clu_12738_+	0.896012	0.00817983	0.0471625	0.0389827	Aen	0.120392
chrNC_000073.7:78555791:78556892:clu_12738_+	-0.896012	0.99182	0.952838	-0.0389827	Aen	0.120392
chrNC_000083.7:30354479:30372277:clu_21218_+	0.458146	0.495567	0.497497	0.00193035	Zfand3	0.120392
chrNC_000083.7:30354479:30411537:clu_21218_+	0.669551	0.0579002	0.0718093	0.013909	Zfand3	0.120392
chrNC_000083.7:30372342:30411537:clu_21218_+	0.426365	0.442291	0.430124	-0.0121665	Zfand3	0.120392
chrNC_000083.7:30409499:30411537:clu_21218_+	-1.55406	0.00424224	0.000569368	-0.00367287	Zfand3	0.120392
chrNC_000068.8:25093259:25093360:clu_22924_-	0.68569	0.40528	0.43885	0.0335699	Nelfb	0.121405
chrNC_000068.8:25093259:25093899:clu_22924_-	0.640517	0.00854811	0.00884734	0.000299227	Nelfb	0.121405
chrNC_000068.8:25093499:25093899:clu_22924_-	-2.38851	0.0127163	0.000636524	-0.0120798	Nelfb	0.121405
chrNC_000068.8:25093502:25093892:clu_22924_-	0.493359	0.0123435	0.0110274	-0.00131616	Nelfb	0.121405
chrNC_000068.8:25093502:25093899:clu_22924_-	0.568942	0.561112	0.540639	-0.0204732	Nelfb	0.121405
chrNC_000070.7:126070149:126071655:clu_1274_-	-0.0369171	0.216323	0.229135	0.0128123	Thrap3	0.121405
chrNC_000070.7:126070149:126072168:clu_1274_-	-0.0990008	0.0801322	0.0797689	-0.000363259	Thrap3	0.121405
chrNC_000070.7:126070149:126073705:clu_1274_-	0.115391	0.0488203	0.0602194	0.0113991	Thrap3	0.121405
chrNC_000070.7:126070149:126080228:clu_1274_-	0.306986	0.0122429	0.0182907	0.00604775	Thrap3	0.121405
chrNC_000070.7:126072350:126073705:clu_1274_-	-0.184449	0.307147	0.280714	-0.0264335	Thrap3	0.121405
chrNC_000070.7:126072350:126080228:clu_1274_-	0.387924	0.00101964	0.00165174	0.000632103	Thrap3	0.121405
chrNC_000070.7:126074607:126078724:clu_1274_-	-0.214028	0.00533726	0.00473576	-0.000601504	Thrap3	0.121405
chrNC_000070.7:126074607:126080228:clu_1274_-	-0.104664	0.326588	0.323272	-0.00331643	Thrap3	0.121405
chrNC_000070.7:126078935:126080228:clu_1274_-	-0.171242	0.00238944	0.00221283	-0.000176606	Thrap3	0.121405
chrNC_000073.7:81241850:81243386:clu_12761_+	-0.65601	0.172267	0.0530674	-0.1192	Whamm	0.121405
chrNC_000073.7:81241850:81243400:clu_12761_+	0.65601	0.827733	0.946933	0.1192	Whamm	0.121405
chrNC_000069.7:87526099:87567849:clu_13946_+	-0.456844	0.0470699	0.0315447	-0.0155252	Arhgef11	0.121717
chrNC_000069.7:87526099:87589167:clu_13946_+	0.945221	0.0117949	0.0321209	0.020326	Arhgef11	0.121717
chrNC_000069.7:87526099:87590793:clu_13946_+	-0.0730597	0.872067	0.857844	-0.014223	Arhgef11	0.121717
chrNC_000069.7:87567998:87590793:clu_13946_+	-1.38126	0.0451557	0.0120067	-0.0331489	Arhgef11	0.121717
chrNC_000069.7:87589199:87590793:clu_13946_+	0.965947	0.0239122	0.0664833	0.0425711	Arhgef11	0.121717
chrNC_000079.7:55499083:55499193:clu_551_-	0.639213	0.971723	0.991962	0.0202384	Lman2	0.121717
chrNC_000079.7:55499083:55499220:clu_551_-	-0.639213	0.0282768	0.00803839	-0.0202384	Lman2	0.121717
chrNC_000080.7:54781807:54783183:clu_16064_-	0.475837	0.586625	0.597898	0.0112733	Haus4	0.121717
chrNC_000080.7:54781807:54786323:clu_16064_-	1.035	0.0208038	0.0370896	0.0162858	Haus4	0.121717
chrNC_000080.7:54783279:54786138:clu_16064_-	-1.92505	0.012923	0.00119381	-0.0117292	Haus4	0.121717
chrNC_000080.7:54783279:54786323:clu_16064_-	0.414212	0.379648	0.363818	-0.0158299	Haus4	0.121717
chrNC_000068.8:34605342:34607265:clu_23071_-	0.232906	0.367514	0.480739	0.113224	Gapvd1	0.12194
chrNC_000068.8:34605342:34607328:clu_23071_-	-0.232906	0.632486	0.519261	-0.113224	Gapvd1	0.12194
chrNC_000071.7:75771603:75775979:clu_3895_+	1.021	0.959713	0.994582	0.0348689	Kit	0.12194
chrNC_000071.7:75771603:75775985:clu_3895_+	-1.021	0.0402869	0.00541795	-0.0348689	Kit	0.12194
chrNC_000076.7:115056313:115056593:clu_5338_-	-0.632817	0.0406569	0.013949	-0.0267079	Tbc1d15	0.12194
chrNC_000076.7:115056313:115057488:clu_5338_-	0.471121	0.935217	0.96773	0.0325131	Tbc1d15	0.12194
chrNC_000076.7:115056643:115057488:clu_5338_-	0.161696	0.0241259	0.0183208	-0.00580514	Tbc1d15	0.12194
chrNC_000077.7:106882952:106883429:clu_19462_-	1.36136	0.37106	0.391011	0.019951	Kpna2	0.12194
chrNC_000077.7:106882952:106887335:clu_19462_-	-2.64779	0.00617592	0.000118112	-0.00605781	Kpna2	0.12194
chrNC_000077.7:106883517:106887335:clu_19462_-	1.28643	0.622764	0.608871	-0.0138932	Kpna2	0.12194
chrNC_000080.7:66217329:66218303:clu_1939_+	-1.47762	0.999147	0.983877	-0.0152706	Clu	0.12194
chrNC_000080.7:66217329:66218330:clu_1939_+	1.47762	0.000852501	0.0161231	0.0152706	Clu	0.12194
chrNC_000084.7:35252034:35285654:clu_8708_+	-0.802458	0.984224	0.958742	-0.0254819	Ctnna1	0.12194
chrNC_000084.7:35252543:35285654:clu_8708_+	1.60219	0.00263463	0.0284218	0.0257872	Ctnna1	0.12194
chrNC_000084.7:35271174:35285654:clu_8708_+	-0.79973	0.0131413	0.0128361	-0.000305257	Ctnna1	0.12194
chrNC_000067.7:176621215:176634565:clu_9548_-	-0.359004	0.202055	0.113665	-0.0883902	Cep170	0.121956
chrNC_000067.7:176621215:176641462:clu_9548_-	0.36749	0.683101	0.794609	0.111508	Cep170	0.121956
chrNC_000067.7:176634701:176641462:clu_9548_-	-0.00848561	0.114844	0.0917262	-0.0231179	Cep170	0.121956
chrNC_000070.7:103017018:103018969:clu_15241_+	-0.0995011	0.0366482	0.0422352	0.00558704	Mier1	0.121956
chrNC_000070.7:103017018:103019620:clu_15241_+	-0.283654	0.925633	0.887329	-0.0383043	Mier1	0.121956
chrNC_000070.7:103019039:103019620:clu_15241_+	0.383155	0.0377188	0.070436	0.0327172	Mier1	0.121956
chrNC_000077.7:115745401:115745558:clu_7916_+	0.4107	0.0285035	0.0472514	0.0187479	Llgl2	0.121956
chrNC_000077.7:115745401:115745638:clu_7916_+	-0.188634	0.383097	0.348769	-0.0343277	Llgl2	0.121956
chrNC_000077.7:115745401:115745886:clu_7916_+	0.719722	0.0324838	0.0733482	0.0408645	Llgl2	0.121956
chrNC_000077.7:115745401:115745889:clu_7916_+	0.0800221	0.0605092	0.0720654	0.0115562	Llgl2	0.121956
chrNC_000077.7:115745685:115745886:clu_7916_+	-0.928621	0.0663224	0.0288083	-0.0375141	Llgl2	0.121956
chrNC_000077.7:115745685:115745889:clu_7916_+	-0.0931886	0.429084	0.429758	0.000673249	Llgl2	0.121956
chrNC_000083.7:28539830:28541620:clu_21189_+	-0.0315779	0.374695	0.378408	0.00371302	Fance	0.121956
chrNC_000083.7:28539830:28545068:clu_21189_+	-0.363069	0.0649015	0.0470514	-0.0178501	Fance	0.121956
chrNC_000083.7:28539830:28545126:clu_21189_+	-0.340729	0.165039	0.122351	-0.0426884	Fance	0.121956
chrNC_000083.7:28541745:28542545:clu_21189_+	0.519211	0.0494365	0.0866033	0.0371668	Fance	0.121956
chrNC_000083.7:28541745:28545068:clu_21189_+	0.0734189	0.0889296	0.0997536	0.0108239	Fance	0.121956
chrNC_000083.7:28541745:28545126:clu_21189_+	-0.0698019	0.206475	0.200701	-0.00577407	Fance	0.121956
chrNC_000083.7:28542639:28545126:clu_21189_+	0.212548	0.0505224	0.0651312	0.0146088	Fance	0.121956
chrNC_000085.7:7254815:7255407:clu_5612_-	-0.252908	0.332472	0.32664	-0.00583172	Mark2	0.122093
chrNC_000085.7:7254815:7257351:clu_5612_-	-0.252907	0.00258394	0.00253862	-4.53214e-05	Mark2	0.122093
chrNC_000085.7:7254815:7258363:clu_5612_-	2.78198	0.000901757	0.0184264	0.0175247	Mark2	0.122093
chrNC_000085.7:7255451:7256476:clu_5612_-	-0.252908	0.0226646	0.022267	-0.000397548	Mark2	0.122093
chrNC_000085.7:7255451:7257351:clu_5612_-	-0.252908	0.0467493	0.0459293	-0.000820006	Mark2	0.122093
chrNC_000085.7:7255451:7258363:clu_5612_-	-0.252908	0.182931	0.179723	-0.00320871	Mark2	0.122093
chrNC_000085.7:7255451:7260091:clu_5612_-	-0.252908	0.00521941	0.00512786	-9.1551e-05	Mark2	0.122093
chrNC_000085.7:7256643:7257351:clu_5612_-	-0.252908	0.00652898	0.00641446	-0.000114521	Mark2	0.122093
chrNC_000085.7:7257377:7258363:clu_5612_-	-0.252908	0.0363886	0.0357503	-0.000638273	Mark2	0.122093
chrNC_000085.7:7258620:7259163:clu_5612_-	-0.252908	0.136941	0.134539	-0.00240201	Mark2	0.122093
chrNC_000085.7:7258620:7260091:clu_5612_-	-0.252908	0.115747	0.113717	-0.00203026	Mark2	0.122093
chrNC_000085.7:7259324:7260091:clu_5612_-	-0.252908	0.110872	0.108927	-0.00194475	Mark2	0.122093
chrNC_000077.7:69210800:69211644:clu_18997_-	0.420249	0.792463	0.898469	0.106007	Cntrob	0.122356
chrNC_000077.7:69211234:69211644:clu_18997_-	-0.420249	0.207537	0.101531	-0.106007	Cntrob	0.122356
chrNC_000068.8:130382519:130383215:clu_6600_+	-0.921713	0.00980671	0.0095798	-0.000226905	Ptpra	0.122407
chrNC_000068.8:130382569:130383215:clu_6600_+	-0.921715	0.988602	0.965726	-0.0228757	Ptpra	0.122407
chrNC_000068.8:130382569:130383220:clu_6600_+	1.84343	0.00159177	0.0246944	0.0231026	Ptpra	0.122407
chrNC_000072.7:124935735:124936762:clu_12223_-	0.181422	0.203738	0.268892	0.0651543	Cops7a	0.122407
chrNC_000072.7:124936600:124936762:clu_12223_-	-0.181422	0.796262	0.731108	-0.0651543	Cops7a	0.122407
chrNC_000073.7:79411246:79416138:clu_12742_+	-0.417355	0.205024	0.125351	-0.0796736	Wdr93	0.122407
chrNC_000073.7:79411246:79418107:clu_12742_+	0.55724	0.172653	0.279742	0.107088	Wdr93	0.122407
chrNC_000073.7:79411246:79419089:clu_12742_+	-0.673612	0.351518	0.166333	-0.185185	Wdr93	0.122407
chrNC_000073.7:79418191:79419089:clu_12742_+	0.533727	0.270804	0.428575	0.15777	Wdr93	0.122407
chrNC_000078.7:4684797:4685581:clu_14358_+	1.34045	0.932349	0.995054	0.0627051	Itsn2	0.122407
chrNC_000078.7:4685174:4685581:clu_14358_+	-1.34045	0.067651	0.0049459	-0.0627051	Itsn2	0.122407
chrNC_000077.7:100489554:100490011:clu_19350_-	1.29817	0.987078	0.999025	0.0119473	Dnajc7	0.122608
chrNC_000077.7:100489554:100490033:clu_19350_-	-1.29817	0.0129223	0.000974957	-0.0119473	Dnajc7	0.122608
chrNC_000075.7:20370957:20371202:clu_11188_-	-0.657796	0.417594	0.364342	-0.0532523	Zfp26	0.122974
chrNC_000075.7:20370957:20371212:clu_11188_-	1.31756	0.0237165	0.149174	0.125457	Zfp26	0.122974
chrNC_000075.7:20370957:20371241:clu_11188_-	-0.659767	0.558689	0.486484	-0.0722051	Zfp26	0.122974
chrNC_000068.8:92061069:92107797:clu_6385_+	-1.03343	0.0460383	0.00607178	-0.0399665	Phf21a	0.123899
chrNC_000068.8:92061069:92150574:clu_6385_+	1.03343	0.953962	0.993928	0.0399665	Phf21a	0.123899
chrNC_000071.7:100207100:100208833:clu_3937_+	0.119047	0.365444	0.422207	0.0567634	Enoph1	0.124201
chrNC_000071.7:100209026:100210002:clu_3937_+	-0.119047	0.634556	0.577793	-0.0567634	Enoph1	0.124201
chrNC_000073.7:4445748:4446736:clu_2595_-	0.307005	0.0564034	0.105647	0.0492439	Rdh13	0.124201
chrNC_000073.7:4445748:4447202:clu_2595_-	-0.437214	0.863196	0.76816	-0.0950353	Rdh13	0.124201
chrNC_000073.7:4446770:4447202:clu_2595_-	0.13021	0.080401	0.126192	0.0457914	Rdh13	0.124201
chrNC_000081.7:76217011:76217103:clu_21765_+	-1.16954	0.995056	0.950994	-0.0440619	Gpaa1	0.124201
chrNC_000081.7:76217011:76217126:clu_21765_+	1.16954	0.00494385	0.0490057	0.0440619	Gpaa1	0.124201
chrNC_000082.7:20526207:20526323:clu_4654_-	-0.166262	0.577624	0.558837	-0.0187873	Clcn2	0.124201
chrNC_000082.7:20526207:20526593:clu_4654_-	0.28948	0.0281993	0.0430332	0.0148339	Clcn2	0.124201
chrNC_000082.7:20526382:20526593:clu_4654_-	-0.123217	0.394176	0.39813	0.00395333	Clcn2	0.124201
chrNC_000083.7:27853449:27853718:clu_10710_-	-0.192538	0.0311526	0.0385547	0.00740207	Rps10	0.124201
chrNC_000083.7:27853449:27854178:clu_10710_-	-0.417092	0.963634	0.952735	-0.0108987	Rps10	0.124201
chrNC_000083.7:27853449:27854389:clu_10710_-	1.60851	0.000544364	0.00407998	0.00353562	Rps10	0.124201
chrNC_000083.7:27853449:27855539:clu_10710_-	-0.208595	0.00270248	0.00329133	0.000588852	Rps10	0.124201
chrNC_000083.7:27854307:27854389:clu_10710_-	-0.790287	0.00196651	0.00133869	-0.000627822	Rps10	0.124201
chrNC_000083.7:36206964:36207152:clu_10875_-	-0.292217	0.0293915	0.0302152	0.000823767	2310061I04Rik	0.124201
chrNC_000083.7:36206964:36207562:clu_10875_-	1.27637	0.00387633	0.0191272	0.0152509	2310061I04Rik	0.124201
chrNC_000083.7:36206964:36207872:clu_10875_-	-0.029428	0.25854	0.345669	0.0871288	2310061I04Rik	0.124201
chrNC_000083.7:36206964:36207937:clu_10875_-	-0.477356	0.0855511	0.0730845	-0.0124666	2310061I04Rik	0.124201
chrNC_000083.7:36206964:36208083:clu_10875_-	-0.477365	0.622641	0.531904	-0.0907368	2310061I04Rik	0.124201
chrNC_000083.7:79378380:79384911:clu_21577_+	1.34724	0.978398	0.99851	0.0201117	Qpct	0.124201
chrNC_000083.7:79378380:79384929:clu_21577_+	-1.34724	0.0216015	0.0014898	-0.0201117	Qpct	0.124201
chrNC_000078.7:65205635:65208177:clu_132_-	-0.292442	0.701789	0.693629	-0.00816065	Mis18bp1	0.12433
chrNC_000078.7:65205635:65219223:clu_132_-	0.741865	0.0281291	0.0782114	0.0500823	Mis18bp1	0.12433
chrNC_000078.7:65208802:65219223:clu_132_-	-0.449423	0.270082	0.22816	-0.0419217	Mis18bp1	0.12433
chrNC_000070.7:147209784:147219029:clu_15694_+	1.113	0.0196146	0.0792838	0.0596692	Zfp991,Zfp978	0.125133
chrNC_000070.7:147216646:147219029:clu_15694_+	-0.297397	0.50566	0.498812	-0.00684807	Zfp991,Zfp978	0.125133
chrNC_000070.7:147216817:147219029:clu_15694_+	-0.189109	0.218077	0.239727	0.0216501	Zfp991,Zfp978	0.125133
chrNC_000070.7:147216861:147219029:clu_15694_+	-0.626489	0.256649	0.182177	-0.0744712	Zfp991,Zfp978	0.125133
chrNC_000073.7:80048676:80051541:clu_3136_-	-0.179836	0.0334085	0.0234776	-0.00993086	Furin	0.125133
chrNC_000073.7:80048676:80051579:clu_3136_-	-0.416607	0.141871	0.0786796	-0.0631911	Furin	0.125133
chrNC_000073.7:80048676:80052278:clu_3136_-	0.255039	0.79875	0.867106	0.0683563	Furin	0.125133
chrNC_000073.7:80048676:80053400:clu_3136_-	0.341404	0.0259709	0.0307366	0.00476574	Furin	0.125133
chrNC_000074.7:35318358:35318768:clu_8127_-	0.712492	0.00810345	0.0328518	0.0247484	Tnks	0.125133
chrNC_000074.7:35318361:35318768:clu_8127_-	-0.712492	0.991897	0.967148	-0.0247484	Tnks	0.125133
chrNC_000070.7:152383230:152383594:clu_15765_+	0.251991	0.109457	0.16509	0.0556327	Icmt	0.125138
chrNC_000070.7:152383230:152384128:clu_15765_+	-0.31725	0.702642	0.59978	-0.102862	Icmt	0.125138
chrNC_000070.7:152383702:152384128:clu_15765_+	0.0652595	0.187901	0.23513	0.0472293	Icmt	0.125138
chrNC_000075.7:108673595:108673740:clu_22670_+	0.124075	0.0144726	0.0190624	0.0045898	Ip6k2	0.125663
chrNC_000075.7:108673595:108673854:clu_22670_+	0.19738	0.0638867	0.0905477	0.026661	Ip6k2	0.125663
chrNC_000075.7:108673595:108674406:clu_22670_+	-0.0719137	0.0827995	0.0896483	0.00684881	Ip6k2	0.125663
chrNC_000075.7:108673595:108674483:clu_22670_+	-0.090314	0.0261968	0.0278465	0.00164975	Ip6k2	0.125663
chrNC_000075.7:108673595:108675309:clu_22670_+	-0.256257	0.0221016	0.0199012	-0.00220043	Ip6k2	0.125663
chrNC_000075.7:108673595:108675470:clu_22670_+	-0.253916	0.644258	0.581476	-0.0627822	Ip6k2	0.125663
chrNC_000075.7:108673595:108675539:clu_22670_+	-0.302363	0.0250934	0.021577	-0.00351641	Ip6k2	0.125663
chrNC_000075.7:108673771:108673854:clu_22670_+	0.732699	0.00649414	0.0157208	0.00922667	Ip6k2	0.125663
chrNC_000075.7:108673771:108674406:clu_22670_+	-0.142565	0.00754958	0.00761646	6.68869e-05	Ip6k2	0.125663
chrNC_000075.7:108673982:108674406:clu_22670_+	-0.00997926	0.0752904	0.0867265	0.0114361	Ip6k2	0.125663
chrNC_000075.7:108675377:108675470:clu_22670_+	0.0731559	0.0318571	0.0398771	0.00801999	Ip6k2	0.125663
chrNC_000087.8:3327423:3327605:clu_13212_-	-0.0134514	0.0871005	0.0344106	-0.0526899	Gm21693	0.125663
chrNC_000087.8:3327423:3328928:clu_13212_-	-1.04527	0.08698	0.0122455	-0.0747345	Gm21693	0.125663
chrNC_000087.8:3327693:3328928:clu_13212_-	1.05873	0.82592	0.953344	0.127424	Gm21693	0.125663
chrNC_000086.8:35692996:35693961:clu_16362_-	-8.21164e-05	0.468606	0.540281	0.0716753	Gm14569	0.126724
chrNC_000086.8:35692996:35700206:clu_16362_-	0.292475	0.00341482	0.00527516	0.00186034	Gm14569	0.126724
chrNC_000086.8:35697956:35700206:clu_16362_-	-0.292393	0.527979	0.454444	-0.0735356	Gm14569	0.126724
chrNC_000070.7:129030956:129032484:clu_15465_+	-1.27539	0.996111	0.952343	-0.043768	Fndc5	0.127764
chrNC_000070.7:129030956:129032488:clu_15465_+	1.27539	0.00388915	0.0476572	0.043768	Fndc5	0.127764
chrNC_000077.7:61639910:61640610:clu_18946_-	-0.320959	0.0398684	0.0204516	-0.0194168	Prpsap2	0.127764
chrNC_000077.7:61639910:61643693:clu_18946_-	0.39516	0.887928	0.932143	0.0442155	Prpsap2	0.127764
chrNC_000077.7:61640672:61643693:clu_18946_-	-0.0742011	0.0722037	0.0474049	-0.0247988	Prpsap2	0.127764
chrNC_000072.7:88816753:88817692:clu_12058_-	0.460885	0.276187	0.307138	0.0309505	Abtb1	0.128759
chrNC_000072.7:88816753:88817820:clu_12058_-	0.284074	0.0271948	0.0253412	-0.00185358	Abtb1	0.128759
chrNC_000072.7:88816753:88818751:clu_12058_-	-0.883718	0.0115747	0.00335495	-0.00821977	Abtb1	0.128759
chrNC_000072.7:88817747:88817820:clu_12058_-	0.336301	0.184934	0.181569	-0.00336574	Abtb1	0.128759
chrNC_000072.7:88817747:88817855:clu_12058_-	0.343066	0.0755502	0.0746788	-0.000871431	Abtb1	0.128759
chrNC_000072.7:88817882:88818751:clu_12058_-	0.343062	0.407752	0.403047	-0.00470492	Abtb1	0.128759
chrNC_000072.7:88817882:88819129:clu_12058_-	-0.88367	0.0168068	0.00487171	-0.0119351	Abtb1	0.128759
chrNC_000071.7:137653990:137658424:clu_10363_-	0.373357	0.0419971	0.0589851	0.016988	Agfg2	0.128856
chrNC_000071.7:137653990:137659626:clu_10363_-	0.0808397	0.361112	0.378552	0.0174403	Agfg2	0.128856
chrNC_000071.7:137653990:137661698:clu_10363_-	-0.44914	0.00902942	0.00557156	-0.00345787	Agfg2	0.128856
chrNC_000071.7:137658456:137659626:clu_10363_-	0.285687	0.0514407	0.0661843	0.0147436	Agfg2	0.128856
chrNC_000071.7:137659751:137661698:clu_10363_-	-0.261924	0.0676666	0.0503498	-0.0173168	Agfg2	0.128856
chrNC_000071.7:137659754:137661698:clu_10363_-	-0.028819	0.468754	0.440357	-0.0283972	Agfg2	0.128856
chrNC_000073.7:30008259:30008906:clu_12578_+	-0.259847	0.292276	0.30524	0.0129638	Alkbh6	0.12955
chrNC_000073.7:30008259:30009411:clu_12578_+	1.82049	0.0014481	0.0121096	0.0106615	Alkbh6	0.12955
chrNC_000073.7:30008359:30008906:clu_12578_+	0.11116	0.0131875	0.019959	0.00677144	Alkbh6	0.12955
chrNC_000073.7:30008983:30009411:clu_12578_+	-1.34792	0.0258605	0.00909794	-0.0167626	Alkbh6	0.12955
chrNC_000073.7:30008984:30009411:clu_12578_+	-0.323892	0.667227	0.653593	-0.0136342	Alkbh6	0.12955
chrNC_000077.7:51518589:51518707:clu_18830_-	-0.563369	0.432311	0.406226	-0.0260857	Rmnd5b	0.12955
chrNC_000077.7:51518589:51520303:clu_18830_-	0.318948	0.00214682	0.00487473	0.00272792	Rmnd5b	0.12955
chrNC_000077.7:51518852:51520303:clu_18830_-	-0.488752	0.311741	0.315624	0.0038833	Rmnd5b	0.12955
chrNC_000077.7:51518852:51526417:clu_18830_-	1.68456	0.000680002	0.00604981	0.00536981	Rmnd5b	0.12955
chrNC_000077.7:51520488:51526417:clu_18830_-	-0.445878	0.248626	0.262751	0.0141243	Rmnd5b	0.12955
chrNC_000077.7:51525570:51526417:clu_18830_-	-0.505504	0.00449462	0.00447501	-1.96096e-05	Rmnd5b	0.12955
chrNC_000068.8:10064467:10067120:clu_22868_-	1.23443	0.00382194	0.0433423	0.0395203	Atp5c1	0.129784
chrNC_000068.8:10064467:10068097:clu_22868_-	-1.23443	0.996178	0.956658	-0.0395203	Atp5c1	0.129784
chrNC_000072.7:115524991:115526874:clu_2416_+	-0.41863	0.3685	0.35249	-0.0160099	Tsen2	0.129784
chrNC_000072.7:115524991:115530952:clu_2416_+	0.838151	0.018283	0.0614568	0.0431738	Tsen2	0.129784
chrNC_000072.7:115526955:115530952:clu_2416_+	-0.41952	0.613217	0.586053	-0.0271639	Tsen2	0.129784
chrNC_000074.7:57965039:57965609:clu_17514_+	-0.39668	0.329239	0.323411	-0.00582815	Hmgb2	0.129784
chrNC_000074.7:57965039:57965613:clu_17514_+	-0.39365	0.0640676	0.0631244	-0.000943152	Hmgb2	0.129784
chrNC_000074.7:57965039:57965696:clu_17514_+	-0.396386	0.0136631	0.0134252	-0.000237929	Hmgb2	0.129784
chrNC_000074.7:57965162:57965609:clu_17514_+	-0.394604	0.0012911	0.00127088	-2.02197e-05	Hmgb2	0.129784
chrNC_000074.7:57965162:57965613:clu_17514_+	0.807837	0.00141154	0.00462436	0.00321282	Hmgb2	0.129784
chrNC_000074.7:57965281:57965609:clu_17514_+	-0.393523	0.0021033	0.0020726	-3.06998e-05	Hmgb2	0.129784
chrNC_000074.7:57965782:57966096:clu_17514_+	-0.396697	0.585844	0.575463	-0.0103809	Hmgb2	0.129784
chrNC_000074.7:57965946:57966096:clu_17514_+	1.5637	0.00238076	0.016609	0.0142282	Hmgb2	0.129784
chrNC_000077.7:58873049:58873555:clu_7264_+	-0.250443	0.0519432	0.0611638	0.00922056	Trim11	0.129784
chrNC_000077.7:58873049:58879551:clu_7264_+	-0.501829	0.917265	0.840011	-0.0772547	Trim11	0.129784
chrNC_000077.7:58878506:58879551:clu_7264_+	0.752272	0.0307915	0.0988256	0.0680341	Trim11	0.129784
chrNC_000068.8:179899240:179899393:clu_6957_+	-0.480837	0.00409291	0.00420504	0.000112124	Rps21	0.129811
chrNC_000068.8:179899240:179899414:clu_6957_+	-0.485056	0.262073	0.268119	0.00604581	Rps21	0.129811
chrNC_000068.8:179899240:179899581:clu_6957_+	1.48678	0.000524231	0.00385287	0.00332864	Rps21	0.129811
chrNC_000068.8:179899476:179899581:clu_6957_+	-0.520884	0.733309	0.723823	-0.00948657	Rps21	0.129811
chrNC_000069.7:95434236:95436745:clu_14108_+	-0.794777	0.11578	0.026019	-0.0897614	Ctss	0.129811
chrNC_000069.7:95434236:95436748:clu_14108_+	0.794777	0.88422	0.973981	0.0897614	Ctss	0.129811
chrNC_000069.7:107576497:107577208:clu_20443_-	1.3505	0.961101	0.99729	0.0361887	Ahcyl1	0.129811
chrNC_000069.7:107576497:107577213:clu_20443_-	-1.3505	0.0388986	0.00270991	-0.0361887	Ahcyl1	0.129811
chrNC_000071.7:142651285:142651456:clu_4354_+	-1.23197	0.0227178	0.0019743	-0.0207435	Wipi2	0.129811
chrNC_000071.7:142651285:142651849:clu_4354_+	1.23197	0.977282	0.998026	0.0207435	Wipi2	0.129811
chrNC_000076.7:105633180:105656882:clu_5332_-	0.0881164	0.201979	0.214968	0.0129882	Mettl25	0.129811
chrNC_000076.7:105633180:105659021:clu_5332_-	0.239413	0.419079	0.518883	0.0998038	Mettl25	0.129811
chrNC_000076.7:105657065:105659021:clu_5332_-	-0.32753	0.378941	0.266149	-0.112792	Mettl25	0.129811
chrNC_000077.7:43324646:43327181:clu_7153_+	0.328902	0.112541	0.162735	0.0501938	Slu7	0.129811
chrNC_000077.7:43324646:43328172:clu_7153_+	-0.233285	0.511164	0.421284	-0.0898803	Slu7	0.129811
chrNC_000077.7:43326038:43327181:clu_7153_+	-0.240028	0.0187669	0.0153631	-0.00340382	Slu7	0.129811
chrNC_000077.7:43327259:43328172:clu_7153_+	0.0747477	0.297395	0.333522	0.0361274	Slu7	0.129811
chrNC_000077.7:43327312:43328172:clu_7153_+	0.0696634	0.0601329	0.0670958	0.00696293	Slu7	0.129811
chrNC_000083.7:66675455:66678318:clu_11045_-	-0.452414	0.0982688	0.068822	-0.0294468	Mtcl1	0.129811
chrNC_000083.7:66675455:66684848:clu_11045_-	-0.0836165	0.881022	0.892206	0.0111841	Mtcl1	0.129811
chrNC_000083.7:66678440:66684848:clu_11045_-	0.536031	0.0207092	0.0389719	0.0182627	Mtcl1	0.129811
chrNC_000068.8:164589479:164595733:clu_6855_+	0.216064	0.012779	0.00734486	-0.0054341	Dnttip1	0.130653
chrNC_000068.8:164589479:164596030:clu_6855_+	0.804282	0.953658	0.987053	0.0333948	Dnttip1	0.130653
chrNC_000068.8:164595794:164596030:clu_6855_+	-1.02035	0.0335632	0.00560254	-0.0279607	Dnttip1	0.130653
chrNC_000068.8:121295419:121297217:clu_23414_-	0.301512	0.457991	0.480063	0.0220714	Mfap1b	0.130828
chrNC_000068.8:121295419:121304315:clu_23414_-	0.140737	0.00301065	0.00268706	-0.000323588	Mfap1b	0.130828
chrNC_000068.8:121297577:121300260:clu_23414_-	0.144203	0.253663	0.227185	-0.0264781	Mfap1b	0.130828
chrNC_000068.8:121297577:121304315:clu_23414_-	-0.885747	0.0115114	0.00368086	-0.00783054	Mfap1b	0.130828
chrNC_000068.8:121300797:121304315:clu_23414_-	0.299296	0.273823	0.286384	0.0125608	Mfap1b	0.130828
chrNC_000069.7:94845374:94846957:clu_14076_+	-1.23594	0.0373417	0.00326424	-0.0340774	Selenbp1	0.130828
chrNC_000069.7:94845386:94846957:clu_14076_+	1.23594	0.962658	0.996736	0.0340774	Selenbp1	0.130828
chrNC_000069.7:88457311:88457684:clu_20235_-	1.29038	0.00158569	0.0205448	0.0189591	Lamtor2	0.130828
chrNC_000069.7:88457311:88458003:clu_20235_-	-1.29038	0.998414	0.979455	-0.0189591	Lamtor2	0.130828
chrNC_000074.7:91576387:91617605:clu_17753_+	0.170737	0.124859	0.122212	-0.00264765	Chd9	0.130828
chrNC_000074.7:91603336:91617605:clu_17753_+	0.0502904	0.0456595	0.0396199	-0.00603957	Chd9	0.130828
chrNC_000074.7:91613466:91617605:clu_17753_+	0.271972	0.299	0.323839	0.0248388	Chd9	0.130828
chrNC_000074.7:91613466:91617616:clu_17753_+	1.40225	0.00590584	0.0198067	0.0139009	Chd9	0.130828
chrNC_000074.7:91614593:91617605:clu_17753_+	0.214786	0.0957555	0.0979458	0.00219027	Chd9	0.130828
chrNC_000074.7:91614821:91617605:clu_17753_+	0.100053	0.15606	0.142326	-0.0137335	Chd9	0.130828
chrNC_000074.7:91616434:91617605:clu_17753_+	-2.51291	0.0480173	0.00321066	-0.0448066	Chd9	0.130828
chrNC_000074.7:91617300:91617605:clu_17753_+	0.302827	0.224742	0.25104	0.0262974	Chd9	0.130828
chrNC_000074.7:124002043:124003289:clu_8557_-	-0.0190043	0.0419747	0.0520931	0.0101184	Fanca	0.130828
chrNC_000074.7:124002043:124003815:clu_8557_-	0.801203	0.0319039	0.0899184	0.0580145	Fanca	0.130828
chrNC_000074.7:124002043:124004999:clu_8557_-	-0.106502	0.530813	0.603581	0.0727672	Fanca	0.130828
chrNC_000074.7:124004702:124004999:clu_8557_-	-0.675697	0.395308	0.254408	-0.1409	Fanca	0.130828
chrNC_000076.7:72493220:72503731:clu_16928_+	-0.65278	0.0310406	0.0116104	-0.0194302	Zwint	0.130828
chrNC_000076.7:72493220:72504644:clu_16928_+	0.29411	0.126578	0.12204	-0.00453744	Zwint	0.130828
chrNC_000076.7:72493220:72509798:clu_16928_+	0.35867	0.842382	0.866349	0.0239677	Zwint	0.130828
chrNC_000076.7:80551846:80552308:clu_5207_-	-1.06333	0.9979	0.982658	-0.0152422	Ap3d1	0.130828
chrNC_000076.7:80551846:80552325:clu_5207_-	1.06333	0.00209985	0.0173421	0.0152422	Ap3d1	0.130828
chrNC_000077.7:102097992:102102908:clu_19394_-	-0.0241215	0.0185765	0.0180454	-0.000531041	Hdac5	0.130828
chrNC_000077.7:102097992:102104751:clu_19394_-	-0.0564985	0.0677347	0.0637021	-0.00403255	Hdac5	0.130828
chrNC_000077.7:102097992:102109242:clu_19394_-	0.0269925	0.412759	0.421987	0.00922804	Hdac5	0.130828
chrNC_000077.7:102097992:102115560:clu_19394_-	-0.429558	0.0372355	0.0241147	-0.0131208	Hdac5	0.130828
chrNC_000077.7:102104862:102109242:clu_19394_-	0.418275	0.0534401	0.0807981	0.0273581	Hdac5	0.130828
chrNC_000077.7:102109313:102109971:clu_19394_-	-0.0811714	0.0160775	0.0147518	-0.00132566	Hdac5	0.130828
chrNC_000077.7:102109313:102115560:clu_19394_-	-0.268106	0.291323	0.221727	-0.0695965	Hdac5	0.130828
chrNC_000077.7:102109316:102115560:clu_19394_-	0.414188	0.102853	0.154874	0.0520205	Hdac5	0.130828
chrNC_000077.7:115786334:115786594:clu_19516_-	0.462625	0.500139	0.503512	0.00337233	Recql5	0.130828
chrNC_000077.7:115786334:115786750:clu_19516_-	-0.980607	0.0428243	0.0101817	-0.0326426	Recql5	0.130828
chrNC_000077.7:115786667:115786750:clu_19516_-	0.517982	0.457036	0.486307	0.0292703	Recql5	0.130828
chrNC_000085.7:10005001:10005649:clu_19842_+	-0.289379	0.362747	0.35693	-0.00581666	Rab3il1	0.130828
chrNC_000085.7:10005001:10007514:clu_19842_+	-0.509697	0.275835	0.217744	-0.0580911	Rab3il1	0.130828
chrNC_000085.7:10005867:10007514:clu_19842_+	-0.198369	0.347007	0.373975	0.0269685	Rab3il1	0.130828
chrNC_000085.7:10006984:10007514:clu_19842_+	0.997446	0.0144113	0.0513506	0.0369392	Rab3il1	0.130828
chrNC_000087.8:2901060:2904129:clu_20595_+	0.986473	0.830346	0.934604	0.104258	Gm10352	0.130828
chrNC_000087.8:2902028:2904129:clu_20595_+	-1.4601	0.0279706	0.00272606	-0.0252445	Gm10352	0.130828
chrNC_000087.8:2902156:2904129:clu_20595_+	0.912293	0.00617055	0.00644876	0.000278211	Gm10352	0.130828
chrNC_000087.8:2902263:2904129:clu_20595_+	-1.0364	0.0768207	0.0114374	-0.0653833	Gm10352	0.130828
chrNC_000087.8:2903634:2904129:clu_20595_+	0.597734	0.0586917	0.0447835	-0.0139082	Gm10352	0.130828
chrNC_000074.7:124073422:124080758:clu_17961_+	0.33241	0.927007	0.961075	0.0340683	Spire2	0.131015
chrNC_000074.7:124077169:124080758:clu_17961_+	-0.33241	0.0729935	0.0389252	-0.0340683	Spire2	0.131015
chrNC_000086.8:36637554:36637823:clu_24538_+	-0.600371	0.292054	0.273139	-0.0189155	Rhox2c	0.132018
chrNC_000086.8:36637554:36639803:clu_24538_+	-0.599849	0.588034	0.550235	-0.0377984	Rhox2c	0.132018
chrNC_000086.8:36637554:36639886:clu_24538_+	1.54642	0.0047117	0.0377084	0.0329967	Rhox2c	0.132018
chrNC_000086.8:36637871:36639803:clu_24538_+	-0.346204	0.1152	0.138918	0.0237172	Rhox2c	0.132018
chrNC_000075.7:57161612:57163669:clu_11426_-	-0.0411857	0.549021	0.612318	0.0632972	1700017B05Rik	0.133245
chrNC_000075.7:57161612:57166240:clu_11426_-	-1.35801	0.0258342	0.00772135	-0.0181128	1700017B05Rik	0.133245
chrNC_000075.7:57161612:57169712:clu_11426_-	1.39494	0.00383814	0.0179975	0.0141593	1700017B05Rik	0.133245
chrNC_000075.7:57166423:57168504:clu_11426_-	0.323262	0.00796637	0.0127916	0.00482527	1700017B05Rik	0.133245
chrNC_000075.7:57166423:57169712:clu_11426_-	-0.31901	0.41334	0.349171	-0.064169	1700017B05Rik	0.133245
chrNC_000076.7:63222554:63231564:clu_16913_+	0.529564	0.823814	0.93096	0.107146	Dnajc12	0.133245
chrNC_000076.7:63231306:63231564:clu_16913_+	-0.529564	0.176186	0.0690399	-0.107146	Dnajc12	0.133245
chrNC_000085.7:34917631:34918613:clu_19921_+	-0.378306	0.369304	0.215546	-0.153758	Kif20b	0.133245
chrNC_000085.7:34917631:34918733:clu_19921_+	0.378306	0.630696	0.784454	0.153758	Kif20b	0.133245
chrNC_000083.7:36209242:36212260:clu_10877_-	0.290941	0.0795308	0.109091	0.02956	Atat1	0.134352
chrNC_000083.7:36209359:36212260:clu_10877_-	0.128547	0.549674	0.64096	0.0912863	Atat1	0.134352
chrNC_000083.7:36211764:36212260:clu_10877_-	-0.419488	0.370795	0.249949	-0.120846	Atat1	0.134352
chrNC_000069.7:103725159:103726120:clu_14169_+	-0.373855	0.529377	0.478643	-0.0507342	Ap4b1	0.135231
chrNC_000069.7:103725159:103727570:clu_14169_+	0.560572	0.0068245	0.0157085	0.00888397	Ap4b1	0.135231
chrNC_000069.7:103726223:103727570:clu_14169_+	-0.186717	0.463798	0.505648	0.0418502	Ap4b1	0.135231
chrNC_000071.7:31311634:31315487:clu_9751_-	1.08032	0.0248086	0.033485	0.00867639	Gtf3c2	0.135231
chrNC_000071.7:31314994:31315487:clu_9751_-	-1.87043	0.0193522	0.0013661	-0.0179861	Gtf3c2	0.135231
chrNC_000071.7:31315111:31315487:clu_9751_-	0.790109	0.955839	0.965149	0.00930973	Gtf3c2	0.135231
chrNC_000071.7:71600612:71660794:clu_9878_-	0.535816	0.97147	0.990043	0.0185734	Cox7b2	0.135231
chrNC_000071.7:71613944:71660794:clu_9878_-	-0.535816	0.0285304	0.009957	-0.0185734	Cox7b2	0.135231
chrNC_000084.7:64611841:64616384:clu_18161_-	-7.39655	0.0166938	9.36595e-07	-0.0166929	Fech	0.135231
chrNC_000084.7:64611841:64616405:clu_18161_-	2.4684	0.563583	0.608478	0.0448946	Fech	0.135231
chrNC_000084.7:64611841:64621972:clu_18161_-	2.62368	0.0199603	0.0251706	0.0052103	Fech	0.135231
chrNC_000084.7:64616528:64621972:clu_18161_-	2.30447	0.399763	0.366351	-0.033412	Fech	0.135231
chrNC_000075.7:53303431:53305236:clu_22262_+	1.2109	0.940213	0.994387	0.0541744	Poglut3	0.135425
chrNC_000075.7:53303431:53305433:clu_22262_+	-1.2109	0.0597869	0.00561254	-0.0541744	Poglut3	0.135425
chrNC_000085.7:4199984:4200089:clu_19694_+	-0.343511	0.486709	0.4646	-0.0221092	Coro1b	0.135485
chrNC_000085.7:4199984:4200265:clu_19694_+	-0.350838	0.0126549	0.0119919	-0.000663048	Coro1b	0.135485
chrNC_000085.7:4199984:4200439:clu_19694_+	0.961679	0.00308526	0.0108627	0.00777745	Coro1b	0.135485
chrNC_000085.7:4200218:4200439:clu_19694_+	-0.267329	0.497551	0.512546	0.0149948	Coro1b	0.135485
chrNC_000070.7:129733471:129736463:clu_15479_+	-0.18359	0.962579	0.976129	0.0135503	Ptp4a2	0.135688
chrNC_000070.7:129733471:129736472:clu_15479_+	1.63391	0.00221222	0.0138111	0.0115989	Ptp4a2	0.135688
chrNC_000070.7:129734174:129736463:clu_15479_+	-1.45032	0.035209	0.0100599	-0.0251492	Ptp4a2	0.135688
chrNC_000074.7:89063765:89066037:clu_8331_-	-0.00424703	0.583535	0.548281	-0.0352532	Brd7	0.135688
chrNC_000074.7:89063765:89069363:clu_8331_-	-0.145395	0.0167314	0.0136512	-0.00308024	Brd7	0.135688
chrNC_000074.7:89066148:89069363:clu_8331_-	0.149642	0.399734	0.438068	0.0383335	Brd7	0.135688
chrNC_000074.7:71849664:71850323:clu_17593_+	-0.218674	0.924719	0.888044	-0.0366751	Babam1	0.137014
chrNC_000074.7:71849664:71850327:clu_17593_+	0.218674	0.0752807	0.111956	0.0366751	Babam1	0.137014
chrNC_000077.7:120376568:120378923:clu_7991_+	1.01429	0.970747	0.996052	0.0253057	Mrpl12	0.137113
chrNC_000077.7:120378822:120378923:clu_7991_+	-1.01429	0.0292534	0.00394775	-0.0253057	Mrpl12	0.137113
chrNC_000067.7:43099381:43101677:clu_9025_-	-0.620857	0.980883	0.936799	-0.0440839	Tgfbrap1	0.137265
chrNC_000067.7:43099400:43101677:clu_9025_-	0.620857	0.0191173	0.0632012	0.0440839	Tgfbrap1	0.137265
chrNC_000084.7:21143849:21150876:clu_8637_+	-0.214083	0.44795	0.42993	-0.01802	Rnf138	0.138954
chrNC_000084.7:21143849:21150882:clu_8637_+	-0.435544	0.0176893	0.013605	-0.00408427	Rnf138	0.138954
chrNC_000084.7:21143849:21153945:clu_8637_+	-0.14717	0.0611352	0.0627363	0.00160116	Rnf138	0.138954
chrNC_000084.7:21148784:21150876:clu_8637_+	0.940079	0.00308758	0.00939793	0.00631035	Rnf138	0.138954
chrNC_000084.7:21150932:21153945:clu_8637_+	-0.143282	0.470138	0.48433	0.0141927	Rnf138	0.138954
chrNC_000072.7:83003385:83005373:clu_2263_+	0.17451	0.479644	0.501916	0.022272	M1ap	0.139142
chrNC_000072.7:83003385:83006751:clu_2263_+	-0.317437	0.078876	0.0504669	-0.0284091	M1ap	0.139142
chrNC_000072.7:83005513:83006751:clu_2263_+	0.142927	0.44148	0.447617	0.00613708	M1ap	0.139142
chrNC_000074.7:108313348:108314097:clu_8450_-	-0.981591	0.0106555	0.00150999	-0.00914555	Psmd7	0.140905
chrNC_000074.7:108313348:108314911:clu_8450_-	0.981591	0.989344	0.99849	0.00914555	Psmd7	0.140905
[truncated: 66,286 more rows]

## Sheet: padjust less than 0.05
logef	KO12	WT12	deltapsi	gene	p.adjust
1.01808	0.105342	0.474254	0.368912	Uggt2	0.0318491
0.910164	0.330138	0.668002	0.337864	Tra2a	4.99459e-07
0.693396	0.44275	0.692137	0.249387	Map7d2	0.000363459
0.680332	0.429802	0.672108	0.242307	Aasdh	0.0440686
0.499733	0.482959	0.717334	0.234375	Wasf3	0.0106782
0.840221	0.647551	0.8663	0.218748	Mlh1	0.00708406
0.576507	0.201209	0.4186	0.217391	Slc2a3	0.0379197
0.628532	0.355027	0.570373	0.215346	Gpr180	0.00682214
0.696711	0.555579	0.759909	0.20433	Ggnbp2	5.38458e-05
9.00629	1.49451e-06	0.196973	0.196971	Calr4	0.00597281
0.618906	0.208914	0.402999	0.194085	Rpgr	0.00183443
0.631319	0.620925	0.804934	0.184009	Ralgapb	0.0194568
0.62813	0.261032	0.430513	0.169481	Atp11a	0.0103163
0.479725	0.302309	0.468558	0.166249	Crem	0.0496171
2.42386	0.0144595	0.177971	0.163512	Gm31076	0.00194462
2.48926	0.00678389	0.161641	0.154857	Brwd1	0.000552094
1.64606	0.834462	0.983482	0.14902	Tbl1xr1	0.0148343
1.07003	0.807307	0.954246	0.14694	Pdss1	0.0313596
0.524321	0.704856	0.84938	0.144524	Sptbn1	0.0148851
0.306553	0.645958	0.782701	0.136743	Maco1	0.0111201
1.51777	0.0172588	0.153319	0.136061	Slc4a1ap	1.18241e-06
0.637857	0.107932	0.23958	0.131648	Kif20b	0.0267166
1.50258	0.0167792	0.146811	0.130032	Slc4a1ap	1.18241e-06
0.461445	0.143492	0.273283	0.129791	Arhgef33	0.0391035
0.708641	0.138659	0.262024	0.123365	Lin28b	0.0255985
0.751389	0.762898	0.884749	0.121851	Ptbp2	0.00501077
1.25423	0.871214	0.988111	0.116897	Cep126	0.0411098
0.311878	0.307148	0.415229	0.108082	Bod1l	0.011701
0.279006	0.496994	0.601066	0.104072	Rad18	0.0164706
0.263118	0.630006	0.729938	0.0999319	Cdadc1	0.0145721
1.1476	0.876278	0.975375	0.0990968	Mlf1	0.00501077
0.127506	0.497784	0.596473	0.0986891	Mecr	0.028565
0.876472	0.107444	0.205606	0.0981619	Crem	0.0148343
0.94976	0.883756	0.980697	0.0969413	Rapgef1	0.0338831
0.549812	0.109328	0.203603	0.0942752	Iws1	0.0428988
0.979398	0.0341129	0.124342	0.0902296	1700008K24Rik	0.022488
-0.163045	0.522057	0.607102	0.0850459	1700008K24Rik	0.022488
0.368346	0.114235	0.198221	0.0839866	Arhgef33	0.0391035
0.531096	0.865236	0.948907	0.0836712	Mrps9	0.00501077
0.344418	0.822232	0.902065	0.0798328	Rasa1	0.0316186
0.860464	0.101369	0.180955	0.0795858	Zfp236	0.0265292
0.527622	0.418275	0.495846	0.0775708	Tmub2	0.0239704
0.613263	0.655624	0.733088	0.0774647	Ralgps2	0.00593507
0.8553	0.250549	0.327731	0.0771828	Usf3	0.0409608
0.478986	0.869388	0.945501	0.0761131	Chchd7	0.0149245
0.130645	0.206282	0.282217	0.0759342	Arhgef33	0.0391035
0.494164	0.0511014	0.126401	0.0752997	Wdfy3	0.0318491
0.603139	0.113429	0.188489	0.0750595	Cdkl3	0.0270227
0.507983	0.0894744	0.162466	0.0729918	D2hgdh	0.0379075
1.79015	0.010035	0.0829909	0.0729559	Traf3ip1	0.0313596
0.295617	0.269788	0.341359	0.0715715	Phf7	0.00988897
-0.236773	0.346217	0.417442	0.0712251	Erdr1_1	1.04839e-05
0.980965	0.906015	0.976738	0.0707231	Vps13d	0.0204544
0.15643	0.251429	0.32122	0.0697909	D2hgdh	0.0379075
1.21907	0.0124499	0.0820406	0.0695906	Slc4a1ap	1.18241e-06
0.577971	0.161844	0.22978	0.0679363	Crem	0.0148343
0.507448	0.0456163	0.113254	0.0676376	Ccdc91	0.0194568
0.851692	0.403609	0.471046	0.0674367	Smg5	0.0333627
0.566854	0.0469649	0.114292	0.0673267	Traf3ip1	0.0313596
0.929003	0.0134952	0.0806292	0.067134	Zcchc14	0.0327409
0.36492	0.214005	0.280711	0.0667056	Nfat5	0.0148851
0.271609	0.0880509	0.153447	0.0653961	Dennd1a	0.0270227
1.96096	0.00649126	0.0709708	0.0644795	Dmap1	0.0133245
0.348832	0.473023	0.537075	0.0640521	Inca1	0.00349031
0.817646	0.0635748	0.1234	0.0598248	Gpr180	0.00682214
0.439295	0.359528	0.419058	0.05953	Rttn	0.0209866
0.121793	0.546513	0.605916	0.0594028	Cgn	0.032119
1.12556	0.032438	0.0908865	0.0584484	Cdkl3	0.0270227
0.300961	0.213955	0.272165	0.0582101	Phf7	0.00988897
0.545026	0.191362	0.249188	0.0578261	Zfp236	0.0265292
0.678243	0.0432613	0.100476	0.0572146	Sycp1	0.00501077
0.768314	0.0367197	0.0925447	0.055825	Slc2a3	0.0379197
6.33774	4.34917e-06	0.0552571	0.0552527	Tro	0.00167791
0.409551	0.146213	0.200204	0.0539909	Cdkl3	0.0270227
0.418483	0.137516	0.191238	0.0537217	Ccdc172	0.0148851
0.664794	0.911853	0.965566	0.0537129	Tnrc6c	0.0194568
7.42917	1.99351e-08	0.0535325	0.0535324	Espl1	0.00214216
0.131656	0.0900452	0.141807	0.0517617	Traf3ip1	0.0313596
1.1297	0.0064016	0.058119	0.0517174	Extl3	0.0497855
-0.322428	0.22495	0.27617	0.0512204	Tex15	0.0440686
7.99488	6.12357e-09	0.0511079	0.0511079	Gm15091	0.0330438
0.494851	0.0580371	0.109052	0.051015	R3hdm1	0.00180118
0.117347	0.302201	0.35317	0.0509683	Atg13	0.0337273
0.0715406	0.0150637	0.0656772	0.0506135	Scara5	0.0318491
0.0411749	0.0901874	0.140469	0.0502813	Ccdc91	0.0194568
0.160585	0.208039	0.258007	0.0499674	Rnf8,Cmtr1,Gm28043	0.0267166
2.71283	0.524418	0.573643	0.0492251	Armcx1	0.00328517
1.43602	0.00303217	0.0517395	0.0487074	Scara5	0.0318491
0.477908	0.045559	0.0931915	0.0476325	Ppm1b	0.0355711
1.45871	0.00629472	0.053471	0.0471763	Stx18	0.0204544
0.57093	0.853729	0.900647	0.0469176	Ap1m1	0.0298332
0.157396	0.0838481	0.130351	0.0465034	Dennd1a	0.0270227
0.216804	0.290127	0.336409	0.0462823	9030025P20Rik	0.0194568
-0.0271117	0.484932	0.530814	0.0458814	Dvl1	0.00103149
0.622048	0.171524	0.215178	0.043654	Sfswap	0.00680449
0.534224	0.438272	0.481419	0.0431465	Orc4	0.0438503
0.670758	0.486299	0.528912	0.0426131	Usf3	0.0409608
1.40216	0.0204918	0.0625587	0.042067	Rttn	0.0209866
0.244347	0.347192	0.388025	0.0408326	Chd8	0.0275421
0.600768	0.931526	0.972259	0.0407328	Ylpm1	0.032119
0.59194	0.016711	0.0568219	0.0401109	Tra2b	4.96889e-05
1.33319	0.0049212	0.0447751	0.0398539	Ube2d1	0.0162619
-0.186797	0.0703393	0.109777	0.0394377	Tra2b	4.96889e-05
-2.31454	0.113696	0.152513	0.0388169	Usp19	0.000440914
0.883033	0.00786294	0.0465312	0.0386683	Kat5	0.0262554
0.468102	0.0489184	0.0871701	0.0382517	Hira	0.0196108
0.754727	0.950416	0.9886	0.038184	Ift57,Gm52251	0.0390871
0.266244	0.678569	0.716564	0.0379952	Rsrc2	0.0148851
0.282251	0.283541	0.321438	0.0378964	Ermard	0.0327409
0.133956	0.121984	0.159771	0.0377866	R3hdm1	0.00180118
0.233996	0.860547	0.898157	0.0376103	Luc7l3	0.0475313
0.657461	0.325169	0.362059	0.0368894	Fam168b	0.000226818
2.34944	0.00346928	0.0400703	0.036601	Mlh3,Acyp1	0.00580339
0.379759	0.0540023	0.0904393	0.0364369	R3hdm1	0.00180118
0.273458	0.15193	0.188159	0.0362285	Cep63	0.0194568
0.0133094	0.436406	0.472007	0.0356018	Nasp	0.0143791
0.628081	0.923061	0.958566	0.0355048	Sobp	0.00897767
1.05944	0.0569706	0.0913973	0.0344268	Usf3	0.0409608
1.11856	0.961435	0.995736	0.0343004	Nprl3	0.0428988
1.70185	0.00297198	0.0368737	0.0339017	Ppdpf	0.0275171
1.40321	0.963943	0.997745	0.0338016	Snx25	0.0250362
-0.244463	0.403229	0.436891	0.0336625	Phf7	0.0106782
-0.0442612	0.766946	0.799963	0.0330167	Gm31076	0.00194462
6.44538	2.13336e-06	0.0326177	0.0326156	Esd	0.0303763
0.446272	0.0366178	0.0691064	0.0324886	Zcwpw1	0.00180118
0.17774	0.0506781	0.0822761	0.0315981	Tial1	0.0476412
0.557087	0.293321	0.324843	0.0315222	Abca1	0.0106782
1.96499	0.00180251	0.0332693	0.0314668	Noc2l	0.00501077
0.36855	0.364904	0.396274	0.0313702	Rttn	0.0209866
0.993537	0.453642	0.484673	0.0310314	Rbmy	0.0194568
0.719944	0.959891	0.990196	0.0303051	Ppp3cc	0.0496171
0.0253537	0.157936	0.188213	0.0302771	Rbm39	0.032119
0.323338	0.886198	0.916111	0.0299136	Rps27l	0.0313596
2.60985	0.00122727	0.0310857	0.0298585	Ccdc28b	0.0106782
0.311685	0.0407676	0.07062	0.0298524	Ppm1b	0.0355711
0.187851	0.242917	0.272693	0.0297764	Lin28b	0.0255985
1.00651	0.673453	0.703198	0.0297451	Cops2	0.0148851
0.259291	0.133445	0.162941	0.0294957	Cep63	0.0194568
2.34389	0.47411	0.503511	0.0294004	Glod4	0.000440914
0.0982045	0.0428646	0.072248	0.0293834	Erdr1_1	1.04839e-05
-0.0581684	0.727899	0.756906	0.0290078	Mlh3,Acyp1	0.00580339
0.195813	0.214086	0.243082	0.0289954	9030025P20Rik	0.0194568
0.113116	0.0429843	0.0711214	0.0281371	Ubtf	0.0428988
0.491856	0.0612354	0.0891834	0.0279479	Cdadc1	0.0145721
1.74604	0.00311194	0.0310283	0.0279164	Cetn3	0.0267166
0.196032	0.0926558	0.120306	0.02765	Nasp	0.0143791
2.68909	0.399111	0.426332	0.0272215	Armcx1	0.00328517
0.8024	0.0774508	0.104633	0.0271823	Ralgps2	0.00593507
0.653392	0.604599	0.631308	0.0267094	Atp5g1	4.18778e-05
0.938723	0.00757002	0.0340202	0.0264502	Art3	0.00753264
0.194803	0.0402256	0.0664303	0.0262047	Tial1	0.0476412
0.172666	0.013668	0.03986	0.026192	Acp7	0.0211897
0.779621	0.00596105	0.0318972	0.0259361	Acp7	0.0211897
0.727836	0.105179	0.13093	0.0257512	Pias2	0.0148343
7.79765	4.45212e-09	0.0257159	0.0257159	Hspa4	0.000226818
1.9975	0.00214698	0.0278156	0.0256686	Art3	0.00753264
0.061282	0.646693	0.672116	0.0254226	Ak6,Taf9	0.0225831
0.375675	0.255458	0.280829	0.0253713	Zfp236	0.0265292
2.45263	0.00117076	0.0264449	0.0252741	Nme6	0.0225831
0.811633	0.0102958	0.0354182	0.0251224	Erdr1_1	1.04839e-05
0.579883	0.593228	0.61815	0.0249218	Mfn1	0.0374531
0.278065	0.0235046	0.0482561	0.0247516	Tyro3	0.0475313
2.18834	0.00144985	0.026159	0.0247091	Tma7	0.00103149
0.251069	0.3293	0.353341	0.0240407	Dcun1d5	0.0221842
1.93401	0.000522535	0.0244048	0.0238823	Hnrnpa3	0.0143209
0.0514607	0.134392	0.157879	0.0234866	Hira	0.0196108
1.08776	0.452468	0.475937	0.0234689	Gm3376	0.0106782
0.276776	0.103339	0.126795	0.0234556	Lin28b	0.0255985
0.144079	0.0794344	0.102566	0.023132	Rbm25	0.00702365
0.168904	0.4691	0.492008	0.0229089	Golm2	0.00607442
0.537325	0.264471	0.287161	0.0226904	Abca1	0.0106782
1.5106	0.0148942	0.0373834	0.0224892	Sobp	0.00897767
2.57555	0.000832712	0.0231321	0.0222994	Ubxn4	0.00328517
0.222026	0.125499	0.147633	0.0221341	Cep63	0.0194568
0.90453	0.021854	0.0439561	0.0221021	Ergic2	0.032119
0.888429	0.938476	0.960547	0.0220709	Dnm1l	0.0257596
4.70244	2.97269e-05	0.0219656	0.0219358	Ptp4a3	0.0106782
0.150554	0.0737317	0.0956401	0.0219084	Hira	0.0196108
0.249196	0.225359	0.247172	0.0218132	Ermard	0.0327409
-0.221649	0.224413	0.246025	0.0216123	Wt1	0.00214216
0.440641	0.0839515	0.105543	0.0215915	Rsrc2	0.0148851
0.0363203	0.134873	0.156359	0.0214858	Rbm25	0.00702365
6.00979	1.60665e-05	0.0211046	0.0210885	H3f3a	0.000183471
-0.3146	0.156984	0.177232	0.0202485	Cdc123	0.0094836
1.41045	0.0085804	0.0286327	0.0200523	Tra2a	4.99459e-07
0.561527	0.0214699	0.0414889	0.020019	Mlh3,Acyp1	0.00580339
-0.374923	0.120281	0.140117	0.0198358	Tex15	0.0440686
0.413422	0.0283366	0.0478981	0.0195615	Rbm25	0.00702365
0.210095	0.0207322	0.0397674	0.0190352	Tyro3	0.0475313
0.0725328	0.0116585	0.0306765	0.019018	Kat5	0.0262554
0.189429	0.0391202	0.0579223	0.0188021	Cyb5rl	0.0450146
0.87765	0.00958772	0.0282521	0.0186644	Cyb5rl	0.0450146
8.89748	3.53131e-10	0.0185378	0.0185378	Hdlbp	0.00880134
0.225202	0.923505	0.941671	0.0181665	Ergic2	0.032119
1.55839	0.00197457	0.0200781	0.0181035	C1qtnf6	0.0476412
0.159309	0.389276	0.407367	0.0180913	Dazl	0.0318491
4.9889	8.97583e-06	0.0178847	0.0178757	Usp19	0.000440914
2.1602	0.00129821	0.0190821	0.0177839	Tex15	0.0440686
0.490934	0.0141383	0.0317642	0.0176259	Stk31	0.0216308
0.318394	0.0254566	0.0428799	0.0174233	Cyb5rl	0.0450146
0.534203	0.0800112	0.0973743	0.0173631	Sptbn1	0.0148851
1.22221	0.00524429	0.0225	0.0172557	Zfp638	0.0148343
0.750633	0.0182167	0.0353135	0.0170968	Ccdc172	0.0148851
0.520885	0.534104	0.5509	0.0167964	Trmt1	0.0194568
0.69069	0.0279978	0.0444932	0.0164954	Crem	0.0148343
5.44926	1.12771e-05	0.0163964	0.0163851	Tarbp2	0.000183471
2.04053	0.00152226	0.0178961	0.0163738	Erdr1_1	1.04839e-05
-0.398579	0.0266776	0.0429549	0.0162773	Ube2d1	0.0162619
0.60363	0.407972	0.424235	0.0162635	Ttyh1	0.0225831
0.536366	0.0119084	0.0281698	0.0162614	Phf7	0.0106782
0.0533687	0.307449	0.323496	0.0160475	Gstm6	0.0205542
0.993814	0.00368163	0.0196629	0.0159813	Brwd1	0.000552094
1.5735	0.952642	0.968618	0.0159756	Rnd2	2.3613e-07
3.22361	0.000127855	0.0158429	0.015715	Rps27a	0.000359598
0.898031	0.192724	0.208307	0.0155836	Hyou1	2.86513e-05
7.82631	2.41383e-09	0.0149286	0.0149286	Slc25a31	0.0428988
14.014	0.985235	1	0.0147647	Axl	0.0416578
0.385334	0.133154	0.147799	0.0146452	Zfp236	0.0265292
0.0681301	0.0351737	0.0497046	0.0145308	Gtf2a2	0.032119
0.706569	0.0071983	0.0215603	0.014362	Ubtf	0.0428988
0.257474	0.420818	0.434904	0.0140864	Tmem230	0.0258024
0.641684	0.0502894	0.0643393	0.01405	Sfswap	0.00680449
0.756092	0.0828754	0.0965654	0.01369	Ptbp2	0.00501077
0.573286	0.0612476	0.0749216	0.013674	Ralgapb	0.0194568
0.954604	0.49386	0.507495	0.0136348	Rbmy	0.0194568
0.521055	0.0115669	0.0249311	0.0133642	Sycp1	0.0298332
0.869963	0.0145943	0.0278281	0.0132338	Tmem230	0.0258024
1.06266	0.509349	0.522487	0.0131376	Gm3376	0.0106782
1.41164	0.986194	0.999169	0.0129754	Eif4g1	0.0221842
0.364899	0.0084293	0.0213414	0.0129121	Art3	0.00753264
-0.0664495	0.0199469	0.0328077	0.0128607	Art3	0.00753264
0.452946	0.104881	0.117676	0.0127953	Scml2	0.0106782
-0.168258	0.185637	0.198284	0.0126469	Zfp638	0.0148343
-0.395148	0.247884	0.260487	0.0126036	Rpl10a	0.0066332
-0.550606	0.319706	0.332226	0.0125197	Get3	0.0428988
3.15438	0.000357129	0.0128308	0.0124736	Stra8	0.0100208
0.549182	0.45171	0.463641	0.0119304	Mrps18b	0.00139258
0.463575	0.0880635	0.0998629	0.0117994	Scml2	0.0106782
1.32596	0.00293185	0.0146917	0.0117598	Sycp1	0.0145721
0.332784	0.00712027	0.0186836	0.0115633	Tra2b	4.96889e-05
0.118303	0.0303803	0.0418935	0.0115132	Cyb5rl	0.0450146
0.205355	0.0099169	0.0214052	0.0114883	Art3	0.00753264
0.443109	0.103245	0.114707	0.0114618	Scml2	0.0106782
0.489427	0.015692	0.0270028	0.0113108	Mecr	0.028565
-0.023561	0.14381	0.154807	0.0109969	Mlh3,Acyp1	0.00580339
0.444137	0.0112378	0.0221445	0.0109066	Zfp638	0.0148343
4.61863	5.05787e-05	0.0109487	0.0108981	Calm2	0.0214074
-1.3575	0.014684	0.0253302	0.0106462	Ptp4a3	0.0106782
0.195244	0.00778399	0.0183953	0.0106113	Nme6	0.0225831
0.583287	0.559538	0.570127	0.0105892	Ttyh1	0.0225831
0.855336	0.29097	0.301352	0.0103829	Hyou1	2.86513e-05
0.380919	0.229539	0.239645	0.0101056	Scml2	0.0106782
6.29904	3.37092e-08	0.009879	0.00987896	Hnrnpu	0.0226417
7.189	5.64285e-09	0.00980625	0.00980625	Slc25a31	0.00880134
1.56199	0.0045951	0.0139011	0.00930601	Abca1	0.0106782
0.903141	0.00525299	0.0144897	0.00923671	Rbm25	0.00702365
0.579825	0.00602862	0.0148944	0.00886579	Phf7	0.0106782
-1.39872	0.0133711	0.022134	0.00876285	Ptp4a3	0.0106782
0.241351	0.507245	0.51584	0.00859511	Tmem230	0.0258024
2.38656	0.000549419	0.00912961	0.00858019	Erdr1_1	1.04839e-05
0.362033	0.0564675	0.0649658	0.00849829	Inca1	0.00349031
0.0111318	0.0483667	0.0568248	0.0084582	Rbm39	0.032119
-1.72915	0.0773706	0.0858182	0.00844766	Tarbp2	0.000183471
-0.0101947	0.291406	0.299775	0.00836875	Atg13	0.0337273
1.46563	0.0052181	0.0134682	0.00825006	Ap1m1	0.0298332
1.41396	0.00326784	0.0114878	0.00821997	Ermard	0.0327409
0.0793025	0.411821	0.420018	0.0081972	Cep63	0.0194568
1.00968	0.0428341	0.0510167	0.00818263	Hnrnph1	0.0270655
2.3558	0.000532498	0.00868449	0.00815199	Cdc123	0.0094836
4.84155	2.88649e-05	0.00812866	0.00809979	Fis1	0.00148757
1.95174	0.00147543	0.00920244	0.00772701	Golm2	0.00607442
2.38698	0.000910784	0.00863318	0.00772239	Fbxo21	0.0267166
6.1816	7.22247e-07	0.00762631	0.00762559	Pdlim4	0.0204544
0.765596	0.0208451	0.0284373	0.00759224	Abca1	0.0106782
-0.135403	0.377717	0.385154	0.00743636	Zyx	0.0298332
1.12463	0.991759	0.999124	0.00736525	Mtx2	0.0309191
-0.568324	0.351829	0.359186	0.00735679	Get3	0.0428988
-0.369412	0.344574	0.351895	0.00732142	Ubtf	0.0428988
0.143293	0.0159396	0.0232491	0.00730946	Zfp638	0.0148343
1.91711	0.00106543	0.00825805	0.00719262	Fxr1	0.0319371
1.51707	0.00220144	0.0093688	0.00716736	9030025P20Rik	0.0194568
-0.0439551	0.0264869	0.0334604	0.00697349	Gtf2a2	0.032119
0.590482	0.0741396	0.0810324	0.00689271	Ralgps2	0.00593507
0.566426	0.0120413	0.0189202	0.00687894	Maco1	0.0111201
0.312438	0.0402976	0.0470837	0.00678601	Ermard	0.0327409
0.611584	0.0581397	0.0649001	0.00676039	Ralgps2	0.00593507
-0.109628	0.049113	0.0558259	0.00671287	Ppm1b	0.0355711
0.809016	0.412204	0.418855	0.00665086	Rpl19	0.0313596
0.400776	0.00902872	0.0156617	0.00663299	Rbm39	0.032119
-0.036741	0.0233582	0.0299609	0.00660266	Sycp1	0.0145721
0.541903	0.00480102	0.0113504	0.00654934	Stk31	0.0216308
-0.269768	0.405866	0.412377	0.00651186	Sycp1	0.0145721
1.58601	0.00142255	0.00781446	0.00639191	Dvl1	0.00103149
2.34645	0.000413135	0.0066751	0.00626197	Cdc123	0.0094836
0.408701	0.459895	0.466097	0.00620161	Sfswap	0.00680449
0.598609	0.00342239	0.00951436	0.00609197	Erdr1_1	1.04839e-05
0.817038	0.00561161	0.0115684	0.00595682	Nfat5	0.0148851
0.0480237	0.229403	0.235281	0.00587801	Ak6,Taf9	0.0225831
0.179849	0.424106	0.429943	0.00583741	Myl6	0.00791621
-1.44812	0.492615	0.498357	0.00574193	Eny2	0.00183443
-0.138217	0.319431	0.324805	0.00537356	Zyx	0.0298332
0.908792	0.00186986	0.00708877	0.0052189	Erdr1_1	1.04839e-05
2.04545	0.000792707	0.00599199	0.00519928	Ak6,Taf9	0.0225831
-0.106152	0.0136355	0.018796	0.00516048	Stra8	0.0100208
0.749732	0.0198923	0.0249519	0.00505963	Mrps18b	0.00139258
0.45684	0.00465155	0.00969596	0.0050444	Gtf2a2	0.032119
0.291871	0.293313	0.298334	0.00502112	Csnk1g2	0.0209866
0.384571	0.0478724	0.0528275	0.00495515	Rttn	0.0209866
0.532944	0.498796	0.503723	0.00492747	Mrps18b	0.00139258
0.730387	0.0384957	0.0434135	0.00491781	Atp5g1	4.18778e-05
-0.435357	0.0284392	0.0331629	0.00472363	Get3	0.0428988
-0.202365	0.0121984	0.0168864	0.004688	Tex15	0.0440686
0.431353	0.0474909	0.0521465	0.00465555	Scml2	0.0106782
0.460046	0.0172285	0.0218625	0.00463401	Inca1	0.00349031
0.831008	0.426055	0.430653	0.00459815	Hyou1	2.86513e-05
0.391439	0.080656	0.0850974	0.00444149	Scml2	0.0106782
1.26507	0.00115104	0.00558081	0.00442976	Wt1	0.00214216
0.0169541	0.015252	0.0196059	0.00435389	Zfp638	0.0148343
-0.63242	0.132172	0.136519	0.00434721	Nme6	0.0225831
-0.135694	0.223375	0.227707	0.00433147	Zyx	0.0298332
5.74322	3.22014e-06	0.00432579	0.00432257	Eny2	0.00183443
-0.458706	0.053372	0.0576694	0.00429735	Myef2	0.0379075
5.30888	1.23615e-05	0.00427106	0.0042587	Myef2	0.0379075
0.396283	0.0703224	0.0745552	0.00423273	Scml2	0.0106782
0.773694	0.0042796	0.00848965	0.00421005	Ccdc172	0.0148851
3.65607	6.08646e-05	0.00424604	0.00418518	Get3	0.0428988
-0.0153022	0.0199416	0.0240598	0.00411814	Cyb5rl	0.0450146
0.0565903	0.0173446	0.0213255	0.0039809	Rbm39	0.032119
0.159233	0.040991	0.0448709	0.00387997	9030025P20Rik	0.0194568
0.260189	0.0206312	0.0244905	0.00385933	Ccdc172	0.0148851
0.572278	0.00457155	0.00842025	0.0038487	Atg13	0.0337273
4.18791	2.45077e-05	0.00381143	0.00378692	Rhox8	0.00103835
1.7622	0.000464113	0.0042178	0.00375369	Rpl10a	0.0066332
0.115272	0.012198	0.0159041	0.00370608	Rbm39	0.032119
0.199039	0.0127592	0.0164441	0.00368487	Rnf8,Cmtr1,Gm28043	0.0267166
0.315103	0.00863342	0.0122957	0.00366231	Atg13	0.0337273
0.275545	0.00921581	0.0128217	0.00360589	Rnf8,Cmtr1,Gm28043	0.0267166
0.965201	0.0340587	0.0376414	0.00358265	Dnm1l	0.0257596
0.498331	0.422714	0.426284	0.00356977	Trmt1	0.0194568
0.156524	0.0562093	0.0597594	0.0035501	Cdkl3	0.0270227
0.218705	0.0146883	0.0182337	0.00354531	Gstm6	0.0205542
-0.41483	0.0182074	0.0216719	0.00346449	Get3	0.0428988
1.77258	0.0010051	0.00421998	0.00321488	Scml2	0.0106782
0.841054	0.508052	0.51121	0.00315804	Hnrnph1	0.0270655
-0.216119	0.172172	0.175307	0.00313527	Zfp638	0.0148343
-0.075402	0.0403592	0.0434864	0.00312722	Rbm39	0.032119
0.400857	0.0475554	0.0506489	0.00309352	Scml2	0.0106782
-0.136821	0.0449753	0.048054	0.00307873	Cyb5rl	0.0450146
-0.418647	0.347426	0.350382	0.00295586	Stra8	0.0100208
0.798117	0.577231	0.580187	0.00295549	Rpl19	0.0313596
-0.233733	0.00437816	0.0073275	0.00294934	Ubxn4	0.00328517
0.352732	0.00614691	0.00909013	0.00294322	Atg13	0.0337273
-0.299075	0.020708	0.0235367	0.00282876	Stra8	0.0100208
0.0319905	0.00534918	0.00816104	0.00281186	Ubtf	0.0428988
0.192029	0.00993972	0.0127208	0.00278111	Rnf8,Cmtr1,Gm28043	0.0267166
0.11881	0.546611	0.549312	0.00270012	Dazl	0.0318491
0.953615	0.00219712	0.00482874	0.00263162	Myl6	0.00791621
-0.366983	0.0420193	0.0446237	0.00260437	Stra8	0.0100208
0.0267414	0.0166761	0.0192638	0.00258777	Dvl1	0.00103149
-0.564071	0.0242049	0.0267695	0.00256465	Nme6	0.0225831
1.15462	0.00181664	0.00437853	0.00256189	Csnk1g2	0.0209866
0.276536	0.0339973	0.0365044	0.00250713	Tra2a	4.99459e-07
-0.093722	0.0156123	0.0179664	0.00235408	Zfp638	0.0148343
0.116585	0.0187217	0.0209844	0.00226268	Gstm6	0.0205542
0.602397	0.00160097	0.00386004	0.00225906	Gtf2a2	0.032119
0.140073	0.988497	0.99063	0.00213245	Fbxo21	0.0267166
-0.128548	0.987422	0.989548	0.00212608	Fxr1	0.0319371
-0.312266	0.334756	0.336856	0.00209987	Stk31	0.0216308
0.554483	0.00532392	0.00740492	0.002081	Tmem230	0.0258024
0.137975	0.0248994	0.0269296	0.00203018	Cep63	0.0194568
1.71131	0.0113935	0.0132962	0.00190268	Rnd2	2.3613e-07
0.851712	0.0573884	0.0592213	0.00183286	Hyou1	2.86513e-05
0.0971741	0.213522	0.215338	0.00181566	Ccdc172	0.0148851
0.087473	0.00172343	0.00338992	0.00166649	Get3	0.0428988
0.279862	0.332113	0.333766	0.00165298	Csnk1g2	0.0209866
0.513417	0.00485122	0.00649355	0.00164233	Inca1	0.00349031
0.0968681	0.0164916	0.0181238	0.00163226	Gstm6	0.0205542
0.33217	0.00903205	0.0106629	0.00163085	Myl6	0.00791621
0.136127	0.547101	0.548729	0.00162768	Chd8	0.0275421
2.43572	0.000130782	0.00174437	0.00161359	Zyx	0.0298332
0.968259	0.293594	0.295056	0.00146232	Cops2	0.0148851
-1.32125	0.0086852	0.0099749	0.0012897	Eny2	0.00183443
-0.281524	0.259494	0.260576	0.00108182	Sycp1	0.0145721
-0.209564	0.00445396	0.00551837	0.00106441	Erdr1_1	1.04839e-05
-0.531866	0.225182	0.226148	0.000965664	Myef2	0.0379075
0.528279	0.0473012	0.0482299	0.000928755	Pias2	0.0148343
-0.360159	0.00343688	0.00432073	0.000883845	Get3	0.0428988
0.377863	0.00529661	0.00587105	0.000574434	Csnk1g2	0.0209866
-0.17128	0.00507475	0.00564441	0.000569653	Gtf2a2	0.032119
-0.311159	0.0491308	0.0496911	0.000560284	Traf3ip1	0.0313596
0.247588	0.00746997	0.00798746	0.000517491	Dcun1d5	0.0221842
0.125553	0.012747	0.013161	0.000413941	Nfat5	0.0148851
-0.439748	0.00404966	0.00445947	0.000409812	Myef2	0.0379075
0.240491	0.00527169	0.00567836	0.000406676	Myl6	0.00791621
-0.305709	0.00310681	0.00349642	0.000389614	Erdr1_1	1.04839e-05
-0.0532029	0.00362835	0.00401676	0.000388406	Zyx	0.0298332
-0.435947	0.0315092	0.0317875	0.000278347	Rpl10a	0.0066332
-0.535258	0.214288	0.214478	0.00019031	Myef2	0.0379075
-0.794658	0.00244686	0.00260912	0.000162263	Rhox8	0.00103835
-1.12013	0.00277135	0.00291517	0.00014382	H3f3a	0.000183471
-0.109155	0.045055	0.0451608	0.00010575	Rbm25	0.00702365
-0.199118	0.0240477	0.024142	9.43479e-05	Cyb5rl	0.0450146
-0.804546	0.00114225	0.00120601	6.37637e-05	Rhox8	0.00103835
0.212736	0.00668189	0.0066884	6.51383e-06	Rsrc2	0.0148851
-0.769772	0.000887123	0.000877455	-9.66846e-06	Calm2	0.0214074
-0.8629	0.00724909	0.00721991	-2.91808e-05	Rhox8	0.00103835
-0.769772	0.00276917	0.00273899	-3.01803e-05	Calm2	0.0214074
0.549238	0.0480638	0.0480271	-3.66327e-05	Fam168b	0.000226818
-0.203788	0.0504054	0.0503674	-3.79717e-05	Cyb5rl	0.0450146
0.063902	0.00875453	0.0087118	-4.27234e-05	9030025P20Rik	0.0194568
-0.557747	0.00208124	0.00203676	-4.44746e-05	Myef2	0.0379075
-0.428291	0.0113124	0.0112623	-5.00883e-05	Erdr1_1	1.04839e-05
-0.729448	0.00210433	0.00205226	-5.20717e-05	Tma7	0.00103149
-0.807254	0.00736169	0.007301	-6.06926e-05	Fis1	0.00148757
-0.557776	0.00324106	0.0031717	-6.93513e-05	Myef2	0.0379075
-0.769772	0.0071038	0.00702638	-7.74219e-05	Calm2	0.0214074
-0.769772	0.00748236	0.00740081	-8.15476e-05	Calm2	0.0214074
0.220085	0.00163374	0.0015466	-8.71394e-05	Csnk1g2	0.0209866
-0.289016	0.00856602	0.00846935	-9.66651e-05	Gtf2a2	0.032119
1.54854	0.0125647	0.0124605	-0.000104277	Rnd2	2.3613e-07
-0.807254	0.0131652	0.0130567	-0.000108541	Fis1	0.00148757
-0.805595	0.0180693	0.0179501	-0.000119222	Fis1	0.00148757
-0.652462	0.00522459	0.0050684	-0.00015619	Ccdc28b	0.0106782
-0.226081	0.00353242	0.00332118	-0.000211244	Sycp1	0.00501077
-0.652462	0.00795782	0.00771992	-0.0002379	Ccdc28b	0.0106782
-0.690393	0.00319547	0.00288741	-0.000308062	Get3	0.0428988
-0.364173	0.00449603	0.00415664	-0.000339395	Sycp1	0.0145721
-0.534404	0.00354715	0.0031863	-0.000360854	Stra8	0.0100208
-0.807254	0.0609503	0.0604478	-0.000502499	Fis1	0.00148757
-0.666081	0.463031	0.46243	-0.000601446	Nme6	0.0225831
-0.170389	0.0392471	0.0386439	-0.000603223	Zyx	0.0298332
-0.46271	0.0352369	0.0346094	-0.000627463	Rpl10a	0.0066332
1.4457	0.00627928	0.00561858	-0.000660698	Rnd2	2.3613e-07
-0.581993	0.0246383	0.023949	-0.000689297	Cetn3	0.0267166
-0.0162191	0.0182527	0.0175555	-0.000697141	Ak6,Taf9	0.0225831
0.179259	0.534544	0.533825	-0.00071935	Dcun1d5	0.0221842
0.3169	0.0184307	0.0176975	-0.000733222	Tmub2	0.0239704
-0.869825	0.00484785	0.00401595	-0.000831895	Brwd1	0.000552094
0.112376	0.016414	0.0155542	-0.000859771	Myl6	0.00791621
-0.50995	0.012867	0.0119488	-0.000918159	Cdc123	0.0094836
-1.56953	0.00283988	0.00190589	-0.000933981	H3f3a	0.000183471
-0.721717	0.0213151	0.0201686	-0.00114648	Slc4a1ap	1.18241e-06
-0.182079	0.0111925	0.0100259	-0.00116659	Iws1	0.0428988
0.327412	0.113658	0.112479	-0.00117848	Scml2	0.0106782
-2.12995	0.00191073	0.000732171	-0.00117855	H3f3a	0.000183471
-0.557782	0.0559973	0.0547987	-0.00119859	Myef2	0.0379075
-0.643567	0.00612388	0.00491594	-0.00120794	Erdr1_1	1.04839e-05
-0.156569	0.00475459	0.00339375	-0.00136084	Dcun1d5	0.0221842
-0.779194	0.0760411	0.0746617	-0.00137933	C1qtnf6	0.0476412
-0.582021	0.0511863	0.0497528	-0.00143343	Cetn3	0.0267166
-0.273058	0.00338882	0.00192954	-0.00145928	Rps27l	0.0313596
-0.871064	0.00847727	0.00701387	-0.0014634	Brwd1	0.000552094
-0.557782	0.0707971	0.0692818	-0.00151537	Myef2	0.0379075
-0.862902	0.389312	0.387744	-0.00156796	Rhox8	0.00103835
-1.42079	0.00202924	0.000349602	-0.00167964	Scml2	0.0106782
-0.281234	0.47485	0.473159	-0.00169073	Gtf2a2	0.032119
-0.183821	0.0160197	0.014325	-0.00169468	Iws1	0.0428988
-0.982496	0.0548755	0.0531457	-0.00172988	Noc2l	0.00501077
0.257803	0.0106688	0.00888884	-0.00177992	Orc4	0.0438503
-3.22269	0.0550738	0.0532775	-0.00179627	Esd	0.0303763
0.193879	0.0652517	0.0634526	-0.00179908	Inca1	0.00349031
0.369166	0.0142999	0.0124358	-0.00186403	Pias2	0.0148343
-1.49243	0.059969	0.0580385	-0.00193048	Eny2	0.00183443
-0.45018	0.102509	0.100546	-0.00196272	Dmap1	0.0133245
0.258034	0.0947524	0.0926025	-0.00214993	Zfp236	0.0265292
-0.554112	0.0833682	0.0811844	-0.00218378	Tex15	0.0440686
-0.352804	0.0196383	0.0174413	-0.00219695	Zfp638	0.0148343
-0.303367	0.0156238	0.0134028	-0.00222105	Rbm39	0.032119
0.137673	0.055703	0.0533622	-0.00234088	Dcun1d5	0.0221842
-0.862902	0.599825	0.59741	-0.00241581	Rhox8	0.00103835
-0.75408	0.458689	0.456245	-0.0024432	Ubxn4	0.00328517
-3.0908	0.341888	0.339281	-0.0026071	Pdlim4	0.0204544
-0.229804	0.0127811	0.0101317	-0.00264935	Gstm6	0.0205542
-0.00999847	0.213593	0.210942	-0.00265079	Gstm6	0.0205542
-0.614791	0.00563144	0.00284277	-0.00278867	9030025P20Rik	0.0194568
-1.66072	0.00396155	0.00116397	-0.00279759	Cdc123	0.0094836
0.262231	0.039141	0.0362909	-0.00285012	Scml2	0.0106782
-0.806937	0.364327	0.361438	-0.00288894	Fis1	0.00148757
-0.939378	0.00477628	0.00159597	-0.00318031	Ermard	0.0327409
-0.602091	0.00658333	0.00336577	-0.00321757	9030025P20Rik	0.0194568
0.151471	0.0114634	0.00817196	-0.00329144	Trmt1	0.0194568
-0.799802	0.0113173	0.00786522	-0.00345209	Cdc123	0.0094836
-0.554436	0.197064	0.193492	-0.00357154	Myef2	0.0379075
0.264666	0.359396	0.355737	-0.0036583	Csnk1g2	0.0209866
-0.520568	0.0403063	0.0365907	-0.00371566	Erdr1_1	1.04839e-05
-0.557782	0.173916	0.170193	-0.0037225	Myef2	0.0379075
0.378504	0.23939	0.235401	-0.00398849	Sfswap	0.00680449
0.348687	0.0218821	0.017892	-0.00399006	Fam168b	0.000226818
-0.00366377	0.00982305	0.00580056	-0.00402249	Mrps18b	0.00139258
-0.822799	0.0128801	0.00864289	-0.0042372	Erdr1_1	1.04839e-05
0.596812	0.327409	0.323067	-0.0043423	Atp5g1	4.18778e-05
-1.43426	0.00526425	0.000894803	-0.00436945	Scml2	0.0106782
-0.529014	0.00951367	0.00512951	-0.00438417	Ccdc172	0.0148851
-0.652462	0.147412	0.143006	-0.00440692	Ccdc28b	0.0106782
-0.807254	0.536098	0.531678	-0.00441989	Fis1	0.00148757
0.00963869	0.0397564	0.0353258	-0.00443062	Atp11a	0.0103163
-0.450997	0.296328	0.291893	-0.00443477	Cdc123	0.0094836
0.1759	0.0167885	0.0122641	-0.00452445	Trmt1	0.0194568
0.157457	0.537336	0.53267	-0.00466602	Myl6	0.00791621
-0.163714	0.0233593	0.0186708	-0.00468843	Phf7	0.00988897
-0.456864	0.161495	0.156762	-0.00473301	Stra8	0.0100208
0.824055	0.442323	0.43757	-0.00475264	Hnrnph1	0.0270655
-0.769772	0.436511	0.431754	-0.00475739	Calm2	0.0214074
-0.765966	0.280248	0.275462	-0.0047864	Ubxn4	0.00328517
-0.347829	0.146891	0.141948	-0.00494346	Wt1	0.00214216
-1.97596	0.0056433	0.000662545	-0.00498076	Myl6	0.00791621
-0.0110927	0.0240208	0.0190295	-0.00499131	Inca1	0.00349031
-0.181335	0.0297486	0.0247532	-0.00499534	Gstm6	0.0205542
-3.0908	0.658111	0.653093	-0.00501849	Pdlim4	0.0204544
-0.460871	0.0105522	0.00533145	-0.00522071	Inca1	0.00349031
-0.374912	0.01472	0.0092589	-0.00546105	Ccdc172	0.0148851
-0.50754	0.0125016	0.00688681	-0.00561477	Ccdc172	0.0148851
-0.347796	0.167967	0.16232	-0.00564746	Wt1	0.00214216
-0.769772	0.545196	0.539254	-0.0059419	Calm2	0.0214074
-0.227363	0.026996	0.0210227	-0.00597331	Ak6,Taf9	0.0225831
0.464792	0.0736087	0.0675964	-0.00601227	Fam168b	0.000226818
-0.0297762	0.189647	0.183625	-0.00602145	Gstm6	0.0205542
-0.184402	0.0269769	0.0209426	-0.0060343	9030025P20Rik	0.0194568
-0.581676	0.0174284	0.0113739	-0.00605444	Zyx	0.0298332
-2.58897	0.0064319	0.000366926	-0.00606497	Csnk1g2	0.0209866
-0.331676	0.0288716	0.02264	-0.00623161	D2hgdh	0.0379075
0.0254028	0.0444948	0.0380983	-0.00639651	Dcun1d5	0.0221842
0.0571393	0.0178948	0.0114738	-0.006421	Ralgps2	0.00593507
-1.05893	0.0166839	0.0101711	-0.00651283	Art3	0.00753264
-2.67479	0.00679113	0.000203106	-0.00658802	Hnrnph1	0.0270655
-0.260439	0.497393	0.490711	-0.00668183	Sycp1	0.0298332
-0.260616	0.49104	0.484358	-0.00668237	Sycp1	0.0298332
-0.0975344	0.0400528	0.0330846	-0.0069682	Nfat5	0.0148851
-0.124973	0.0284217	0.0214425	-0.0069792	Ermard	0.0327409
-0.232253	0.0154494	0.00834611	-0.00710332	Ggnbp2	5.38458e-05
-0.0346122	0.196881	0.18971	-0.0071708	Gstm6	0.0205542
-0.552842	0.0135072	0.00620797	-0.00729925	Tmem230	0.0258024
0.0639857	0.0611104	0.0538095	-0.00730095	Luc7l3	0.0475313
-0.9429	0.0110393	0.00367575	-0.00736356	Ermard	0.0327409
-1.12463	0.00824095	0.000875694	-0.00736525	Mtx2	0.0309191
-0.574851	0.01838	0.0109253	-0.00745465	Rnf8,Cmtr1,Gm28043	0.0267166
-0.514984	0.0164517	0.00899561	-0.00745607	Ccdc172	0.0148851
-0.538139	0.0165813	0.00881578	-0.00776556	Nfat5	0.0148851
-1.61181	0.498934	0.491093	-0.00784176	Rps27a	0.000359598
0.150648	0.132471	0.124618	-0.00785342	Rsrc2	0.0148851
-1.61181	0.500938	0.493064	-0.00787324	Rps27a	0.000359598
-0.889133	0.0154565	0.00710212	-0.00835434	Rbm25	0.00702365
-0.972146	0.0104226	0.00155965	-0.00886297	Rbmy	0.0194568
-1.0593	0.0228662	0.0139348	-0.00893137	Art3	0.00753264
0.0848256	0.0238919	0.0148856	-0.00900627	Ylpm1	0.032119
0.0779269	0.58939	0.580226	-0.00916325	Nfat5	0.0148851
-1.78856	0.0115123	0.00219363	-0.0093187	Fxr1	0.0319371
-1.48142	0.438727	0.429303	-0.00942371	Eny2	0.00183443
0.182009	0.24183	0.232388	-0.00944246	Inca1	0.00349031
-0.729448	0.386432	0.37687	-0.00956227	Tma7	0.00103149
0.0407317	0.20446	0.194883	-0.0095774	Ccdc172	0.0148851
-1.60713	0.0105646	0.000958262	-0.00960634	Rpl19	0.0313596
0.0901899	0.152061	0.142262	-0.0097996	Ermard	0.0327409
-7.189	1	0.990194	-0.00980625	Slc25a31	0.00880134
-0.198259	0.0388448	0.0290123	-0.00983249	Nfat5	0.0148851
-2.52705	0.0105921	0.000737222	-0.00985484	Fbxo21	0.0267166
-6.29904	1	0.990121	-0.00987896	Hnrnpu	0.0226417
-0.301084	0.154755	0.144738	-0.0100172	Zfp638	0.0148343
-0.505449	0.135683	0.12546	-0.0102225	Stra8	0.0100208
-0.948556	0.0135801	0.00333688	-0.0102432	Abca1	0.0106782
-1.44599	0.0116285	0.00136382	-0.0102647	Smg5	0.0333627
-0.946619	0.013624	0.00335416	-0.0102698	Abca1	0.0106782
-0.291527	0.026039	0.0155838	-0.0104552	Inca1	0.00349031
-0.947844	0.01402	0.00344742	-0.0105725	Abca1	0.0106782
-0.238402	0.30425	0.293678	-0.0105727	Cyb5rl	0.0450146
-0.466811	0.275129	0.264422	-0.0107068	Stra8	0.0100208
-0.138555	0.0530702	0.0422817	-0.0107885	Ccdc172	0.0148851
-0.473032	0.298525	0.287649	-0.0108762	Cdc123	0.0094836
-0.950055	0.0145227	0.00356316	-0.0109596	Abca1	0.0106782
0.0276642	0.115507	0.104501	-0.0110058	Atp11a	0.0103163
-0.024586	0.0494101	0.0384012	-0.0110089	Crem	0.0148343
-1.58677	0.0138013	0.00276012	-0.0110412	Ak6,Taf9	0.0225831
0.509617	0.389676	0.378495	-0.0111817	Mfn1	0.0374531
0.494737	0.818828	0.807366	-0.0114627	Pias2	0.0148343
-0.332391	0.0188917	0.00737999	-0.0115117	Tnrc6c	0.0194568
-2.2043	0.0128423	0.00125511	-0.0115872	Golm2	0.00607442
0.0781593	0.0616507	0.0498741	-0.0117765	Rps27l	0.0313596
-0.297578	0.07014	0.0582308	-0.0119092	Rbm25	0.00702365
-0.15022	0.060753	0.0488035	-0.0119495	9030025P20Rik	0.0194568
-0.313007	0.158375	0.146368	-0.0120071	Zfp638	0.0148343
0.526412	0.515747	0.503724	-0.0120231	Fam168b	0.000226818
-0.850584	0.362093	0.349932	-0.0121608	Ppdpf	0.0275171
-0.49314	0.219071	0.206888	-0.0121836	Cdc123	0.0094836
-0.00577497	0.059452	0.0470831	-0.0123689	Crem	0.0148343
-0.503595	0.176479	0.164096	-0.0123826	Dmap1	0.0133245
-1.86006	0.460274	0.447885	-0.0123885	Tarbp2	0.000183471
-1.86006	0.462344	0.4499	-0.0124442	Tarbp2	0.000183471
-1.22114	0.0190418	0.00655612	-0.0124857	Zyx	0.0298332
-1.34659	0.0149296	0.00237938	-0.0125503	Trmt1	0.0194568
0.217862	0.0485573	0.0359877	-0.0125696	Ap1m1	0.0298332
0.0167345	0.166872	0.154266	-0.0126055	Cdkl3	0.0270227
-0.356401	0.344367	0.331566	-0.0128012	Stk31	0.0216308
-0.445867	0.0208998	0.00797603	-0.0129237	Ap1m1	0.0298332
-1.41164	0.0138065	0.000831047	-0.0129754	Eif4g1	0.0221842
-1.01868	0.0171785	0.00417736	-0.0130012	Sfswap	0.00680449
-1.98343	0.0141866	0.00116351	-0.0130231	Ap1m1	0.0298332
0.0555033	0.136786	0.123608	-0.0131779	Ermard	0.0327409
-2.12002	0.0143918	0.00103853	-0.0133533	Pias2	0.0148343
-0.36417	0.301938	0.288464	-0.0134739	Stk31	0.0216308
-1.0895	0.0170955	0.00335543	-0.01374	Mfn1	0.0374531
-0.684422	0.0237333	0.00999265	-0.0137406	Dcun1d5	0.0221842
2.25633	0.510265	0.496473	-0.0137919	Glod4	0.000440914
-0.135067	0.0552146	0.0412378	-0.0139768	Ermard	0.0327409
-1.14383	0.021177	0.00701177	-0.0141652	Atg13	0.0337273
0.0229155	0.222791	0.208605	-0.0141859	Ccdc172	0.0148851
-14.014	0.0147647	1.00753e-14	-0.0147647	Axl	0.0416578
-2.54659	0.0155294	0.000701976	-0.0148274	Fam168b	0.000226818
-7.82631	1	0.985071	-0.0149286	Slc25a31	0.0428988
-0.223008	0.445273	0.430316	-0.0149567	Zcwpw1	0.00180118
-0.729448	0.610013	0.594919	-0.0150948	Tma7	0.00103149
-0.347794	0.459578	0.444127	-0.0154512	Wt1	0.00214216
-4.60022	0.0156245	1.6001e-05	-0.0156085	Glod4	0.000440914
-0.119667	0.253589	0.237631	-0.0159576	Rnf8,Cmtr1,Gm28043	0.0267166
-0.468393	0.684906	0.668898	-0.0160082	Rpl10a	0.0066332
-1.18455	0.020681	0.00407282	-0.0166081	Orc4	0.0438503
0.174876	0.0574089	0.0407577	-0.0166512	Ap1m1	0.0298332
-0.12844	0.0487626	0.0320848	-0.0166778	Rps27l	0.0313596
-0.779194	0.921984	0.90526	-0.0167242	C1qtnf6	0.0476412
-6.27905	0.01712	6.7672e-06	-0.0171133	Rnd2	2.3613e-07
-0.223265	0.51811	0.500578	-0.0175319	Zcwpw1	0.00180118
-0.0770667	0.0963955	0.0785391	-0.0178564	Atp11a	0.0103163
-1.82819	0.0197788	0.00188382	-0.017895	Mrps18b	0.00139258
-0.82177	0.255852	0.237833	-0.0180191	Ubxn4	0.00328517
0.298254	0.317794	0.299514	-0.0182799	Tmub2	0.0239704
-0.0374884	0.147494	0.129156	-0.0183383	Cdkl3	0.0270227
-8.89748	1	0.981462	-0.0185378	Hdlbp	0.00880134
-0.324405	0.0640613	0.045273	-0.0187882	Ak6,Taf9	0.0225831
-3.16887	0.342124	0.323221	-0.0189034	Tro	0.00167791
0.0836522	0.516583	0.497534	-0.0190487	Golm2	0.00607442
-1.19018	0.992462	0.973342	-0.0191198	H3f3a	0.000183471
-0.420755	0.0499276	0.0306008	-0.0193268	9030025P20Rik	0.0194568
-0.503595	0.275575	0.256239	-0.0193357	Dmap1	0.0133245
-0.714239	0.0444436	0.0249251	-0.0195185	R3hdm1	0.00180118
-0.294656	0.225662	0.205905	-0.0197568	Cyb5rl	0.0450146
-0.461328	0.066765	0.0469675	-0.0197975	Hira	0.0196108
-0.806236	0.0525421	0.0323909	-0.0201512	Traf3ip1	0.0313596
-0.261224	0.0592356	0.0389973	-0.0202382	Ermard	0.0327409
-1.43653	0.0247472	0.00419691	-0.0205503	Scml2	0.0106782
-0.278119	0.0641124	0.043321	-0.0207914	Dazl	0.0318491
-0.729356	0.444894	0.423773	-0.0211214	Stx18	0.0204544
-0.102587	0.135159	0.113872	-0.0212875	9030025P20Rik	0.0194568
-0.077972	0.158809	0.137131	-0.021678	9030025P20Rik	0.0194568
-0.851263	0.634935	0.613194	-0.0217409	Ppdpf	0.0275171
-0.649288	0.0380823	0.0162011	-0.0218812	Tra2a	4.99459e-07
-0.648932	0.0396831	0.0166125	-0.0230706	Inca1	0.00349031
-0.226081	0.38596	0.362879	-0.0230809	Sycp1	0.00501077
-0.298815	0.0723258	0.0490902	-0.0232356	Ccdc172	0.0148851
-0.401072	0.318711	0.29526	-0.023451	Phf7	0.0106782
-0.647793	0.0410529	0.0172055	-0.0238473	Inca1	0.00349031
-1.93401	0.999477	0.975595	-0.0238823	Hnrnpa3	0.0143209
-0.806227	0.0633401	0.0390479	-0.0242922	Traf3ip1	0.0313596
0.392522	0.530378	0.505619	-0.0247585	Orc4	0.0438503
-0.532729	0.0475843	0.0226014	-0.0249829	Rsrc2	0.0148851
-0.649288	0.0434918	0.0185024	-0.0249894	Tra2a	4.99459e-07
-0.652462	0.838178	0.81312	-0.0250575	Ccdc28b	0.0106782
-0.373758	0.303854	0.278237	-0.0256168	Sycp1	0.0145721
-1.85363	0.0274649	0.00181139	-0.0256535	Dnm1l	0.0257596
-7.79765	1	0.974284	-0.0257159	Hspa4	0.000226818
-0.582021	0.921064	0.89527	-0.0257936	Cetn3	0.0267166
-0.729356	0.548811	0.522756	-0.0260549	Stx18	0.0204544
-0.286142	0.0789562	0.0528187	-0.0261376	Cdadc1	0.0145721
-0.53754	0.0507427	0.0239859	-0.0267568	Rsrc2	0.0148851
-1.18692	0.0324905	0.00563779	-0.0268527	Ttyh1	0.0225831
-0.178132	0.45848	0.431513	-0.0269669	Dvl1	0.00103149
-1.34063	0.0333627	0.00610625	-0.0272565	Tmub2	0.0239704
-1.98059	0.029496	0.00221113	-0.0272849	Atp5g1	4.18778e-05
-0.341882	0.443597	0.416006	-0.0275901	Gtf2a2	0.032119
-0.088562	0.200204	0.17251	-0.0276935	Phf7	0.00988897
-1.40751	0.0384891	0.010595	-0.0278941	Dvl1	0.00103149
-0.34664	0.0628635	0.0347336	-0.0281299	Map7d2	0.000363459
0.371077	0.361022	0.331956	-0.0290656	Abca1	0.0106782
-1.04927	0.0407054	0.0113544	-0.0293509	Crem	0.0148343
-0.982496	0.943322	0.913585	-0.029737	Noc2l	0.00501077
-0.719944	0.0401092	0.0098041	-0.0303051	Ppp3cc	0.0496171
-0.297981	0.0783425	0.0480331	-0.0303094	Luc7l3	0.0475313
-1.37043	0.0385116	0.00781453	-0.0306971	Tmem230	0.0258024
-0.503595	0.438946	0.408148	-0.0307986	Dmap1	0.0133245
-3.22269	0.944924	0.914105	-0.0308193	Esd	0.0303763
-0.185384	0.115375	0.0843528	-0.0310223	Atp11a	0.0103163
-1.97477	0.0329529	0.00174546	-0.0312074	Cops2	0.0148851
-0.0568016	0.23073	0.19945	-0.0312793	Rad18	0.0164706
0.197854	0.212138	0.180837	-0.0313013	Tmub2	0.0239704
-0.685593	0.0445819	0.0128554	-0.0317265	Ylpm1	0.032119
-3.43609	0.0328634	0.000465799	-0.0323976	Hyou1	2.86513e-05
-0.648041	0.0619764	0.0294717	-0.0325046	Cdkl3	0.0270227
-0.061035	0.335658	0.302943	-0.0327153	Crem	0.0496171
-0.338938	0.340628	0.307844	-0.0327836	Ppm1b	0.0355711
-0.691099	0.275385	0.242526	-0.0328594	Art3	0.00753264
-0.489842	0.0445448	0.0110326	-0.0335122	Vps13d	0.0204544
-0.3816	0.246136	0.212396	-0.0337408	Zfp638	0.0148343
-1.40321	0.0360565	0.00225494	-0.0338016	Snx25	0.0250362
-0.226081	0.567247	0.533324	-0.0339224	Sycp1	0.00501077
-1.11856	0.0385646	0.00426424	-0.0343004	Nprl3	0.0428988
-0.723875	0.273402	0.23891	-0.034492	Get3	0.0428988
-1.43113	0.0424022	0.00722997	-0.0351722	Scml2	0.0106782
-0.613327	0.069389	0.0341623	-0.0352267	Cdkl3	0.0270227
-0.470656	0.260123	0.224785	-0.0353387	Phf7	0.0106782
-0.975995	0.0420753	0.006272	-0.0358033	Rbmy	0.0194568
-0.431558	0.0705999	0.034446	-0.0361539	Rttn	0.0209866
-0.573799	0.045145	0.00898558	-0.0361594	Mlf1	0.00501077
-3.16887	0.657871	0.621522	-0.0363494	Tro	0.00167791
-3.0021	0.185365	0.148853	-0.0365117	Calr4	0.00597281
-2.15043	0.0381823	0.00157578	-0.0366065	Gm3376	0.0106782
-0.132681	0.488077	0.45145	-0.036627	Rnf8,Cmtr1,Gm28043	0.0267166
-0.45724	0.0743336	0.0374814	-0.0368522	Crem	0.0148343
-0.491123	0.0494402	0.0122294	-0.0372109	Vps13d	0.0204544
-0.754727	0.0495839	0.0113999	-0.038184	Ift57,Gm52251	0.0390871
-0.157915	0.188932	0.150092	-0.03884	Lin28b	0.0255985
-0.187478	0.144284	0.105268	-0.039016	Atp11a	0.0103163
-0.130352	0.297624	0.258553	-0.0390703	Bod1l	0.011701
-0.551507	0.0827673	0.0434204	-0.0393469	Nfat5	0.0148851
-0.809211	0.0593441	0.0198472	-0.0394969	Rttn	0.0209866
0.12044	0.392438	0.352602	-0.0398362	Crem	0.0148343
-1.12973	0.0546415	0.0143728	-0.0402686	Ergic2	0.032119
-0.630688	0.637054	0.595978	-0.0410763	Art3	0.00753264
-1.94621	0.971915	0.93057	-0.0413449	Ptp4a3	0.0106782
-0.785301	0.371637	0.329441	-0.0421958	Nme6	0.0225831
-0.332402	0.0692553	0.0270541	-0.0422012	Tnrc6c	0.0194568
-0.380473	0.105707	0.0632465	-0.0424603	Chd8	0.0275421
-0.422744	0.106788	0.063613	-0.0431746	Cdkl3	0.0270227
-0.415689	0.226173	0.182846	-0.0433268	Cyb5rl	0.0450146
-0.0734771	0.0904523	0.0467394	-0.043713	Usf3	0.0409608
-0.48816	0.955763	0.911976	-0.0437868	Tyro3	0.0475313
-1.03226	0.0617227	0.0148068	-0.0469159	Sfswap	0.00680449
-0.291587	0.223932	0.176464	-0.0474678	Mecr	0.028565
-0.589909	0.0991911	0.0499918	-0.0491993	Cdkl3	0.0270227
-1.5467	0.0741372	0.0241208	-0.0500164	Erdr1_1	1.04839e-05
-1.54669	0.0741912	0.0241385	-0.0500527	Erdr1_1	1.04839e-05
-7.99488	1	0.948892	-0.0511079	Gm15091	0.0330438
-0.341027	0.523933	0.472518	-0.0514142	Ppm1b	0.0355711
-1.1297	0.993598	0.941881	-0.0517174	Extl3	0.0497855
-0.206377	0.336525	0.284406	-0.0521194	Rpgr	0.00183443
-0.952287	0.980371	0.928243	-0.0521281	Acp7	0.0211897
-0.482263	0.599894	0.547262	-0.0526324	Ubtf	0.0428988
-1.27225	0.116914	0.0637911	-0.0531229	Slc4a1ap	1.18241e-06
-0.728701	0.0863758	0.0331992	-0.0531766	Crem	0.0148343
-0.201096	0.621451	0.568193	-0.0532583	Rbm25	0.00702365
-7.42917	1	0.946468	-0.0535324	Espl1	0.00214216
-0.230355	0.699143	0.645182	-0.0539614	Rbm39	0.032119
-0.583674	0.366747	0.312577	-0.0541697	Erdr1_1	1.04839e-05
-0.534967	0.0718942	0.0170717	-0.0548225	Pdss1	0.0313596
-0.203431	0.365863	0.310237	-0.055626	Atg13	0.0337273
-0.315081	0.173984	0.118115	-0.0558689	Lin28b	0.0255985
-0.934616	0.968401	0.91227	-0.0561312	Ube2d1	0.0162619
-0.822613	0.391698	0.335059	-0.0566389	Slc4a1ap	1.18241e-06
-2.67436	0.886295	0.829603	-0.0566927	Usp19	0.000440914
-1.07758	0.0768709	0.0197581	-0.0571127	Zfp236	0.0265292
0.594298	0.584763	0.527591	-0.057172	Smg5	0.0333627
-0.955566	0.980479	0.922792	-0.0576863	Kat5	0.0262554
-0.372542	0.909096	0.851294	-0.0578028	Tial1	0.0476412
-2.13868	0.0620446	0.00405049	-0.0579941	Sobp	0.00897767
-0.121793	0.453487	0.394084	-0.0594028	Cgn	0.032119
-0.313059	0.424327	0.363933	-0.0603932	Kif20b	0.0267166
-1.35381	0.0772603	0.0149886	-0.0622716	Rttn	0.0209866
-0.325346	0.262592	0.20006	-0.0625321	Mecr	0.028565
-0.573799	0.0785773	0.0156399	-0.0629374	Mlf1	0.00501077
-0.209342	0.470939	0.407687	-0.0632518	Nasp	0.0143791
-0.208789	0.676193	0.612344	-0.0638492	Hira	0.0196108
-0.215505	0.22765	0.161501	-0.0661496	Atp11a	0.0103163
-0.356287	0.177804	0.111037	-0.0667677	Maco1	0.0111201
-0.823031	0.0743769	0.00742139	-0.0669555	Tbl1xr1	0.0148343
-0.929003	0.986505	0.919371	-0.067134	Zcchc14	0.0327409
-0.181525	0.395228	0.326217	-0.0690114	Bod1l	0.011701
-0.606475	0.11151	0.0419245	-0.0695855	Ralgapb	0.0194568
-0.431492	0.15924	0.0886315	-0.070609	Gpr180	0.00682214
-3.0021	0.361161	0.290022	-0.0711384	Calr4	0.00597281
-0.324798	0.467741	0.396487	-0.0712544	Kif20b	0.0267166
-0.222205	0.272277	0.199484	-0.0727926	Rad18	0.0164706
-0.494164	0.948899	0.873599	-0.0752997	Wdfy3	0.0318491
-0.478986	0.130612	0.0544994	-0.0761131	Chchd7	0.0149245
-5.40192	0.0764716	2.50191e-05	-0.0764466	Armcx1	0.00328517
-0.516692	0.164196	0.0873422	-0.0768541	Maco1	0.0111201
-0.344418	0.177768	0.0979354	-0.0798328	Rasa1	0.0316186
-0.700272	0.152169	0.0702805	-0.0818881	Lin28b	0.0255985
-0.82303	0.0911609	0.00909611	-0.0820648	Tbl1xr1	0.0148343
-0.871115	0.477728	0.395239	-0.0824885	Brwd1	0.000552094
-0.531096	0.134764	0.0510926	-0.0836712	Mrps9	0.00501077
-0.871072	0.498482	0.412427	-0.0860545	Brwd1	0.000552094
-0.500876	0.179031	0.0929674	-0.0860638	Gpr180	0.00682214
-3.0021	0.453473	0.364151	-0.0893213	Calr4	0.00597281
-0.737927	0.90583	0.814718	-0.091112	Tra2b	4.96889e-05
-0.70637	0.557904	0.46656	-0.0913444	Tex15	0.0440686
-0.183912	0.86346	0.772046	-0.091414	Iws1	0.0428988
-0.535058	0.120799	0.0286819	-0.0921174	Pdss1	0.0313596
-0.232204	0.208442	0.112611	-0.0958318	Ggnbp2	5.38458e-05
-2.82924	0.103352	0.00672711	-0.0966246	Mlh3,Acyp1	0.00580339
-0.94976	0.116244	0.0193029	-0.0969413	Rapgef1	0.0338831
-0.344302	0.292694	0.195295	-0.0973997	Phf7	0.00988897
-0.972053	0.152406	0.0543207	-0.0980858	Cep63	0.0194568
-0.649288	0.171774	0.0730765	-0.0986973	Tra2a	4.99459e-07
-1.50756	0.981904	0.882583	-0.0993209	Scara5	0.0318491
-0.420028	0.162123	0.0615063	-0.100617	Mlh1	0.00708406
-0.232254	0.220529	0.119134	-0.101395	Ggnbp2	5.38458e-05
-0.468832	0.229802	0.12806	-0.101742	Cdadc1	0.0145721
-0.294327	0.721533	0.615813	-0.10572	R3hdm1	0.00180118
-2.51202	0.11573	0.00521988	-0.11051	Usf3	0.0409608
-0.208765	0.310323	0.19946	-0.110863	Aasdh	0.0440686
-2.67487	0.116751	0.00487244	-0.111879	Ralgps2	0.00593507
-0.429005	0.828101	0.716202	-0.1119	Dennd1a	0.0270227
-1.25423	0.128786	0.0118888	-0.116897	Cep126	0.0411098
-0.548623	0.864196	0.746277	-0.117919	Ccdc91	0.0194568
-0.420193	0.190326	0.0721939	-0.118132	Mlh1	0.00708406
-1.34696	0.147033	0.0288675	-0.118166	Zfp236	0.0265292
-0.51381	0.243126	0.124628	-0.118498	Gpr180	0.00682214
-0.458883	0.473432	0.34974	-0.123692	Slc2a3	0.0379197
-0.59813	0.206317	0.0782194	-0.128098	Ralgapb	0.0194568
-0.471568	0.259875	0.128432	-0.131443	Aasdh	0.0440686
-0.41869	0.362033	0.228499	-0.133534	Crem	0.0496171
-1.50748	0.154226	0.0186852	-0.135541	Ptbp2	0.00501077
-0.332737	0.630225	0.493674	-0.136551	D2hgdh	0.0379075
-0.412529	0.454561	0.312595	-0.141966	Rpgr	0.00183443
-0.56504	0.687942	0.539781	-0.148161	Traf3ip1	0.0313596
-0.885939	0.288639	0.139115	-0.149524	Slc2a3	0.0379197
-1.05852	0.215133	0.0532461	-0.161887	Sptbn1	0.0148851
-0.816353	0.443831	0.268555	-0.175276	1700008K24Rik	0.022488
-2.3796	0.218594	0.0220658	-0.196528	Gm31076	0.00194462
-0.649288	0.373937	0.159081	-0.214855	Tra2a	4.99459e-07
-0.346755	0.494386	0.273129	-0.221257	Map7d2	0.000363459
-1.42283	0.423585	0.19881	-0.224775	Slc4a1ap	1.18241e-06
-0.499733	0.517041	0.282666	-0.234375	Wasf3	0.0106782
-0.960436	0.535991	0.246279	-0.289712	Arhgef33	0.0391035
-1.01808	0.894658	0.525746	-0.368912	Uggt2	0.0318491

## Sheet: Splicing changes list
logef	KO12	WT12	deltapsi	gene	p.adjust		clear change?	CLIP tags
1.5735	0.952642	0.968618	0.0159756	Rnd2	2.3613e-07		0	0
0.910164	0.330138	0.668002	0.337864	Tra2a	4.99459e-07		1	1
1.51777	0.0172588	0.153319	0.136061	Slc4a1ap	1.18241e-06		1	1
-0.236773	0.346217	0.417442	0.0712251	Erdr1_1	1.04839e-05		0	0
0.898031	0.192724	0.208307	0.0155836	Hyou1	2.86513e-05		0	0
0.653392	0.604599	0.631308	0.0267094	Atp5g1	4.18778e-05		0	0
0.59194	0.016711	0.0568219	0.0401109	Tra2b	4.96889e-05		1	1
0.696711	0.555579	0.759909	0.20433	Ggnbp2	5.38458e-05		1	1
6.00979	1.60665e-05	0.0211046	0.0210885	H3f3a	0.000183471		0	0
5.44926	1.12771e-05	0.0163964	0.0163851	Tarbp2	0.000183471		0	0
0.657461	0.325169	0.362059	0.0368894	Fam168b	0.000226818		0	0
7.79765	4.45212e-09	0.0257159	0.0257159	Hspa4	0.000226818		0	0
3.22361	0.000127855	0.0158429	0.015715	Rps27a	0.000359598		0	0
0.693396	0.44275	0.692137	0.249387	Map7d2	0.000363459		1	0
-2.31454	0.113696	0.152513	0.0388169	Usp19	0.000440914		0	0
2.34389	0.47411	0.503511	0.0294004	Glod4	0.000440914		0	0
2.48926	0.00678389	0.161641	0.154857	Brwd1	0.000552094		0	0
-0.0271117	0.484932	0.530814	0.0458814	Dvl1	0.00103149		0	0
2.18834	0.00144985	0.026159	0.0247091	Tma7	0.00103149		0	0
0.549182	0.45171	0.463641	0.0119304	Mrps18b	0.00139258		0	0
6.33774	4.34917e-06	0.0552571	0.0552527	Tro	0.00167791		0	0
0.494851	0.0580371	0.109052	0.051015	R3hdm1	0.00180118		0	0
0.446272	0.0366178	0.0691064	0.0324886	Zcwpw1	0.00180118		0	0
0.618906	0.208914	0.402999	0.194085	Rpgr	0.00183443		1	1
2.42386	0.0144595	0.177971	0.163512	Gm31076	0.00194462		0	0
7.42917	1.99351e-08	0.0535325	0.0535324	Espl1	0.00214216		0	0
-0.221649	0.224413	0.246025	0.0216123	Wt1	0.00214216		0	0
2.71283	0.524418	0.573643	0.0492251	Armcx1	0.00328517		0	0
2.57555	0.000832712	0.0231321	0.0222994	Ubxn4	0.00328517		0	0
0.348832	0.473023	0.537075	0.0640521	Inca1	0.00349031		1	0
0.751389	0.762898	0.884749	0.121851	Ptbp2	0.00501077		1	1
1.1476	0.876278	0.975375	0.0990968	Mlf1	0.00501077		1	1
0.531096	0.865236	0.948907	0.0836712	Mrps9	0.00501077		1	0
0.678243	0.0432613	0.100476	0.0572146	Sycp1	0.00501077		0	0
1.96499	0.00180251	0.0332693	0.0314668	Noc2l	0.00501077		0	0
2.34944	0.00346928	0.0400703	0.036601	Mlh3,Acyp1	0.00580339		0	0
0.613263	0.655624	0.733088	0.0774647	Ralgps2	0.00593507		0	0
9.00629	1.49451e-06	0.196973	0.196971	Calr4	0.00597281		0	0
0.168904	0.4691	0.492008	0.0229089	Golm2	0.00607442		0	0
-0.395148	0.247884	0.260487	0.0126036	Rpl10a	0.0066332		0	0
0.622048	0.171524	0.215178	0.043654	Sfswap	0.00680449		0	0
0.628532	0.355027	0.570373	0.215346	Gpr180	0.00682214		1	1
0.144079	0.0794344	0.102566	0.023132	Rbm25	0.00702365		0	0
0.840221	0.647551	0.8663	0.218748	Mlh1	0.00708406		0	0
0.938723	0.00757002	0.0340202	0.0264502	Art3	0.00753264		0	0
8.89748	3.53131e-10	0.0185378	0.0185378	Hdlbp	0.00880134		0	0
0.628081	0.923061	0.958566	0.0355048	Sobp	0.00897767		0	0
-0.3146	0.156984	0.177232	0.0202485	Cdc123	0.0094836		0	0
0.295617	0.269788	0.341359	0.0715715	Phf7	0.00988897		1	1
3.15438	0.000357129	0.0128308	0.0124736	Stra8	0.0100208		0	0
0.62813	0.261032	0.430513	0.169481	Atp11a	0.0103163		1	1
0.499733	0.482959	0.717334	0.234375	Wasf3	0.0106782		1	1
0.557087	0.293321	0.324843	0.0315222	Abca1	0.0106782		0	0
2.60985	0.00122727	0.0310857	0.0298585	Ccdc28b	0.0106782		0	0
1.08776	0.452468	0.475937	0.0234689	Gm3376	0.0106782		0	0
4.70244	2.97269e-05	0.0219656	0.0219358	Ptp4a3	0.0106782		0	0
0.452946	0.104881	0.117676	0.0127953	Scml2	0.0106782		0	0
0.306553	0.645958	0.782701	0.136743	Maco1	0.0111201		0	0
0.311878	0.307148	0.415229	0.108082	Bod1l	0.011701		0	0
1.96096	0.00649126	0.0709708	0.0644795	Dmap1	0.0133245		0	0
1.93401	0.000522535	0.0244048	0.0238823	Hnrnpa3	0.0143209		0	0
0.0133094	0.436406	0.472007	0.0356018	Nasp	0.0143791		1	1
0.263118	0.630006	0.729938	0.0999319	Cdadc1	0.0145721		0	0
1.64606	0.834462	0.983482	0.14902	Tbl1xr1	0.0148343		0	0
0.727836	0.105179	0.13093	0.0257512	Pias2	0.0148343		0	0
1.22221	0.00524429	0.0225	0.0172557	Zfp638	0.0148343		0	0
0.524321	0.704856	0.84938	0.144524	Sptbn1	0.0148851		0	0
0.36492	0.214005	0.280711	0.0667056	Nfat5	0.0148851		0	0
0.418483	0.137516	0.191238	0.0537217	Ccdc172	0.0148851		0	0
0.266244	0.678569	0.716564	0.0379952	Rsrc2	0.0148851		0	0
1.00651	0.673453	0.703198	0.0297451	Cops2	0.0148851		0	0
0.478986	0.869388	0.945501	0.0761131	Chchd7	0.0149245		0	0
1.33319	0.0049212	0.0447751	0.0398539	Ube2d1	0.0162619		0	0
0.279006	0.496994	0.601066	0.104072	Rad18	0.0164706		1	1
0.631319	0.620925	0.804934	0.184009	Ralgapb	0.0194568		0	0
0.507448	0.0456163	0.113254	0.0676376	Ccdc91	0.0194568		0	0
0.664794	0.911853	0.965566	0.0537129	Tnrc6c	0.0194568		0	0
0.216804	0.290127	0.336409	0.0462823	9030025P20Rik	0.0194568		0	0
0.273458	0.15193	0.188159	0.0362285	Cep63	0.0194568		1	1
0.993537	0.453642	0.484673	0.0310314	Rbmy	0.0194568		0	0
0.520885	0.534104	0.5509	0.0167964	Trmt1	0.0194568		0	0
0.468102	0.0489184	0.0871701	0.0382517	Hira	0.0196108		0	0
0.980965	0.906015	0.976738	0.0707231	Vps13d	0.0204544		0	0
1.45871	0.00629472	0.053471	0.0471763	Stx18	0.0204544		0	0
0.0533687	0.307449	0.323496	0.0160475	Gstm6	0.0205542		0	0
0.439295	0.359528	0.419058	0.05953	Rttn	0.0209866		0	0
0.172666	0.013668	0.03986	0.026192	Acp7	0.0211897		0	0
4.61863	5.05787e-05	0.0109487	0.0108981	Calm2	0.0214074		0	0
0.490934	0.0141383	0.0317642	0.0176259	Stk31	0.0216308		0	0
0.251069	0.3293	0.353341	0.0240407	Dcun1d5	0.0221842		0	0
1.41164	0.986194	0.999169	0.0129754	Eif4g1	0.0221842		0	0
0.979398	0.0341129	0.124342	0.0902296	1700008K24Rik	0.022488		0	0
0.061282	0.646693	0.672116	0.0254226	Ak6,Taf9	0.0225831		0	0
2.45263	0.00117076	0.0264449	0.0252741	Nme6	0.0225831		0	0
0.60363	0.407972	0.424235	0.0162635	Ttyh1	0.0225831		0	0
0.527622	0.418275	0.495846	0.0775708	Tmub2	0.0239704		0	0
1.40321	0.963943	0.997745	0.0338016	Snx25	0.0250362		0	0
0.708641	0.138659	0.262024	0.123365	Lin28b	0.0255985		0	0
0.888429	0.938476	0.960547	0.0220709	Dnm1l	0.0257596		0	0
0.257474	0.420818	0.434904	0.0140864	Tmem230	0.0258024		0	0
0.883033	0.00786294	0.0465312	0.0386683	Kat5	0.0262554		0	0
0.860464	0.101369	0.180955	0.0795858	Zfp236	0.0265292		0	0
0.637857	0.107932	0.23958	0.131648	Kif20b	0.0267166		1	1
0.160585	0.208039	0.258007	0.0499674	Rnf8,Cmtr1,Gm28043	0.0267166		0	0
1.74604	0.00311194	0.0310283	0.0279164	Cetn3	0.0267166		0	0
0.603139	0.113429	0.188489	0.0750595	Cdkl3	0.0270227		0	0
0.271609	0.0880509	0.153447	0.0653961	Dennd1a	0.0270227		0	0
1.70185	0.00297198	0.0368737	0.0339017	Ppdpf	0.0275171		0	0
0.244347	0.347192	0.388025	0.0408326	Chd8	0.0275421		0	0
0.127506	0.497784	0.596473	0.0986891	Mecr	0.028565		1	0
0.57093	0.853729	0.900647	0.0469176	Ap1m1	0.0298332		0	0
6.44538	2.13336e-06	0.0326177	0.0326156	Esd	0.0303763		0	0
1.07003	0.807307	0.954246	0.14694	Pdss1	0.0313596		0	0
1.79015	0.010035	0.0829909	0.0729559	Traf3ip1	0.0313596		1	1
0.323338	0.886198	0.916111	0.0299136	Rps27l	0.0313596		0	0
0.344418	0.822232	0.902065	0.0798328	Rasa1	0.0316186		0	0
1.01808	0.105342	0.474254	0.368912	Uggt2	0.0318491		0	0
0.494164	0.0511014	0.126401	0.0752997	Wdfy3	0.0318491		1	1
0.0715406	0.0150637	0.0656772	0.0506135	Scara5	0.0318491		0	0
0.159309	0.389276	0.407367	0.0180913	Dazl	0.0318491		0	0
0.121793	0.546513	0.605916	0.0594028	Cgn	0.032119		0	0
0.600768	0.931526	0.972259	0.0407328	Ylpm1	0.032119		0	0
0.0253537	0.157936	0.188213	0.0302771	Rbm39	0.032119		0	0
0.90453	0.021854	0.0439561	0.0221021	Ergic2	0.032119		0	0
0.0681301	0.0351737	0.0497046	0.0145308	Gtf2a2	0.032119		0	0
0.929003	0.0134952	0.0806292	0.067134	Zcchc14	0.0327409		0	0
0.282251	0.283541	0.321438	0.0378964	Ermard	0.0327409		0	0
7.99488	6.12357e-09	0.0511079	0.0511079	Gm15091	0.0330438		0	0
0.851692	0.403609	0.471046	0.0674367	Smg5	0.0333627		0	0
0.117347	0.302201	0.35317	0.0509683	Atg13	0.0337273		0	0
0.94976	0.883756	0.980697	0.0969413	Rapgef1	0.0338831		1	0
0.477908	0.045559	0.0931915	0.0476325	Ppm1b	0.0355711		0	0
0.579883	0.593228	0.61815	0.0249218	Mfn1	0.0374531		0	0
0.507983	0.0894744	0.162466	0.0729918	D2hgdh	0.0379075		0	0
0.576507	0.201209	0.4186	0.217391	Slc2a3	0.0379197		0	0
0.754727	0.950416	0.9886	0.038184	Ift57,Gm52251	0.0390871		0	0
0.461445	0.143492	0.273283	0.129791	Arhgef33	0.0391035		0	0
0.8553	0.250549	0.327731	0.0771828	Usf3	0.0409608		0	0
1.25423	0.871214	0.988111	0.116897	Cep126	0.0411098		1	1
14.014	0.985235	1	0.0147647	Axl	0.0416578		0	0
0.549812	0.109328	0.203603	0.0942752	Iws1	0.0428988		0	0
1.11856	0.961435	0.995736	0.0343004	Nprl3	0.0428988		0	0
0.113116	0.0429843	0.0711214	0.0281371	Ubtf	0.0428988		0	0
7.82631	2.41383e-09	0.0149286	0.0149286	Slc25a31	0.0428988		0	0
-0.550606	0.319706	0.332226	0.0125197	Get3	0.0428988		0	0
0.534224	0.438272	0.481419	0.0431465	Orc4	0.0438503		0	0
0.680332	0.429802	0.672108	0.242307	Aasdh	0.0440686		0	0
-0.322428	0.22495	0.27617	0.0512204	Tex15	0.0440686		0	0
0.189429	0.0391202	0.0579223	0.0188021	Cyb5rl	0.0450146		0	0
0.233996	0.860547	0.898157	0.0376103	Luc7l3	0.0475313		0	0
0.278065	0.0235046	0.0482561	0.0247516	Tyro3	0.0475313		0	0
0.17774	0.0506781	0.0822761	0.0315981	Tial1	0.0476412		0	0
1.55839	0.00197457	0.0200781	0.0181035	C1qtnf6	0.0476412		0	0
0.479725	0.302309	0.468558	0.166249	Crem	0.0496171		0	0
0.719944	0.959891	0.990196	0.0303051	Ppp3cc	0.0496171		1	1
1.1297	0.0064016	0.058119	0.0517174	Extl3	0.0497855		0	0
							23	18

## Sheet: LEGEND
Figure 4 Source Data Output of Leafcutter analysis of differential splicing between the wild type and Tra2b-PEKO P12 mouse testis transcriptomes.
