# Supplementary material for: An ultra-conserved poison exon in the Tra2b gene encoding a splicing activator is essential for male fertility and meiotic cell division
Source: EMBO J. 2025 Jan 2;44(3):877–902. doi: 10.1038/s44318-024-00344-6 (PMC11791180; doi:10.1038/s44318-024-00344-6)
Supplement: Supplementary file 12 — Source data Fig. 4 [file 44318_2024_344_MOESM12_ESM.zip › Figure 4/Individual PSI values for Figure panels 2B and Figure panels 2D.xlsx]

## Sheet: P12 Ggnbp2 ex6 PSI
12WT	Tra2b-cPEko
16.1836	30.9896
15.873	34.876
10	33.0769
15.7609	31.7021

## Sheet: P12 Rpgr ex14 PSI
Wild type	Tra2b-cPEko
77.1605	88.3686
72.9679	83.9695
70.9981	87.4644
74.1235	78.8679

## Sheet:  map7d2 ex7 PSI
wild type	Tra2b-cPEko
4.30293	10
6.04575	12.3223
4.46281	9.59903
5.77778	11.4563

## Sheet: Tra2a PE PSI
wild type	Tra2b-cPEko
11.7168	37.1167
12.2397	38.3436
10.3151	37.7994
17.0325	31.4783

## Sheet: Phf7 ex9 PSI
wild type	Tra2b-cPEko
79.0493	65.8802
75.6184	59.0822
69.3487	64.311
71.7813	59.448

## Sheet: Slc4a1ap
wild type	Tra2b-cPEko
67.2035	30.9441
32.7815	0
61.3372	29.6412
55.8479	0
