# Supplementary material for: An ultra-conserved poison exon in the Tra2b gene encoding a splicing activator is essential for male fertility and meiotic cell division
Source: EMBO J. 2025 Jan 2;44(3):877–902. doi: 10.1038/s44318-024-00344-6 (PMC11791180; doi:10.1038/s44318-024-00344-6)
Supplement: Supplementary file 13 — Source data Fig. 5 [file 44318_2024_344_MOESM13_ESM.zip]

Archive with 12 entries (11 files):
- Figure 5/
- __MACOSX/._Figure 5
- Figure 5/Figure 5F original image.tif
- __MACOSX/Figure 5/._Figure 5F original image.tif
- Figure 5/Figure 5G original data.xlsx
- __MACOSX/Figure 5/._Figure 5G original data.xlsx
- Figure 5/Figure 5B individual PSI values.xlsx
- __MACOSX/Figure 5/._Figure 5B individual PSI values.xlsx
- Figure 5/5B original electrophoretogram.pdf
- __MACOSX/Figure 5/._5B original electrophoretogram.pdf
- Figure 5/5E original image.tif
- __MACOSX/Figure 5/._5E original image.tif
