# Supplementary material for: An ultra-conserved poison exon in the Tra2b gene encoding a splicing activator is essential for male fertility and meiotic cell division
Source: EMBO J. 2025 Jan 2;44(3):877–902. doi: 10.1038/s44318-024-00344-6 (PMC11791180; doi:10.1038/s44318-024-00344-6)
Supplement: Supplementary file 13 — Source data Fig. 5 [file 44318_2024_344_MOESM13_ESM.zip › Figure 5/Figure 5G original data.xlsx]

## Sheet: PSI values
Band quantification and percentage splice inclusion values for Ptbp2 minigene experiment
GFP					Tra2B-GFP					Tra2BdRRM-GFP
band quantification (ng)					band quantification (ng)					band quantification (ng)
180bp product	79bp product	PSI			180bp product	79bp product	PSI			180bp product	79bp product	PSI
86.04	3.63	4.04818			33.92	46.42	57.7794			91.42	12.32	11.8758
81.46	4.22	4.9253			45.67	57.02	55.5263			167.93	0	0
90.33	2.47	2.66164			45.36	62.25	57.8478			103.98	0	0
134.83	0	0			42.86	53.5	55.521			107.73	0	0
