# Supplementary material for: An ultra-conserved poison exon in the Tra2b gene encoding a splicing activator is essential for male fertility and meiotic cell division
Source: EMBO J. 2025 Jan 2;44(3):877–902. doi: 10.1038/s44318-024-00344-6 (PMC11791180; doi:10.1038/s44318-024-00344-6)
Supplement: Supplementary file 13 — Source data Fig. 5 [file 44318_2024_344_MOESM13_ESM.zip › Figure 5/Figure 5B individual PSI values.xlsx]

## Sheet: Ptbp2 cryptic splice PSI
wild type	Tra2b-cPEko
4.04624	19.8198
4.38247	16.3265
3.78151	23.2653
4.46429	16.5854
