# Supplementary material for: An ultra-conserved poison exon in the Tra2b gene encoding a splicing activator is essential for male fertility and meiotic cell division
Source: EMBO J. 2025 Jan 2;44(3):877–902. doi: 10.1038/s44318-024-00344-6 (PMC11791180; doi:10.1038/s44318-024-00344-6)
Supplement: Supplementary file 14 — Source data Fig. 6 [file 44318_2024_344_MOESM14_ESM.zip]

Archive with 42 entries (38 files):
- Figure 6/
- __MACOSX/._Figure 6
- Figure 6/Thumbs.db
- __MACOSX/Figure 6/._Thumbs.db
- Figure 6/Figure 6G panels/
- __MACOSX/Figure 6/._Figure 6G panels
- Figure 6/Figure 6E panels/
- __MACOSX/Figure 6/._Figure 6E panels
- Figure 6/Fig 6B.JPG
- __MACOSX/Figure 6/._Fig 6B.JPG
- Figure 6/Original values for 6C and 6D.xlsx
- __MACOSX/Figure 6/._Original values for 6C and 6D.xlsx
- Figure 6/Figure 6F/
- __MACOSX/Figure 6/._Figure 6F
- Figure 6/Figure 6 README.txt
- __MACOSX/Figure 6/._Figure 6 README.txt
- Figure 6/Figure 6G panels/P1 Tra2b-cKO stained for Tra2b protein.TIF
- __MACOSX/Figure 6/Figure 6G panels/._P1 Tra2b-cKO stained for Tra2b protein.TIF
- Figure 6/Figure 6G panels/P1 wild type testis stained for Tra2b protein.TIF
- __MACOSX/Figure 6/Figure 6G panels/._P1 wild type testis stained for Tra2b protein.TIF
- Figure 6/Figure 6E panels/Fig 6E Tra2b-cko.tif
- __MACOSX/Figure 6/Figure 6E panels/._Fig 6E Tra2b-cko.tif
- Figure 6/Figure 6E panels/6E wild type.tif
- __MACOSX/Figure 6/Figure 6E panels/._6E wild type.tif
- Figure 6/Figure 6E panels/Fig 6E Tra2b-het.tif
- __MACOSX/Figure 6/Figure 6E panels/._Fig 6E Tra2b-het.tif
- Figure 6/Figure 6F/P3 Tra2b-cKO testis stained for RBMY.tif
- __MACOSX/Figure 6/Figure 6F/._P3 Tra2b-cKO testis stained for RBMY.tif
- Figure 6/Figure 6F/P2 Tra2b-cKO testis stained for RBMY.tif
- __MACOSX/Figure 6/Figure 6F/._P2 Tra2b-cKO testis stained for RBMY.tif
- Figure 6/Figure 6F/P3 Tra2b-het testis stained for RBMY.TIF
- __MACOSX/Figure 6/Figure 6F/._P3 Tra2b-het testis stained for RBMY.TIF
- Figure 6/Figure 6F/P1 wild type testis stained for RBMY.TIF
- __MACOSX/Figure 6/Figure 6F/._P1 wild type testis stained for RBMY.TIF
- Figure 6/Figure 6F/P2 wild type testis stained for RBMY.TIF
- __MACOSX/Figure 6/Figure 6F/._P2 wild type testis stained for RBMY.TIF
- Figure 6/Figure 6F/PO Tra2b-cKO stained for RBMY.TIF
- __MACOSX/Figure 6/Figure 6F/._PO Tra2b-cKO stained for RBMY.TIF
- Figure 6/Figure 6F/P1 Tra2b-cKO  testis stained for RBMY.tif
- __MACOSX/Figure 6/Figure 6F/._P1 Tra2b-cKO  testis stained for RBMY.tif
- Figure 6/Figure 6F/PO wild type testis stained for RBMY.TIF
- __MACOSX/Figure 6/Figure 6F/._PO wild type testis stained for RBMY.TIF
