# Supplementary material for: An ultra-conserved poison exon in the Tra2b gene encoding a splicing activator is essential for male fertility and meiotic cell division
Source: EMBO J. 2025 Jan 2;44(3):877–902. doi: 10.1038/s44318-024-00344-6 (PMC11791180; doi:10.1038/s44318-024-00344-6)
Supplement: Supplementary file 14 — Source data Fig. 6 [file 44318_2024_344_MOESM14_ESM.zip › Figure 6/Original values for 6C and 6D.xlsx]

## Sheet: Fig6C testis weight
Tra2b-cko					Tra2b-het					wild type
age (weeks)	body weight (g)	testis weight (g)	(testis/body)*100		age (weeks)	body weight (g)	testis weight (g)	(testis/body)*100		age (weeks)	body weight (g)	testis weight (g)	(testis/body)*100
21	37.4	0.0263	0.07		21	35.3	0.0365	0.103		15	37.9	0.0894	0.236
		0.0251	0.067				0.0492	0.139				0.0967	0.255
21	36.1	0.0259	0.072		10	27	0.0811	0.3		14	32.4	0.1057	0.326
		0.0231	0.064				0.0806	0.299				0.1012	0.312
15	34.7	0.0284	0.082		24	27.9	0.085	0.305		10	27.1	0.0851	0.314
		0.0289	0.083				0.076	0.272				0.0941	0.347
14	32.4	0.0198	0.061		18	28	0.0575	0.205		16	33.1	0.1126	0.34
		0.0211	0.065				0.0627	0.224				0.1197	0.362
10	27.3	0.0184	0.067		14	28.7	0.0793	0.2763		10	28.4	0.1119	0.394
		0.0188	0.069				0.0758	0.26411				0.1204	0.424
10	26	0.0178	0.068		14	28.1	0.0781	0.27793		24	40	0.1323	0.331
		0.0161	0.062				0.0787	0.28007				0.134	0.335
4	15.4	0.0185	0.12		20	31.3	0.0628	0.201		33	39.9	0.115	0.288
		0.0176	0.114				0.063	0.201				0.118	0.296
16	30.1	0.0186	0.062		20	31.5	0.0628	0.199		24	38	0.1039	0.273
		0.0164	0.054				0.06	0.19				0.0984	0.259
10	30	0.0172	0.057		30	31.3	0.0416	0.133		20	33.5	0.107	0.319
		0.0181	0.06				0.044	0.141				0.1075	0.321
24	36.3	0.022	0.061		30	34.2	0.0602	0.176		20	32.9	0.113	0.343
		0.014	0.039				0.053	0.155				0.111	0.337
33	33.9	0.012	0.035		4	20.72	0.0801	0.387		14	23.2	0.0922	0.39741
		0.013	0.038				0.082	0.396				0.0947	0.40818
11	24.1	0.019	0.079		4	20	0.0596	0.298		11	25.5	0.1016	0.39843
		0.019	0.079				0.0631	0.316				0.1029	0.40352
24	29.9	0.0173	0.058		16	31.8	0.072	0.226		9	30.1	0.1217	0.40431
		0.0188	0.063				0.0659	0.207				0.1099	0.36511
24	33.1	0.021	0.063		10	26.7	0.0819	0.307		30	34.9	0.102	0.292
		0.0213	0.064				0.0765	0.287				0.097	0.278
18	31.7	0.0212	0.067		24	41.7	0.089	0.213
		0.0216	0.068				0.09	0.216
18	29.5	0.0171	0.058		33	40.6	0.068	0.167
		0.0183	0.062				0.068	0.167
20	27.7	0.0192	0.069		20	31.8	0.074	0.233
		0.019	0.069				0.069	0.217
14	27.2	0.0315	0.1158		11	30.2	0.085	0.28145
		0.0266	0.09779				0.0886	0.29337
14	26.1	0.0231	0.0885		9	24	0.0917	0.38208
		0.0206	0.07892				0.0893	0.37208
14	28.8	0.0254	0.08819		20	33.8	0.0622	0.184
		0.0235	0.08159				0.0592	0.175
4	16.7	0.0179	0.107		4	20.95	0.0737	0.352
		0.0192	0.115				0.0732	0.349
3	10	0.0075	0.075		4	22.6	0.0834	0.369
		0.0072	0.072				0.0862	0.381
4	19.78	0.0202	0.102		4	20.71	0.0754	0.364
		0.0201	0.102				0.0729	0.352

## Sheet: Fig6D sperm count
sperm counts					mouse age when culled (weeks)
Tra2b-cko	Tra2b-het	wild type			Tra2b-cko	Tra2b-het	wild type
0	10000000	15500000			18	18	18
0	12500000	24500000			15	15	15
0	7500000	21000000			14	14	10
0	6500000				10	18
0					10
0					18
0					18
0					18
