# Supplementary material for: An ultra-conserved poison exon in the Tra2b gene encoding a splicing activator is essential for male fertility and meiotic cell division
Source: EMBO J. 2025 Jan 2;44(3):877–902. doi: 10.1038/s44318-024-00344-6 (PMC11791180; doi:10.1038/s44318-024-00344-6)
Supplement: Supplementary file 14 — Source data Fig. 6 [file 44318_2024_344_MOESM14_ESM.zip › Figure 6/Figure 6 README.txt]

Figure 6 README file

Figure 6B. In the figure this image was cropped and autocontrasted (photoshop).

Figure 6E panels. These images were not adjusted.

Figure 6F. All panels were adjusted in the Figure by cropping an area and using autocontrast (photoshop).

Figure 6G. All panels were adjusted in the Figure by cropping an area and using autocontrast (photoshop).
